# Supplementary material for: Predicted protein-protein interactions in the moss Physcomitrella patens: a new bioinformatic resource
Source: BMC Bioinformatics. 2015 Mar 16;16(1):89. doi: 10.1186/s12859-015-0524-1 (PMC4384322; doi:10.1186/s12859-015-0524-1)
Supplement: Additional file 1: — Software package used in generating the interactome from databases. [file 12859_2015_524_MOESM1_ESM.zip]

Archive with 112 entries (89 files):
- MySQL_Importer_v1/
- MySQL_Importer_v1/README.pdf
- MySQL_Importer_v1/MySQL_DataImport.jar
- MySQL_Importer_v1/BUILD_README.TXT
- MySQL_Importer_v1/javadoc/
- MySQL_Importer_v1/javadoc/stylesheet.css
- MySQL_Importer_v1/javadoc/serialized-form.html
- MySQL_Importer_v1/javadoc/package-list
- MySQL_Importer_v1/javadoc/overview-tree.html
- MySQL_Importer_v1/javadoc/index.html
- MySQL_Importer_v1/javadoc/help-doc.html
- MySQL_Importer_v1/javadoc/deprecated-list.html
- MySQL_Importer_v1/javadoc/constant-values.html
- MySQL_Importer_v1/javadoc/allclasses-noframe.html
- MySQL_Importer_v1/javadoc/allclasses-frame.html
- MySQL_Importer_v1/NetBeans Project Folder/
- MySQL_Importer_v1/javadoc/index-files/
- MySQL_Importer_v1/javadoc/index-files/index-9.html
- MySQL_Importer_v1/javadoc/index-files/index-8.html
- MySQL_Importer_v1/javadoc/index-files/index-7.html
- MySQL_Importer_v1/javadoc/index-files/index-6.html
- MySQL_Importer_v1/javadoc/index-files/index-5.html
- MySQL_Importer_v1/javadoc/index-files/index-4.html
- MySQL_Importer_v1/javadoc/index-files/index-3.html
- MySQL_Importer_v1/javadoc/index-files/index-2.html
- MySQL_Importer_v1/javadoc/index-files/index-10.html
- MySQL_Importer_v1/javadoc/index-files/index-1.html
- MySQL_Importer_v1/javadoc/resources/
- MySQL_Importer_v1/javadoc/resources/inherit.gif
- MySQL_Importer_v1/javadoc/Source/
- MySQL_Importer_v1/javadoc/Source/package-use.html
- MySQL_Importer_v1/javadoc/Source/package-tree.html
- MySQL_Importer_v1/javadoc/Source/package-summary.html
- MySQL_Importer_v1/javadoc/Source/package-frame.html
- MySQL_Importer_v1/javadoc/Source/FileReader.html
- MySQL_Importer_v1/javadoc/Source/DataImportGUI.html
- MySQL_Importer_v1/javadoc/Source/DataImport.html
- MySQL_Importer_v1/NetBeans Project Folder/MySQL_DataImport/
- MySQL_Importer_v1/NetBeans Project Folder/MySQL_DataImport/manifest.mf
- MySQL_Importer_v1/NetBeans Project Folder/MySQL_DataImport/build.xml
- MySQL_Importer_v1/javadoc/Source/class-use/
- MySQL_Importer_v1/javadoc/Source/class-use/FileReader.html
- MySQL_Importer_v1/javadoc/Source/class-use/DataImportGUI.html
- MySQL_Importer_v1/javadoc/Source/class-use/DataImport.html
- MySQL_Importer_v1/NetBeans Project Folder/MySQL_DataImport/build/
- MySQL_Importer_v1/NetBeans Project Folder/MySQL_DataImport/dist/
- MySQL_Importer_v1/NetBeans Project Folder/MySQL_DataImport/dist/README.TXT
- MySQL_Importer_v1/NetBeans Project Folder/MySQL_DataImport/dist/MySQL_DataImport.jar
- MySQL_Importer_v1/NetBeans Project Folder/MySQL_DataImport/nbproject/
- MySQL_Importer_v1/NetBeans Project Folder/MySQL_DataImport/nbproject/project.xml
- MySQL_Importer_v1/NetBeans Project Folder/MySQL_DataImport/nbproject/project.properties
- MySQL_Importer_v1/NetBeans Project Folder/MySQL_DataImport/nbproject/genfiles.properties
- MySQL_Importer_v1/NetBeans Project Folder/MySQL_DataImport/nbproject/build-impl.xml
- MySQL_Importer_v1/NetBeans Project Folder/MySQL_DataImport/src/
- MySQL_Importer_v1/NetBeans Project Folder/MySQL_DataImport/test/
- MySQL_Importer_v1/NetBeans Project Folder/MySQL_DataImport/build/classes/
- MySQL_Importer_v1/NetBeans Project Folder/MySQL_DataImport/build/empty/
- MySQL_Importer_v1/NetBeans Project Folder/MySQL_DataImport/dist/javadoc/
- MySQL_Importer_v1/NetBeans Project Folder/MySQL_DataImport/dist/javadoc/stylesheet.css
- MySQL_Importer_v1/NetBeans Project Folder/MySQL_DataImport/dist/javadoc/serialized-form.html
- MySQL_Importer_v1/NetBeans Project Folder/MySQL_DataImport/dist/javadoc/package-list
- MySQL_Importer_v1/NetBeans Project Folder/MySQL_DataImport/dist/javadoc/overview-tree.html
- MySQL_Importer_v1/NetBeans Project Folder/MySQL_DataImport/dist/javadoc/index.html
- MySQL_Importer_v1/NetBeans Project Folder/MySQL_DataImport/dist/javadoc/help-doc.html
- MySQL_Importer_v1/NetBeans Project Folder/MySQL_DataImport/dist/javadoc/deprecated-list.html
- MySQL_Importer_v1/NetBeans Project Folder/MySQL_DataImport/dist/javadoc/constant-values.html
- MySQL_Importer_v1/NetBeans Project Folder/MySQL_DataImport/dist/javadoc/allclasses-noframe.html
- MySQL_Importer_v1/NetBeans Project Folder/MySQL_DataImport/dist/javadoc/allclasses-frame.html
- MySQL_Importer_v1/NetBeans Project Folder/MySQL_DataImport/nbproject/private/
- MySQL_Importer_v1/NetBeans Project Folder/MySQL_DataImport/nbproject/private/private.xml
- MySQL_Importer_v1/NetBeans Project Folder/MySQL_DataImport/nbproject/private/private.properties
- MySQL_Importer_v1/NetBeans Project Folder/MySQL_DataImport/src/Source/
- MySQL_Importer_v1/NetBeans Project Folder/MySQL_DataImport/src/Source/FileReader.java
- MySQL_Importer_v1/NetBeans Project Folder/MySQL_DataImport/src/Source/DataImportGUI.java
- MySQL_Importer_v1/NetBeans Project Folder/MySQL_DataImport/src/Source/DataImportGUI.form
- MySQL_Importer_v1/NetBeans Project Folder/MySQL_DataImport/src/Source/DataImport.java
- MySQL_Importer_v1/NetBeans Project Folder/MySQL_DataImport/build/classes/Source/
- MySQL_Importer_v1/NetBeans Project Folder/MySQL_DataImport/build/classes/Source/FileReader.class
- MySQL_Importer_v1/NetBeans Project Folder/MySQL_DataImport/build/classes/Source/DataImportGUI.class
- MySQL_Importer_v1/NetBeans Project Folder/MySQL_DataImport/build/classes/Source/DataImportGUI$7.class
- MySQL_Importer_v1/NetBeans Project Folder/MySQL_DataImport/build/classes/Source/DataImportGUI$6.class
- MySQL_Importer_v1/NetBeans Project Folder/MySQL_DataImport/build/classes/Source/DataImportGUI$5.class
- MySQL_Importer_v1/NetBeans Project Folder/MySQL_DataImport/build/classes/Source/DataImportGUI$4.class
- MySQL_Importer_v1/NetBeans Project Folder/MySQL_DataImport/build/classes/Source/DataImportGUI$3.class
- MySQL_Importer_v1/NetBeans Project Folder/MySQL_DataImport/build/classes/Source/DataImportGUI$2.class
- MySQL_Importer_v1/NetBeans Project Folder/MySQL_DataImport/build/classes/Source/DataImportGUI$1.class
- MySQL_Importer_v1/NetBeans Project Folder/MySQL_DataImport/build/classes/Source/DataImport.class
- MySQL_Importer_v1/NetBeans Project Folder/MySQL_DataImport/dist/javadoc/index-files/
- MySQL_Importer_v1/NetBeans Project Folder/MySQL_DataImport/dist/javadoc/index-files/index-9.html
- MySQL_Importer_v1/NetBeans Project Folder/MySQL_DataImport/dist/javadoc/index-files/index-8.html
- MySQL_Importer_v1/NetBeans Project Folder/MySQL_DataImport/dist/javadoc/index-files/index-7.html
- MySQL_Importer_v1/NetBeans Project Folder/MySQL_DataImport/dist/javadoc/index-files/index-6.html
- MySQL_Importer_v1/NetBeans Project Folder/MySQL_DataImport/dist/javadoc/index-files/index-5.html
- MySQL_Importer_v1/NetBeans Project Folder/MySQL_DataImport/dist/javadoc/index-files/index-4.html
- MySQL_Importer_v1/NetBeans Project Folder/MySQL_DataImport/dist/javadoc/index-files/index-3.html
- MySQL_Importer_v1/NetBeans Project Folder/MySQL_DataImport/dist/javadoc/index-files/index-2.html
- MySQL_Importer_v1/NetBeans Project Folder/MySQL_DataImport/dist/javadoc/index-files/index-10.html
- MySQL_Importer_v1/NetBeans Project Folder/MySQL_DataImport/dist/javadoc/index-files/index-1.html
- MySQL_Importer_v1/NetBeans Project Folder/MySQL_DataImport/dist/javadoc/resources/
- MySQL_Importer_v1/NetBeans Project Folder/MySQL_DataImport/dist/javadoc/resources/inherit.gif
- MySQL_Importer_v1/NetBeans Project Folder/MySQL_DataImport/dist/javadoc/Source/
- MySQL_Importer_v1/NetBeans Project Folder/MySQL_DataImport/dist/javadoc/Source/package-use.html
- MySQL_Importer_v1/NetBeans Project Folder/MySQL_DataImport/dist/javadoc/Source/package-tree.html
- MySQL_Importer_v1/NetBeans Project Folder/MySQL_DataImport/dist/javadoc/Source/package-summary.html
- MySQL_Importer_v1/NetBeans Project Folder/MySQL_DataImport/dist/javadoc/Source/package-frame.html
- MySQL_Importer_v1/NetBeans Project Folder/MySQL_DataImport/dist/javadoc/Source/FileReader.html
- MySQL_Importer_v1/NetBeans Project Folder/MySQL_DataImport/dist/javadoc/Source/DataImportGUI.html
- MySQL_Importer_v1/NetBeans Project Folder/MySQL_DataImport/dist/javadoc/Source/DataImport.html
- MySQL_Importer_v1/NetBeans Project Folder/MySQL_DataImport/dist/javadoc/Source/class-use/
- MySQL_Importer_v1/NetBeans Project Folder/MySQL_DataImport/dist/javadoc/Source/class-use/FileReader.html
- MySQL_Importer_v1/NetBeans Project Folder/MySQL_DataImport/dist/javadoc/Source/class-use/DataImportGUI.html
- MySQL_Importer_v1/NetBeans Project Folder/MySQL_DataImport/dist/javadoc/Source/class-use/DataImport.html
