# Supplementary material for: Predicted protein-protein interactions in the moss Physcomitrella patens: a new bioinformatic resource
Source: BMC Bioinformatics. 2015 Mar 16;16(1):89. doi: 10.1186/s12859-015-0524-1 (PMC4384322; doi:10.1186/s12859-015-0524-1)
Supplement: Additional file 1: — Software package used in generating the interactome from databases. [file 12859_2015_524_MOESM1_ESM.zip › MySQL_Importer_v1/javadoc/package-list]

Source
