# Supplementary material for: Predicted protein-protein interactions in the moss Physcomitrella patens: a new bioinformatic resource
Source: BMC Bioinformatics. 2015 Mar 16;16(1):89. doi: 10.1186/s12859-015-0524-1 (PMC4384322; doi:10.1186/s12859-015-0524-1)
Supplement: Additional file 1: — Software package used in generating the interactome from databases. [file 12859_2015_524_MOESM1_ESM.zip › MySQL_Importer_v1/NetBeans Project Folder/MySQL_DataImport/nbproject/project.xml]

<?xml version="1.0" encoding="UTF-8"?>
<project xmlns="http://www.netbeans.org/ns/project/1">
    <type>org.netbeans.modules.java.j2seproject</type>
    <configuration>
        <data xmlns="http://www.netbeans.org/ns/j2se-project/3">
            <name>MySQL_DataImport</name>
            <source-roots>
                <root id="src.dir"/>
            </source-roots>
            <test-roots>
                <root id="test.src.dir"/>
            </test-roots>
        </data>
    </configuration>
</project>
