# Supplementary material for: Predicted protein-protein interactions in the moss Physcomitrella patens: a new bioinformatic resource
Source: BMC Bioinformatics. 2015 Mar 16;16(1):89. doi: 10.1186/s12859-015-0524-1 (PMC4384322; doi:10.1186/s12859-015-0524-1)
Supplement: Additional file 1: — Software package used in generating the interactome from databases. [file 12859_2015_524_MOESM1_ESM.zip › MySQL_Importer_v1/NetBeans Project Folder/MySQL_DataImport/nbproject/genfiles.properties]

build.xml.data.CRC32=87706359
build.xml.script.CRC32=539456b4
build.xml.stylesheet.CRC32=958a1d3e@1.26.2.45
# This file is used by a NetBeans-based IDE to track changes in generated files such as build-impl.xml.
# Do not edit this file. You may delete it but then the IDE will never regenerate such files for you.
nbproject/build-impl.xml.data.CRC32=87706359
nbproject/build-impl.xml.script.CRC32=fdc9ad50
nbproject/build-impl.xml.stylesheet.CRC32=5c621a33@1.26.2.45
