# Supplementary material for: Predicted protein-protein interactions in the moss Physcomitrella patens: a new bioinformatic resource
Source: BMC Bioinformatics. 2015 Mar 16;16(1):89. doi: 10.1186/s12859-015-0524-1 (PMC4384322; doi:10.1186/s12859-015-0524-1)
Supplement: Additional file 1: — Software package used in generating the interactome from databases. [file 12859_2015_524_MOESM1_ESM.zip › MySQL_Importer_v1/NetBeans Project Folder/MySQL_DataImport/nbproject/private/private.properties]

compile.on.save=true
jaxws.endorsed.dir=C:\\Program Files (x86)\\NetBeans 6.7.1\\java2\\modules\\ext\\jaxws21\\api:C:\\Program Files (x86)\\NetBeans 6.7.1\\ide11\\modules\\ext\\jaxb\\api
user.properties.file=C:\\Users\\Aaryn101\\.netbeans\\6.7\\build.properties
