# Supplementary material for: Predicted protein-protein interactions in the moss Physcomitrella patens: a new bioinformatic resource
Source: BMC Bioinformatics. 2015 Mar 16;16(1):89. doi: 10.1186/s12859-015-0524-1 (PMC4384322; doi:10.1186/s12859-015-0524-1)
Supplement: Additional file 1: — Software package used in generating the interactome from databases. [file 12859_2015_524_MOESM1_ESM.zip › MySQL_Importer_v1/NetBeans Project Folder/MySQL_DataImport/src/Source/FileReader.java]

package Source;

import java.io.BufferedReader;
import java.io.File;
import java.io.FileInputStream;
import java.io.FileNotFoundException;
import java.io.IOException;
import java.io.InputStreamReader;

/**
 * This object is designed to simplify the process of reading from a file.  It
 * contains several methods which will allow a developer to easily pull the
 * desired text from a file.
 *
 * @author Aaron Corley
 * E-mail: aaryn101@gmail.com
 * Phone: (618) 917-1331
 */
public class FileReader {
    private File file;              // The File that is opened for reading
    private BufferedReader reader;  // Used to read from file
    private String[] result;        // Used to tokenize a line into words
    private String line;            // Used to store the current line opened
    private int index;              // Used to keep track of which word in the
                                    //  line that the file is on
    private String DELIMITER;       // The delimiter for a line of text

    /** Represents the regular expression that will delimit the file by tabs */
    public static final String TAB_DELIMITED = "\t";

    /** Represents the regular expression that will delimit the file by commas*/
    public static final String COMMA_DELIMITED = "\\,";

    /** Represents the regular expression that will delimit the file by spaces*/
    public static final String SPACE_DELIMITED = "\\s";

    /**
     * This constructor accepts the path of the file to be opened as a string,
     * opens it, and prepares the object to be used for reading.
     * @param filename The path of the file to be opened
     * @throws FileNotFoundException If the BufferedReader can't find the file
     * @throws IOException If an I/O error occurs while reading the first line
     */
    public FileReader(String filename) throws
            FileNotFoundException, IOException
    {
        // initialize the member variables
        this.file = new File(filename);
        reader = new BufferedReader(new InputStreamReader(new
                FileInputStream(file)));
        DELIMITER = "\\s";

        // read the first line of the file
        line = reader.readLine();

        if(line != null) {
            result = line.trim().split(DELIMITER);
            index = 0;
        }
    }

    /**
     * This constructor accepts the path of the file to be opened as a string,
     * opens it, and prepares the object to be used for reading.
     * @param filename The path of the file to be opened
     * @param delim The regular expression representing how to delimit the file
     * @throws FileNotFoundException If the BufferedReader can't find the file
     * @throws IOException If an I/O error occurs while reading the first line
     */
    public FileReader(String filename, String delim) throws
            FileNotFoundException, IOException
    {
        // initialize the member variables
        this.file = new File(filename);
        reader = new BufferedReader(new InputStreamReader(new
                FileInputStream(file)));
        DELIMITER = delim;

        // read the first line of the file
        line = reader.readLine();

        if(line != null) {
            result = line.trim().split(DELIMITER);
            index = 0;
        }
    }

    /**
     * This constructor accepts the path of the file to be opened as a File
     * object, opens it, and prepares the object to be used for reading.
     * @param file The File object representing the file to be opened
     * @throws FileNotFoundException If the BufferedReader can't find the file
     * @throws IOException If an I/O error occurs while reading the first line
     */
    public FileReader(File file) throws
            FileNotFoundException, IOException
    {
        reader = new BufferedReader(new InputStreamReader(new
                FileInputStream(file)));
        this.file = file;
        DELIMITER = "\\s";

        // read the first line of the file
        line = reader.readLine();

        if(line != null) {
            result = line.trim().split(DELIMITER);
            index = 0;
        }
    }

    /**
     * This constructor accepts the path of the file to be opened as a File
     * object, opens it, and prepares the object to be used for reading.
     * @param file The File object representing the file to be opened
     * @param delim The regular expression representing how to delimit the file
     * @throws FileNotFoundException If the BufferedReader can't find the file
     * @throws IOException If an I/O error occurs while reading the first line
     */
    public FileReader(File file, String delim) throws
            FileNotFoundException, IOException
    {
        reader = new BufferedReader(new InputStreamReader(new
                FileInputStream(file)));
        this.file = file;
        DELIMITER = delim;

        // read the first line of the file
        line = reader.readLine();

        if(line != null) {
            result = line.trim().split(DELIMITER);
            index = 0;
        }

    }

    /**
     * This function is similar to String's 'indexOf' function, it searches for
     *  needle and returns the index of the first character in needle, and -1 if
     *  needle is null or the string can't be found in the file.
     * @param needle    The string to be found
     * @return  The index of the first character of needle if it was found, -1
     *          otherwise
     * @throws FileNotFoundException If the BufferedReader can't find the file
     * @throws IOException  If an I/O error occurs while reading from the file
     */
    public int indexOf(String needle) throws FileNotFoundException, 
            IOException
    {
        int counter;
        int i;
        BufferedReader tempReader;
        String tempLine;

        if(needle != null) {
            counter = 0;
            tempReader = new BufferedReader(new InputStreamReader(new
                    FileInputStream(file)));

            while((tempLine = tempReader.readLine()) != null) {
                if((i = tempLine.indexOf(needle)) == -1)
                    counter += tempLine.length() + 1;
                else
                    return counter + i;
            }
        }

        return -1;
    }

    /**
     * This function is similar to String's 'indexOf' function, it searches for
     *  needle and returns the index of the first character in needle, and -1 if
     *  needle is null or the string can't be found in the file.  This method
     *  starts searching from the index indicated by startFrom
     * @param needle    The string to be found
     * @param startFrom The index to start searching from, inclusive
     * @return  The index of the first character of needle if it was found, -1
     *          otherwise
     * @throws FileNotFoundException If the BufferedReader can't find the file
     * @throws IOException  If an I/O error occurs while reading from the file
     */
    public int indexOf(String needle, int startFrom)
            throws FileNotFoundException, IOException
    {
        int counter;
        int i;
        BufferedReader tempReader;
        String tempLine;

        if(needle != null) {
            counter = 0;
            tempReader = new BufferedReader(new InputStreamReader(new
                    FileInputStream(file)));
            setPosition(startFrom, tempReader, file);

            while((tempLine = tempReader.readLine()) != null) {
                if((i = tempLine.indexOf(needle)) == -1)
                    counter += tempLine.length() + 1;
                else
                    return counter + i;
            }
        }

        return -1;
    }

    /**
     * This method returns the line that FileReader is currently on.
     * @return The line of the file that is currently being read, null if the
     * end of the file has been reached
     */
    public String getCurrentLine()
    {
        return line;
    }

    /**
     * <html>
     * This function returns the next line in the file.  Take note that if
     * you have used the getNextWord() function, that the next line ready to be
     * read will be the same line that you are getting the words from.<br>
     * Example:<br>
     *  Suppose we have a file that has the following as its first line:<br>
     *      Hello World!<br>
     *  The following snippet of code will result in the following output:<br>
     *      FileReader fr = new FileReader(someFile);<br>
     *      System.out.println(fr.getNextWord());<br>
     *      System.out.println(fr.getNextWord());<br>
     *      System.out.println(fr.getNextLine());<br>
     *  Output:<br>
     *      Hello<br>
     *      World!<br>
     *      Hello World!<br>
     * </html>
     * @return The next line in the file, null if the end of the file has been
     * reached
     * @throws IOException If an I/O error occurs while reading.
     */
    public String getNextLine() throws IOException
    {
        String returnBuff;
        
        returnBuff = line;        
        line = reader.readLine();
        
        if(line != null) {
            result = line.trim().split(DELIMITER);
            index = 0;
        }
        
        return returnBuff;
    }

    /**
     * This function returns the next word in the line that is currently being
     * read.  This function uses spaces as tokenizers to separate words.
     * @return The next word in line that is currently being read, null if there
     *          are no more words in the line.
     * @throws IOException If an I/O error occurs while reading.
     */
    public String getNextWord() throws IOException
    {
        String returnBuff;      

        if(line != null) {
            if(index < result.length) {
                returnBuff = result[index];
                index++;

                return returnBuff;
            } else {
                return null;
            }
        } else {
            return null;
        }
    }

    /**
     * Returns the number of words in the current line
     * @return The number of words in the current line
     */
    public int getNumberOfWords()
    {
        return result.length;
    }

    /**
     * Returns the number of lines in the file
     * @return The number of lines in the file
     * @throws FileNotFoundException
     * @throws IOException
     */
    public int getNumberOfLines() throws FileNotFoundException, IOException
    {
        BufferedReader tempReader;
        int counter;

        counter = 0;
        tempReader = new BufferedReader(new InputStreamReader(new
                    FileInputStream(file)));

        while(tempReader.readLine() != null)
            counter++;

        return counter;
    }

    /**
     * Returns whether or not the file is ready to be read from (usually: if
     * the end of the file has been reached or not)
     * @return True if the file is ready, false otherwise
     * @throws IOException If an I/O error occurs while checking for readiness
     */
    public boolean isReady() throws IOException
    {
        if(line == null)
            return false;
        else
            return true;
    }

    /**
     * This function resets the FileReader to the beginning of the file.
     * @throws IOException If an I/O error occurs while reading.
     * @throws FileNotFoundException If the BufferedReader can't find the file.
     */
    public void reset() throws IOException, FileNotFoundException
    {
        reader.close();

        reader = new BufferedReader(new InputStreamReader(new
                FileInputStream(file)));

        line = reader.readLine();

        if(line != null) {
            result = line.trim().split(DELIMITER);
            index = 0;
        }
    }

    /**
     * This method sets the position of this objects BufferedReader to index
     * @param index The position to skip to
     */
    public void setPosition(int index) throws IOException
    {
        reader.close();
        reader = new BufferedReader(new InputStreamReader(new
                FileInputStream(file)));

        reader.skip(index);
        line = reader.readLine();

        if(line != null) {
            index = 0;
            result = line.trim().split(DELIMITER);
        }
    }

    /**
     * This method sets r's position to index.
     * @param index The position to skip to
     * @param r The BufferedReader to use
     * @throws IOException If an I/O error occurs
     */
    private void setPosition(int index, BufferedReader r, File f)
            throws IOException
    {
        r = new BufferedReader(new InputStreamReader(new  FileInputStream(f)));
        r.skip(index);
    }

    /**
     * This function performs similarly to String's substring function.  It
     * returns the characters beginning with begin up to and including the
     * character at index end.
     * @param begin The index of the first character, inclusive.
     * @param end   The index of the last character, exclusive.
     * @return The String representing the characters from begin up to and
     *          including end.
     * @throws FileNotFoundException If the BufferedReader can't find the file.
     * @throws IOException  If an I/O error occurs while reading.
     * @throws IndexOutOfBoundsException If begin is greater than end, or if
     *          the specified indices do not exist.
     */
    public String substring(int begin, int end)
            throws FileNotFoundException, IOException
    {
        BufferedReader tempReader;
        char array[];

        if(begin > end || begin > file.length() || end > file.length()) {
            throw new IndexOutOfBoundsException();
        }
        
        tempReader = new BufferedReader(new InputStreamReader(new
                FileInputStream(file)));
        array = new char[end - begin + 1];


        tempReader.skip(begin + 1);

        for(int i = 0; i < end - begin; i++)
            array[i] = (char) tempReader.read();
        
        return new String(array);
    }

    /**
     * Returns the entire contents of the file.
     * @return The entire contents of the file as a String.
     */
    @Override
    public String toString() {
        BufferedReader tempReader;
        String returnBuff;

        returnBuff = "";

        try {
            tempReader = new BufferedReader(new InputStreamReader(new
                    FileInputStream(file)));

            while(tempReader.ready()) {
                returnBuff += tempReader.readLine() + "\n";
            }

            return returnBuff;
        } catch (IOException ex) {
            ex.printStackTrace();
            return null;
        }
    }

    /**
     * Closes the file when this object is destroyed.
     * @throws Throwable
     */
    @Override
    protected void finalize() throws Throwable
    {
        try {
            reader.close();
        } finally {
            super.finalize();
        }
    }
}
