# Supplementary material for: Predicted protein-protein interactions in the moss Physcomitrella patens: a new bioinformatic resource
Source: BMC Bioinformatics. 2015 Mar 16;16(1):89. doi: 10.1186/s12859-015-0524-1 (PMC4384322; doi:10.1186/s12859-015-0524-1)
Supplement: Additional file 1: — Software package used in generating the interactome from databases. [file 12859_2015_524_MOESM1_ESM.zip › MySQL_Importer_v1/NetBeans Project Folder/MySQL_DataImport/src/Source/DataImportGUI.java]

package Source;

import java.awt.Dimension;
import java.awt.Toolkit;
import java.io.File;
import java.io.IOException;
import javax.swing.JFileChooser;
import javax.swing.JOptionPane;
import javax.swing.UIManager;

/**
 * This is the driver class for the MySQL DataImport program.  It generates a
 * GUI that allows a user to specify an output and input file as well as
 * specify whether the file is comma-separated or tab-separated.  The program
 * will then create a SQL script file consisting of a series of INSERT
 * statements which will place the data in the input file into a database which
 * is named the same as the input file.
 *
 * @author Aaron Corley
 * E-mail: aaryn101@gmail.com
 * Phone: (618) 917-1331
 */
public class DataImportGUI extends javax.swing.JFrame
{
    private File inFile;    // the input file
    private File outFile;   // the output file
    private DataImport di;  // the DataImport worker

    /** Creates new form DataImportGUI */
    public DataImportGUI() {
        // Get the default toolkit
        Toolkit toolkit = Toolkit.getDefaultToolkit();
        // Get the current screen size
        Dimension scrnsize = toolkit.getScreenSize();

        inFile = null;
        outFile = null;
        di = null;

        initComponents();

        this.setLocation(scrnsize.width / 2 - 333 / 2,
                scrnsize.height / 2 - 283 / 2);
    }

    /** This method is called from within the constructor to
     * initialize the form.
     * WARNING: Do NOT modify this code. The content of this method is
     * always regenerated by the Form Editor.
     */
    @SuppressWarnings("unchecked")
    // <editor-fold defaultstate="collapsed" desc="Generated Code">//GEN-BEGIN:initComponents
    private void initComponents() {

        inputFormatGroup = new javax.swing.ButtonGroup();
        jLabel1 = new javax.swing.JLabel();
        inputFilePath = new javax.swing.JTextField();
        getInputFileButton = new javax.swing.JButton();
        csvRadioButton = new javax.swing.JRadioButton();
        tsvRadioButton = new javax.swing.JRadioButton();
        jLabel2 = new javax.swing.JLabel();
        outputFilePath = new javax.swing.JTextField();
        getOutputFileButton = new javax.swing.JButton();
        progressBar = new javax.swing.JProgressBar();
        exitButton = new javax.swing.JButton();
        runButton = new javax.swing.JButton();
        jMenuBar1 = new javax.swing.JMenuBar();
        fileMenu = new javax.swing.JMenu();
        fileExit = new javax.swing.JMenuItem();

        setDefaultCloseOperation(javax.swing.WindowConstants.EXIT_ON_CLOSE);
        setTitle("MySQL Data Import");
        setResizable(false);
        addWindowListener(new java.awt.event.WindowAdapter() {
            public void windowClosing(java.awt.event.WindowEvent evt) {
                formWindowClosing(evt);
            }
        });

        jLabel1.setText("Select file to be imported...");

        inputFilePath.setEditable(false);

        getInputFileButton.setText("Browse...");
        getInputFileButton.addActionListener(new java.awt.event.ActionListener() {
            public void actionPerformed(java.awt.event.ActionEvent evt) {
                getInputFileButtonActionPerformed(evt);
            }
        });

        inputFormatGroup.add(csvRadioButton);
        csvRadioButton.setSelected(true);
        csvRadioButton.setText("CSV");

        inputFormatGroup.add(tsvRadioButton);
        tsvRadioButton.setText("TSV");

        jLabel2.setText("Select file to save to...");

        outputFilePath.setEditable(false);

        getOutputFileButton.setText("Browse...");
        getOutputFileButton.addActionListener(new java.awt.event.ActionListener() {
            public void actionPerformed(java.awt.event.ActionEvent evt) {
                getOutputFileButtonActionPerformed(evt);
            }
        });

        progressBar.setStringPainted(true);

        exitButton.setText("Exit");
        exitButton.addActionListener(new java.awt.event.ActionListener() {
            public void actionPerformed(java.awt.event.ActionEvent evt) {
                exitButtonActionPerformed(evt);
            }
        });

        runButton.setText("Run");
        runButton.addActionListener(new java.awt.event.ActionListener() {
            public void actionPerformed(java.awt.event.ActionEvent evt) {
                runButtonActionPerformed(evt);
            }
        });

        fileMenu.setText("File");

        fileExit.setText("Exit");
        fileExit.addActionListener(new java.awt.event.ActionListener() {
            public void actionPerformed(java.awt.event.ActionEvent evt) {
                fileExitActionPerformed(evt);
            }
        });
        fileMenu.add(fileExit);

        jMenuBar1.add(fileMenu);

        setJMenuBar(jMenuBar1);

        javax.swing.GroupLayout layout = new javax.swing.GroupLayout(getContentPane());
        getContentPane().setLayout(layout);
        layout.setHorizontalGroup(
            layout.createParallelGroup(javax.swing.GroupLayout.Alignment.LEADING)
            .addGroup(layout.createSequentialGroup()
                .addContainerGap()
                .addGroup(layout.createParallelGroup(javax.swing.GroupLayout.Alignment.LEADING)
                    .addGroup(layout.createParallelGroup(javax.swing.GroupLayout.Alignment.LEADING, false)
                        .addComponent(jLabel1)
                        .addGroup(layout.createSequentialGroup()
                            .addGap(10, 10, 10)
                            .addGroup(layout.createParallelGroup(javax.swing.GroupLayout.Alignment.LEADING)
                                .addGroup(layout.createSequentialGroup()
                                    .addGap(10, 10, 10)
                                    .addComponent(csvRadioButton)
                                    .addGap(18, 18, 18)
                                    .addComponent(tsvRadioButton))
                                .addGroup(layout.createSequentialGroup()
                                    .addComponent(inputFilePath, javax.swing.GroupLayout.PREFERRED_SIZE, 218, javax.swing.GroupLayout.PREFERRED_SIZE)
                                    .addPreferredGap(javax.swing.LayoutStyle.ComponentPlacement.RELATED)
                                    .addComponent(getInputFileButton))))
                        .addComponent(jLabel2)
                        .addGroup(layout.createSequentialGroup()
                            .addGap(10, 10, 10)
                            .addComponent(outputFilePath)
                            .addPreferredGap(javax.swing.LayoutStyle.ComponentPlacement.RELATED)
                            .addComponent(getOutputFileButton)))
                    .addComponent(progressBar, javax.swing.GroupLayout.DEFAULT_SIZE, 313, Short.MAX_VALUE)
                    .addGroup(javax.swing.GroupLayout.Alignment.TRAILING, layout.createSequentialGroup()
                        .addComponent(runButton, javax.swing.GroupLayout.PREFERRED_SIZE, 73, javax.swing.GroupLayout.PREFERRED_SIZE)
                        .addGap(18, 18, 18)
                        .addComponent(exitButton, javax.swing.GroupLayout.PREFERRED_SIZE, 78, javax.swing.GroupLayout.PREFERRED_SIZE)))
                .addContainerGap())
        );
        layout.setVerticalGroup(
            layout.createParallelGroup(javax.swing.GroupLayout.Alignment.LEADING)
            .addGroup(layout.createSequentialGroup()
                .addContainerGap()
                .addComponent(jLabel1)
                .addPreferredGap(javax.swing.LayoutStyle.ComponentPlacement.RELATED)
                .addGroup(layout.createParallelGroup(javax.swing.GroupLayout.Alignment.BASELINE)
                    .addComponent(inputFilePath, javax.swing.GroupLayout.PREFERRED_SIZE, javax.swing.GroupLayout.DEFAULT_SIZE, javax.swing.GroupLayout.PREFERRED_SIZE)
                    .addComponent(getInputFileButton))
                .addPreferredGap(javax.swing.LayoutStyle.ComponentPlacement.RELATED)
                .addGroup(layout.createParallelGroup(javax.swing.GroupLayout.Alignment.TRAILING)
                    .addGroup(layout.createSequentialGroup()
                        .addGroup(layout.createParallelGroup(javax.swing.GroupLayout.Alignment.BASELINE)
                            .addComponent(csvRadioButton)
                            .addComponent(tsvRadioButton))
                        .addGap(18, 18, 18)
                        .addComponent(jLabel2)
                        .addPreferredGap(javax.swing.LayoutStyle.ComponentPlacement.RELATED)
                        .addComponent(outputFilePath, javax.swing.GroupLayout.PREFERRED_SIZE, javax.swing.GroupLayout.DEFAULT_SIZE, javax.swing.GroupLayout.PREFERRED_SIZE))
                    .addComponent(getOutputFileButton))
                .addGap(42, 42, 42)
                .addComponent(progressBar, javax.swing.GroupLayout.PREFERRED_SIZE, 22, javax.swing.GroupLayout.PREFERRED_SIZE)
                .addPreferredGap(javax.swing.LayoutStyle.ComponentPlacement.RELATED, 27, Short.MAX_VALUE)
                .addGroup(layout.createParallelGroup(javax.swing.GroupLayout.Alignment.BASELINE)
                    .addComponent(exitButton)
                    .addComponent(runButton))
                .addContainerGap())
        );

        pack();
    }// </editor-fold>//GEN-END:initComponents

    private void runButtonActionPerformed(java.awt.event.ActionEvent evt) {//GEN-FIRST:event_runButtonActionPerformed
        // if either the output or input file has not been selected, then
        // display the appropriate error message
        if(inFile == null)
            JOptionPane.showMessageDialog(rootPane, "Select an input file",
                    "Select File", JOptionPane.WARNING_MESSAGE);
        else if(outFile == null)
            JOptionPane.showMessageDialog(rootPane, "Select an output file",
                    "Select File", JOptionPane.WARNING_MESSAGE);
        else
        {
            try
            {
                // create a DataImport worker, specifying the delimited type of
                // the input file
                if(tsvRadioButton.isSelected())
                    di = new DataImport(inFile, outFile, DataImport.TSV, this);
                else if(csvRadioButton.isSelected())
                    di = new DataImport(inFile, outFile, DataImport.CSV, this);

                di.start();
            }
            catch(IOException ex)
            {
                JOptionPane.showMessageDialog(rootPane, ex);
            }
        }
    }//GEN-LAST:event_runButtonActionPerformed

    private void getInputFileButtonActionPerformed(java.awt.event.ActionEvent evt) {//GEN-FIRST:event_getInputFileButtonActionPerformed
        JFileChooser fc = new JFileChooser();

        // get the input file
        fc.showOpenDialog(rootPane);
        inFile = fc.getSelectedFile();

        // set the displayed file path appropriately
        inputFilePath.setText(inFile.getAbsolutePath());
    }//GEN-LAST:event_getInputFileButtonActionPerformed

    private void getOutputFileButtonActionPerformed(java.awt.event.ActionEvent evt) {//GEN-FIRST:event_getOutputFileButtonActionPerformed
        JFileChooser fc = new JFileChooser();

        // get the file to save output to
        fc.showSaveDialog(rootPane);
        outFile = fc.getSelectedFile();

        // set the displayed file path appropriately
        outputFilePath.setText(outFile.getAbsolutePath());
    }//GEN-LAST:event_getOutputFileButtonActionPerformed

    private void exitButtonActionPerformed(java.awt.event.ActionEvent evt) {//GEN-FIRST:event_exitButtonActionPerformed
        if(di != null)
            di.close();

        System.exit(0);
    }//GEN-LAST:event_exitButtonActionPerformed

    private void fileExitActionPerformed(java.awt.event.ActionEvent evt) {//GEN-FIRST:event_fileExitActionPerformed
        if(di != null)
            di.close();
        System.exit(0);
    }//GEN-LAST:event_fileExitActionPerformed

    private void formWindowClosing(java.awt.event.WindowEvent evt) {//GEN-FIRST:event_formWindowClosing
        if(di != null)
            di.close();
        System.exit(0);
    }//GEN-LAST:event_formWindowClosing

    public void updateProgress(double p) {
        progressBar.setValue((int)p);
        progressBar.setString(Double.toString(p) + "%");
    }

    /**
    * @param args the command line arguments
    */
    public static void main(String args[]) {
        try {
            UIManager.setLookAndFeel("com.sun.java.swing.plaf.windows." +
                    "WindowsLookAndFeel");
        } catch (Exception ex) {
            System.out.println("Unable to load Windows look and feel");
        }

        java.awt.EventQueue.invokeLater(new Runnable() {
            public void run() {
                new DataImportGUI().setVisible(true);
            }
        });
    }

    // Variables declaration - do not modify//GEN-BEGIN:variables
    private javax.swing.JRadioButton csvRadioButton;
    private javax.swing.JButton exitButton;
    private javax.swing.JMenuItem fileExit;
    private javax.swing.JMenu fileMenu;
    private javax.swing.JButton getInputFileButton;
    private javax.swing.JButton getOutputFileButton;
    private javax.swing.JTextField inputFilePath;
    private javax.swing.ButtonGroup inputFormatGroup;
    private javax.swing.JLabel jLabel1;
    private javax.swing.JLabel jLabel2;
    private javax.swing.JMenuBar jMenuBar1;
    private javax.swing.JTextField outputFilePath;
    private javax.swing.JProgressBar progressBar;
    private javax.swing.JButton runButton;
    private javax.swing.JRadioButton tsvRadioButton;
    // End of variables declaration//GEN-END:variables

}
