# Supplementary material for: Predicted protein-protein interactions in the moss Physcomitrella patens: a new bioinformatic resource
Source: BMC Bioinformatics. 2015 Mar 16;16(1):89. doi: 10.1186/s12859-015-0524-1 (PMC4384322; doi:10.1186/s12859-015-0524-1)
Supplement: Additional file 1: — Software package used in generating the interactome from databases. [file 12859_2015_524_MOESM1_ESM.zip › MySQL_Importer_v1/NetBeans Project Folder/MySQL_DataImport/src/Source/DataImportGUI.form]

<?xml version="1.0" encoding="UTF-8" ?>

<Form version="1.3" maxVersion="1.7" type="org.netbeans.modules.form.forminfo.JFrameFormInfo">
  <NonVisualComponents>
    <Component class="javax.swing.ButtonGroup" name="inputFormatGroup">
    </Component>
    <Menu class="javax.swing.JMenuBar" name="jMenuBar1">
      <SubComponents>
        <Menu class="javax.swing.JMenu" name="fileMenu">
          <Properties>
            <Property name="text" type="java.lang.String" value="File"/>
          </Properties>
          <SubComponents>
            <MenuItem class="javax.swing.JMenuItem" name="fileExit">
              <Properties>
                <Property name="text" type="java.lang.String" value="Exit"/>
              </Properties>
              <Events>
                <EventHandler event="actionPerformed" listener="java.awt.event.ActionListener" parameters="java.awt.event.ActionEvent" handler="fileExitActionPerformed"/>
              </Events>
            </MenuItem>
          </SubComponents>
        </Menu>
      </SubComponents>
    </Menu>
  </NonVisualComponents>
  <Properties>
    <Property name="defaultCloseOperation" type="int" value="3"/>
    <Property name="title" type="java.lang.String" value="MySQL Data Import"/>
    <Property name="resizable" type="boolean" value="false"/>
  </Properties>
  <SyntheticProperties>
    <SyntheticProperty name="menuBar" type="java.lang.String" value="jMenuBar1"/>
    <SyntheticProperty name="formSizePolicy" type="int" value="1"/>
  </SyntheticProperties>
  <Events>
    <EventHandler event="windowClosing" listener="java.awt.event.WindowListener" parameters="java.awt.event.WindowEvent" handler="formWindowClosing"/>
  </Events>
  <AuxValues>
    <AuxValue name="FormSettings_autoResourcing" type="java.lang.Integer" value="0"/>
    <AuxValue name="FormSettings_autoSetComponentName" type="java.lang.Boolean" value="false"/>
    <AuxValue name="FormSettings_generateFQN" type="java.lang.Boolean" value="true"/>
    <AuxValue name="FormSettings_generateMnemonicsCode" type="java.lang.Boolean" value="false"/>
    <AuxValue name="FormSettings_i18nAutoMode" type="java.lang.Boolean" value="false"/>
    <AuxValue name="FormSettings_layoutCodeTarget" type="java.lang.Integer" value="1"/>
    <AuxValue name="FormSettings_listenerGenerationStyle" type="java.lang.Integer" value="0"/>
    <AuxValue name="FormSettings_variablesLocal" type="java.lang.Boolean" value="false"/>
    <AuxValue name="FormSettings_variablesModifier" type="java.lang.Integer" value="2"/>
  </AuxValues>

  <Layout>
    <DimensionLayout dim="0">
      <Group type="103" groupAlignment="0" attributes="0">
          <Group type="102" attributes="0">
              <EmptySpace max="-2" attributes="0"/>
              <Group type="103" groupAlignment="0" attributes="0">
                  <Group type="103" alignment="0" groupAlignment="0" max="-2" attributes="0">
                      <Component id="jLabel1" alignment="0" min="-2" max="-2" attributes="0"/>
                      <Group type="102" alignment="0" attributes="0">
                          <EmptySpace min="10" pref="10" max="10" attributes="0"/>
                          <Group type="103" groupAlignment="0" attributes="0">
                              <Group type="102" attributes="0">
                                  <EmptySpace min="10" pref="10" max="10" attributes="0"/>
                                  <Component id="csvRadioButton" min="-2" max="-2" attributes="0"/>
                                  <EmptySpace type="separate" max="-2" attributes="0"/>
                                  <Component id="tsvRadioButton" min="-2" max="-2" attributes="0"/>
                              </Group>
                              <Group type="102" alignment="0" attributes="0">
                                  <Component id="inputFilePath" min="-2" pref="218" max="-2" attributes="0"/>
                                  <EmptySpace max="-2" attributes="0"/>
                                  <Component id="getInputFileButton" min="-2" max="-2" attributes="0"/>
                              </Group>
                          </Group>
                      </Group>
                      <Component id="jLabel2" alignment="0" min="-2" max="-2" attributes="0"/>
                      <Group type="102" alignment="0" attributes="0">
                          <EmptySpace min="-2" pref="10" max="-2" attributes="0"/>
                          <Component id="outputFilePath" max="32767" attributes="0"/>
                          <EmptySpace max="-2" attributes="0"/>
                          <Component id="getOutputFileButton" min="-2" max="-2" attributes="0"/>
                      </Group>
                  </Group>
                  <Component id="progressBar" alignment="0" pref="313" max="32767" attributes="1"/>
                  <Group type="102" alignment="1" attributes="0">
                      <Component id="runButton" min="-2" pref="73" max="-2" attributes="0"/>
                      <EmptySpace type="separate" max="-2" attributes="0"/>
                      <Component id="exitButton" min="-2" pref="78" max="-2" attributes="0"/>
                  </Group>
              </Group>
              <EmptySpace max="-2" attributes="0"/>
          </Group>
      </Group>
    </DimensionLayout>
    <DimensionLayout dim="1">
      <Group type="103" groupAlignment="0" attributes="0">
          <Group type="102" alignment="0" attributes="0">
              <EmptySpace max="-2" attributes="0"/>
              <Component id="jLabel1" min="-2" max="-2" attributes="0"/>
              <EmptySpace max="-2" attributes="0"/>
              <Group type="103" groupAlignment="3" attributes="0">
                  <Component id="inputFilePath" alignment="3" min="-2" max="-2" attributes="0"/>
                  <Component id="getInputFileButton" alignment="3" min="-2" max="-2" attributes="0"/>
              </Group>
              <EmptySpace max="-2" attributes="0"/>
              <Group type="103" groupAlignment="1" attributes="0">
                  <Group type="102" attributes="0">
                      <Group type="103" groupAlignment="3" attributes="0">
                          <Component id="csvRadioButton" alignment="3" min="-2" max="-2" attributes="0"/>
                          <Component id="tsvRadioButton" alignment="3" min="-2" max="-2" attributes="0"/>
                      </Group>
                      <EmptySpace type="separate" max="-2" attributes="0"/>
                      <Component id="jLabel2" min="-2" max="-2" attributes="0"/>
                      <EmptySpace max="-2" attributes="0"/>
                      <Component id="outputFilePath" min="-2" max="-2" attributes="0"/>
                  </Group>
                  <Component id="getOutputFileButton" min="-2" max="-2" attributes="0"/>
              </Group>
              <EmptySpace min="-2" pref="42" max="-2" attributes="0"/>
              <Component id="progressBar" min="-2" pref="22" max="-2" attributes="0"/>
              <EmptySpace pref="27" max="32767" attributes="0"/>
              <Group type="103" groupAlignment="3" attributes="0">
                  <Component id="exitButton" alignment="3" min="-2" max="-2" attributes="0"/>
                  <Component id="runButton" alignment="3" min="-2" max="-2" attributes="0"/>
              </Group>
              <EmptySpace max="-2" attributes="0"/>
          </Group>
      </Group>
    </DimensionLayout>
  </Layout>
  <SubComponents>
    <Component class="javax.swing.JLabel" name="jLabel1">
      <Properties>
        <Property name="text" type="java.lang.String" value="Select file to be imported..."/>
      </Properties>
    </Component>
    <Component class="javax.swing.JTextField" name="inputFilePath">
      <Properties>
        <Property name="editable" type="boolean" value="false"/>
      </Properties>
    </Component>
    <Component class="javax.swing.JButton" name="getInputFileButton">
      <Properties>
        <Property name="text" type="java.lang.String" value="Browse..."/>
      </Properties>
      <Events>
        <EventHandler event="actionPerformed" listener="java.awt.event.ActionListener" parameters="java.awt.event.ActionEvent" handler="getInputFileButtonActionPerformed"/>
      </Events>
    </Component>
    <Component class="javax.swing.JRadioButton" name="csvRadioButton">
      <Properties>
        <Property name="buttonGroup" type="javax.swing.ButtonGroup" editor="org.netbeans.modules.form.RADComponent$ButtonGroupPropertyEditor">
          <ComponentRef name="inputFormatGroup"/>
        </Property>
        <Property name="selected" type="boolean" value="true"/>
        <Property name="text" type="java.lang.String" value="CSV"/>
      </Properties>
    </Component>
    <Component class="javax.swing.JRadioButton" name="tsvRadioButton">
      <Properties>
        <Property name="buttonGroup" type="javax.swing.ButtonGroup" editor="org.netbeans.modules.form.RADComponent$ButtonGroupPropertyEditor">
          <ComponentRef name="inputFormatGroup"/>
        </Property>
        <Property name="text" type="java.lang.String" value="TSV"/>
      </Properties>
    </Component>
    <Component class="javax.swing.JLabel" name="jLabel2">
      <Properties>
        <Property name="text" type="java.lang.String" value="Select file to save to..."/>
      </Properties>
    </Component>
    <Component class="javax.swing.JTextField" name="outputFilePath">
      <Properties>
        <Property name="editable" type="boolean" value="false"/>
      </Properties>
    </Component>
    <Component class="javax.swing.JButton" name="getOutputFileButton">
      <Properties>
        <Property name="text" type="java.lang.String" value="Browse..."/>
      </Properties>
      <Events>
        <EventHandler event="actionPerformed" listener="java.awt.event.ActionListener" parameters="java.awt.event.ActionEvent" handler="getOutputFileButtonActionPerformed"/>
      </Events>
    </Component>
    <Component class="javax.swing.JProgressBar" name="progressBar">
      <Properties>
        <Property name="stringPainted" type="boolean" value="true"/>
      </Properties>
    </Component>
    <Component class="javax.swing.JButton" name="exitButton">
      <Properties>
        <Property name="text" type="java.lang.String" value="Exit"/>
      </Properties>
      <Events>
        <EventHandler event="actionPerformed" listener="java.awt.event.ActionListener" parameters="java.awt.event.ActionEvent" handler="exitButtonActionPerformed"/>
      </Events>
    </Component>
    <Component class="javax.swing.JButton" name="runButton">
      <Properties>
        <Property name="text" type="java.lang.String" value="Run"/>
      </Properties>
      <Events>
        <EventHandler event="actionPerformed" listener="java.awt.event.ActionListener" parameters="java.awt.event.ActionEvent" handler="runButtonActionPerformed"/>
      </Events>
    </Component>
  </SubComponents>
</Form>
