# Supplementary material for: Predicted protein-protein interactions in the moss Physcomitrella patens: a new bioinformatic resource
Source: BMC Bioinformatics. 2015 Mar 16;16(1):89. doi: 10.1186/s12859-015-0524-1 (PMC4384322; doi:10.1186/s12859-015-0524-1)
Supplement: Additional file 1: — Software package used in generating the interactome from databases. [file 12859_2015_524_MOESM1_ESM.zip › MySQL_Importer_v1/NetBeans Project Folder/MySQL_DataImport/src/Source/DataImport.java]

package Source;

import java.io.File;
import java.io.FileNotFoundException;
import java.io.IOException;
import java.io.PrintWriter;
import javax.swing.JOptionPane;

/**
 * This object will take data from a file (CSV or TSV), and create a MySQL
 * script that will be able to import the data into a database.  The first line
 * of the file must be the names of the fields (columns) seperated by tabs (if
 * the file is TSV) or commas (if the file is CSV).
 *
 * @author Aaron Corley
 * E-mail: aaryn101@gmail.com
 * Phone: (618) 917-1331
 */
public class DataImport extends Thread
{
    private File in;            // the input file
    private File out;           // the output file
    private FileReader fr;      // used to read the input file
    private PrintWriter pw;     // used to write to the output file
    private int delimiter;      // either CSV or TSV
    private DataImportGUI gui;  // the GUI that created this object

    /** Represents the comma-seperated delimited type */
    public static final int CSV = 1;

    /** Represents the tab-seperated delimited type */
    public static final int TSV = 2;

    /**
     * Creates a new DataImport thread
     * @param inFile The file containing the data to be imported
     * @param outFile The file to save the output to
     * @param delim The delimited type of the file, use either DataImport.CSV or
     * DataImport.TSV
     * @param gui The GUI that created this object
     * @throws IOException If anI/O error occurs while reading to/from the file
     * @throws FileNotFoundException If either the input or output file can't be
     * found
     */
    public DataImport(File inFile, File outFile, int delim, DataImportGUI gui)
            throws IOException, FileNotFoundException
    {
        // initialize the member variables
        in = inFile;
        out = outFile;
        delimiter = delim;
        this.gui = gui;

        // open the FileReader with the proper delimiter
        if(delimiter == CSV)
            fr = new FileReader(in, FileReader.COMMA_DELIMITED);
        else if(delimiter == TSV)
            fr = new FileReader(in, FileReader.TAB_DELIMITED);

        // open the PrintWriter
        pw = new PrintWriter(out);
    }

    @Override
    /**
     * Start processing
     */
    public void run()
    {
        String[] colValue;  // Stores the values to be placed into each column
        String outName;     // Stores the table name that the generated script
                            //  will use
        String values;      // Composite of the colValue array, formatted for
                            //  SQL
        int numOfColumns;
        int numOfLines;
        int counter;

        numOfColumns = 0;
        counter = 1;
        values = "";
        
        if(in.getName().indexOf('.') == -1)
            outName = in.getName();
        else
            outName = in.getName().substring(0, in.getName().indexOf('.'));

        try
        {
            numOfLines = fr.getNumberOfLines();

            // get the columns
            numOfColumns = fr.getNumberOfWords();

            // set the file to the next line
            fr.getNextLine();

            while(fr.isReady())
            {
                colValue = new String[numOfColumns];
                values = "";

                for(int x = 0; x < numOfColumns; x++)
                {
                    colValue[x] = fr.getNextWord();
                    values += "'" + colValue[x] + "'";

                    if(x != numOfColumns - 1)
                        values += ",";
                }

                // set the file to the next line
                fr.getNextLine();

                pw.print("INSERT INTO " + outName +
                            " VALUES (" + values + ");\n");

                counter++;
                gui.updateProgress(((double)counter / numOfLines) * 100);
            }
        }
        catch(IOException ex)
        {
            JOptionPane.showMessageDialog(gui, ex);
        }

        pw.close();
    }

    /**
     * Properly close the object
     */
    public void close()
    {
        if(pw != null)
            pw.close();
    }
}
