# Supplementary material for: Predicted protein-protein interactions in the moss Physcomitrella patens: a new bioinformatic resource
Source: BMC Bioinformatics. 2015 Mar 16;16(1):89. doi: 10.1186/s12859-015-0524-1 (PMC4384322; doi:10.1186/s12859-015-0524-1)
Supplement: Additional file 2: Table S1. — Moss Interolog Database. [file 12859_2015_524_MOESM2_ESM.xlsx]

## Sheet: Master List
Unique ID	InteractorA	InteractorB	PubMedID	Experimental System	TaxonID	Source DB	Reference Species	tagged with method	tagged with species
Pp1s1_196V2.1(pp)Pp1s1_196V2.1	Pp1s1_196V2.1	Pp1s1_196V2.1	18719252	NR	6239	BIOGRID	C. elegans	Pp1s1_196V2.1(pp)Pp1s1_196V2.1:NR	Pp1s1_196V2.1(pp)Pp1s1_196V2.1:C. elegans
Pp1s1_224V2.1(pp)Pp1s1_224V2.1	Pp1s1_224V2.1	Pp1s1_224V2.1	15509585	NR	160	DIP	Treponema pallidum	Pp1s1_224V2.1(pp)Pp1s1_224V2.1:NR	Pp1s1_224V2.1(pp)Pp1s1_224V2.1:Treponema pallidum
Pp1s1_313V2.1(pp)Pp1s1_313V2.1	Pp1s1_313V2.1	Pp1s1_313V2.1	9878390	Two-hybrid	7227	BIOGRID	Drosophila melanogaster	Pp1s1_313V2.1(pp)Pp1s1_313V2.1:Two-hybrid	Pp1s1_313V2.1(pp)Pp1s1_313V2.1:Drosophila melanogaster
Pp1s1_313V2.1(pp)Pp1s1_313V2.1	Pp1s1_313V2.1	Pp1s1_313V2.1	14759368	NR	6239	BIOGRID	C. elegans	Pp1s1_313V2.1(pp)Pp1s1_313V2.1:NR	Pp1s1_313V2.1(pp)Pp1s1_313V2.1:C. elegans
Pp1s1_313V2.1(pp)Pp1s1_313V2.1	Pp1s1_313V2.1	Pp1s1_313V2.1	11805826	Affinity Capture-Western	9606	DIP	Homo sapiens	Pp1s1_313V2.1(pp)Pp1s1_313V2.1:Affinity Capture-Western	Pp1s1_313V2.1(pp)Pp1s1_313V2.1:Homo sapiens
Pp1s1_313V2.1(pp)Pp1s1_313V2.1	Pp1s1_313V2.1	Pp1s1_313V2.1	9878390	Affinity Capture-Western	3702	BIOGRID	A. thaliana	Pp1s1_313V2.1(pp)Pp1s1_313V2.1:Affinity Capture-Western	Pp1s1_313V2.1(pp)Pp1s1_313V2.1:A. thaliana
Pp1s1_366V2.1(pp)Pp1s1_366V2.1	Pp1s1_366V2.1	Pp1s1_366V2.1	14605208	NR	6239	DIP	C. elegans	Pp1s1_366V2.1(pp)Pp1s1_366V2.1:NR	Pp1s1_366V2.1(pp)Pp1s1_366V2.1:C. elegans
Pp1s1_366V2.1(pp)Pp1s1_366V2.1	Pp1s1_366V2.1	Pp1s1_366V2.1	14605208	Two-hybrid	7227	BIOGRID	Drosophila melanogaster	Pp1s1_366V2.1(pp)Pp1s1_366V2.1:Two-hybrid	Pp1s1_366V2.1(pp)Pp1s1_366V2.1:Drosophila melanogaster
Pp1s1_409V2.1(pp)Pp1s1_409V2.1	Pp1s1_409V2.1	Pp1s1_409V2.1	22010978	Affinity Capture-MS	3702	BIOGRID	A. thaliana	Pp1s1_409V2.1(pp)Pp1s1_409V2.1:Affinity Capture-MS	Pp1s1_409V2.1(pp)Pp1s1_409V2.1:A. thaliana
Pp1s1_409V2.1(pp)Pp1s1_409V2.1	Pp1s1_409V2.1	Pp1s1_409V2.1	22010978	Two-hybrid	3702	BIOGRID	A. thaliana	Pp1s1_409V2.1(pp)Pp1s1_409V2.1:Two-hybrid	Pp1s1_409V2.1(pp)Pp1s1_409V2.1:A. thaliana
Pp1s1_409V2.1(pp)Pp1s1_409V2.1	Pp1s1_409V2.1	Pp1s1_409V2.1	22010978	PCA	3702	BIOGRID	A. thaliana	Pp1s1_409V2.1(pp)Pp1s1_409V2.1:PCA	Pp1s1_409V2.1(pp)Pp1s1_409V2.1:A. thaliana
Pp1s1_409V2.1(pp)Pp1s1_409V2.1	Pp1s1_409V2.1	Pp1s1_409V2.1	16730941	Two-hybrid	9606	BIOGRID	Homo sapiens	Pp1s1_409V2.1(pp)Pp1s1_409V2.1:Two-hybrid	Pp1s1_409V2.1(pp)Pp1s1_409V2.1:Homo sapiens
Pp1s1_414V2.1(pp)Pp1s1_414V2.1	Pp1s1_414V2.1	Pp1s1_414V2.1	1448087	Affinity Capture-MS	4896	BIOGRID	Schizosaccharomyes pombe	Pp1s1_414V2.1(pp)Pp1s1_414V2.1:Affinity Capture-MS	Pp1s1_414V2.1(pp)Pp1s1_414V2.1:Schizosaccharomyes pombe
Pp1s1_414V2.1(pp)Pp1s1_414V2.1	Pp1s1_414V2.1	Pp1s1_414V2.1	1464319	Two-hybrid	4896	BIOGRID	Schizosaccharomyes pombe	Pp1s1_414V2.1(pp)Pp1s1_414V2.1:Two-hybrid	Pp1s1_414V2.1(pp)Pp1s1_414V2.1:Schizosaccharomyes pombe
Pp1s1_508V2.1(pp)Pp1s1_508V2.1	Pp1s1_508V2.1	Pp1s1_508V2.1	17997975	NR	284812	BIOGRID	Schizosaccharomyes pombe	Pp1s1_508V2.1(pp)Pp1s1_508V2.1:NR	Pp1s1_508V2.1(pp)Pp1s1_508V2.1:Schizosaccharomyes pombe
Pp1s1_508V2.1(pp)Pp1s1_508V2.1	Pp1s1_508V2.1	Pp1s1_508V2.1	11805826	NR	9606	DIP	Homo sapiens	Pp1s1_508V2.1(pp)Pp1s1_508V2.1:NR	Pp1s1_508V2.1(pp)Pp1s1_508V2.1:Homo sapiens
Pp1s1_508V2.1(pp)Pp1s1_508V2.1	Pp1s1_508V2.1	Pp1s1_508V2.1	17615063	Affinity Capture-Western	4932	DIP	Saccharomyces cerevisiae	Pp1s1_508V2.1(pp)Pp1s1_508V2.1:Affinity Capture-Western	Pp1s1_508V2.1(pp)Pp1s1_508V2.1:Saccharomyces cerevisiae
Pp1s1_522V2.1(pp)Pp1s1_522V2.1	Pp1s1_522V2.1	Pp1s1_522V2.1	23349634	Affinity Capture-MS	9606	BIOGRID	Homo sapiens	Pp1s1_522V2.1(pp)Pp1s1_522V2.1:Affinity Capture-MS	Pp1s1_522V2.1(pp)Pp1s1_522V2.1:Homo sapiens
Pp1s1_526V2.1(pp)Pp1s1_526V2.1	Pp1s1_526V2.1	Pp1s1_526V2.1	22094888	Affinity Capture-Western	3702	BIOGRID	A. thaliana	Pp1s1_526V2.1(pp)Pp1s1_526V2.1:Affinity Capture-Western	Pp1s1_526V2.1(pp)Pp1s1_526V2.1:A. thaliana
Pp1s1_528V2.1(pp)Pp1s1_409V2.1	Pp1s1_528V2.1	Pp1s1_409V2.1	22010978	Affinity Capture-MS	3702	BIOGRID	A. thaliana	Pp1s1_528V2.1(pp)Pp1s1_409V2.1:Affinity Capture-MS	Pp1s1_528V2.1(pp)Pp1s1_409V2.1:A. thaliana
Pp1s1_531V2.1(pp)Pp1s1_531V2.1	Pp1s1_531V2.1	Pp1s1_531V2.1	21798944	Two-hybrid	3702	BIOGRID	A. thaliana	Pp1s1_531V2.1(pp)Pp1s1_531V2.1:Two-hybrid	Pp1s1_531V2.1(pp)Pp1s1_531V2.1:A. thaliana
Pp1s1_533V2.1(pp)Pp1s1_533V2.1	Pp1s1_533V2.1	Pp1s1_533V2.1	10842173	Reconstituted Complex	9606	BIOGRID	Homo sapiens	Pp1s1_533V2.1(pp)Pp1s1_533V2.1:Reconstituted Complex	Pp1s1_533V2.1(pp)Pp1s1_533V2.1:Homo sapiens
Pp1s1_585V2.1(pp)Pp1s1_585V2.1	Pp1s1_585V2.1	Pp1s1_585V2.1	20656895	Reconstituted Complex	3702	BIOGRID	A. thaliana	Pp1s1_585V2.1(pp)Pp1s1_585V2.1:Reconstituted Complex	Pp1s1_585V2.1(pp)Pp1s1_585V2.1:A. thaliana
Pp1s1_62V2.1(pp)Pp1s1_62V2.1	Pp1s1_62V2.1	Pp1s1_62V2.1	12746444	NR	6239	BIOGRID	C. elegans	Pp1s1_62V2.1(pp)Pp1s1_62V2.1:NR	Pp1s1_62V2.1(pp)Pp1s1_62V2.1:C. elegans
Pp1s1_62V2.1(pp)Pp1s1_62V2.1	Pp1s1_62V2.1	Pp1s1_62V2.1	16352609	NR	6239	BIOGRID	C. elegans	Pp1s1_62V2.1(pp)Pp1s1_62V2.1:NR	Pp1s1_62V2.1(pp)Pp1s1_62V2.1:C. elegans
Pp1s1_62V2.1(pp)Pp1s1_62V2.1	Pp1s1_62V2.1	Pp1s1_62V2.1	17892490	NR	6239	BIOGRID	C. elegans	Pp1s1_62V2.1(pp)Pp1s1_62V2.1:NR	Pp1s1_62V2.1(pp)Pp1s1_62V2.1:C. elegans
Pp1s1_757V2.1(pp)Pp1s1_757V2.1	Pp1s1_757V2.1	Pp1s1_757V2.1	18714286	NR	6239	BIOGRID	C. elegans	Pp1s1_757V2.1(pp)Pp1s1_757V2.1:NR	Pp1s1_757V2.1(pp)Pp1s1_757V2.1:C. elegans
Pp1s1_757V2.1(pp)Pp1s1_757V2.1	Pp1s1_757V2.1	Pp1s1_757V2.1	19172752	NR	6239	BIOGRID	C. elegans	Pp1s1_757V2.1(pp)Pp1s1_757V2.1:NR	Pp1s1_757V2.1(pp)Pp1s1_757V2.1:C. elegans
Pp1s1_757V2.1(pp)Pp1s1_757V2.1	Pp1s1_757V2.1	Pp1s1_757V2.1	19897425	NR	6239	BIOGRID	C. elegans	Pp1s1_757V2.1(pp)Pp1s1_757V2.1:NR	Pp1s1_757V2.1(pp)Pp1s1_757V2.1:C. elegans
Pp1s1_791V2.1(pp)Pp1s1_181V2.1	Pp1s1_791V2.1	Pp1s1_181V2.1	16269340	NR	6239	BIOGRID	C. elegans	Pp1s1_791V2.1(pp)Pp1s1_181V2.1:NR	Pp1s1_791V2.1(pp)Pp1s1_181V2.1:C. elegans
Pp1s1_808V2.1(pp)Pp1s1_808V2.1	Pp1s1_808V2.1	Pp1s1_808V2.1	16267556	NR	4932	DIP	Saccharomyces cerevisiae	Pp1s1_808V2.1(pp)Pp1s1_808V2.1:NR	Pp1s1_808V2.1(pp)Pp1s1_808V2.1:Saccharomyces cerevisiae
Pp1s1_808V2.1(pp)Pp1s1_808V2.1	Pp1s1_808V2.1	Pp1s1_808V2.1	16267556	Two-hybrid	36329	BIOGRID	Plasmodium	Pp1s1_808V2.1(pp)Pp1s1_808V2.1:Two-hybrid	Pp1s1_808V2.1(pp)Pp1s1_808V2.1:Plasmodium
Pp1s1_87V2.1(pp)Pp1s1_87V2.1	Pp1s1_87V2.1	Pp1s1_87V2.1	15690043	NR	4896	BIOGRID	Schizosaccharomyes pombe	Pp1s1_87V2.1(pp)Pp1s1_87V2.1:NR	Pp1s1_87V2.1(pp)Pp1s1_87V2.1:Schizosaccharomyes pombe
Pp1s10_101V2.1(pp)Pp1s10_101V2.1	Pp1s10_101V2.1	Pp1s10_101V2.1	18059475	Affinity Capture-Western	4896	BIOGRID	Schizosaccharomyes pombe	Pp1s10_101V2.1(pp)Pp1s10_101V2.1:Affinity Capture-Western	Pp1s10_101V2.1(pp)Pp1s10_101V2.1:Schizosaccharomyes pombe
Pp1s10_133V2.1(pp)Pp1s10_133V2.1	Pp1s10_133V2.1	Pp1s10_133V2.1	21798944	Two-hybrid	3702	BIOGRID	A. thaliana	Pp1s10_133V2.1(pp)Pp1s10_133V2.1:Two-hybrid	Pp1s10_133V2.1(pp)Pp1s10_133V2.1:A. thaliana
Pp1s10_169V2.1(pp)Pp1s10_169V2.1	Pp1s10_169V2.1	Pp1s10_169V2.1	9920726	Reconstituted Complex	9606	BIOGRID	Homo sapiens	Pp1s10_169V2.1(pp)Pp1s10_169V2.1:Reconstituted Complex	Pp1s10_169V2.1(pp)Pp1s10_169V2.1:Homo sapiens
Pp1s10_169V2.1(pp)Pp1s10_169V2.1	Pp1s10_169V2.1	Pp1s10_169V2.1	21798944	Two-hybrid	3702	BIOGRID	A. thaliana	Pp1s10_169V2.1(pp)Pp1s10_169V2.1:Two-hybrid	Pp1s10_169V2.1(pp)Pp1s10_169V2.1:A. thaliana
Pp1s10_193V2.1(pp)Pp1s10_193V2.1	Pp1s10_193V2.1	Pp1s10_193V2.1	22036573	Affinity Capture-MS	7227	BIOGRID	Drosophila melanogaster	Pp1s10_193V2.1(pp)Pp1s10_193V2.1:Affinity Capture-MS	Pp1s10_193V2.1(pp)Pp1s10_193V2.1:Drosophila melanogaster
Pp1s10_203V2.1(pp)Pp1s10_203V2.1	Pp1s10_203V2.1	Pp1s10_203V2.1	20360068	Affinity Capture-MS	10090	BIOGRID	M. musculus	Pp1s10_203V2.1(pp)Pp1s10_203V2.1:Affinity Capture-MS	Pp1s10_203V2.1(pp)Pp1s10_203V2.1:M. musculus
Pp1s10_244V2.1(pp)Pp1s10_244V2.1	Pp1s10_244V2.1	Pp1s10_244V2.1	2072900	NR	3702	BIOGRID	A. thaliana	Pp1s10_244V2.1(pp)Pp1s10_244V2.1:NR	Pp1s10_244V2.1(pp)Pp1s10_244V2.1:A. thaliana
Pp1s10_244V2.1(pp)Pp1s10_244V2.1	Pp1s10_244V2.1	Pp1s10_244V2.1	11805826	NR	9606	DIP	Homo sapiens	Pp1s10_244V2.1(pp)Pp1s10_244V2.1:NR	Pp1s10_244V2.1(pp)Pp1s10_244V2.1:Homo sapiens
Pp1s10_303V2.1(pp)Pp1s1_412V2.1	Pp1s10_303V2.1	Pp1s1_412V2.1	22863883	Affinity Capture-MS	9606	BIOGRID	Homo sapiens	Pp1s10_303V2.1(pp)Pp1s1_412V2.1:Affinity Capture-MS	Pp1s10_303V2.1(pp)Pp1s1_412V2.1:Homo sapiens
Pp1s10_303V2.1(pp)Pp1s10_303V2.1	Pp1s10_303V2.1	Pp1s10_303V2.1	11805826	Reconstituted Complex	1142	DIP	Synechocystis	Pp1s10_303V2.1(pp)Pp1s10_303V2.1:Reconstituted Complex	Pp1s10_303V2.1(pp)Pp1s10_303V2.1:Synechocystis
Pp1s10_303V2.1(pp)Pp1s10_303V2.1	Pp1s10_303V2.1	Pp1s10_303V2.1	19156129	Affinity Capture-MS	9606	BIOGRID	Homo sapiens	Pp1s10_303V2.1(pp)Pp1s10_303V2.1:Affinity Capture-MS	Pp1s10_303V2.1(pp)Pp1s10_303V2.1:Homo sapiens
Pp1s10_305V2.1(pp)Pp1s10_305V2.1	Pp1s10_305V2.1	Pp1s10_305V2.1	19091741	Co-crystal Structure	9606	BIOGRID	Homo sapiens	Pp1s10_305V2.1(pp)Pp1s10_305V2.1:Co-crystal Structure	Pp1s10_305V2.1(pp)Pp1s10_305V2.1:Homo sapiens
Pp1s10_314V2.1(pp)Pp1s1_181V2.1	Pp1s10_314V2.1	Pp1s1_181V2.1	16269340	NR	6239	BIOGRID	C. elegans	Pp1s10_314V2.1(pp)Pp1s1_181V2.1:NR	Pp1s10_314V2.1(pp)Pp1s1_181V2.1:C. elegans
Pp1s10_314V2.1(pp)Pp1s1_791V2.1	Pp1s10_314V2.1	Pp1s1_791V2.1	16269340	NR	6239	BIOGRID	C. elegans	Pp1s10_314V2.1(pp)Pp1s1_791V2.1:NR	Pp1s10_314V2.1(pp)Pp1s1_791V2.1:C. elegans
Pp1s10_31V2.1(pp)Pp1s1_313V2.1	Pp1s10_31V2.1	Pp1s1_313V2.1	22863883	Affinity Capture-MS	9606	BIOGRID	Homo sapiens	Pp1s10_31V2.1(pp)Pp1s1_313V2.1:Affinity Capture-MS	Pp1s10_31V2.1(pp)Pp1s1_313V2.1:Homo sapiens
Pp1s10_338V2.1(pp)Pp1s10_338V2.1	Pp1s10_338V2.1	Pp1s10_338V2.1	18719252	NR	6239	BIOGRID	C. elegans	Pp1s10_338V2.1(pp)Pp1s10_338V2.1:NR	Pp1s10_338V2.1(pp)Pp1s10_338V2.1:C. elegans
Pp1s10_338V2.1(pp)Pp1s10_338V2.1	Pp1s10_338V2.1	Pp1s10_338V2.1	1180582	Synthetic Growth Defect	4896	BIOGRID	Schizosaccharomyes pombe	Pp1s10_338V2.1(pp)Pp1s10_338V2.1:Synthetic Growth Defect	Pp1s10_338V2.1(pp)Pp1s10_338V2.1:Schizosaccharomyes pombe
Pp1s10_338V2.1(pp)Pp1s10_338V2.1	Pp1s10_338V2.1	Pp1s10_338V2.1	10688190	NR	6239	DIP	C. elegans	Pp1s10_338V2.1(pp)Pp1s10_338V2.1:NR	Pp1s10_338V2.1(pp)Pp1s10_338V2.1:C. elegans
Pp1s10_338V2.1(pp)Pp1s10_338V2.1	Pp1s10_338V2.1	Pp1s10_338V2.1	11283351	NR	6239	DIP	C. elegans	Pp1s10_338V2.1(pp)Pp1s10_338V2.1:NR	Pp1s10_338V2.1(pp)Pp1s10_338V2.1:C. elegans
Pp1s10_338V2.1(pp)Pp1s10_338V2.1	Pp1s10_338V2.1	Pp1s10_338V2.1	23695164	Two-hybrid	4896	BIOGRID	Schizosaccharomyes pombe	Pp1s10_338V2.1(pp)Pp1s10_338V2.1:Two-hybrid	Pp1s10_338V2.1(pp)Pp1s10_338V2.1:Schizosaccharomyes pombe
Pp1s10_43V2.1(pp)Pp1s10_43V2.1	Pp1s10_43V2.1	Pp1s10_43V2.1	18719252	NR	6239	BIOGRID	C. elegans	Pp1s10_43V2.1(pp)Pp1s10_43V2.1:NR	Pp1s10_43V2.1(pp)Pp1s10_43V2.1:C. elegans
Pp1s10_4V2.1(pp)Pp1s10_4V2.1	Pp1s10_4V2.1	Pp1s10_4V2.1	15196990	Reconstituted Complex	9606	BIOGRID	Homo sapiens	Pp1s10_4V2.1(pp)Pp1s10_4V2.1:Reconstituted Complex	Pp1s10_4V2.1(pp)Pp1s10_4V2.1:Homo sapiens
Pp1s10_4V2.1(pp)Pp1s10_4V2.1	Pp1s10_4V2.1	Pp1s10_4V2.1	15096040	Co-crystal Structure	9606	BIOGRID	Homo sapiens	Pp1s10_4V2.1(pp)Pp1s10_4V2.1:Co-crystal Structure	Pp1s10_4V2.1(pp)Pp1s10_4V2.1:Homo sapiens
Pp1s10_57V2.1(pp)Pp1s10_57V2.1	Pp1s10_57V2.1	Pp1s10_57V2.1	11805826	Negative Genetic	4932	DIP	Saccharomyces cerevisiae	Pp1s10_57V2.1(pp)Pp1s10_57V2.1:Negative Genetic	Pp1s10_57V2.1(pp)Pp1s10_57V2.1:Saccharomyces cerevisiae
Pp1s10_57V2.1(pp)Pp1s10_57V2.1	Pp1s10_57V2.1	Pp1s10_57V2.1	14605208	Two-hybrid	7227	BIOGRID	Drosophila melanogaster	Pp1s10_57V2.1(pp)Pp1s10_57V2.1:Two-hybrid	Pp1s10_57V2.1(pp)Pp1s10_57V2.1:Drosophila melanogaster
Pp1s10_5V2.1(pp)Pp1s1_313V2.1	Pp1s10_5V2.1	Pp1s1_313V2.1	17314980	NR	6239	BIOGRID	C. elegans	Pp1s10_5V2.1(pp)Pp1s1_313V2.1:NR	Pp1s10_5V2.1(pp)Pp1s1_313V2.1:C. elegans
Pp1s10_5V2.1(pp)Pp1s1_791V2.1	Pp1s10_5V2.1	Pp1s1_791V2.1	16269340	NR	6239	BIOGRID	C. elegans	Pp1s10_5V2.1(pp)Pp1s1_791V2.1:NR	Pp1s10_5V2.1(pp)Pp1s1_791V2.1:C. elegans
Pp1s10_5V2.1(pp)Pp1s10_303V2.1	Pp1s10_5V2.1	Pp1s10_303V2.1	19269370	NR	6239	BIOGRID	C. elegans	Pp1s10_5V2.1(pp)Pp1s10_303V2.1:NR	Pp1s10_5V2.1(pp)Pp1s10_303V2.1:C. elegans
Pp1s10_99V2.1(pp)Pp1s10_244V2.1	Pp1s10_99V2.1	Pp1s10_244V2.1	16429126	NR	4896	DIP	Schizosaccharomyes pombe	Pp1s10_99V2.1(pp)Pp1s10_244V2.1:NR	Pp1s10_99V2.1(pp)Pp1s10_244V2.1:Schizosaccharomyes pombe
Pp1s10_99V2.1(pp)Pp1s10_303V2.1	Pp1s10_99V2.1	Pp1s10_303V2.1	16429126	NR	9606	DIP	Homo sapiens	Pp1s10_99V2.1(pp)Pp1s10_303V2.1:NR	Pp1s10_99V2.1(pp)Pp1s10_303V2.1:Homo sapiens
Pp1s100_100V2.1(pp)Pp1s10_99V2.1	Pp1s100_100V2.1	Pp1s10_99V2.1	16429126	NR	9606	DIP	Homo sapiens	Pp1s100_100V2.1(pp)Pp1s10_99V2.1:NR	Pp1s100_100V2.1(pp)Pp1s10_99V2.1:Homo sapiens
Pp1s100_100V2.1(pp)Pp1s100_100V2.1	Pp1s100_100V2.1	Pp1s100_100V2.1	11805826	Two-hybrid	7227	DIP	Drosophila melanogaster	Pp1s100_100V2.1(pp)Pp1s100_100V2.1:Two-hybrid	Pp1s100_100V2.1(pp)Pp1s100_100V2.1:Drosophila melanogaster
Pp1s100_110V2.1(pp)Pp1s1_175V2.1	Pp1s100_110V2.1	Pp1s1_175V2.1	16429126	NR	4896	DIP	Schizosaccharomyes pombe	Pp1s100_110V2.1(pp)Pp1s1_175V2.1:NR	Pp1s100_110V2.1(pp)Pp1s1_175V2.1:Schizosaccharomyes pombe
Pp1s100_110V2.1(pp)Pp1s1_409V2.1	Pp1s100_110V2.1	Pp1s1_409V2.1	21674799	Affinity Capture-MS	9606	BIOGRID	Homo sapiens	Pp1s100_110V2.1(pp)Pp1s1_409V2.1:Affinity Capture-MS	Pp1s100_110V2.1(pp)Pp1s1_409V2.1:Homo sapiens
Pp1s100_110V2.1(pp)Pp1s10_193V2.1	Pp1s100_110V2.1	Pp1s10_193V2.1	22036573	Affinity Capture-MS	7227	BIOGRID	Drosophila melanogaster	Pp1s100_110V2.1(pp)Pp1s10_193V2.1:Affinity Capture-MS	Pp1s100_110V2.1(pp)Pp1s10_193V2.1:Drosophila melanogaster
Pp1s100_110V2.1(pp)Pp1s10_244V2.1	Pp1s100_110V2.1	Pp1s10_244V2.1	16429126	Affinity Capture-MS	284812	DIP	Schizosaccharomyes pombe	Pp1s100_110V2.1(pp)Pp1s10_244V2.1:Affinity Capture-MS	Pp1s100_110V2.1(pp)Pp1s10_244V2.1:Schizosaccharomyes pombe
Pp1s100_110V2.1(pp)Pp1s10_303V2.1	Pp1s100_110V2.1	Pp1s10_303V2.1	16429126	NR	4896	DIP	Schizosaccharomyes pombe	Pp1s100_110V2.1(pp)Pp1s10_303V2.1:NR	Pp1s100_110V2.1(pp)Pp1s10_303V2.1:Schizosaccharomyes pombe
Pp1s100_110V2.1(pp)Pp1s100_110V2.1	Pp1s100_110V2.1	Pp1s100_110V2.1	21674799	Affinity Capture-MS	9606	BIOGRID	Homo sapiens	Pp1s100_110V2.1(pp)Pp1s100_110V2.1:Affinity Capture-MS	Pp1s100_110V2.1(pp)Pp1s100_110V2.1:Homo sapiens
Pp1s100_110V2.1(pp)Pp1s100_110V2.1	Pp1s100_110V2.1	Pp1s100_110V2.1	22939629	Co-fractionation	9606	BIOGRID	Homo sapiens	Pp1s100_110V2.1(pp)Pp1s100_110V2.1:Co-fractionation	Pp1s100_110V2.1(pp)Pp1s100_110V2.1:Homo sapiens
Pp1s100_111V2.1(pp)Pp1s100_111V2.1	Pp1s100_111V2.1	Pp1s100_111V2.1	18160040	NR	6239	BIOGRID	C. elegans	Pp1s100_111V2.1(pp)Pp1s100_111V2.1:NR	Pp1s100_111V2.1(pp)Pp1s100_111V2.1:C. elegans
Pp1s100_111V2.1(pp)Pp1s100_111V2.1	Pp1s100_111V2.1	Pp1s100_111V2.1	18160040	Reconstituted Complex	9606	BIOGRID	Homo sapiens	Pp1s100_111V2.1(pp)Pp1s100_111V2.1:Reconstituted Complex	Pp1s100_111V2.1(pp)Pp1s100_111V2.1:Homo sapiens
Pp1s100_113V2.1(pp)Pp1s100_113V2.1	Pp1s100_113V2.1	Pp1s100_113V2.1	15044016	Two-hybrid	3702	BIOGRID	A. thaliana	Pp1s100_113V2.1(pp)Pp1s100_113V2.1:Two-hybrid	Pp1s100_113V2.1(pp)Pp1s100_113V2.1:A. thaliana
Pp1s100_114V2.1(pp)Pp1s10_303V2.1	Pp1s100_114V2.1	Pp1s10_303V2.1	19269370	NR	6239	BIOGRID	C. elegans	Pp1s100_114V2.1(pp)Pp1s10_303V2.1:NR	Pp1s100_114V2.1(pp)Pp1s10_303V2.1:C. elegans
Pp1s100_114V2.1(pp)Pp1s10_5V2.1	Pp1s100_114V2.1	Pp1s10_5V2.1	19269370	NR	6239	BIOGRID	C. elegans	Pp1s100_114V2.1(pp)Pp1s10_5V2.1:NR	Pp1s100_114V2.1(pp)Pp1s10_5V2.1:C. elegans
Pp1s100_114V2.1(pp)Pp1s100_114V2.1	Pp1s100_114V2.1	Pp1s100_114V2.1	16189514	Two-hybrid	9606	BIOGRID	Homo sapiens	Pp1s100_114V2.1(pp)Pp1s100_114V2.1:Two-hybrid	Pp1s100_114V2.1(pp)Pp1s100_114V2.1:Homo sapiens
Pp1s101_116V2.1(pp)Pp1s1_247V2.1	Pp1s101_116V2.1	Pp1s1_247V2.1	16990792	Far Western	4896	BIOGRID	Schizosaccharomyes pombe	Pp1s101_116V2.1(pp)Pp1s1_247V2.1:Far Western	Pp1s101_116V2.1(pp)Pp1s1_247V2.1:Schizosaccharomyes pombe
Pp1s101_116V2.1(pp)Pp1s1_247V2.1	Pp1s101_116V2.1	Pp1s1_247V2.1	16990792	Co-localization	4896	BIOGRID	Schizosaccharomyes pombe	Pp1s101_116V2.1(pp)Pp1s1_247V2.1:Co-localization	Pp1s101_116V2.1(pp)Pp1s1_247V2.1:Schizosaccharomyes pombe
Pp1s101_116V2.1(pp)Pp1s1_247V2.1	Pp1s101_116V2.1	Pp1s1_247V2.1	22718908	Affinity Capture-Western	4896	BIOGRID	Schizosaccharomyes pombe	Pp1s101_116V2.1(pp)Pp1s1_247V2.1:Affinity Capture-Western	Pp1s101_116V2.1(pp)Pp1s1_247V2.1:Schizosaccharomyes pombe
Pp1s101_148V2.1(pp)Pp1s10_5V2.1	Pp1s101_148V2.1	Pp1s10_5V2.1	19061648	NR	6239	BIOGRID	C. elegans	Pp1s101_148V2.1(pp)Pp1s10_5V2.1:NR	Pp1s101_148V2.1(pp)Pp1s10_5V2.1:C. elegans
Pp1s101_148V2.1(pp)Pp1s10_5V2.1	Pp1s101_148V2.1	Pp1s10_5V2.1	19547744	NR	6239	BIOGRID	C. elegans	Pp1s101_148V2.1(pp)Pp1s10_5V2.1:NR	Pp1s101_148V2.1(pp)Pp1s10_5V2.1:C. elegans
Pp1s101_150V2.1(pp)Pp1s101_150V2.1	Pp1s101_150V2.1	Pp1s101_150V2.1	8610150	NR	6239	BIOGRID	C. elegans	Pp1s101_150V2.1(pp)Pp1s101_150V2.1:NR	Pp1s101_150V2.1(pp)Pp1s101_150V2.1:C. elegans
Pp1s101_150V2.1(pp)Pp1s101_150V2.1	Pp1s101_150V2.1	Pp1s101_150V2.1	11805826	NR	284812	BIOGRID	Schizosaccharomyes pombe	Pp1s101_150V2.1(pp)Pp1s101_150V2.1:NR	Pp1s101_150V2.1(pp)Pp1s101_150V2.1:Schizosaccharomyes pombe
Pp1s101_150V2.1(pp)Pp1s101_150V2.1	Pp1s101_150V2.1	Pp1s101_150V2.1	10688190	NR	6239	DIP	C. elegans	Pp1s101_150V2.1(pp)Pp1s101_150V2.1:NR	Pp1s101_150V2.1(pp)Pp1s101_150V2.1:C. elegans
Pp1s101_150V2.1(pp)Pp1s101_150V2.1	Pp1s101_150V2.1	Pp1s101_150V2.1	11731503	Two-hybrid	9606	DIP	Homo sapiens	Pp1s101_150V2.1(pp)Pp1s101_150V2.1:Two-hybrid	Pp1s101_150V2.1(pp)Pp1s101_150V2.1:Homo sapiens
Pp1s101_150V2.1(pp)Pp1s101_150V2.1	Pp1s101_150V2.1	Pp1s101_150V2.1	8610150	Two-hybrid	9606	BIOGRID	Homo sapiens	Pp1s101_150V2.1(pp)Pp1s101_150V2.1:Two-hybrid	Pp1s101_150V2.1(pp)Pp1s101_150V2.1:Homo sapiens
Pp1s101_150V2.1(pp)Pp1s101_150V2.1	Pp1s101_150V2.1	Pp1s101_150V2.1	14704431	Two-hybrid	6239	BIOGRID	C. elegans	Pp1s101_150V2.1(pp)Pp1s101_150V2.1:Two-hybrid	Pp1s101_150V2.1(pp)Pp1s101_150V2.1:C. elegans
Pp1s101_150V2.1(pp)Pp1s101_150V2.1	Pp1s101_150V2.1	Pp1s101_150V2.1	20936779	Two-hybrid	9606	BIOGRID	Homo sapiens	Pp1s101_150V2.1(pp)Pp1s101_150V2.1:Two-hybrid	Pp1s101_150V2.1(pp)Pp1s101_150V2.1:Homo sapiens
Pp1s101_150V2.1(pp)Pp1s101_150V2.1	Pp1s101_150V2.1	Pp1s101_150V2.1	21139563	Biochemical Activity	9606	BIOGRID	Homo sapiens	Pp1s101_150V2.1(pp)Pp1s101_150V2.1:Biochemical Activity	Pp1s101_150V2.1(pp)Pp1s101_150V2.1:Homo sapiens
Pp1s101_150V2.1(pp)Pp1s101_150V2.1	Pp1s101_150V2.1	Pp1s101_150V2.1	8668125	Two-hybrid	9606	BIOGRID	Homo sapiens	Pp1s101_150V2.1(pp)Pp1s101_150V2.1:Two-hybrid	Pp1s101_150V2.1(pp)Pp1s101_150V2.1:Homo sapiens
Pp1s101_150V2.1(pp)Pp1s101_150V2.1	Pp1s101_150V2.1	Pp1s101_150V2.1	8940097	Two-hybrid	9606	BIOGRID	Homo sapiens	Pp1s101_150V2.1(pp)Pp1s101_150V2.1:Two-hybrid	Pp1s101_150V2.1(pp)Pp1s101_150V2.1:Homo sapiens
Pp1s101_150V2.1(pp)Pp1s101_150V2.1	Pp1s101_150V2.1	Pp1s101_150V2.1	8940097	Reconstituted Complex	9606	BIOGRID	Homo sapiens	Pp1s101_150V2.1(pp)Pp1s101_150V2.1:Reconstituted Complex	Pp1s101_150V2.1(pp)Pp1s101_150V2.1:Homo sapiens
Pp1s101_150V2.1(pp)Pp1s101_150V2.1	Pp1s101_150V2.1	Pp1s101_150V2.1	9514881	Two-hybrid	7227	BIOGRID	Drosophila melanogaster	Pp1s101_150V2.1(pp)Pp1s101_150V2.1:Two-hybrid	Pp1s101_150V2.1(pp)Pp1s101_150V2.1:Drosophila melanogaster
Pp1s101_150V2.1(pp)Pp1s101_150V2.1	Pp1s101_150V2.1	Pp1s101_150V2.1	21988832	Two-hybrid	9606	BIOGRID	Homo sapiens	Pp1s101_150V2.1(pp)Pp1s101_150V2.1:Two-hybrid	Pp1s101_150V2.1(pp)Pp1s101_150V2.1:Homo sapiens
Pp1s101_166V2.1(pp)Pp1s1_313V2.1	Pp1s101_166V2.1	Pp1s1_313V2.1	16169070	Two-hybrid	9606	BIOGRID	Homo sapiens	Pp1s101_166V2.1(pp)Pp1s1_313V2.1:Two-hybrid	Pp1s101_166V2.1(pp)Pp1s1_313V2.1:Homo sapiens
Pp1s101_166V2.1(pp)Pp1s100_110V2.1	Pp1s101_166V2.1	Pp1s100_110V2.1	22863883	Affinity Capture-MS	9606	BIOGRID	Homo sapiens	Pp1s101_166V2.1(pp)Pp1s100_110V2.1:Affinity Capture-MS	Pp1s101_166V2.1(pp)Pp1s100_110V2.1:Homo sapiens
Pp1s101_166V2.1(pp)Pp1s101_166V2.1	Pp1s101_166V2.1	Pp1s101_166V2.1	12482610	Affinity Capture-MS	9606	BIOGRID	Homo sapiens	Pp1s101_166V2.1(pp)Pp1s101_166V2.1:Affinity Capture-MS	Pp1s101_166V2.1(pp)Pp1s101_166V2.1:Homo sapiens
Pp1s101_166V2.1(pp)Pp1s101_166V2.1	Pp1s101_166V2.1	Pp1s101_166V2.1	12482610	Affinity Capture-Western	9606	BIOGRID	Homo sapiens	Pp1s101_166V2.1(pp)Pp1s101_166V2.1:Affinity Capture-Western	Pp1s101_166V2.1(pp)Pp1s101_166V2.1:Homo sapiens
Pp1s101_166V2.1(pp)Pp1s101_166V2.1	Pp1s101_166V2.1	Pp1s101_166V2.1	21900206	Two-hybrid	9606	BIOGRID	Homo sapiens	Pp1s101_166V2.1(pp)Pp1s101_166V2.1:Two-hybrid	Pp1s101_166V2.1(pp)Pp1s101_166V2.1:Homo sapiens
Pp1s101_166V2.1(pp)Pp1s101_166V2.1	Pp1s101_166V2.1	Pp1s101_166V2.1	12134159	Affinity Capture-MS	10116	BIOGRID	R. norvegicus	Pp1s101_166V2.1(pp)Pp1s101_166V2.1:Affinity Capture-MS	Pp1s101_166V2.1(pp)Pp1s101_166V2.1:R. norvegicus
Pp1s101_166V2.1(pp)Pp1s101_166V2.1	Pp1s101_166V2.1	Pp1s101_166V2.1	12134159	Reconstituted Complex	10116	BIOGRID	R. norvegicus	Pp1s101_166V2.1(pp)Pp1s101_166V2.1:Reconstituted Complex	Pp1s101_166V2.1(pp)Pp1s101_166V2.1:R. norvegicus
Pp1s101_166V2.1(pp)Pp1s101_166V2.1	Pp1s101_166V2.1	Pp1s101_166V2.1	10956643	Two-hybrid	10090	BIOGRID	M. musculus	Pp1s101_166V2.1(pp)Pp1s101_166V2.1:Two-hybrid	Pp1s101_166V2.1(pp)Pp1s101_166V2.1:M. musculus
Pp1s101_166V2.1(pp)Pp1s101_166V2.1	Pp1s101_166V2.1	Pp1s101_166V2.1	10956643	Affinity Capture-Western	10090	BIOGRID	M. musculus	Pp1s101_166V2.1(pp)Pp1s101_166V2.1:Affinity Capture-Western	Pp1s101_166V2.1(pp)Pp1s101_166V2.1:M. musculus
Pp1s101_183V2.1(pp)Pp1s101_183V2.1	Pp1s101_183V2.1	Pp1s101_183V2.1	18000013	Far Western	4932	DIP	Saccharomyces cerevisiae	Pp1s101_183V2.1(pp)Pp1s101_183V2.1:Far Western	Pp1s101_183V2.1(pp)Pp1s101_183V2.1:Saccharomyces cerevisiae
Pp1s101_18V2.1(pp)Pp1s1_99V2.1	Pp1s101_18V2.1	Pp1s1_99V2.1	22737156	PCA	3702	BIOGRID	A. thaliana	Pp1s101_18V2.1(pp)Pp1s1_99V2.1:PCA	Pp1s101_18V2.1(pp)Pp1s1_99V2.1:A. thaliana
Pp1s101_217V2.1(pp)Pp1s10_99V2.1	Pp1s101_217V2.1	Pp1s10_99V2.1	15094838	NR	9606	BIOGRID	Homo sapiens	Pp1s101_217V2.1(pp)Pp1s10_99V2.1:NR	Pp1s101_217V2.1(pp)Pp1s10_99V2.1:Homo sapiens
Pp1s101_217V2.1(pp)Pp1s10_99V2.1	Pp1s101_217V2.1	Pp1s10_99V2.1	12150911	Two-hybrid	4932	DIP	Saccharomyces cerevisiae	Pp1s101_217V2.1(pp)Pp1s10_99V2.1:Two-hybrid	Pp1s101_217V2.1(pp)Pp1s10_99V2.1:Saccharomyces cerevisiae
Pp1s101_217V2.1(pp)Pp1s101_217V2.1	Pp1s101_217V2.1	Pp1s101_217V2.1	11805826	Negative Genetic	4932	DIP	Saccharomyces cerevisiae	Pp1s101_217V2.1(pp)Pp1s101_217V2.1:Negative Genetic	Pp1s101_217V2.1(pp)Pp1s101_217V2.1:Saccharomyces cerevisiae
Pp1s101_218V2.1(pp)Pp1s101_218V2.1	Pp1s101_218V2.1	Pp1s101_218V2.1	17596513	Phenotypic Enhancement	4896	BIOGRID	Schizosaccharomyes pombe	Pp1s101_218V2.1(pp)Pp1s101_218V2.1:Phenotypic Enhancement	Pp1s101_218V2.1(pp)Pp1s101_218V2.1:Schizosaccharomyes pombe
Pp1s101_218V2.1(pp)Pp1s101_218V2.1	Pp1s101_218V2.1	Pp1s101_218V2.1	10631008	Phenotypic Enhancement	284812	BIOGRID	Schizosaccharomyes pombe	Pp1s101_218V2.1(pp)Pp1s101_218V2.1:Phenotypic Enhancement	Pp1s101_218V2.1(pp)Pp1s101_218V2.1:Schizosaccharomyes pombe
Pp1s101_218V2.1(pp)Pp1s101_218V2.1	Pp1s101_218V2.1	Pp1s101_218V2.1	17596513	Two-hybrid	4896	BIOGRID	Schizosaccharomyes pombe	Pp1s101_218V2.1(pp)Pp1s101_218V2.1:Two-hybrid	Pp1s101_218V2.1(pp)Pp1s101_218V2.1:Schizosaccharomyes pombe
Pp1s101_232V2.1(pp)Pp1s101_148V2.1	Pp1s101_232V2.1	Pp1s101_148V2.1	22681890	Negative Genetic	4896	BIOGRID	Schizosaccharomyes pombe	Pp1s101_232V2.1(pp)Pp1s101_148V2.1:Negative Genetic	Pp1s101_232V2.1(pp)Pp1s101_148V2.1:Schizosaccharomyes pombe
Pp1s101_25V2.1(pp)Pp1s1_412V2.1	Pp1s101_25V2.1	Pp1s1_412V2.1	22681890	Positive Genetic	4896	BIOGRID	Schizosaccharomyes pombe	Pp1s101_25V2.1(pp)Pp1s1_412V2.1:Positive Genetic	Pp1s101_25V2.1(pp)Pp1s1_412V2.1:Schizosaccharomyes pombe
Pp1s101_25V2.1(pp)Pp1s1_538V2.1	Pp1s101_25V2.1	Pp1s1_538V2.1	22681890	Negative Genetic	4896	BIOGRID	Schizosaccharomyes pombe	Pp1s101_25V2.1(pp)Pp1s1_538V2.1:Negative Genetic	Pp1s101_25V2.1(pp)Pp1s1_538V2.1:Schizosaccharomyes pombe
Pp1s101_25V2.1(pp)Pp1s10_26V2.2	Pp1s101_25V2.1	Pp1s10_26V2.2	22681890	Positive Genetic	4896	BIOGRID	Schizosaccharomyes pombe	Pp1s101_25V2.1(pp)Pp1s10_26V2.2:Positive Genetic	Pp1s101_25V2.1(pp)Pp1s10_26V2.2:Schizosaccharomyes pombe
Pp1s101_25V2.1(pp)Pp1s10_317V2.1	Pp1s101_25V2.1	Pp1s10_317V2.1	18818364	Negative Genetic	4896	BIOGRID	Schizosaccharomyes pombe	Pp1s101_25V2.1(pp)Pp1s10_317V2.1:Negative Genetic	Pp1s101_25V2.1(pp)Pp1s10_317V2.1:Schizosaccharomyes pombe
Pp1s101_25V2.1(pp)Pp1s10_57V2.1	Pp1s101_25V2.1	Pp1s10_57V2.1	22681890	Positive Genetic	4896	BIOGRID	Schizosaccharomyes pombe	Pp1s101_25V2.1(pp)Pp1s10_57V2.1:Positive Genetic	Pp1s101_25V2.1(pp)Pp1s10_57V2.1:Schizosaccharomyes pombe
Pp1s101_25V2.1(pp)Pp1s101_148V2.1	Pp1s101_25V2.1	Pp1s101_148V2.1	18818364	Negative Genetic	4896	BIOGRID	Schizosaccharomyes pombe	Pp1s101_25V2.1(pp)Pp1s101_148V2.1:Negative Genetic	Pp1s101_25V2.1(pp)Pp1s101_148V2.1:Schizosaccharomyes pombe
Pp1s101_25V2.1(pp)Pp1s101_148V2.1	Pp1s101_25V2.1	Pp1s101_148V2.1	22681890	Negative Genetic	4896	BIOGRID	Schizosaccharomyes pombe	Pp1s101_25V2.1(pp)Pp1s101_148V2.1:Negative Genetic	Pp1s101_25V2.1(pp)Pp1s101_148V2.1:Schizosaccharomyes pombe
Pp1s101_33V2.1(pp)Pp1s1_313V2.1	Pp1s101_33V2.1	Pp1s1_313V2.1	22939629	Co-fractionation	9606	BIOGRID	Homo sapiens	Pp1s101_33V2.1(pp)Pp1s1_313V2.1:Co-fractionation	Pp1s101_33V2.1(pp)Pp1s1_313V2.1:Homo sapiens
Pp1s101_65V2.1(pp)Pp1s101_65V2.1	Pp1s101_65V2.1	Pp1s101_65V2.1	18719252	Negative Genetic	4932	BIOGRID	Saccharomyces cerevisiae	Pp1s101_65V2.1(pp)Pp1s101_65V2.1:Negative Genetic	Pp1s101_65V2.1(pp)Pp1s101_65V2.1:Saccharomyces cerevisiae
Pp1s101_65V2.1(pp)Pp1s101_65V2.1	Pp1s101_65V2.1	Pp1s101_65V2.1	1579570	NR	3702	BIOGRID	A. thaliana	Pp1s101_65V2.1(pp)Pp1s101_65V2.1:NR	Pp1s101_65V2.1(pp)Pp1s101_65V2.1:A. thaliana
Pp1s101_65V2.1(pp)Pp1s101_65V2.1	Pp1s101_65V2.1	Pp1s101_65V2.1	16189514	Two-hybrid	9606	BIOGRID	Homo sapiens	Pp1s101_65V2.1(pp)Pp1s101_65V2.1:Two-hybrid	Pp1s101_65V2.1(pp)Pp1s101_65V2.1:Homo sapiens
Pp1s101_65V2.1(pp)Pp1s101_65V2.1	Pp1s101_65V2.1	Pp1s101_65V2.1	21798944	Two-hybrid	3702	BIOGRID	A. thaliana	Pp1s101_65V2.1(pp)Pp1s101_65V2.1:Two-hybrid	Pp1s101_65V2.1(pp)Pp1s101_65V2.1:A. thaliana
Pp1s101_72V2.1(pp)Pp1s10_99V2.1	Pp1s101_72V2.1	Pp1s10_99V2.1	17200106	Affinity Capture-MS	9606	BIOGRID	Homo sapiens	Pp1s101_72V2.1(pp)Pp1s10_99V2.1:Affinity Capture-MS	Pp1s101_72V2.1(pp)Pp1s10_99V2.1:Homo sapiens
Pp1s101_9V2.1(pp)Pp1s1_62V2.1	Pp1s101_9V2.1	Pp1s1_62V2.1	20093466	NR	6239	BIOGRID	C. elegans	Pp1s101_9V2.1(pp)Pp1s1_62V2.1:NR	Pp1s101_9V2.1(pp)Pp1s1_62V2.1:C. elegans
Pp1s102_132V2.1(pp)Pp1s102_132V2.1	Pp1s102_132V2.1	Pp1s102_132V2.1	15236971	Biochemical Activity	9606	BIOGRID	Homo sapiens	Pp1s102_132V2.1(pp)Pp1s102_132V2.1:Biochemical Activity	Pp1s102_132V2.1(pp)Pp1s102_132V2.1:Homo sapiens
Pp1s102_132V2.1(pp)Pp1s102_132V2.1	Pp1s102_132V2.1	Pp1s102_132V2.1	23707686	Biochemical Activity	9606	BIOGRID	Homo sapiens	Pp1s102_132V2.1(pp)Pp1s102_132V2.1:Biochemical Activity	Pp1s102_132V2.1(pp)Pp1s102_132V2.1:Homo sapiens
Pp1s102_19V2.1(pp)Pp1s102_19V2.1	Pp1s102_19V2.1	Pp1s102_19V2.1	9151955	NR	4896	BIOGRID	Schizosaccharomyes pombe	Pp1s102_19V2.1(pp)Pp1s102_19V2.1:NR	Pp1s102_19V2.1(pp)Pp1s102_19V2.1:Schizosaccharomyes pombe
Pp1s102_66V2.1(pp)Pp1s10_99V2.1	Pp1s102_66V2.1	Pp1s10_99V2.1	17200106	Negative Genetic	4932	BIOGRID	Saccharomyces cerevisiae	Pp1s102_66V2.1(pp)Pp1s10_99V2.1:Negative Genetic	Pp1s102_66V2.1(pp)Pp1s10_99V2.1:Saccharomyces cerevisiae
Pp1s102_70V2.1(pp)Pp1s101_25V2.1	Pp1s102_70V2.1	Pp1s101_25V2.1	22681890	Positive Genetic	4896	BIOGRID	Schizosaccharomyes pombe	Pp1s102_70V2.1(pp)Pp1s101_25V2.1:Positive Genetic	Pp1s102_70V2.1(pp)Pp1s101_25V2.1:Schizosaccharomyes pombe
Pp1s102_70V2.1(pp)Pp1s102_70V2.1	Pp1s102_70V2.1	Pp1s102_70V2.1	14704431	Two-hybrid	6239	BIOGRID	C. elegans	Pp1s102_70V2.1(pp)Pp1s102_70V2.1:Two-hybrid	Pp1s102_70V2.1(pp)Pp1s102_70V2.1:C. elegans
Pp1s102_81V2.1(pp)Pp1s102_81V2.1	Pp1s102_81V2.1	Pp1s102_81V2.1	20360068	Affinity Capture-MS	10090	BIOGRID	M. musculus	Pp1s102_81V2.1(pp)Pp1s102_81V2.1:Affinity Capture-MS	Pp1s102_81V2.1(pp)Pp1s102_81V2.1:M. musculus
Pp1s102_98V2.1(pp)Pp1s10_99V2.1	Pp1s102_98V2.1	Pp1s10_99V2.1	16429126	Negative Genetic	4932	BIOGRID	Saccharomyces cerevisiae	Pp1s102_98V2.1(pp)Pp1s10_99V2.1:Negative Genetic	Pp1s102_98V2.1(pp)Pp1s10_99V2.1:Saccharomyces cerevisiae
Pp1s102_98V2.1(pp)Pp1s100_110V2.1	Pp1s102_98V2.1	Pp1s100_110V2.1	16429126	Affinity Capture-Western	4932	DIP	Saccharomyces cerevisiae	Pp1s102_98V2.1(pp)Pp1s100_110V2.1:Affinity Capture-Western	Pp1s102_98V2.1(pp)Pp1s100_110V2.1:Saccharomyces cerevisiae
Pp1s102_98V2.1(pp)Pp1s101_217V2.1	Pp1s102_98V2.1	Pp1s101_217V2.1	17200106	NR	6239	BIOGRID	C. elegans	Pp1s102_98V2.1(pp)Pp1s101_217V2.1:NR	Pp1s102_98V2.1(pp)Pp1s101_217V2.1:C. elegans
Pp1s102_98V2.1(pp)Pp1s101_217V2.1	Pp1s102_98V2.1	Pp1s101_217V2.1	12150911	NR	6239	intact	C. elegans	Pp1s102_98V2.1(pp)Pp1s101_217V2.1:NR	Pp1s102_98V2.1(pp)Pp1s101_217V2.1:C. elegans
Pp1s102_98V2.1(pp)Pp1s101_217V2.1	Pp1s102_98V2.1	Pp1s101_217V2.1	16429126	NR	6239	intact	C. elegans	Pp1s102_98V2.1(pp)Pp1s101_217V2.1:NR	Pp1s102_98V2.1(pp)Pp1s101_217V2.1:C. elegans
Pp1s102_98V2.1(pp)Pp1s102_98V2.1	Pp1s102_98V2.1	Pp1s102_98V2.1	14759368	NR	6239	BIOGRID	C. elegans	Pp1s102_98V2.1(pp)Pp1s102_98V2.1:NR	Pp1s102_98V2.1(pp)Pp1s102_98V2.1:C. elegans
Pp1s10201_1V2.1(pp)Pp1s10201_1V2.1	Pp1s10201_1V2.1	Pp1s10201_1V2.1	15690043	NR	284812	BIOGRID	Schizosaccharomyes pombe	Pp1s10201_1V2.1(pp)Pp1s10201_1V2.1:NR	Pp1s10201_1V2.1(pp)Pp1s10201_1V2.1:Schizosaccharomyes pombe
Pp1s103_13V2.1(pp)Pp1s1_366V2.1	Pp1s103_13V2.1	Pp1s1_366V2.1	22036573	Affinity Capture-MS	7227	BIOGRID	Drosophila melanogaster	Pp1s103_13V2.1(pp)Pp1s1_366V2.1:Affinity Capture-MS	Pp1s103_13V2.1(pp)Pp1s1_366V2.1:Drosophila melanogaster
Pp1s103_62V2.1(pp)Pp1s101_232V2.1	Pp1s103_62V2.1	Pp1s101_232V2.1	22681890	Negative Genetic	4896	BIOGRID	Schizosaccharomyes pombe	Pp1s103_62V2.1(pp)Pp1s101_232V2.1:Negative Genetic	Pp1s103_62V2.1(pp)Pp1s101_232V2.1:Schizosaccharomyes pombe
Pp1s103_63V2.1(pp)Pp1s1_520V2.1	Pp1s103_63V2.1	Pp1s1_520V2.1	23334891	Two-hybrid	3702	BIOGRID	A. thaliana	Pp1s103_63V2.1(pp)Pp1s1_520V2.1:Two-hybrid	Pp1s103_63V2.1(pp)Pp1s1_520V2.1:A. thaliana
Pp1s103_63V2.1(pp)Pp1s1_585V2.1	Pp1s103_63V2.1	Pp1s1_585V2.1	23334891	Two-hybrid	3702	BIOGRID	A. thaliana	Pp1s103_63V2.1(pp)Pp1s1_585V2.1:Two-hybrid	Pp1s103_63V2.1(pp)Pp1s1_585V2.1:A. thaliana
Pp1s103_72V2.1(pp)Pp1s103_72V2.1	Pp1s103_72V2.1	Pp1s103_72V2.1	14704431	Affinity Capture-Western	4896	BIOGRID	Schizosaccharomyes pombe	Pp1s103_72V2.1(pp)Pp1s103_72V2.1:Affinity Capture-Western	Pp1s103_72V2.1(pp)Pp1s103_72V2.1:Schizosaccharomyes pombe
Pp1s103_72V2.1(pp)Pp1s103_72V2.1	Pp1s103_72V2.1	Pp1s103_72V2.1	14704431	Two-hybrid	6239	BIOGRID	C. elegans	Pp1s103_72V2.1(pp)Pp1s103_72V2.1:Two-hybrid	Pp1s103_72V2.1(pp)Pp1s103_72V2.1:C. elegans
Pp1s104_121V2.1(pp)Pp1s1_528V2.1	Pp1s104_121V2.1	Pp1s1_528V2.1	21798944	Two-hybrid	3702	BIOGRID	A. thaliana	Pp1s104_121V2.1(pp)Pp1s1_528V2.1:Two-hybrid	Pp1s104_121V2.1(pp)Pp1s1_528V2.1:A. thaliana
Pp1s104_121V2.1(pp)Pp1s104_121V2.1	Pp1s104_121V2.1	Pp1s104_121V2.1	21798944	Two-hybrid	3702	BIOGRID	A. thaliana	Pp1s104_121V2.1(pp)Pp1s104_121V2.1:Two-hybrid	Pp1s104_121V2.1(pp)Pp1s104_121V2.1:A. thaliana
Pp1s104_134V2.1(pp)Pp1s102_13V2.1	Pp1s104_134V2.1	Pp1s102_13V2.1	17615063	NR	4932	DIP	Saccharomyces cerevisiae	Pp1s104_134V2.1(pp)Pp1s102_13V2.1:NR	Pp1s104_134V2.1(pp)Pp1s102_13V2.1:Saccharomyces cerevisiae
Pp1s104_136V2.1(pp)Pp1s1_412V2.1	Pp1s104_136V2.1	Pp1s1_412V2.1	22939629	Co-fractionation	9606	BIOGRID	Homo sapiens	Pp1s104_136V2.1(pp)Pp1s1_412V2.1:Co-fractionation	Pp1s104_136V2.1(pp)Pp1s1_412V2.1:Homo sapiens
Pp1s104_27V2.1(pp)Pp1s104_27V2.1	Pp1s104_27V2.1	Pp1s104_27V2.1	17762870	NR	9606	DIP	Homo sapiens	Pp1s104_27V2.1(pp)Pp1s104_27V2.1:NR	Pp1s104_27V2.1(pp)Pp1s104_27V2.1:Homo sapiens
Pp1s104_29V2.1(pp)Pp1s10_99V2.1	Pp1s104_29V2.1	Pp1s10_99V2.1	16429126	Affinity Capture-Western	6239	DIP	C. elegans	Pp1s104_29V2.1(pp)Pp1s10_99V2.1:Affinity Capture-Western	Pp1s104_29V2.1(pp)Pp1s10_99V2.1:C. elegans
Pp1s104_29V2.1(pp)Pp1s100_110V2.1	Pp1s104_29V2.1	Pp1s100_110V2.1	16429126	Negative Genetic	6239	DIP	C. elegans	Pp1s104_29V2.1(pp)Pp1s100_110V2.1:Negative Genetic	Pp1s104_29V2.1(pp)Pp1s100_110V2.1:C. elegans
Pp1s104_29V2.1(pp)Pp1s101_72V2.1	Pp1s104_29V2.1	Pp1s101_72V2.1	17200106	Reconstituted Complex	9606	BIOGRID	Homo sapiens	Pp1s104_29V2.1(pp)Pp1s101_72V2.1:Reconstituted Complex	Pp1s104_29V2.1(pp)Pp1s101_72V2.1:Homo sapiens
Pp1s104_2V2.1(pp)Pp1s104_2V2.1	Pp1s104_2V2.1	Pp1s104_2V2.1	16111684	Affinity Capture-Western	10116	BIOGRID	R. norvegicus	Pp1s104_2V2.1(pp)Pp1s104_2V2.1:Affinity Capture-Western	Pp1s104_2V2.1(pp)Pp1s104_2V2.1:R. norvegicus
Pp1s104_2V2.1(pp)Pp1s104_2V2.1	Pp1s104_2V2.1	Pp1s104_2V2.1	16111684	Affinity Capture-Western	9606	BIOGRID	Homo sapiens	Pp1s104_2V2.1(pp)Pp1s104_2V2.1:Affinity Capture-Western	Pp1s104_2V2.1(pp)Pp1s104_2V2.1:Homo sapiens
Pp1s104_32V2.1(pp)Pp1s10_99V2.1	Pp1s104_32V2.1	Pp1s10_99V2.1	21798944	Two-hybrid	3702	BIOGRID	A. thaliana	Pp1s104_32V2.1(pp)Pp1s10_99V2.1:Two-hybrid	Pp1s104_32V2.1(pp)Pp1s10_99V2.1:A. thaliana
Pp1s104_68V2.1(pp)Pp1s104_68V2.1	Pp1s104_68V2.1	Pp1s104_68V2.1	22036573	Affinity Capture-MS	7227	BIOGRID	Drosophila melanogaster	Pp1s104_68V2.1(pp)Pp1s104_68V2.1:Affinity Capture-MS	Pp1s104_68V2.1(pp)Pp1s104_68V2.1:Drosophila melanogaster
Pp1s105_118V2.1(pp)Pp1s100_100V2.1	Pp1s105_118V2.1	Pp1s100_100V2.1	11805826	NR	6239	DIP	C. elegans	Pp1s105_118V2.1(pp)Pp1s100_100V2.1:NR	Pp1s105_118V2.1(pp)Pp1s100_100V2.1:C. elegans
Pp1s105_118V2.1(pp)Pp1s100_110V2.1	Pp1s105_118V2.1	Pp1s100_110V2.1	16554755	NR	6239	BIOGRID	C. elegans	Pp1s105_118V2.1(pp)Pp1s100_110V2.1:NR	Pp1s105_118V2.1(pp)Pp1s100_110V2.1:C. elegans
Pp1s105_118V2.1(pp)Pp1s105_118V2.1	Pp1s105_118V2.1	Pp1s105_118V2.1	11805826	Negative Genetic	6239	DIP	C. elegans	Pp1s105_118V2.1(pp)Pp1s105_118V2.1:Negative Genetic	Pp1s105_118V2.1(pp)Pp1s105_118V2.1:C. elegans
Pp1s105_190V2.1(pp)Pp1s10_169V2.1	Pp1s105_190V2.1	Pp1s10_169V2.1	21798944	Two-hybrid	3702	BIOGRID	A. thaliana	Pp1s105_190V2.1(pp)Pp1s10_169V2.1:Two-hybrid	Pp1s105_190V2.1(pp)Pp1s10_169V2.1:A. thaliana
Pp1s105_215V2.1(pp)Pp1s1_538V2.1	Pp1s105_215V2.1	Pp1s1_538V2.1	22681890	Negative Genetic	4896	BIOGRID	Schizosaccharomyes pombe	Pp1s105_215V2.1(pp)Pp1s1_538V2.1:Negative Genetic	Pp1s105_215V2.1(pp)Pp1s1_538V2.1:Schizosaccharomyes pombe
Pp1s106_133V2.1(pp)Pp1s10_99V2.1	Pp1s106_133V2.1	Pp1s10_99V2.1	17200106	Co-purification	9606	BIOGRID	Homo sapiens	Pp1s106_133V2.1(pp)Pp1s10_99V2.1:Co-purification	Pp1s106_133V2.1(pp)Pp1s10_99V2.1:Homo sapiens
Pp1s106_133V2.1(pp)Pp1s10_99V2.1	Pp1s106_133V2.1	Pp1s10_99V2.1	16429126	NR	6239	DIP	C. elegans	Pp1s106_133V2.1(pp)Pp1s10_99V2.1:NR	Pp1s106_133V2.1(pp)Pp1s10_99V2.1:C. elegans
Pp1s106_133V2.1(pp)Pp1s100_110V2.1	Pp1s106_133V2.1	Pp1s100_110V2.1	16429126	Negative Genetic	9606	DIP	Homo sapiens	Pp1s106_133V2.1(pp)Pp1s100_110V2.1:Negative Genetic	Pp1s106_133V2.1(pp)Pp1s100_110V2.1:Homo sapiens
Pp1s106_133V2.1(pp)Pp1s101_72V2.1	Pp1s106_133V2.1	Pp1s101_72V2.1	17200106	Reconstituted Complex	9606	BIOGRID	Homo sapiens	Pp1s106_133V2.1(pp)Pp1s101_72V2.1:Reconstituted Complex	Pp1s106_133V2.1(pp)Pp1s101_72V2.1:Homo sapiens
Pp1s106_133V2.1(pp)Pp1s101_9V2.1	Pp1s106_133V2.1	Pp1s101_9V2.1	16429126	Negative Genetic	1148	DIP	Synechocystis	Pp1s106_133V2.1(pp)Pp1s101_9V2.1:Negative Genetic	Pp1s106_133V2.1(pp)Pp1s101_9V2.1:Synechocystis
Pp1s106_133V2.1(pp)Pp1s102_98V2.1	Pp1s106_133V2.1	Pp1s102_98V2.1	16554755	NR	6239	BIOGRID	C. elegans	Pp1s106_133V2.1(pp)Pp1s102_98V2.1:NR	Pp1s106_133V2.1(pp)Pp1s102_98V2.1:C. elegans
Pp1s106_133V2.1(pp)Pp1s102_98V2.1	Pp1s106_133V2.1	Pp1s102_98V2.1	17200106	NR	6239	BIOGRID	C. elegans	Pp1s106_133V2.1(pp)Pp1s102_98V2.1:NR	Pp1s106_133V2.1(pp)Pp1s102_98V2.1:C. elegans
Pp1s106_133V2.1(pp)Pp1s102_98V2.1	Pp1s106_133V2.1	Pp1s102_98V2.1	18467557	NR	6239	BIOGRID	C. elegans	Pp1s106_133V2.1(pp)Pp1s102_98V2.1:NR	Pp1s106_133V2.1(pp)Pp1s102_98V2.1:C. elegans
Pp1s106_133V2.1(pp)Pp1s102_98V2.1	Pp1s106_133V2.1	Pp1s102_98V2.1	16429126	NR	6239	intact	C. elegans	Pp1s106_133V2.1(pp)Pp1s102_98V2.1:NR	Pp1s106_133V2.1(pp)Pp1s102_98V2.1:C. elegans
Pp1s106_133V2.1(pp)Pp1s104_29V2.1	Pp1s106_133V2.1	Pp1s104_29V2.1	16287855	NR	6239	BIOGRID	C. elegans	Pp1s106_133V2.1(pp)Pp1s104_29V2.1:NR	Pp1s106_133V2.1(pp)Pp1s104_29V2.1:C. elegans
Pp1s106_133V2.1(pp)Pp1s104_29V2.1	Pp1s106_133V2.1	Pp1s104_29V2.1	17200106	NR	6239	BIOGRID	C. elegans	Pp1s106_133V2.1(pp)Pp1s104_29V2.1:NR	Pp1s106_133V2.1(pp)Pp1s104_29V2.1:C. elegans
Pp1s106_133V2.1(pp)Pp1s104_29V2.1	Pp1s106_133V2.1	Pp1s104_29V2.1	16429126	NR	6239	intact	C. elegans	Pp1s106_133V2.1(pp)Pp1s104_29V2.1:NR	Pp1s106_133V2.1(pp)Pp1s104_29V2.1:C. elegans
Pp1s106_175V2.1(pp)Pp1s10_309V2.1	Pp1s106_175V2.1	Pp1s10_309V2.1	22036573	Affinity Capture-MS	7227	BIOGRID	Drosophila melanogaster	Pp1s106_175V2.1(pp)Pp1s10_309V2.1:Affinity Capture-MS	Pp1s106_175V2.1(pp)Pp1s10_309V2.1:Drosophila melanogaster
Pp1s106_182V2.1(pp)Pp1s106_182V2.1	Pp1s106_182V2.1	Pp1s106_182V2.1	16054529	NR	6239	BIOGRID	C. elegans	Pp1s106_182V2.1(pp)Pp1s106_182V2.1:NR	Pp1s106_182V2.1(pp)Pp1s106_182V2.1:C. elegans
Pp1s106_182V2.1(pp)Pp1s106_182V2.1	Pp1s106_182V2.1	Pp1s106_182V2.1	18467557	NR	6239	BIOGRID	C. elegans	Pp1s106_182V2.1(pp)Pp1s106_182V2.1:NR	Pp1s106_182V2.1(pp)Pp1s106_182V2.1:C. elegans
Pp1s106_182V2.1(pp)Pp1s106_182V2.1	Pp1s106_182V2.1	Pp1s106_182V2.1	18719252	NR	6239	BIOGRID	C. elegans	Pp1s106_182V2.1(pp)Pp1s106_182V2.1:NR	Pp1s106_182V2.1(pp)Pp1s106_182V2.1:C. elegans
Pp1s106_182V2.1(pp)Pp1s106_182V2.1	Pp1s106_182V2.1	Pp1s106_182V2.1	11805826	Affinity Capture-MS	4896	DIP	Schizosaccharomyes pombe	Pp1s106_182V2.1(pp)Pp1s106_182V2.1:Affinity Capture-MS	Pp1s106_182V2.1(pp)Pp1s106_182V2.1:Schizosaccharomyes pombe
Pp1s106_22V2.1(pp)Pp1s106_22V2.1	Pp1s106_22V2.1	Pp1s106_22V2.1	20360068	Affinity Capture-MS	10090	BIOGRID	M. musculus	Pp1s106_22V2.1(pp)Pp1s106_22V2.1:Affinity Capture-MS	Pp1s106_22V2.1(pp)Pp1s106_22V2.1:M. musculus
Pp1s106_41V2.1(pp)Pp1s106_41V2.1	Pp1s106_41V2.1	Pp1s106_41V2.1	17442570	Two-hybrid	7227	BIOGRID	Drosophila melanogaster	Pp1s106_41V2.1(pp)Pp1s106_41V2.1:Two-hybrid	Pp1s106_41V2.1(pp)Pp1s106_41V2.1:Drosophila melanogaster
Pp1s106_41V2.1(pp)Pp1s106_41V2.1	Pp1s106_41V2.1	Pp1s106_41V2.1	17442570	PCA	3702	BIOGRID	A. thaliana	Pp1s106_41V2.1(pp)Pp1s106_41V2.1:PCA	Pp1s106_41V2.1(pp)Pp1s106_41V2.1:A. thaliana
Pp1s106_65V2.2(pp)Pp1s1_521V2.1	Pp1s106_65V2.2	Pp1s1_521V2.1	15004283	NR	4932	DIP	Saccharomyces cerevisiae	Pp1s106_65V2.2(pp)Pp1s1_521V2.1:NR	Pp1s106_65V2.2(pp)Pp1s1_521V2.1:Saccharomyces cerevisiae
Pp1s106_65V2.2(pp)Pp1s102_13V2.1	Pp1s106_65V2.2	Pp1s102_13V2.1	15004283	NR	10090	DIP	M. musculus	Pp1s106_65V2.2(pp)Pp1s102_13V2.1:NR	Pp1s106_65V2.2(pp)Pp1s102_13V2.1:M. musculus
Pp1s106_65V2.2(pp)Pp1s106_46V2.1	Pp1s106_65V2.2	Pp1s106_46V2.1	15004283	Synthetic Rescue	9606	DIP	Homo sapiens	Pp1s106_65V2.2(pp)Pp1s106_46V2.1:Synthetic Rescue	Pp1s106_65V2.2(pp)Pp1s106_46V2.1:Homo sapiens
Pp1s106_65V2.2(pp)Pp1s106_46V2.1	Pp1s106_65V2.2	Pp1s106_46V2.1	15004283	NR	9606	DIP	Homo sapiens	Pp1s106_65V2.2(pp)Pp1s106_46V2.1:NR	Pp1s106_65V2.2(pp)Pp1s106_46V2.1:Homo sapiens
Pp1s106_68V2.1(pp)Pp1s106_68V2.1	Pp1s106_68V2.1	Pp1s106_68V2.1	17880717	NR	6239	BIOGRID	C. elegans	Pp1s106_68V2.1(pp)Pp1s106_68V2.1:NR	Pp1s106_68V2.1(pp)Pp1s106_68V2.1:C. elegans
Pp1s106_77V2.1(pp)Pp1s10_5V2.1	Pp1s106_77V2.1	Pp1s10_5V2.1	14764870	NR	6239	BIOGRID	C. elegans	Pp1s106_77V2.1(pp)Pp1s10_5V2.1:NR	Pp1s106_77V2.1(pp)Pp1s10_5V2.1:C. elegans
Pp1s106_80V2.1(pp)Pp1s106_80V2.1	Pp1s106_80V2.1	Pp1s106_80V2.1	8226933	Two-hybrid	7227	BIOGRID	Drosophila melanogaster	Pp1s106_80V2.1(pp)Pp1s106_80V2.1:Two-hybrid	Pp1s106_80V2.1(pp)Pp1s106_80V2.1:Drosophila melanogaster
Pp1s107_103V2.3(pp)Pp1s107_103V2.3	Pp1s107_103V2.3	Pp1s107_103V2.3	20360068	Affinity Capture-MS	10090	BIOGRID	M. musculus	Pp1s107_103V2.3(pp)Pp1s107_103V2.3:Affinity Capture-MS	Pp1s107_103V2.3(pp)Pp1s107_103V2.3:M. musculus
Pp1s107_167V2.1(pp)Pp1s100_110V2.1	Pp1s107_167V2.1	Pp1s100_110V2.1	16429126	NR	4932	DIP	Saccharomyces cerevisiae	Pp1s107_167V2.1(pp)Pp1s100_110V2.1:NR	Pp1s107_167V2.1(pp)Pp1s100_110V2.1:Saccharomyces cerevisiae
Pp1s107_167V2.1(pp)Pp1s107_167V2.1	Pp1s107_167V2.1	Pp1s107_167V2.1	14759368	NR	6239	BIOGRID	C. elegans	Pp1s107_167V2.1(pp)Pp1s107_167V2.1:NR	Pp1s107_167V2.1(pp)Pp1s107_167V2.1:C. elegans
Pp1s107_183V2.1(pp)Pp1s106_68V2.1	Pp1s107_183V2.1	Pp1s106_68V2.1	12614612	NR	6239	BIOGRID	C. elegans	Pp1s107_183V2.1(pp)Pp1s106_68V2.1:NR	Pp1s107_183V2.1(pp)Pp1s106_68V2.1:C. elegans
Pp1s107_183V2.1(pp)Pp1s106_68V2.1	Pp1s107_183V2.1	Pp1s106_68V2.1	18234858	NR	3702	BIOGRID	A. thaliana	Pp1s107_183V2.1(pp)Pp1s106_68V2.1:NR	Pp1s107_183V2.1(pp)Pp1s106_68V2.1:A. thaliana
Pp1s107_183V2.1(pp)Pp1s106_68V2.1	Pp1s107_183V2.1	Pp1s106_68V2.1	15232106	NR	4932	DIP	Saccharomyces cerevisiae	Pp1s107_183V2.1(pp)Pp1s106_68V2.1:NR	Pp1s107_183V2.1(pp)Pp1s106_68V2.1:Saccharomyces cerevisiae
Pp1s107_183V2.1(pp)Pp1s106_68V2.1	Pp1s107_183V2.1	Pp1s106_68V2.1	12614612	Two-hybrid	9606	BIOGRID	Homo sapiens	Pp1s107_183V2.1(pp)Pp1s106_68V2.1:Two-hybrid	Pp1s107_183V2.1(pp)Pp1s106_68V2.1:Homo sapiens
Pp1s107_183V2.1(pp)Pp1s106_68V2.1	Pp1s107_183V2.1	Pp1s106_68V2.1	12614612	Affinity Capture-Western	9606	BIOGRID	Homo sapiens	Pp1s107_183V2.1(pp)Pp1s106_68V2.1:Affinity Capture-Western	Pp1s107_183V2.1(pp)Pp1s106_68V2.1:Homo sapiens
Pp1s107_183V2.1(pp)Pp1s106_68V2.1	Pp1s107_183V2.1	Pp1s106_68V2.1	15910003	Affinity Capture-Western	9606	BIOGRID	Homo sapiens	Pp1s107_183V2.1(pp)Pp1s106_68V2.1:Affinity Capture-Western	Pp1s107_183V2.1(pp)Pp1s106_68V2.1:Homo sapiens
Pp1s107_183V2.1(pp)Pp1s106_68V2.1	Pp1s107_183V2.1	Pp1s106_68V2.1	15232106	Reconstituted Complex	9606	BIOGRID	Homo sapiens	Pp1s107_183V2.1(pp)Pp1s106_68V2.1:Reconstituted Complex	Pp1s107_183V2.1(pp)Pp1s106_68V2.1:Homo sapiens
Pp1s107_183V2.1(pp)Pp1s107_183V2.1	Pp1s107_183V2.1	Pp1s107_183V2.1	16179646	Affinity Capture-Western	4932	DIP	Saccharomyces cerevisiae	Pp1s107_183V2.1(pp)Pp1s107_183V2.1:Affinity Capture-Western	Pp1s107_183V2.1(pp)Pp1s107_183V2.1:Saccharomyces cerevisiae
Pp1s107_29V2.1(pp)Pp1s103_118V2.1	Pp1s107_29V2.1	Pp1s103_118V2.1	22939629	Co-fractionation	9606	BIOGRID	Homo sapiens	Pp1s107_29V2.1(pp)Pp1s103_118V2.1:Co-fractionation	Pp1s107_29V2.1(pp)Pp1s103_118V2.1:Homo sapiens
Pp1s107_29V2.1(pp)Pp1s107_29V2.1	Pp1s107_29V2.1	Pp1s107_29V2.1	10811660	Reconstituted Complex	9606	BIOGRID	Homo sapiens	Pp1s107_29V2.1(pp)Pp1s107_29V2.1:Reconstituted Complex	Pp1s107_29V2.1(pp)Pp1s107_29V2.1:Homo sapiens
Pp1s107_55V2.1(pp)Pp1s1_62V2.1	Pp1s107_55V2.1	Pp1s1_62V2.1	20093466	NR	6239	BIOGRID	C. elegans	Pp1s107_55V2.1(pp)Pp1s1_62V2.1:NR	Pp1s107_55V2.1(pp)Pp1s1_62V2.1:C. elegans
Pp1s107_77V2.1(pp)Pp1s100_110V2.1	Pp1s107_77V2.1	Pp1s100_110V2.1	16926153	NR	6239	BIOGRID	C. elegans	Pp1s107_77V2.1(pp)Pp1s100_110V2.1:NR	Pp1s107_77V2.1(pp)Pp1s100_110V2.1:C. elegans
Pp1s107_77V2.1(pp)Pp1s100_110V2.1	Pp1s107_77V2.1	Pp1s100_110V2.1	18662668	NR	6239	BIOGRID	C. elegans	Pp1s107_77V2.1(pp)Pp1s100_110V2.1:NR	Pp1s107_77V2.1(pp)Pp1s100_110V2.1:C. elegans
Pp1s107_77V2.1(pp)Pp1s100_110V2.1	Pp1s107_77V2.1	Pp1s100_110V2.1	19473972	NR	4932	BIOGRID	Saccharomyces cerevisiae	Pp1s107_77V2.1(pp)Pp1s100_110V2.1:NR	Pp1s107_77V2.1(pp)Pp1s100_110V2.1:Saccharomyces cerevisiae
Pp1s107_77V2.1(pp)Pp1s100_110V2.1	Pp1s107_77V2.1	Pp1s100_110V2.1	9488470	Co-crystal Structure	4932	BIOGRID	Saccharomyces cerevisiae	Pp1s107_77V2.1(pp)Pp1s100_110V2.1:Co-crystal Structure	Pp1s107_77V2.1(pp)Pp1s100_110V2.1:Saccharomyces cerevisiae
Pp1s107_77V2.1(pp)Pp1s100_110V2.1	Pp1s107_77V2.1	Pp1s100_110V2.1	11592965	NR	6239	DIP	C. elegans	Pp1s107_77V2.1(pp)Pp1s100_110V2.1:NR	Pp1s107_77V2.1(pp)Pp1s100_110V2.1:C. elegans
Pp1s107_77V2.1(pp)Pp1s100_110V2.1	Pp1s107_77V2.1	Pp1s100_110V2.1	16429126	NR	6239	intact	C. elegans	Pp1s107_77V2.1(pp)Pp1s100_110V2.1:NR	Pp1s107_77V2.1(pp)Pp1s100_110V2.1:C. elegans
Pp1s107_77V2.1(pp)Pp1s107_77V2.1	Pp1s107_77V2.1	Pp1s107_77V2.1	18307317	PCA	4932	BIOGRID	Saccharomyces cerevisiae	Pp1s107_77V2.1(pp)Pp1s107_77V2.1:PCA	Pp1s107_77V2.1(pp)Pp1s107_77V2.1:Saccharomyces cerevisiae
Pp1s107_77V2.1(pp)Pp1s107_77V2.1	Pp1s107_77V2.1	Pp1s107_77V2.1	19081055	NR	4932	BIOGRID	Saccharomyces cerevisiae	Pp1s107_77V2.1(pp)Pp1s107_77V2.1:NR	Pp1s107_77V2.1(pp)Pp1s107_77V2.1:Saccharomyces cerevisiae
Pp1s108_171V2.1(pp)Pp1s1_224V2.1	Pp1s108_171V2.1	Pp1s1_224V2.1	22939629	Co-fractionation	9606	BIOGRID	Homo sapiens	Pp1s108_171V2.1(pp)Pp1s1_224V2.1:Co-fractionation	Pp1s108_171V2.1(pp)Pp1s1_224V2.1:Homo sapiens
Pp1s108_171V2.1(pp)Pp1s101_116V2.1	Pp1s108_171V2.1	Pp1s101_116V2.1	14605208	Two-hybrid	4932	BIOGRID	Saccharomyces cerevisiae	Pp1s108_171V2.1(pp)Pp1s101_116V2.1:Two-hybrid	Pp1s108_171V2.1(pp)Pp1s101_116V2.1:Saccharomyces cerevisiae
Pp1s108_171V2.1(pp)Pp1s101_116V2.1	Pp1s108_171V2.1	Pp1s101_116V2.1	16189514	Reconstituted Complex	4932	BIOGRID	Saccharomyces cerevisiae	Pp1s108_171V2.1(pp)Pp1s101_116V2.1:Reconstituted Complex	Pp1s108_171V2.1(pp)Pp1s101_116V2.1:Saccharomyces cerevisiae
Pp1s108_171V2.1(pp)Pp1s101_116V2.1	Pp1s108_171V2.1	Pp1s101_116V2.1	16990792	Two-hybrid	4896	BIOGRID	Schizosaccharomyes pombe	Pp1s108_171V2.1(pp)Pp1s101_116V2.1:Two-hybrid	Pp1s108_171V2.1(pp)Pp1s101_116V2.1:Schizosaccharomyes pombe
Pp1s108_171V2.1(pp)Pp1s101_116V2.1	Pp1s108_171V2.1	Pp1s101_116V2.1	12730134	Synthetic Growth Defect	4932	BIOGRID	Saccharomyces cerevisiae	Pp1s108_171V2.1(pp)Pp1s101_116V2.1:Synthetic Growth Defect	Pp1s108_171V2.1(pp)Pp1s101_116V2.1:Saccharomyces cerevisiae
Pp1s108_171V2.1(pp)Pp1s101_116V2.1	Pp1s108_171V2.1	Pp1s101_116V2.1	16531994	Dosage Rescue	4932	BIOGRID	Saccharomyces cerevisiae	Pp1s108_171V2.1(pp)Pp1s101_116V2.1:Dosage Rescue	Pp1s108_171V2.1(pp)Pp1s101_116V2.1:Saccharomyces cerevisiae
Pp1s108_171V2.1(pp)Pp1s101_116V2.1	Pp1s108_171V2.1	Pp1s101_116V2.1	16554755	NR	4932	BIOGRID	Saccharomyces cerevisiae	Pp1s108_171V2.1(pp)Pp1s101_116V2.1:NR	Pp1s108_171V2.1(pp)Pp1s101_116V2.1:Saccharomyces cerevisiae
Pp1s108_171V2.1(pp)Pp1s101_116V2.1	Pp1s108_171V2.1	Pp1s101_116V2.1	19661920	Affinity Capture-MS	4932	BIOGRID	Saccharomyces cerevisiae	Pp1s108_171V2.1(pp)Pp1s101_116V2.1:Affinity Capture-MS	Pp1s108_171V2.1(pp)Pp1s101_116V2.1:Saccharomyces cerevisiae
Pp1s108_171V2.1(pp)Pp1s101_116V2.1	Pp1s108_171V2.1	Pp1s101_116V2.1	19913425	NR	4932	BIOGRID	Saccharomyces cerevisiae	Pp1s108_171V2.1(pp)Pp1s101_116V2.1:NR	Pp1s108_171V2.1(pp)Pp1s101_116V2.1:Saccharomyces cerevisiae
Pp1s108_171V2.1(pp)Pp1s101_116V2.1	Pp1s108_171V2.1	Pp1s101_116V2.1	11283351	NR	4932	DIP	Saccharomyces cerevisiae	Pp1s108_171V2.1(pp)Pp1s101_116V2.1:NR	Pp1s108_171V2.1(pp)Pp1s101_116V2.1:Saccharomyces cerevisiae
Pp1s108_171V2.1(pp)Pp1s101_116V2.1	Pp1s108_171V2.1	Pp1s101_116V2.1	14690591	NR	4932	intact	Saccharomyces cerevisiae	Pp1s108_171V2.1(pp)Pp1s101_116V2.1:NR	Pp1s108_171V2.1(pp)Pp1s101_116V2.1:Saccharomyces cerevisiae
Pp1s108_171V2.1(pp)Pp1s101_116V2.1	Pp1s108_171V2.1	Pp1s101_116V2.1	14605208	Two-hybrid	7227	BIOGRID	Drosophila melanogaster	Pp1s108_171V2.1(pp)Pp1s101_116V2.1:Two-hybrid	Pp1s108_171V2.1(pp)Pp1s101_116V2.1:Drosophila melanogaster
Pp1s108_171V2.1(pp)Pp1s101_116V2.1	Pp1s108_171V2.1	Pp1s101_116V2.1	21705323	Reconstituted Complex	9606	BIOGRID	Homo sapiens	Pp1s108_171V2.1(pp)Pp1s101_116V2.1:Reconstituted Complex	Pp1s108_171V2.1(pp)Pp1s101_116V2.1:Homo sapiens
Pp1s108_171V2.1(pp)Pp1s101_116V2.1	Pp1s108_171V2.1	Pp1s101_116V2.1	16189514	Two-hybrid	9606	BIOGRID	Homo sapiens	Pp1s108_171V2.1(pp)Pp1s101_116V2.1:Two-hybrid	Pp1s108_171V2.1(pp)Pp1s101_116V2.1:Homo sapiens
Pp1s108_171V2.1(pp)Pp1s101_116V2.1	Pp1s108_171V2.1	Pp1s101_116V2.1	16990792	Affinity Capture-Western	4896	BIOGRID	Schizosaccharomyes pombe	Pp1s108_171V2.1(pp)Pp1s101_116V2.1:Affinity Capture-Western	Pp1s108_171V2.1(pp)Pp1s101_116V2.1:Schizosaccharomyes pombe
Pp1s108_171V2.1(pp)Pp1s101_116V2.1	Pp1s108_171V2.1	Pp1s101_116V2.1	22718908	Affinity Capture-Western	4896	BIOGRID	Schizosaccharomyes pombe	Pp1s108_171V2.1(pp)Pp1s101_116V2.1:Affinity Capture-Western	Pp1s108_171V2.1(pp)Pp1s101_116V2.1:Schizosaccharomyes pombe
Pp1s108_171V2.1(pp)Pp1s101_116V2.1	Pp1s108_171V2.1	Pp1s101_116V2.1	22939629	Co-fractionation	9606	BIOGRID	Homo sapiens	Pp1s108_171V2.1(pp)Pp1s101_116V2.1:Co-fractionation	Pp1s108_171V2.1(pp)Pp1s101_116V2.1:Homo sapiens
Pp1s108_171V2.1(pp)Pp1s101_116V2.1	Pp1s108_171V2.1	Pp1s101_116V2.1	18692475	Two-hybrid	6239	BIOGRID	C. elegans	Pp1s108_171V2.1(pp)Pp1s101_116V2.1:Two-hybrid	Pp1s108_171V2.1(pp)Pp1s101_116V2.1:C. elegans
Pp1s108_171V2.1(pp)Pp1s101_116V2.1	Pp1s108_171V2.1	Pp1s101_116V2.1	23695164	Two-hybrid	4896	BIOGRID	Schizosaccharomyes pombe	Pp1s108_171V2.1(pp)Pp1s101_116V2.1:Two-hybrid	Pp1s108_171V2.1(pp)Pp1s101_116V2.1:Schizosaccharomyes pombe
Pp1s108_171V2.1(pp)Pp1s108_171V2.1	Pp1s108_171V2.1	Pp1s108_171V2.1	16531994	NR	4932	BIOGRID	Saccharomyces cerevisiae	Pp1s108_171V2.1(pp)Pp1s108_171V2.1:NR	Pp1s108_171V2.1(pp)Pp1s108_171V2.1:Saccharomyces cerevisiae
Pp1s108_171V2.1(pp)Pp1s108_171V2.1	Pp1s108_171V2.1	Pp1s108_171V2.1	19913425	NR	4932	BIOGRID	Saccharomyces cerevisiae	Pp1s108_171V2.1(pp)Pp1s108_171V2.1:NR	Pp1s108_171V2.1(pp)Pp1s108_171V2.1:Saccharomyces cerevisiae
Pp1s108_177V2.1(pp)Pp1s107_167V2.1	Pp1s108_177V2.1	Pp1s107_167V2.1	22939629	Co-fractionation	9606	BIOGRID	Homo sapiens	Pp1s108_177V2.1(pp)Pp1s107_167V2.1:Co-fractionation	Pp1s108_177V2.1(pp)Pp1s107_167V2.1:Homo sapiens
Pp1s108_177V2.1(pp)Pp1s108_177V2.1	Pp1s108_177V2.1	Pp1s108_177V2.1	1827247	Reconstituted Complex	4896	BIOGRID	Schizosaccharomyes pombe	Pp1s108_177V2.1(pp)Pp1s108_177V2.1:Reconstituted Complex	Pp1s108_177V2.1(pp)Pp1s108_177V2.1:Schizosaccharomyes pombe
Pp1s108_177V2.1(pp)Pp1s108_177V2.1	Pp1s108_177V2.1	Pp1s108_177V2.1	18272479	NR	284812	BIOGRID	Schizosaccharomyes pombe	Pp1s108_177V2.1(pp)Pp1s108_177V2.1:NR	Pp1s108_177V2.1(pp)Pp1s108_177V2.1:Schizosaccharomyes pombe
Pp1s108_177V2.1(pp)Pp1s108_177V2.1	Pp1s108_177V2.1	Pp1s108_177V2.1	11805826	NR	4932	DIP	Saccharomyces cerevisiae	Pp1s108_177V2.1(pp)Pp1s108_177V2.1:NR	Pp1s108_177V2.1(pp)Pp1s108_177V2.1:Saccharomyces cerevisiae
Pp1s108_22V2.1(pp)Pp1s10_5V2.1	Pp1s108_22V2.1	Pp1s10_5V2.1	19061648	NR	4932	BIOGRID	Saccharomyces cerevisiae	Pp1s108_22V2.1(pp)Pp1s10_5V2.1:NR	Pp1s108_22V2.1(pp)Pp1s10_5V2.1:Saccharomyces cerevisiae
Pp1s108_22V2.1(pp)Pp1s10_5V2.1	Pp1s108_22V2.1	Pp1s10_5V2.1	19547744	NR	4932	BIOGRID	Saccharomyces cerevisiae	Pp1s108_22V2.1(pp)Pp1s10_5V2.1:NR	Pp1s108_22V2.1(pp)Pp1s10_5V2.1:Saccharomyces cerevisiae
Pp1s108_22V2.1(pp)Pp1s107_167V2.1	Pp1s108_22V2.1	Pp1s107_167V2.1	11959996	Affinity Capture-MS	4932	BIOGRID	Saccharomyces cerevisiae	Pp1s108_22V2.1(pp)Pp1s107_167V2.1:Affinity Capture-MS	Pp1s108_22V2.1(pp)Pp1s107_167V2.1:Saccharomyces cerevisiae
Pp1s108_5V2.1(pp)Pp1s10_99V2.1	Pp1s108_5V2.1	Pp1s10_99V2.1	14605208	Two-hybrid	6239	BIOGRID	C. elegans	Pp1s108_5V2.1(pp)Pp1s10_99V2.1:Two-hybrid	Pp1s108_5V2.1(pp)Pp1s10_99V2.1:C. elegans
Pp1s109_195V2.1(pp)Pp1s109_195V2.1	Pp1s109_195V2.1	Pp1s109_195V2.1	14605208	Two-hybrid	7227	BIOGRID	Drosophila melanogaster	Pp1s109_195V2.1(pp)Pp1s109_195V2.1:Two-hybrid	Pp1s109_195V2.1(pp)Pp1s109_195V2.1:Drosophila melanogaster
Pp1s109_205V2.1(pp)Pp1s10_303V2.1	Pp1s109_205V2.1	Pp1s10_303V2.1	17502422	NR	4932	BIOGRID	Saccharomyces cerevisiae	Pp1s109_205V2.1(pp)Pp1s10_303V2.1:NR	Pp1s109_205V2.1(pp)Pp1s10_303V2.1:Saccharomyces cerevisiae
Pp1s109_205V2.1(pp)Pp1s109_205V2.1	Pp1s109_205V2.1	Pp1s109_205V2.1	10201398	Affinity Capture-Western	4932	BIOGRID	Saccharomyces cerevisiae	Pp1s109_205V2.1(pp)Pp1s109_205V2.1:Affinity Capture-Western	Pp1s109_205V2.1(pp)Pp1s109_205V2.1:Saccharomyces cerevisiae
Pp1s109_205V2.1(pp)Pp1s109_205V2.1	Pp1s109_205V2.1	Pp1s109_205V2.1	18097402	NR	4932	BIOGRID	Saccharomyces cerevisiae	Pp1s109_205V2.1(pp)Pp1s109_205V2.1:NR	Pp1s109_205V2.1(pp)Pp1s109_205V2.1:Saccharomyces cerevisiae
Pp1s109_205V2.1(pp)Pp1s109_205V2.1	Pp1s109_205V2.1	Pp1s109_205V2.1	7935413	NR	4932	BIOGRID	Saccharomyces cerevisiae	Pp1s109_205V2.1(pp)Pp1s109_205V2.1:NR	Pp1s109_205V2.1(pp)Pp1s109_205V2.1:Saccharomyces cerevisiae
Pp1s109_205V2.1(pp)Pp1s109_205V2.1	Pp1s109_205V2.1	Pp1s109_205V2.1	9115283	NR	4932	BIOGRID	Saccharomyces cerevisiae	Pp1s109_205V2.1(pp)Pp1s109_205V2.1:NR	Pp1s109_205V2.1(pp)Pp1s109_205V2.1:Saccharomyces cerevisiae
Pp1s109_205V2.1(pp)Pp1s109_205V2.1	Pp1s109_205V2.1	Pp1s109_205V2.1		Negative Genetic	284812	BIOGRID	Schizosaccharomyes pombe	Pp1s109_205V2.1(pp)Pp1s109_205V2.1:Negative Genetic	Pp1s109_205V2.1(pp)Pp1s109_205V2.1:Schizosaccharomyes pombe
Pp1s109_205V2.1(pp)Pp1s109_205V2.1	Pp1s109_205V2.1	Pp1s109_205V2.1	8538787	Negative Genetic	3702	BIOGRID	A. thaliana	Pp1s109_205V2.1(pp)Pp1s109_205V2.1:Negative Genetic	Pp1s109_205V2.1(pp)Pp1s109_205V2.1:A. thaliana
Pp1s109_205V2.1(pp)Pp1s109_205V2.1	Pp1s109_205V2.1	Pp1s109_205V2.1	11805826	Negative Genetic	4932	DIP	Saccharomyces cerevisiae	Pp1s109_205V2.1(pp)Pp1s109_205V2.1:Negative Genetic	Pp1s109_205V2.1(pp)Pp1s109_205V2.1:Saccharomyces cerevisiae
Pp1s109_205V2.1(pp)Pp1s109_205V2.1	Pp1s109_205V2.1	Pp1s109_205V2.1	6088500	NR	4932	DIP	Saccharomyces cerevisiae	Pp1s109_205V2.1(pp)Pp1s109_205V2.1:NR	Pp1s109_205V2.1(pp)Pp1s109_205V2.1:Saccharomyces cerevisiae
Pp1s109_229V2.1(pp)Pp1s103_63V2.1	Pp1s109_229V2.1	Pp1s103_63V2.1	23334891	Two-hybrid	3702	BIOGRID	A. thaliana	Pp1s109_229V2.1(pp)Pp1s103_63V2.1:Two-hybrid	Pp1s109_229V2.1(pp)Pp1s103_63V2.1:A. thaliana
Pp1s109_234V2.1(pp)Pp1s106_65V2.2	Pp1s109_234V2.1	Pp1s106_65V2.2	15004283	NR	4932	DIP	Saccharomyces cerevisiae	Pp1s109_234V2.1(pp)Pp1s106_65V2.2:NR	Pp1s109_234V2.1(pp)Pp1s106_65V2.2:Saccharomyces cerevisiae
Pp1s109_261V2.1(pp)Pp1s1_181V2.1	Pp1s109_261V2.1	Pp1s1_181V2.1	14764870	Affinity Capture-MS	4932	BIOGRID	Saccharomyces cerevisiae	Pp1s109_261V2.1(pp)Pp1s1_181V2.1:Affinity Capture-MS	Pp1s109_261V2.1(pp)Pp1s1_181V2.1:Saccharomyces cerevisiae
Pp1s109_261V2.1(pp)Pp1s1_181V2.1	Pp1s109_261V2.1	Pp1s1_181V2.1	16269340	PCA	4932	BIOGRID	Saccharomyces cerevisiae	Pp1s109_261V2.1(pp)Pp1s1_181V2.1:PCA	Pp1s109_261V2.1(pp)Pp1s1_181V2.1:Saccharomyces cerevisiae
Pp1s109_261V2.1(pp)Pp1s1_522V2.1	Pp1s109_261V2.1	Pp1s1_522V2.1	23349634	Affinity Capture-MS	9606	BIOGRID	Homo sapiens	Pp1s109_261V2.1(pp)Pp1s1_522V2.1:Affinity Capture-MS	Pp1s109_261V2.1(pp)Pp1s1_522V2.1:Homo sapiens
Pp1s109_261V2.1(pp)Pp1s100_110V2.1	Pp1s109_261V2.1	Pp1s100_110V2.1	22863883	Affinity Capture-MS	9606	BIOGRID	Homo sapiens	Pp1s109_261V2.1(pp)Pp1s100_110V2.1:Affinity Capture-MS	Pp1s109_261V2.1(pp)Pp1s100_110V2.1:Homo sapiens
Pp1s109_262V2.1(pp)Pp1s10_31V2.1	Pp1s109_262V2.1	Pp1s10_31V2.1	22036573	Affinity Capture-MS	7227	BIOGRID	Drosophila melanogaster	Pp1s109_262V2.1(pp)Pp1s10_31V2.1:Affinity Capture-MS	Pp1s109_262V2.1(pp)Pp1s10_31V2.1:Drosophila melanogaster
Pp1s109_262V2.1(pp)Pp1s101_25V2.1	Pp1s109_262V2.1	Pp1s101_25V2.1	18818364	Negative Genetic	4896	BIOGRID	Schizosaccharomyes pombe	Pp1s109_262V2.1(pp)Pp1s101_25V2.1:Negative Genetic	Pp1s109_262V2.1(pp)Pp1s101_25V2.1:Schizosaccharomyes pombe
Pp1s109_262V2.1(pp)Pp1s109_262V2.1	Pp1s109_262V2.1	Pp1s109_262V2.1	14617822	Affinity Capture-MS	4896	BIOGRID	Schizosaccharomyes pombe	Pp1s109_262V2.1(pp)Pp1s109_262V2.1:Affinity Capture-MS	Pp1s109_262V2.1(pp)Pp1s109_262V2.1:Schizosaccharomyes pombe
Pp1s109_50V2.1(pp)Pp1s109_50V2.1	Pp1s109_50V2.1	Pp1s109_50V2.1	16146521	Two-hybrid	7227	BIOGRID	Drosophila melanogaster	Pp1s109_50V2.1(pp)Pp1s109_50V2.1:Two-hybrid	Pp1s109_50V2.1(pp)Pp1s109_50V2.1:Drosophila melanogaster
Pp1s109_50V2.1(pp)Pp1s109_50V2.1	Pp1s109_50V2.1	Pp1s109_50V2.1	16146521	Two-hybrid	3702	BIOGRID	A. thaliana	Pp1s109_50V2.1(pp)Pp1s109_50V2.1:Two-hybrid	Pp1s109_50V2.1(pp)Pp1s109_50V2.1:A. thaliana
Pp1s109_50V2.1(pp)Pp1s109_50V2.1	Pp1s109_50V2.1	Pp1s109_50V2.1	16146521	FRET	3702	BIOGRID	A. thaliana	Pp1s109_50V2.1(pp)Pp1s109_50V2.1:FRET	Pp1s109_50V2.1(pp)Pp1s109_50V2.1:A. thaliana
Pp1s109_50V2.1(pp)Pp1s109_50V2.1	Pp1s109_50V2.1	Pp1s109_50V2.1	16146521	PCA	3702	BIOGRID	A. thaliana	Pp1s109_50V2.1(pp)Pp1s109_50V2.1:PCA	Pp1s109_50V2.1(pp)Pp1s109_50V2.1:A. thaliana
Pp1s109_70V2.1(pp)Pp1s104_2V2.1	Pp1s109_70V2.1	Pp1s104_2V2.1	22863883	Affinity Capture-MS	9606	BIOGRID	Homo sapiens	Pp1s109_70V2.1(pp)Pp1s104_2V2.1:Affinity Capture-MS	Pp1s109_70V2.1(pp)Pp1s104_2V2.1:Homo sapiens
Pp1s109_70V2.1(pp)Pp1s107_29V2.1	Pp1s109_70V2.1	Pp1s107_29V2.1	20661446	Affinity Capture-Western	9606	BIOGRID	Homo sapiens	Pp1s109_70V2.1(pp)Pp1s107_29V2.1:Affinity Capture-Western	Pp1s109_70V2.1(pp)Pp1s107_29V2.1:Homo sapiens
Pp1s109_70V2.1(pp)Pp1s109_70V2.1	Pp1s109_70V2.1	Pp1s109_70V2.1	19876748	Two-hybrid	3702	BIOGRID	A. thaliana	Pp1s109_70V2.1(pp)Pp1s109_70V2.1:Two-hybrid	Pp1s109_70V2.1(pp)Pp1s109_70V2.1:A. thaliana
Pp1s109_96V2.1(pp)Pp1s109_96V2.1	Pp1s109_96V2.1	Pp1s109_96V2.1	16893189	Synthetic Haploinsufficiency	4932	BIOGRID	Saccharomyces cerevisiae	Pp1s109_96V2.1(pp)Pp1s109_96V2.1:Synthetic Haploinsufficiency	Pp1s109_96V2.1(pp)Pp1s109_96V2.1:Saccharomyces cerevisiae
Pp1s11_113V2.1(pp)Pp1s10_5V2.1	Pp1s11_113V2.1	Pp1s10_5V2.1	14764870	NR	4932	BIOGRID	Saccharomyces cerevisiae	Pp1s11_113V2.1(pp)Pp1s10_5V2.1:NR	Pp1s11_113V2.1(pp)Pp1s10_5V2.1:Saccharomyces cerevisiae
Pp1s11_113V2.1(pp)Pp1s101_9V2.1	Pp1s11_113V2.1	Pp1s101_9V2.1	20093466	Synthetic Haploinsufficiency	4932	BIOGRID	Saccharomyces cerevisiae	Pp1s11_113V2.1(pp)Pp1s101_9V2.1:Synthetic Haploinsufficiency	Pp1s11_113V2.1(pp)Pp1s101_9V2.1:Saccharomyces cerevisiae
Pp1s11_113V2.1(pp)Pp1s11_113V2.1	Pp1s11_113V2.1	Pp1s11_113V2.1	18467557	Synthetic Haploinsufficiency	4932	BIOGRID	Saccharomyces cerevisiae	Pp1s11_113V2.1(pp)Pp1s11_113V2.1:Synthetic Haploinsufficiency	Pp1s11_113V2.1(pp)Pp1s11_113V2.1:Saccharomyces cerevisiae
Pp1s11_113V2.1(pp)Pp1s11_113V2.1	Pp1s11_113V2.1	Pp1s11_113V2.1	11805826	Biochemical Activity	9606	DIP	Homo sapiens	Pp1s11_113V2.1(pp)Pp1s11_113V2.1:Biochemical Activity	Pp1s11_113V2.1(pp)Pp1s11_113V2.1:Homo sapiens
Pp1s11_166V2.1(pp)Pp1s11_166V2.1	Pp1s11_166V2.1	Pp1s11_166V2.1	14704431	Negative Genetic	4932	DIP	Saccharomyces cerevisiae	Pp1s11_166V2.1(pp)Pp1s11_166V2.1:Negative Genetic	Pp1s11_166V2.1(pp)Pp1s11_166V2.1:Saccharomyces cerevisiae
Pp1s11_166V2.1(pp)Pp1s11_166V2.1	Pp1s11_166V2.1	Pp1s11_166V2.1	14704431	Two-hybrid	6239	BIOGRID	C. elegans	Pp1s11_166V2.1(pp)Pp1s11_166V2.1:Two-hybrid	Pp1s11_166V2.1(pp)Pp1s11_166V2.1:C. elegans
Pp1s11_172V2.1(pp)Pp1s1_181V2.1	Pp1s11_172V2.1	Pp1s1_181V2.1	14764870	Two-hybrid	4932	BIOGRID	Saccharomyces cerevisiae	Pp1s11_172V2.1(pp)Pp1s1_181V2.1:Two-hybrid	Pp1s11_172V2.1(pp)Pp1s1_181V2.1:Saccharomyces cerevisiae
Pp1s11_172V2.1(pp)Pp1s1_181V2.1	Pp1s11_172V2.1	Pp1s1_181V2.1	16269340	NR	4932	BIOGRID	Saccharomyces cerevisiae	Pp1s11_172V2.1(pp)Pp1s1_181V2.1:NR	Pp1s11_172V2.1(pp)Pp1s1_181V2.1:Saccharomyces cerevisiae
Pp1s11_217V2.1(pp)Pp1s102_13V2.1	Pp1s11_217V2.1	Pp1s102_13V2.1	15690043	NR	9606	DIP	Homo sapiens	Pp1s11_217V2.1(pp)Pp1s102_13V2.1:NR	Pp1s11_217V2.1(pp)Pp1s102_13V2.1:Homo sapiens
Pp1s11_234V2.1(pp)Pp1s10_99V2.1	Pp1s11_234V2.1	Pp1s10_99V2.1	12150911	Reconstituted Complex	4932	intact	Saccharomyces cerevisiae	Pp1s11_234V2.1(pp)Pp1s10_99V2.1:Reconstituted Complex	Pp1s11_234V2.1(pp)Pp1s10_99V2.1:Saccharomyces cerevisiae
Pp1s11_234V2.1(pp)Pp1s100_110V2.1	Pp1s11_234V2.1	Pp1s100_110V2.1	16429126	Affinity Capture-MS	9606	DIP	Homo sapiens	Pp1s11_234V2.1(pp)Pp1s100_110V2.1:Affinity Capture-MS	Pp1s11_234V2.1(pp)Pp1s100_110V2.1:Homo sapiens
Pp1s11_234V2.1(pp)Pp1s102_98V2.1	Pp1s11_234V2.1	Pp1s102_98V2.1	12068309	Reconstituted Complex	4932	BIOGRID	Saccharomyces cerevisiae	Pp1s11_234V2.1(pp)Pp1s102_98V2.1:Reconstituted Complex	Pp1s11_234V2.1(pp)Pp1s102_98V2.1:Saccharomyces cerevisiae
Pp1s11_234V2.1(pp)Pp1s102_98V2.1	Pp1s11_234V2.1	Pp1s102_98V2.1	12150911	Two-hybrid	4932	intact	Saccharomyces cerevisiae	Pp1s11_234V2.1(pp)Pp1s102_98V2.1:Two-hybrid	Pp1s11_234V2.1(pp)Pp1s102_98V2.1:Saccharomyces cerevisiae
Pp1s11_234V2.1(pp)Pp1s102_98V2.1	Pp1s11_234V2.1	Pp1s102_98V2.1	16429126	Reconstituted Complex	4932	intact	Saccharomyces cerevisiae	Pp1s11_234V2.1(pp)Pp1s102_98V2.1:Reconstituted Complex	Pp1s11_234V2.1(pp)Pp1s102_98V2.1:Saccharomyces cerevisiae
Pp1s11_234V2.1(pp)Pp1s11_234V2.1	Pp1s11_234V2.1	Pp1s11_234V2.1	14759368	Reconstituted Complex	4932	BIOGRID	Saccharomyces cerevisiae	Pp1s11_234V2.1(pp)Pp1s11_234V2.1:Reconstituted Complex	Pp1s11_234V2.1(pp)Pp1s11_234V2.1:Saccharomyces cerevisiae
Pp1s11_235V2.1(pp)Pp1s108_177V2.1	Pp1s11_235V2.1	Pp1s108_177V2.1	22863883	Affinity Capture-MS	9606	BIOGRID	Homo sapiens	Pp1s11_235V2.1(pp)Pp1s108_177V2.1:Affinity Capture-MS	Pp1s11_235V2.1(pp)Pp1s108_177V2.1:Homo sapiens
Pp1s11_250V2.1(pp)Pp1s102_135V2.1	Pp1s11_250V2.1	Pp1s102_135V2.1	17353931	Reconstituted Complex	4932	BIOGRID	Saccharomyces cerevisiae	Pp1s11_250V2.1(pp)Pp1s102_135V2.1:Reconstituted Complex	Pp1s11_250V2.1(pp)Pp1s102_135V2.1:Saccharomyces cerevisiae
Pp1s11_250V2.1(pp)Pp1s102_135V2.1	Pp1s11_250V2.1	Pp1s102_135V2.1	17353931	Affinity Capture-MS	9606	BIOGRID	Homo sapiens	Pp1s11_250V2.1(pp)Pp1s102_135V2.1:Affinity Capture-MS	Pp1s11_250V2.1(pp)Pp1s102_135V2.1:Homo sapiens
Pp1s11_250V2.1(pp)Pp1s103_62V2.1	Pp1s11_250V2.1	Pp1s103_62V2.1	12234937	NR	4932	BIOGRID	Saccharomyces cerevisiae	Pp1s11_250V2.1(pp)Pp1s103_62V2.1:NR	Pp1s11_250V2.1(pp)Pp1s103_62V2.1:Saccharomyces cerevisiae
Pp1s11_250V2.1(pp)Pp1s103_62V2.1	Pp1s11_250V2.1	Pp1s103_62V2.1	14517302	Two-hybrid	4932	BIOGRID	Saccharomyces cerevisiae	Pp1s11_250V2.1(pp)Pp1s103_62V2.1:Two-hybrid	Pp1s11_250V2.1(pp)Pp1s103_62V2.1:Saccharomyces cerevisiae
Pp1s11_250V2.1(pp)Pp1s103_62V2.1	Pp1s11_250V2.1	Pp1s103_62V2.1	16314500	NR	4932	intact	Saccharomyces cerevisiae	Pp1s11_250V2.1(pp)Pp1s103_62V2.1:NR	Pp1s11_250V2.1(pp)Pp1s103_62V2.1:Saccharomyces cerevisiae
Pp1s11_250V2.1(pp)Pp1s103_62V2.1	Pp1s11_250V2.1	Pp1s103_62V2.1	12234937	Affinity Capture-MS	9606	BIOGRID	Homo sapiens	Pp1s11_250V2.1(pp)Pp1s103_62V2.1:Affinity Capture-MS	Pp1s11_250V2.1(pp)Pp1s103_62V2.1:Homo sapiens
Pp1s11_250V2.1(pp)Pp1s103_62V2.1	Pp1s11_250V2.1	Pp1s103_62V2.1	22939629	Co-fractionation	9606	BIOGRID	Homo sapiens	Pp1s11_250V2.1(pp)Pp1s103_62V2.1:Co-fractionation	Pp1s11_250V2.1(pp)Pp1s103_62V2.1:Homo sapiens
Pp1s11_250V2.1(pp)Pp1s11_250V2.1	Pp1s11_250V2.1	Pp1s11_250V2.1	11805826	Phenotypic Enhancement	9606	DIP	Homo sapiens	Pp1s11_250V2.1(pp)Pp1s11_250V2.1:Phenotypic Enhancement	Pp1s11_250V2.1(pp)Pp1s11_250V2.1:Homo sapiens
Pp1s11_319V2.1(pp)Pp1s11_319V2.1	Pp1s11_319V2.1	Pp1s11_319V2.1	12324474	Biochemical Activity	9606	BIOGRID	Homo sapiens	Pp1s11_319V2.1(pp)Pp1s11_319V2.1:Biochemical Activity	Pp1s11_319V2.1(pp)Pp1s11_319V2.1:Homo sapiens
Pp1s11_45V2.1(pp)Pp1s11_45V2.1	Pp1s11_45V2.1	Pp1s11_45V2.1	23122962	Biochemical Activity	4896	BIOGRID	Schizosaccharomyes pombe	Pp1s11_45V2.1(pp)Pp1s11_45V2.1:Biochemical Activity	Pp1s11_45V2.1(pp)Pp1s11_45V2.1:Schizosaccharomyes pombe
Pp1s11_51V2.1(pp)Pp1s11_51V2.1	Pp1s11_51V2.1	Pp1s11_51V2.1	18719252	Synthetic Lethality	4932	BIOGRID	Saccharomyces cerevisiae	Pp1s11_51V2.1(pp)Pp1s11_51V2.1:Synthetic Lethality	Pp1s11_51V2.1(pp)Pp1s11_51V2.1:Saccharomyces cerevisiae
Pp1s11_57V2.1(pp)Pp1s11_57V2.1	Pp1s11_57V2.1	Pp1s11_57V2.1	11967834	Negative Genetic	7227	BIOGRID	Drosophila melanogaster	Pp1s11_57V2.1(pp)Pp1s11_57V2.1:Negative Genetic	Pp1s11_57V2.1(pp)Pp1s11_57V2.1:Drosophila melanogaster
Pp1s11_57V2.1(pp)Pp1s11_57V2.1	Pp1s11_57V2.1	Pp1s11_57V2.1	18467557	Synthetic Rescue	7227	BIOGRID	Drosophila melanogaster	Pp1s11_57V2.1(pp)Pp1s11_57V2.1:Synthetic Rescue	Pp1s11_57V2.1(pp)Pp1s11_57V2.1:Drosophila melanogaster
Pp1s11_57V2.1(pp)Pp1s11_57V2.1	Pp1s11_57V2.1	Pp1s11_57V2.1	10716990	Co-fractionation	9606	BIOGRID	Homo sapiens	Pp1s11_57V2.1(pp)Pp1s11_57V2.1:Co-fractionation	Pp1s11_57V2.1(pp)Pp1s11_57V2.1:Homo sapiens
Pp1s11_57V2.1(pp)Pp1s11_57V2.1	Pp1s11_57V2.1	Pp1s11_57V2.1	10716990	Affinity Capture-Western	9606	BIOGRID	Homo sapiens	Pp1s11_57V2.1(pp)Pp1s11_57V2.1:Affinity Capture-Western	Pp1s11_57V2.1(pp)Pp1s11_57V2.1:Homo sapiens
Pp1s11_62V2.1(pp)Pp1s11_62V2.1	Pp1s11_62V2.1	Pp1s11_62V2.1	21798944	Two-hybrid	3702	BIOGRID	A. thaliana	Pp1s11_62V2.1(pp)Pp1s11_62V2.1:Two-hybrid	Pp1s11_62V2.1(pp)Pp1s11_62V2.1:A. thaliana
Pp1s11_62V2.1(pp)Pp1s11_62V2.1	Pp1s11_62V2.1	Pp1s11_62V2.1	23335615	Two-hybrid	3702	BIOGRID	A. thaliana	Pp1s11_62V2.1(pp)Pp1s11_62V2.1:Two-hybrid	Pp1s11_62V2.1(pp)Pp1s11_62V2.1:A. thaliana
Pp1s11_81V2.1(pp)Pp1s109_261V2.1	Pp1s11_81V2.1	Pp1s109_261V2.1	16429126	Affinity Capture-MS	4932	DIP	Saccharomyces cerevisiae	Pp1s11_81V2.1(pp)Pp1s109_261V2.1:Affinity Capture-MS	Pp1s11_81V2.1(pp)Pp1s109_261V2.1:Saccharomyces cerevisiae
Pp1s11_81V2.1(pp)Pp1s11_113V2.1	Pp1s11_81V2.1	Pp1s11_113V2.1	20093466	NR	4932	BIOGRID	Saccharomyces cerevisiae	Pp1s11_81V2.1(pp)Pp1s11_113V2.1:NR	Pp1s11_81V2.1(pp)Pp1s11_113V2.1:Saccharomyces cerevisiae
Pp1s110_97V2.1(pp)Pp1s110_97V2.1	Pp1s110_97V2.1	Pp1s110_97V2.1	11805826	NR	4932	DIP	Saccharomyces cerevisiae	Pp1s110_97V2.1(pp)Pp1s110_97V2.1:NR	Pp1s110_97V2.1(pp)Pp1s110_97V2.1:Saccharomyces cerevisiae
Pp1s111_144V2.1(pp)Pp1s111_144V2.1	Pp1s111_144V2.1	Pp1s111_144V2.1	10679296	NR	4932	BIOGRID	Saccharomyces cerevisiae	Pp1s111_144V2.1(pp)Pp1s111_144V2.1:NR	Pp1s111_144V2.1(pp)Pp1s111_144V2.1:Saccharomyces cerevisiae
Pp1s111_144V2.1(pp)Pp1s111_144V2.1	Pp1s111_144V2.1	Pp1s111_144V2.1	10679296	Affinity Capture-Western	9606	BIOGRID	Homo sapiens	Pp1s111_144V2.1(pp)Pp1s111_144V2.1:Affinity Capture-Western	Pp1s111_144V2.1(pp)Pp1s111_144V2.1:Homo sapiens
Pp1s111_16V2.1(pp)Pp1s1_157V2.1	Pp1s111_16V2.1	Pp1s1_157V2.1	22681890	Negative Genetic	4896	BIOGRID	Schizosaccharomyes pombe	Pp1s111_16V2.1(pp)Pp1s1_157V2.1:Negative Genetic	Pp1s111_16V2.1(pp)Pp1s1_157V2.1:Schizosaccharomyes pombe
Pp1s111_16V2.1(pp)Pp1s101_25V2.1	Pp1s111_16V2.1	Pp1s101_25V2.1	22681890	Negative Genetic	4896	BIOGRID	Schizosaccharomyes pombe	Pp1s111_16V2.1(pp)Pp1s101_25V2.1:Negative Genetic	Pp1s111_16V2.1(pp)Pp1s101_25V2.1:Schizosaccharomyes pombe
Pp1s111_16V2.1(pp)Pp1s111_16V2.1	Pp1s111_16V2.1	Pp1s111_16V2.1	10958787	NR	4932	BIOGRID	Saccharomyces cerevisiae	Pp1s111_16V2.1(pp)Pp1s111_16V2.1:NR	Pp1s111_16V2.1(pp)Pp1s111_16V2.1:Saccharomyces cerevisiae
Pp1s111_16V2.1(pp)Pp1s111_16V2.1	Pp1s111_16V2.1	Pp1s111_16V2.1	18467557	NR	4932	BIOGRID	Saccharomyces cerevisiae	Pp1s111_16V2.1(pp)Pp1s111_16V2.1:NR	Pp1s111_16V2.1(pp)Pp1s111_16V2.1:Saccharomyces cerevisiae
Pp1s111_16V2.1(pp)Pp1s111_16V2.1	Pp1s111_16V2.1	Pp1s111_16V2.1	11805826	Phenotypic Enhancement	4932	DIP	Saccharomyces cerevisiae	Pp1s111_16V2.1(pp)Pp1s111_16V2.1:Phenotypic Enhancement	Pp1s111_16V2.1(pp)Pp1s111_16V2.1:Saccharomyces cerevisiae
Pp1s111_33V2.1(pp)Pp1s104_202V2.1	Pp1s111_33V2.1	Pp1s104_202V2.1	17353931	NR	4932	DIP	Saccharomyces cerevisiae	Pp1s111_33V2.1(pp)Pp1s104_202V2.1:NR	Pp1s111_33V2.1(pp)Pp1s104_202V2.1:Saccharomyces cerevisiae
Pp1s1116_1V2.1(pp)Pp1s1116_1V2.1	Pp1s1116_1V2.1	Pp1s1116_1V2.1	9560432	Dosage Rescue	4896	BIOGRID	Schizosaccharomyes pombe	Pp1s1116_1V2.1(pp)Pp1s1116_1V2.1:Dosage Rescue	Pp1s1116_1V2.1(pp)Pp1s1116_1V2.1:Schizosaccharomyes pombe
Pp1s112_124V2.1(pp)Pp1s100_110V2.1	Pp1s112_124V2.1	Pp1s100_110V2.1	16429126	Phenotypic Enhancement	9606	DIP	Homo sapiens	Pp1s112_124V2.1(pp)Pp1s100_110V2.1:Phenotypic Enhancement	Pp1s112_124V2.1(pp)Pp1s100_110V2.1:Homo sapiens
Pp1s112_178V2.1(pp)Pp1s101_150V2.1	Pp1s112_178V2.1	Pp1s101_150V2.1	17533377	Synthetic Rescue	284812	BIOGRID	Schizosaccharomyes pombe	Pp1s112_178V2.1(pp)Pp1s101_150V2.1:Synthetic Rescue	Pp1s112_178V2.1(pp)Pp1s101_150V2.1:Schizosaccharomyes pombe
Pp1s112_178V2.1(pp)Pp1s101_150V2.1	Pp1s112_178V2.1	Pp1s101_150V2.1	17533377	Two-hybrid	9606	BIOGRID	Homo sapiens	Pp1s112_178V2.1(pp)Pp1s101_150V2.1:Two-hybrid	Pp1s112_178V2.1(pp)Pp1s101_150V2.1:Homo sapiens
Pp1s112_178V2.1(pp)Pp1s101_150V2.1	Pp1s112_178V2.1	Pp1s101_150V2.1	9334332	Two-hybrid	9606	BIOGRID	Homo sapiens	Pp1s112_178V2.1(pp)Pp1s101_150V2.1:Two-hybrid	Pp1s112_178V2.1(pp)Pp1s101_150V2.1:Homo sapiens
Pp1s112_178V2.1(pp)Pp1s101_150V2.1	Pp1s112_178V2.1	Pp1s101_150V2.1	9334332	Affinity Capture-Western	7227	BIOGRID	Drosophila melanogaster	Pp1s112_178V2.1(pp)Pp1s101_150V2.1:Affinity Capture-Western	Pp1s112_178V2.1(pp)Pp1s101_150V2.1:Drosophila melanogaster
Pp1s112_178V2.1(pp)Pp1s101_150V2.1	Pp1s112_178V2.1	Pp1s101_150V2.1	21988832	Two-hybrid	9606	BIOGRID	Homo sapiens	Pp1s112_178V2.1(pp)Pp1s101_150V2.1:Two-hybrid	Pp1s112_178V2.1(pp)Pp1s101_150V2.1:Homo sapiens
Pp1s112_178V2.1(pp)Pp1s112_178V2.1	Pp1s112_178V2.1	Pp1s112_178V2.1	11752454	NR	83333	BIOGRID	E. coli	Pp1s112_178V2.1(pp)Pp1s112_178V2.1:NR	Pp1s112_178V2.1(pp)Pp1s112_178V2.1:E. coli
Pp1s112_178V2.1(pp)Pp1s112_178V2.1	Pp1s112_178V2.1	Pp1s112_178V2.1	17420721	NR	83333	BIOGRID	E. coli	Pp1s112_178V2.1(pp)Pp1s112_178V2.1:NR	Pp1s112_178V2.1(pp)Pp1s112_178V2.1:E. coli
Pp1s112_178V2.1(pp)Pp1s112_178V2.1	Pp1s112_178V2.1	Pp1s112_178V2.1	9582267	NR	83333	BIOGRID	E. coli	Pp1s112_178V2.1(pp)Pp1s112_178V2.1:NR	Pp1s112_178V2.1(pp)Pp1s112_178V2.1:E. coli
Pp1s112_178V2.1(pp)Pp1s112_178V2.1	Pp1s112_178V2.1	Pp1s112_178V2.1	12215542	Affinity Capture-MS	4932	DIP	Saccharomyces cerevisiae	Pp1s112_178V2.1(pp)Pp1s112_178V2.1:Affinity Capture-MS	Pp1s112_178V2.1(pp)Pp1s112_178V2.1:Saccharomyces cerevisiae
Pp1s112_178V2.1(pp)Pp1s112_178V2.1	Pp1s112_178V2.1	Pp1s112_178V2.1	9267026	NR	9606	DIP	Homo sapiens	Pp1s112_178V2.1(pp)Pp1s112_178V2.1:NR	Pp1s112_178V2.1(pp)Pp1s112_178V2.1:Homo sapiens
Pp1s112_178V2.1(pp)Pp1s112_178V2.1	Pp1s112_178V2.1	Pp1s112_178V2.1	9582267	Reconstituted Complex	9606	BIOGRID	Homo sapiens	Pp1s112_178V2.1(pp)Pp1s112_178V2.1:Reconstituted Complex	Pp1s112_178V2.1(pp)Pp1s112_178V2.1:Homo sapiens
Pp1s112_178V2.1(pp)Pp1s112_178V2.1	Pp1s112_178V2.1	Pp1s112_178V2.1	11752454	Co-purification	9606	BIOGRID	Homo sapiens	Pp1s112_178V2.1(pp)Pp1s112_178V2.1:Co-purification	Pp1s112_178V2.1(pp)Pp1s112_178V2.1:Homo sapiens
Pp1s112_178V2.1(pp)Pp1s112_178V2.1	Pp1s112_178V2.1	Pp1s112_178V2.1	17420721	Biochemical Activity	9606	BIOGRID	Homo sapiens	Pp1s112_178V2.1(pp)Pp1s112_178V2.1:Biochemical Activity	Pp1s112_178V2.1(pp)Pp1s112_178V2.1:Homo sapiens
Pp1s112_178V2.1(pp)Pp1s112_178V2.1	Pp1s112_178V2.1	Pp1s112_178V2.1	17420721	Affinity Capture-Western	9606	BIOGRID	Homo sapiens	Pp1s112_178V2.1(pp)Pp1s112_178V2.1:Affinity Capture-Western	Pp1s112_178V2.1(pp)Pp1s112_178V2.1:Homo sapiens
Pp1s112_178V2.1(pp)Pp1s112_178V2.1	Pp1s112_178V2.1	Pp1s112_178V2.1	11742346	Co-crystal Structure	10090	BIOGRID	M. musculus	Pp1s112_178V2.1(pp)Pp1s112_178V2.1:Co-crystal Structure	Pp1s112_178V2.1(pp)Pp1s112_178V2.1:M. musculus
Pp1s112_178V2.1(pp)Pp1s112_178V2.1	Pp1s112_178V2.1	Pp1s112_178V2.1	19224863	Biochemical Activity	9606	BIOGRID	Homo sapiens	Pp1s112_178V2.1(pp)Pp1s112_178V2.1:Biochemical Activity	Pp1s112_178V2.1(pp)Pp1s112_178V2.1:Homo sapiens
Pp1s112_178V2.1(pp)Pp1s112_178V2.1	Pp1s112_178V2.1	Pp1s112_178V2.1	12215542	Affinity Capture-Western	7227	BIOGRID	Drosophila melanogaster	Pp1s112_178V2.1(pp)Pp1s112_178V2.1:Affinity Capture-Western	Pp1s112_178V2.1(pp)Pp1s112_178V2.1:Drosophila melanogaster
Pp1s112_178V2.1(pp)Pp1s112_178V2.1	Pp1s112_178V2.1	Pp1s112_178V2.1	12421809	Co-crystal Structure	9606	BIOGRID	Homo sapiens	Pp1s112_178V2.1(pp)Pp1s112_178V2.1:Co-crystal Structure	Pp1s112_178V2.1(pp)Pp1s112_178V2.1:Homo sapiens
Pp1s112_178V2.1(pp)Pp1s112_178V2.1	Pp1s112_178V2.1	Pp1s112_178V2.1	23027902	Affinity Capture-Western	9606	BIOGRID	Homo sapiens	Pp1s112_178V2.1(pp)Pp1s112_178V2.1:Affinity Capture-Western	Pp1s112_178V2.1(pp)Pp1s112_178V2.1:Homo sapiens
Pp1s112_178V2.1(pp)Pp1s112_178V2.1	Pp1s112_178V2.1	Pp1s112_178V2.1	23891150	Biochemical Activity	9606	BIOGRID	Homo sapiens	Pp1s112_178V2.1(pp)Pp1s112_178V2.1:Biochemical Activity	Pp1s112_178V2.1(pp)Pp1s112_178V2.1:Homo sapiens
Pp1s112_178V2.1(pp)Pp1s112_178V2.1	Pp1s112_178V2.1	Pp1s112_178V2.1	22493164	Two-hybrid	9606	BIOGRID	Homo sapiens	Pp1s112_178V2.1(pp)Pp1s112_178V2.1:Two-hybrid	Pp1s112_178V2.1(pp)Pp1s112_178V2.1:Homo sapiens
Pp1s112_178V2.1(pp)Pp1s112_178V2.1	Pp1s112_178V2.1	Pp1s112_178V2.1	21988832	Two-hybrid	9606	BIOGRID	Homo sapiens	Pp1s112_178V2.1(pp)Pp1s112_178V2.1:Two-hybrid	Pp1s112_178V2.1(pp)Pp1s112_178V2.1:Homo sapiens
Pp1s112_196V2.1(pp)Pp1s112_196V2.1	Pp1s112_196V2.1	Pp1s112_196V2.1	20202940	Affinity Capture-MS	4932	BIOGRID	Saccharomyces cerevisiae	Pp1s112_196V2.1(pp)Pp1s112_196V2.1:Affinity Capture-MS	Pp1s112_196V2.1(pp)Pp1s112_196V2.1:Saccharomyces cerevisiae
Pp1s112_214V2.1(pp)Pp1s100_110V2.1	Pp1s112_214V2.1	Pp1s100_110V2.1	16429126	Negative Genetic	4932	DIP	Saccharomyces cerevisiae	Pp1s112_214V2.1(pp)Pp1s100_110V2.1:Negative Genetic	Pp1s112_214V2.1(pp)Pp1s100_110V2.1:Saccharomyces cerevisiae
Pp1s112_214V2.1(pp)Pp1s104_2V2.1	Pp1s112_214V2.1	Pp1s104_2V2.1	22863883	Affinity Capture-MS	9606	BIOGRID	Homo sapiens	Pp1s112_214V2.1(pp)Pp1s104_2V2.1:Affinity Capture-MS	Pp1s112_214V2.1(pp)Pp1s104_2V2.1:Homo sapiens
Pp1s112_214V2.1(pp)Pp1s106_41V2.1	Pp1s112_214V2.1	Pp1s106_41V2.1	22863883	Affinity Capture-MS	9606	BIOGRID	Homo sapiens	Pp1s112_214V2.1(pp)Pp1s106_41V2.1:Affinity Capture-MS	Pp1s112_214V2.1(pp)Pp1s106_41V2.1:Homo sapiens
Pp1s112_214V2.1(pp)Pp1s112_214V2.1	Pp1s112_214V2.1	Pp1s112_214V2.1	14759368	Two-hybrid	4932	BIOGRID	Saccharomyces cerevisiae	Pp1s112_214V2.1(pp)Pp1s112_214V2.1:Two-hybrid	Pp1s112_214V2.1(pp)Pp1s112_214V2.1:Saccharomyces cerevisiae
Pp1s112_23V2.1(pp)Pp1s101_217V2.1	Pp1s112_23V2.1	Pp1s101_217V2.1	19061648	Reconstituted Complex	4932	BIOGRID	Saccharomyces cerevisiae	Pp1s112_23V2.1(pp)Pp1s101_217V2.1:Reconstituted Complex	Pp1s112_23V2.1(pp)Pp1s101_217V2.1:Saccharomyces cerevisiae
Pp1s112_23V2.1(pp)Pp1s102_66V2.1	Pp1s112_23V2.1	Pp1s102_66V2.1	20093466	Biochemical Activity	4932	BIOGRID	Saccharomyces cerevisiae	Pp1s112_23V2.1(pp)Pp1s102_66V2.1:Biochemical Activity	Pp1s112_23V2.1(pp)Pp1s102_66V2.1:Saccharomyces cerevisiae
Pp1s112_23V2.1(pp)Pp1s103_62V2.1	Pp1s112_23V2.1	Pp1s103_62V2.1	14517302	Two-hybrid	4932	BIOGRID	Saccharomyces cerevisiae	Pp1s112_23V2.1(pp)Pp1s103_62V2.1:Two-hybrid	Pp1s112_23V2.1(pp)Pp1s103_62V2.1:Saccharomyces cerevisiae
Pp1s112_23V2.1(pp)Pp1s103_62V2.1	Pp1s112_23V2.1	Pp1s103_62V2.1	16314500	NR	4932	intact	Saccharomyces cerevisiae	Pp1s112_23V2.1(pp)Pp1s103_62V2.1:NR	Pp1s112_23V2.1(pp)Pp1s103_62V2.1:Saccharomyces cerevisiae
Pp1s112_23V2.1(pp)Pp1s11_250V2.1	Pp1s112_23V2.1	Pp1s11_250V2.1	16314500	Synthetic Lethality	4932	intact	Saccharomyces cerevisiae	Pp1s112_23V2.1(pp)Pp1s11_250V2.1:Synthetic Lethality	Pp1s112_23V2.1(pp)Pp1s11_250V2.1:Saccharomyces cerevisiae
Pp1s112_30V2.1(pp)Pp1s10_305V2.1	Pp1s112_30V2.1	Pp1s10_305V2.1	12956947	NR	83333	BIOGRID	E. coli	Pp1s112_30V2.1(pp)Pp1s10_305V2.1:NR	Pp1s112_30V2.1(pp)Pp1s10_305V2.1:E. coli
Pp1s112_30V2.1(pp)Pp1s10_305V2.1	Pp1s112_30V2.1	Pp1s10_305V2.1	12956947	Reconstituted Complex	9606	BIOGRID	Homo sapiens	Pp1s112_30V2.1(pp)Pp1s10_305V2.1:Reconstituted Complex	Pp1s112_30V2.1(pp)Pp1s10_305V2.1:Homo sapiens
Pp1s112_65V2.1(pp)Pp1s10_99V2.1	Pp1s112_65V2.1	Pp1s10_99V2.1	16429126	NR	4896	DIP	Schizosaccharomyes pombe	Pp1s112_65V2.1(pp)Pp1s10_99V2.1:NR	Pp1s112_65V2.1(pp)Pp1s10_99V2.1:Schizosaccharomyes pombe
Pp1s112_65V2.1(pp)Pp1s112_65V2.1	Pp1s112_65V2.1	Pp1s112_65V2.1	14759368	Biochemical Activity	4932	BIOGRID	Saccharomyces cerevisiae	Pp1s112_65V2.1(pp)Pp1s112_65V2.1:Biochemical Activity	Pp1s112_65V2.1(pp)Pp1s112_65V2.1:Saccharomyces cerevisiae
Pp1s113_1V2.1(pp)Pp1s1_181V2.1	Pp1s113_1V2.1	Pp1s1_181V2.1	16269340	Negative Genetic	4932	BIOGRID	Saccharomyces cerevisiae	Pp1s113_1V2.1(pp)Pp1s1_181V2.1:Negative Genetic	Pp1s113_1V2.1(pp)Pp1s1_181V2.1:Saccharomyces cerevisiae
Pp1s113_1V2.1(pp)Pp1s1_181V2.1	Pp1s113_1V2.1	Pp1s1_181V2.1	20093466	NR	4932	BIOGRID	Saccharomyces cerevisiae	Pp1s113_1V2.1(pp)Pp1s1_181V2.1:NR	Pp1s113_1V2.1(pp)Pp1s1_181V2.1:Saccharomyces cerevisiae
Pp1s113_1V2.1(pp)Pp1s1_293V2.1	Pp1s113_1V2.1	Pp1s1_293V2.1	18818364	Positive Genetic	9606	BIOGRID	Homo sapiens	Pp1s113_1V2.1(pp)Pp1s1_293V2.1:Positive Genetic	Pp1s113_1V2.1(pp)Pp1s1_293V2.1:Homo sapiens
Pp1s113_1V2.1(pp)Pp1s10_314V2.1	Pp1s113_1V2.1	Pp1s10_314V2.1	16269340	NR	4932	BIOGRID	Saccharomyces cerevisiae	Pp1s113_1V2.1(pp)Pp1s10_314V2.1:NR	Pp1s113_1V2.1(pp)Pp1s10_314V2.1:Saccharomyces cerevisiae
Pp1s113_1V2.1(pp)Pp1s10_5V2.1	Pp1s113_1V2.1	Pp1s10_5V2.1	18818364	Positive Genetic	9606	BIOGRID	Homo sapiens	Pp1s113_1V2.1(pp)Pp1s10_5V2.1:Positive Genetic	Pp1s113_1V2.1(pp)Pp1s10_5V2.1:Homo sapiens
Pp1s113_1V2.1(pp)Pp1s10_5V2.1	Pp1s113_1V2.1	Pp1s10_5V2.1	16269340	Reconstituted Complex	4932	BIOGRID	Saccharomyces cerevisiae	Pp1s113_1V2.1(pp)Pp1s10_5V2.1:Reconstituted Complex	Pp1s113_1V2.1(pp)Pp1s10_5V2.1:Saccharomyces cerevisiae
Pp1s113_1V2.1(pp)Pp1s10_5V2.1	Pp1s113_1V2.1	Pp1s10_5V2.1	17314980	Synthetic Lethality	4932	BIOGRID	Saccharomyces cerevisiae	Pp1s113_1V2.1(pp)Pp1s10_5V2.1:Synthetic Lethality	Pp1s113_1V2.1(pp)Pp1s10_5V2.1:Saccharomyces cerevisiae
Pp1s113_1V2.1(pp)Pp1s10_5V2.1	Pp1s113_1V2.1	Pp1s10_5V2.1	18818364	Positive Genetic	4896	BIOGRID	Schizosaccharomyes pombe	Pp1s113_1V2.1(pp)Pp1s10_5V2.1:Positive Genetic	Pp1s113_1V2.1(pp)Pp1s10_5V2.1:Schizosaccharomyes pombe
Pp1s113_1V2.1(pp)Pp1s100_110V2.1	Pp1s113_1V2.1	Pp1s100_110V2.1	16429126	NR	9606	DIP	Homo sapiens	Pp1s113_1V2.1(pp)Pp1s100_110V2.1:NR	Pp1s113_1V2.1(pp)Pp1s100_110V2.1:Homo sapiens
Pp1s113_1V2.1(pp)Pp1s101_148V2.1	Pp1s113_1V2.1	Pp1s101_148V2.1	18818364	Positive Genetic	9606	BIOGRID	Homo sapiens	Pp1s113_1V2.1(pp)Pp1s101_148V2.1:Positive Genetic	Pp1s113_1V2.1(pp)Pp1s101_148V2.1:Homo sapiens
Pp1s113_1V2.1(pp)Pp1s101_148V2.1	Pp1s113_1V2.1	Pp1s101_148V2.1	18818364	Positive Genetic	4896	BIOGRID	Schizosaccharomyes pombe	Pp1s113_1V2.1(pp)Pp1s101_148V2.1:Positive Genetic	Pp1s113_1V2.1(pp)Pp1s101_148V2.1:Schizosaccharomyes pombe
Pp1s113_1V2.1(pp)Pp1s101_25V2.1	Pp1s113_1V2.1	Pp1s101_25V2.1	18818364	Positive Genetic	4896	BIOGRID	Schizosaccharomyes pombe	Pp1s113_1V2.1(pp)Pp1s101_25V2.1:Positive Genetic	Pp1s113_1V2.1(pp)Pp1s101_25V2.1:Schizosaccharomyes pombe
Pp1s113_1V2.1(pp)Pp1s105_215V2.1	Pp1s113_1V2.1	Pp1s105_215V2.1	22681890	Negative Genetic	4896	BIOGRID	Schizosaccharomyes pombe	Pp1s113_1V2.1(pp)Pp1s105_215V2.1:Negative Genetic	Pp1s113_1V2.1(pp)Pp1s105_215V2.1:Schizosaccharomyes pombe
Pp1s113_1V2.1(pp)Pp1s109_261V2.1	Pp1s113_1V2.1	Pp1s109_261V2.1	16269340	NR	4932	BIOGRID	Saccharomyces cerevisiae	Pp1s113_1V2.1(pp)Pp1s109_261V2.1:NR	Pp1s113_1V2.1(pp)Pp1s109_261V2.1:Saccharomyces cerevisiae
Pp1s113_1V2.1(pp)Pp1s112_23V2.1	Pp1s113_1V2.1	Pp1s112_23V2.1	20093466	Synthetic Growth Defect	4932	BIOGRID	Saccharomyces cerevisiae	Pp1s113_1V2.1(pp)Pp1s112_23V2.1:Synthetic Growth Defect	Pp1s113_1V2.1(pp)Pp1s112_23V2.1:Saccharomyces cerevisiae
Pp1s113_200V2.1(pp)Pp1s10_303V2.1	Pp1s113_200V2.1	Pp1s10_303V2.1	19156129	Affinity Capture-MS	9606	BIOGRID	Homo sapiens	Pp1s113_200V2.1(pp)Pp1s10_303V2.1:Affinity Capture-MS	Pp1s113_200V2.1(pp)Pp1s10_303V2.1:Homo sapiens
Pp1s113_30V2.1(pp)Pp1s100_110V2.1	Pp1s113_30V2.1	Pp1s100_110V2.1	21674799	Affinity Capture-MS	9606	BIOGRID	Homo sapiens	Pp1s113_30V2.1(pp)Pp1s100_110V2.1:Affinity Capture-MS	Pp1s113_30V2.1(pp)Pp1s100_110V2.1:Homo sapiens
Pp1s114_10V2.1(pp)Pp1s114_10V2.1	Pp1s114_10V2.1	Pp1s114_10V2.1	11805826	PCA	9606	DIP	Homo sapiens	Pp1s114_10V2.1(pp)Pp1s114_10V2.1:PCA	Pp1s114_10V2.1(pp)Pp1s114_10V2.1:Homo sapiens
Pp1s114_119V2.1(pp)Pp1s114_119V2.1	Pp1s114_119V2.1	Pp1s114_119V2.1	18467557	NR	4932	BIOGRID	Saccharomyces cerevisiae	Pp1s114_119V2.1(pp)Pp1s114_119V2.1:NR	Pp1s114_119V2.1(pp)Pp1s114_119V2.1:Saccharomyces cerevisiae
Pp1s114_119V2.1(pp)Pp1s114_119V2.1	Pp1s114_119V2.1	Pp1s114_119V2.1	18719252	Negative Genetic	4932	BIOGRID	Saccharomyces cerevisiae	Pp1s114_119V2.1(pp)Pp1s114_119V2.1:Negative Genetic	Pp1s114_119V2.1(pp)Pp1s114_119V2.1:Saccharomyces cerevisiae
Pp1s114_120V2.1(pp)Pp1s114_120V2.1	Pp1s114_120V2.1	Pp1s114_120V2.1	21798944	Two-hybrid	3702	BIOGRID	A. thaliana	Pp1s114_120V2.1(pp)Pp1s114_120V2.1:Two-hybrid	Pp1s114_120V2.1(pp)Pp1s114_120V2.1:A. thaliana
Pp1s114_125V2.1(pp)Pp1s114_125V2.1	Pp1s114_125V2.1	Pp1s114_125V2.1	11805826	Synthetic Lethality	1142	DIP	Synechocystis	Pp1s114_125V2.1(pp)Pp1s114_125V2.1:Synthetic Lethality	Pp1s114_125V2.1(pp)Pp1s114_125V2.1:Synechocystis
Pp1s114_128V2.1(pp)Pp1s114_128V2.1	Pp1s114_128V2.1	Pp1s114_128V2.1	14751237	Affinity Capture-Western	9606	BIOGRID	Homo sapiens	Pp1s114_128V2.1(pp)Pp1s114_128V2.1:Affinity Capture-Western	Pp1s114_128V2.1(pp)Pp1s114_128V2.1:Homo sapiens
Pp1s114_134V2.2(pp)Pp1s103_63V2.1	Pp1s114_134V2.2	Pp1s103_63V2.1	23334891	Two-hybrid	3702	BIOGRID	A. thaliana	Pp1s114_134V2.2(pp)Pp1s103_63V2.1:Two-hybrid	Pp1s114_134V2.2(pp)Pp1s103_63V2.1:A. thaliana
Pp1s114_144V2.1(pp)Pp1s100_110V2.1	Pp1s114_144V2.1	Pp1s100_110V2.1	16429126	Negative Genetic	9606	DIP	Homo sapiens	Pp1s114_144V2.1(pp)Pp1s100_110V2.1:Negative Genetic	Pp1s114_144V2.1(pp)Pp1s100_110V2.1:Homo sapiens
Pp1s114_144V2.1(pp)Pp1s100_57V2.1	Pp1s114_144V2.1	Pp1s100_57V2.1	14690591	Negative Genetic	1142	DIP	Synechocystis	Pp1s114_144V2.1(pp)Pp1s100_57V2.1:Negative Genetic	Pp1s114_144V2.1(pp)Pp1s100_57V2.1:Synechocystis
Pp1s114_144V2.1(pp)Pp1s114_125V2.1	Pp1s114_144V2.1	Pp1s114_125V2.1	14690591	NR	4932	DIP	Saccharomyces cerevisiae	Pp1s114_144V2.1(pp)Pp1s114_125V2.1:NR	Pp1s114_144V2.1(pp)Pp1s114_125V2.1:Saccharomyces cerevisiae
Pp1s114_145V2.1(pp)Pp1s101_25V2.1	Pp1s114_145V2.1	Pp1s101_25V2.1	18818364	Negative Genetic	4896	BIOGRID	Schizosaccharomyes pombe	Pp1s114_145V2.1(pp)Pp1s101_25V2.1:Negative Genetic	Pp1s114_145V2.1(pp)Pp1s101_25V2.1:Schizosaccharomyes pombe
Pp1s114_145V2.1(pp)Pp1s113_1V2.1	Pp1s114_145V2.1	Pp1s113_1V2.1	18818364	Positive Genetic	4896	BIOGRID	Schizosaccharomyes pombe	Pp1s114_145V2.1(pp)Pp1s113_1V2.1:Positive Genetic	Pp1s114_145V2.1(pp)Pp1s113_1V2.1:Schizosaccharomyes pombe
Pp1s114_145V2.1(pp)Pp1s114_145V2.1	Pp1s114_145V2.1	Pp1s114_145V2.1	12213811	Negative Genetic	4932	BIOGRID	Saccharomyces cerevisiae	Pp1s114_145V2.1(pp)Pp1s114_145V2.1:Negative Genetic	Pp1s114_145V2.1(pp)Pp1s114_145V2.1:Saccharomyces cerevisiae
Pp1s114_14V2.1(pp)Pp1s105_118V2.1	Pp1s114_14V2.1	Pp1s105_118V2.1	16554755	Affinity Capture-MS	4932	BIOGRID	Saccharomyces cerevisiae	Pp1s114_14V2.1(pp)Pp1s105_118V2.1:Affinity Capture-MS	Pp1s114_14V2.1(pp)Pp1s105_118V2.1:Saccharomyces cerevisiae
Pp1s114_14V2.1(pp)Pp1s107_55V2.1	Pp1s114_14V2.1	Pp1s107_55V2.1	20093466	NR	4932	BIOGRID	Saccharomyces cerevisiae	Pp1s114_14V2.1(pp)Pp1s107_55V2.1:NR	Pp1s114_14V2.1(pp)Pp1s107_55V2.1:Saccharomyces cerevisiae
Pp1s114_14V2.1(pp)Pp1s11_113V2.1	Pp1s114_14V2.1	Pp1s11_113V2.1	14661025	NR	4932	BIOGRID	Saccharomyces cerevisiae	Pp1s114_14V2.1(pp)Pp1s11_113V2.1:NR	Pp1s114_14V2.1(pp)Pp1s11_113V2.1:Saccharomyces cerevisiae
Pp1s114_14V2.1(pp)Pp1s113_1V2.1	Pp1s114_14V2.1	Pp1s113_1V2.1	14661025	Affinity Capture-MS	4932	BIOGRID	Saccharomyces cerevisiae	Pp1s114_14V2.1(pp)Pp1s113_1V2.1:Affinity Capture-MS	Pp1s114_14V2.1(pp)Pp1s113_1V2.1:Saccharomyces cerevisiae
Pp1s114_14V2.1(pp)Pp1s113_1V2.1	Pp1s114_14V2.1	Pp1s113_1V2.1	18467557	Synthetic Lethality	4932	BIOGRID	Saccharomyces cerevisiae	Pp1s114_14V2.1(pp)Pp1s113_1V2.1:Synthetic Lethality	Pp1s114_14V2.1(pp)Pp1s113_1V2.1:Saccharomyces cerevisiae
Pp1s114_14V2.1(pp)Pp1s113_1V2.1	Pp1s114_14V2.1	Pp1s113_1V2.1	20093466	NR	4932	BIOGRID	Saccharomyces cerevisiae	Pp1s114_14V2.1(pp)Pp1s113_1V2.1:NR	Pp1s114_14V2.1(pp)Pp1s113_1V2.1:Saccharomyces cerevisiae
Pp1s114_14V2.1(pp)Pp1s114_14V2.1	Pp1s114_14V2.1	Pp1s114_14V2.1	18467557	Co-purification	4932	BIOGRID	Saccharomyces cerevisiae	Pp1s114_14V2.1(pp)Pp1s114_14V2.1:Co-purification	Pp1s114_14V2.1(pp)Pp1s114_14V2.1:Saccharomyces cerevisiae
Pp1s114_14V2.1(pp)Pp1s114_14V2.1	Pp1s114_14V2.1	Pp1s114_14V2.1	16300994	Co-purification	4932	intact	Saccharomyces cerevisiae	Pp1s114_14V2.1(pp)Pp1s114_14V2.1:Co-purification	Pp1s114_14V2.1(pp)Pp1s114_14V2.1:Saccharomyces cerevisiae
Pp1s114_160V2.1(pp)Pp1s104_68V2.1	Pp1s114_160V2.1	Pp1s104_68V2.1	22939629	Co-fractionation	9606	BIOGRID	Homo sapiens	Pp1s114_160V2.1(pp)Pp1s104_68V2.1:Co-fractionation	Pp1s114_160V2.1(pp)Pp1s104_68V2.1:Homo sapiens
Pp1s114_163V2.1(pp)Pp1s100_110V2.1	Pp1s114_163V2.1	Pp1s100_110V2.1	16429126	NR	284812	DIP	Schizosaccharomyes pombe	Pp1s114_163V2.1(pp)Pp1s100_110V2.1:NR	Pp1s114_163V2.1(pp)Pp1s100_110V2.1:Schizosaccharomyes pombe
Pp1s114_177V2.1(pp)Pp1s101_150V2.1	Pp1s114_177V2.1	Pp1s101_150V2.1	9197546	Two-hybrid	9606	BIOGRID	Homo sapiens	Pp1s114_177V2.1(pp)Pp1s101_150V2.1:Two-hybrid	Pp1s114_177V2.1(pp)Pp1s101_150V2.1:Homo sapiens
Pp1s114_177V2.1(pp)Pp1s101_150V2.1	Pp1s114_177V2.1	Pp1s101_150V2.1	23871147	Reconstituted Complex	9606	BIOGRID	Homo sapiens	Pp1s114_177V2.1(pp)Pp1s101_150V2.1:Reconstituted Complex	Pp1s114_177V2.1(pp)Pp1s101_150V2.1:Homo sapiens
Pp1s114_177V2.1(pp)Pp1s101_150V2.1	Pp1s114_177V2.1	Pp1s101_150V2.1	9197546	Affinity Capture-Western	9606	BIOGRID	Homo sapiens	Pp1s114_177V2.1(pp)Pp1s101_150V2.1:Affinity Capture-Western	Pp1s114_177V2.1(pp)Pp1s101_150V2.1:Homo sapiens
Pp1s114_177V2.1(pp)Pp1s101_150V2.1	Pp1s114_177V2.1	Pp1s101_150V2.1	9197546	Reconstituted Complex	9606	BIOGRID	Homo sapiens	Pp1s114_177V2.1(pp)Pp1s101_150V2.1:Reconstituted Complex	Pp1s114_177V2.1(pp)Pp1s101_150V2.1:Homo sapiens
Pp1s114_177V2.1(pp)Pp1s114_177V2.1	Pp1s114_177V2.1	Pp1s114_177V2.1	14734561	Affinity Capture-MS	4932	DIP	Saccharomyces cerevisiae	Pp1s114_177V2.1(pp)Pp1s114_177V2.1:Affinity Capture-MS	Pp1s114_177V2.1(pp)Pp1s114_177V2.1:Saccharomyces cerevisiae
Pp1s114_177V2.1(pp)Pp1s114_177V2.1	Pp1s114_177V2.1	Pp1s114_177V2.1	16204234	Reconstituted Complex	9606	BIOGRID	Homo sapiens	Pp1s114_177V2.1(pp)Pp1s114_177V2.1:Reconstituted Complex	Pp1s114_177V2.1(pp)Pp1s114_177V2.1:Homo sapiens
Pp1s114_177V2.1(pp)Pp1s114_177V2.1	Pp1s114_177V2.1	Pp1s114_177V2.1	15737996	Biochemical Activity	9606	BIOGRID	Homo sapiens	Pp1s114_177V2.1(pp)Pp1s114_177V2.1:Biochemical Activity	Pp1s114_177V2.1(pp)Pp1s114_177V2.1:Homo sapiens
Pp1s114_177V2.1(pp)Pp1s114_177V2.1	Pp1s114_177V2.1	Pp1s114_177V2.1	17827147	Affinity Capture-MS	7227	BIOGRID	Drosophila melanogaster	Pp1s114_177V2.1(pp)Pp1s114_177V2.1:Affinity Capture-MS	Pp1s114_177V2.1(pp)Pp1s114_177V2.1:Drosophila melanogaster
Pp1s114_177V2.1(pp)Pp1s114_177V2.1	Pp1s114_177V2.1	Pp1s114_177V2.1	20388712	Co-crystal Structure	9606	BIOGRID	Homo sapiens	Pp1s114_177V2.1(pp)Pp1s114_177V2.1:Co-crystal Structure	Pp1s114_177V2.1(pp)Pp1s114_177V2.1:Homo sapiens
Pp1s114_177V2.1(pp)Pp1s114_177V2.1	Pp1s114_177V2.1	Pp1s114_177V2.1	17283121	Biochemical Activity	9606	BIOGRID	Homo sapiens	Pp1s114_177V2.1(pp)Pp1s114_177V2.1:Biochemical Activity	Pp1s114_177V2.1(pp)Pp1s114_177V2.1:Homo sapiens
Pp1s114_177V2.1(pp)Pp1s114_177V2.1	Pp1s114_177V2.1	Pp1s114_177V2.1	14734561	Biochemical Activity	9606	BIOGRID	Homo sapiens	Pp1s114_177V2.1(pp)Pp1s114_177V2.1:Biochemical Activity	Pp1s114_177V2.1(pp)Pp1s114_177V2.1:Homo sapiens
Pp1s114_177V2.1(pp)Pp1s114_177V2.1	Pp1s114_177V2.1	Pp1s114_177V2.1	22683995	Co-crystal Structure	9606	BIOGRID	Homo sapiens	Pp1s114_177V2.1(pp)Pp1s114_177V2.1:Co-crystal Structure	Pp1s114_177V2.1(pp)Pp1s114_177V2.1:Homo sapiens
Pp1s114_177V2.1(pp)Pp1s114_177V2.1	Pp1s114_177V2.1	Pp1s114_177V2.1	22683995	Affinity Capture-Western	9606	BIOGRID	Homo sapiens	Pp1s114_177V2.1(pp)Pp1s114_177V2.1:Affinity Capture-Western	Pp1s114_177V2.1(pp)Pp1s114_177V2.1:Homo sapiens
Pp1s114_182V2.1(pp)Pp1s1_791V2.1	Pp1s114_182V2.1	Pp1s1_791V2.1	20093466	NR	4932	BIOGRID	Saccharomyces cerevisiae	Pp1s114_182V2.1(pp)Pp1s1_791V2.1:NR	Pp1s114_182V2.1(pp)Pp1s1_791V2.1:Saccharomyces cerevisiae
Pp1s114_197V2.1(pp)Pp1s100_110V2.1	Pp1s114_197V2.1	Pp1s100_110V2.1	22863883	Affinity Capture-MS	9606	BIOGRID	Homo sapiens	Pp1s114_197V2.1(pp)Pp1s100_110V2.1:Affinity Capture-MS	Pp1s114_197V2.1(pp)Pp1s100_110V2.1:Homo sapiens
Pp1s114_198V2.1(pp)Pp1s10_5V2.1	Pp1s114_198V2.1	Pp1s10_5V2.1	14764870	Affinity Capture-MS	4932	BIOGRID	Saccharomyces cerevisiae	Pp1s114_198V2.1(pp)Pp1s10_5V2.1:Affinity Capture-MS	Pp1s114_198V2.1(pp)Pp1s10_5V2.1:Saccharomyces cerevisiae
Pp1s114_198V2.1(pp)Pp1s10_5V2.1	Pp1s114_198V2.1	Pp1s10_5V2.1	17314980	Affinity Capture-MS	4932	BIOGRID	Saccharomyces cerevisiae	Pp1s114_198V2.1(pp)Pp1s10_5V2.1:Affinity Capture-MS	Pp1s114_198V2.1(pp)Pp1s10_5V2.1:Saccharomyces cerevisiae
Pp1s114_198V2.1(pp)Pp1s101_116V2.1	Pp1s114_198V2.1	Pp1s101_116V2.1	14690591	NR	4932	DIP	Saccharomyces cerevisiae	Pp1s114_198V2.1(pp)Pp1s101_116V2.1:NR	Pp1s114_198V2.1(pp)Pp1s101_116V2.1:Saccharomyces cerevisiae
Pp1s114_198V2.1(pp)Pp1s101_25V2.1	Pp1s114_198V2.1	Pp1s101_25V2.1	18818364	Positive Genetic	4896	BIOGRID	Schizosaccharomyes pombe	Pp1s114_198V2.1(pp)Pp1s101_25V2.1:Positive Genetic	Pp1s114_198V2.1(pp)Pp1s101_25V2.1:Schizosaccharomyes pombe
Pp1s114_198V2.1(pp)Pp1s101_25V2.1	Pp1s114_198V2.1	Pp1s101_25V2.1	22681890	Positive Genetic	4896	BIOGRID	Schizosaccharomyes pombe	Pp1s114_198V2.1(pp)Pp1s101_25V2.1:Positive Genetic	Pp1s114_198V2.1(pp)Pp1s101_25V2.1:Schizosaccharomyes pombe
Pp1s114_198V2.1(pp)Pp1s112_23V2.1	Pp1s114_198V2.1	Pp1s112_23V2.1	11805837	Affinity Capture-Western	4932	DIP	Saccharomyces cerevisiae	Pp1s114_198V2.1(pp)Pp1s112_23V2.1:Affinity Capture-Western	Pp1s114_198V2.1(pp)Pp1s112_23V2.1:Saccharomyces cerevisiae
Pp1s114_198V2.1(pp)Pp1s114_198V2.1	Pp1s114_198V2.1	Pp1s114_198V2.1	11805826	Affinity Capture-MS	4932	DIP	Saccharomyces cerevisiae	Pp1s114_198V2.1(pp)Pp1s114_198V2.1:Affinity Capture-MS	Pp1s114_198V2.1(pp)Pp1s114_198V2.1:Saccharomyces cerevisiae
Pp1s114_48V2.1(pp)Pp1s106_168V2.1	Pp1s114_48V2.1	Pp1s106_168V2.1	22036573	Affinity Capture-MS	7227	BIOGRID	Drosophila melanogaster	Pp1s114_48V2.1(pp)Pp1s106_168V2.1:Affinity Capture-MS	Pp1s114_48V2.1(pp)Pp1s106_168V2.1:Drosophila melanogaster
Pp1s114_48V2.1(pp)Pp1s11_113V2.1	Pp1s114_48V2.1	Pp1s11_113V2.1	20093466	Far Western	9606	BIOGRID	Homo sapiens	Pp1s114_48V2.1(pp)Pp1s11_113V2.1:Far Western	Pp1s114_48V2.1(pp)Pp1s11_113V2.1:Homo sapiens
Pp1s114_4V2.1(pp)Pp1s113_1V2.1	Pp1s114_4V2.1	Pp1s113_1V2.1	18818364	Negative Genetic	4896	BIOGRID	Schizosaccharomyes pombe	Pp1s114_4V2.1(pp)Pp1s113_1V2.1:Negative Genetic	Pp1s114_4V2.1(pp)Pp1s113_1V2.1:Schizosaccharomyes pombe
Pp1s114_57V2.1(pp)Pp1s1_313V2.1	Pp1s114_57V2.1	Pp1s1_313V2.1	10873636	Negative Genetic	4896	BIOGRID	Schizosaccharomyes pombe	Pp1s114_57V2.1(pp)Pp1s1_313V2.1:Negative Genetic	Pp1s114_57V2.1(pp)Pp1s1_313V2.1:Schizosaccharomyes pombe
Pp1s114_57V2.1(pp)Pp1s1_313V2.1	Pp1s114_57V2.1	Pp1s1_313V2.1	16429126	Negative Genetic	4896	BIOGRID	Schizosaccharomyes pombe	Pp1s114_57V2.1(pp)Pp1s1_313V2.1:Negative Genetic	Pp1s114_57V2.1(pp)Pp1s1_313V2.1:Schizosaccharomyes pombe
Pp1s114_57V2.1(pp)Pp1s1_313V2.1	Pp1s114_57V2.1	Pp1s1_313V2.1	16554755	Negative Genetic	4896	BIOGRID	Schizosaccharomyes pombe	Pp1s114_57V2.1(pp)Pp1s1_313V2.1:Negative Genetic	Pp1s114_57V2.1(pp)Pp1s1_313V2.1:Schizosaccharomyes pombe
Pp1s114_57V2.1(pp)Pp1s1_313V2.1	Pp1s114_57V2.1	Pp1s1_313V2.1	17200106	Negative Genetic	4932	BIOGRID	Saccharomyces cerevisiae	Pp1s114_57V2.1(pp)Pp1s1_313V2.1:Negative Genetic	Pp1s114_57V2.1(pp)Pp1s1_313V2.1:Saccharomyces cerevisiae
Pp1s114_57V2.1(pp)Pp1s1_313V2.1	Pp1s114_57V2.1	Pp1s1_313V2.1	22863883	Affinity Capture-MS	9606	BIOGRID	Homo sapiens	Pp1s114_57V2.1(pp)Pp1s1_313V2.1:Affinity Capture-MS	Pp1s114_57V2.1(pp)Pp1s1_313V2.1:Homo sapiens
Pp1s114_57V2.1(pp)Pp1s1_313V2.1	Pp1s114_57V2.1	Pp1s1_313V2.1	22939629	Co-fractionation	9606	BIOGRID	Homo sapiens	Pp1s114_57V2.1(pp)Pp1s1_313V2.1:Co-fractionation	Pp1s114_57V2.1(pp)Pp1s1_313V2.1:Homo sapiens
Pp1s114_57V2.1(pp)Pp1s10_31V2.1	Pp1s114_57V2.1	Pp1s10_31V2.1	22863883	Affinity Capture-MS	9606	BIOGRID	Homo sapiens	Pp1s114_57V2.1(pp)Pp1s10_31V2.1:Affinity Capture-MS	Pp1s114_57V2.1(pp)Pp1s10_31V2.1:Homo sapiens
Pp1s114_57V2.1(pp)Pp1s101_33V2.1	Pp1s114_57V2.1	Pp1s101_33V2.1	19781552	Co-fractionation	9606	BIOGRID	Homo sapiens	Pp1s114_57V2.1(pp)Pp1s101_33V2.1:Co-fractionation	Pp1s114_57V2.1(pp)Pp1s101_33V2.1:Homo sapiens
Pp1s114_57V2.1(pp)Pp1s101_33V2.1	Pp1s114_57V2.1	Pp1s101_33V2.1	22939629	Co-fractionation	9606	BIOGRID	Homo sapiens	Pp1s114_57V2.1(pp)Pp1s101_33V2.1:Co-fractionation	Pp1s114_57V2.1(pp)Pp1s101_33V2.1:Homo sapiens
Pp1s114_58V2.1(pp)Pp1s100_111V2.1	Pp1s114_58V2.1	Pp1s100_111V2.1	15146057	NR	4932	BIOGRID	Saccharomyces cerevisiae	Pp1s114_58V2.1(pp)Pp1s100_111V2.1:NR	Pp1s114_58V2.1(pp)Pp1s100_111V2.1:Saccharomyces cerevisiae
Pp1s114_58V2.1(pp)Pp1s100_111V2.1	Pp1s114_58V2.1	Pp1s100_111V2.1	20360068	Affinity Capture-MS	10090	BIOGRID	M. musculus	Pp1s114_58V2.1(pp)Pp1s100_111V2.1:Affinity Capture-MS	Pp1s114_58V2.1(pp)Pp1s100_111V2.1:M. musculus
Pp1s114_58V2.1(pp)Pp1s100_111V2.1	Pp1s114_58V2.1	Pp1s100_111V2.1	20676042	Affinity Capture-MS	9606	BIOGRID	Homo sapiens	Pp1s114_58V2.1(pp)Pp1s100_111V2.1:Affinity Capture-MS	Pp1s114_58V2.1(pp)Pp1s100_111V2.1:Homo sapiens
Pp1s114_58V2.1(pp)Pp1s100_111V2.1	Pp1s114_58V2.1	Pp1s100_111V2.1	17360435	Affinity Capture-MS	9606	BIOGRID	Homo sapiens	Pp1s114_58V2.1(pp)Pp1s100_111V2.1:Affinity Capture-MS	Pp1s114_58V2.1(pp)Pp1s100_111V2.1:Homo sapiens
Pp1s114_58V2.1(pp)Pp1s100_111V2.1	Pp1s114_58V2.1	Pp1s100_111V2.1	15146057	Affinity Capture-Western	9606	BIOGRID	Homo sapiens	Pp1s114_58V2.1(pp)Pp1s100_111V2.1:Affinity Capture-Western	Pp1s114_58V2.1(pp)Pp1s100_111V2.1:Homo sapiens
Pp1s114_58V2.1(pp)Pp1s114_58V2.1	Pp1s114_58V2.1	Pp1s114_58V2.1	20360068	Affinity Capture-MS	10090	BIOGRID	M. musculus	Pp1s114_58V2.1(pp)Pp1s114_58V2.1:Affinity Capture-MS	Pp1s114_58V2.1(pp)Pp1s114_58V2.1:M. musculus
Pp1s114_59V2.1(pp)Pp1s114_59V2.1	Pp1s114_59V2.1	Pp1s114_59V2.1	16189514	Affinity Capture-MS	4932	BIOGRID	Saccharomyces cerevisiae	Pp1s114_59V2.1(pp)Pp1s114_59V2.1:Affinity Capture-MS	Pp1s114_59V2.1(pp)Pp1s114_59V2.1:Saccharomyces cerevisiae
Pp1s114_59V2.1(pp)Pp1s114_59V2.1	Pp1s114_59V2.1	Pp1s114_59V2.1	16189514	Two-hybrid	9606	BIOGRID	Homo sapiens	Pp1s114_59V2.1(pp)Pp1s114_59V2.1:Two-hybrid	Pp1s114_59V2.1(pp)Pp1s114_59V2.1:Homo sapiens
Pp1s114_59V2.1(pp)Pp1s114_59V2.1	Pp1s114_59V2.1	Pp1s114_59V2.1	12612082	Biochemical Activity	9606	BIOGRID	Homo sapiens	Pp1s114_59V2.1(pp)Pp1s114_59V2.1:Biochemical Activity	Pp1s114_59V2.1(pp)Pp1s114_59V2.1:Homo sapiens
Pp1s114_84V2.1(pp)Pp1s10_5V2.1	Pp1s114_84V2.1	Pp1s10_5V2.1	22036573	Affinity Capture-MS	7227	BIOGRID	Drosophila melanogaster	Pp1s114_84V2.1(pp)Pp1s10_5V2.1:Affinity Capture-MS	Pp1s114_84V2.1(pp)Pp1s10_5V2.1:Drosophila melanogaster
Pp1s114_84V2.1(pp)Pp1s104_2V2.1	Pp1s114_84V2.1	Pp1s104_2V2.1	22036573	Affinity Capture-MS	7227	BIOGRID	Drosophila melanogaster	Pp1s114_84V2.1(pp)Pp1s104_2V2.1:Affinity Capture-MS	Pp1s114_84V2.1(pp)Pp1s104_2V2.1:Drosophila melanogaster
Pp1s114_95V2.1(pp)Pp1s112_65V2.1	Pp1s114_95V2.1	Pp1s112_65V2.1	22939629	Co-fractionation	9606	BIOGRID	Homo sapiens	Pp1s114_95V2.1(pp)Pp1s112_65V2.1:Co-fractionation	Pp1s114_95V2.1(pp)Pp1s112_65V2.1:Homo sapiens
Pp1s115_120V2.1(pp)Pp1s100_110V2.1	Pp1s115_120V2.1	Pp1s100_110V2.1	21674799	Affinity Capture-MS	9606	BIOGRID	Homo sapiens	Pp1s115_120V2.1(pp)Pp1s100_110V2.1:Affinity Capture-MS	Pp1s115_120V2.1(pp)Pp1s100_110V2.1:Homo sapiens
Pp1s115_120V2.1(pp)Pp1s11_27V2.1	Pp1s115_120V2.1	Pp1s11_27V2.1	22036573	Affinity Capture-MS	7227	BIOGRID	Drosophila melanogaster	Pp1s115_120V2.1(pp)Pp1s11_27V2.1:Affinity Capture-MS	Pp1s115_120V2.1(pp)Pp1s11_27V2.1:Drosophila melanogaster
Pp1s115_126V2.1(pp)Pp1s101_65V2.1	Pp1s115_126V2.1	Pp1s101_65V2.1	16554755	NR	4932	BIOGRID	Saccharomyces cerevisiae	Pp1s115_126V2.1(pp)Pp1s101_65V2.1:NR	Pp1s115_126V2.1(pp)Pp1s101_65V2.1:Saccharomyces cerevisiae
Pp1s115_126V2.1(pp)Pp1s114_48V2.1	Pp1s115_126V2.1	Pp1s114_48V2.1	17353931	Affinity Capture-MS	9606	BIOGRID	Homo sapiens	Pp1s115_126V2.1(pp)Pp1s114_48V2.1:Affinity Capture-MS	Pp1s115_126V2.1(pp)Pp1s114_48V2.1:Homo sapiens
Pp1s115_186V2.1(pp)Pp1s104_2V2.1	Pp1s115_186V2.1	Pp1s104_2V2.1	19615732	Phenotypic Enhancement	284812	BIOGRID	Schizosaccharomyes pombe	Pp1s115_186V2.1(pp)Pp1s104_2V2.1:Phenotypic Enhancement	Pp1s115_186V2.1(pp)Pp1s104_2V2.1:Schizosaccharomyes pombe
Pp1s115_61V2.1(pp)Pp1s114_182V2.1	Pp1s115_61V2.1	Pp1s114_182V2.1	18467557	Biochemical Activity	4932	BIOGRID	Saccharomyces cerevisiae	Pp1s115_61V2.1(pp)Pp1s114_182V2.1:Biochemical Activity	Pp1s115_61V2.1(pp)Pp1s114_182V2.1:Saccharomyces cerevisiae
Pp1s115_74V2.1(pp)Pp1s1_181V2.1	Pp1s115_74V2.1	Pp1s1_181V2.1	16269340	NR	4932	BIOGRID	Saccharomyces cerevisiae	Pp1s115_74V2.1(pp)Pp1s1_181V2.1:NR	Pp1s115_74V2.1(pp)Pp1s1_181V2.1:Saccharomyces cerevisiae
Pp1s115_74V2.1(pp)Pp1s1_297V2.1	Pp1s115_74V2.1	Pp1s1_297V2.1	14605208	Synthetic Growth Defect	4932	BIOGRID	Saccharomyces cerevisiae	Pp1s115_74V2.1(pp)Pp1s1_297V2.1:Synthetic Growth Defect	Pp1s115_74V2.1(pp)Pp1s1_297V2.1:Saccharomyces cerevisiae
Pp1s115_74V2.1(pp)Pp1s10_314V2.1	Pp1s115_74V2.1	Pp1s10_314V2.1	16269340	Biochemical Activity	4932	BIOGRID	Saccharomyces cerevisiae	Pp1s115_74V2.1(pp)Pp1s10_314V2.1:Biochemical Activity	Pp1s115_74V2.1(pp)Pp1s10_314V2.1:Saccharomyces cerevisiae
Pp1s115_74V2.1(pp)Pp1s10_5V2.1	Pp1s115_74V2.1	Pp1s10_5V2.1	16269340	Affinity Capture-MS	4932	BIOGRID	Saccharomyces cerevisiae	Pp1s115_74V2.1(pp)Pp1s10_5V2.1:Affinity Capture-MS	Pp1s115_74V2.1(pp)Pp1s10_5V2.1:Saccharomyces cerevisiae
Pp1s115_74V2.1(pp)Pp1s115_74V2.1	Pp1s115_74V2.1	Pp1s115_74V2.1	11805826	Phenotypic Suppression	4932	DIP	Saccharomyces cerevisiae	Pp1s115_74V2.1(pp)Pp1s115_74V2.1:Phenotypic Suppression	Pp1s115_74V2.1(pp)Pp1s115_74V2.1:Saccharomyces cerevisiae
Pp1s115_74V2.1(pp)Pp1s115_74V2.1	Pp1s115_74V2.1	Pp1s115_74V2.1	20685960	Two-hybrid	9606	BIOGRID	Homo sapiens	Pp1s115_74V2.1(pp)Pp1s115_74V2.1:Two-hybrid	Pp1s115_74V2.1(pp)Pp1s115_74V2.1:Homo sapiens
Pp1s115_77V2.1(pp)Pp1s1_366V2.1	Pp1s115_77V2.1	Pp1s1_366V2.1	22681890	Negative Genetic	4896	BIOGRID	Schizosaccharomyes pombe	Pp1s115_77V2.1(pp)Pp1s1_366V2.1:Negative Genetic	Pp1s115_77V2.1(pp)Pp1s1_366V2.1:Schizosaccharomyes pombe
Pp1s115_77V2.1(pp)Pp1s1_412V2.1	Pp1s115_77V2.1	Pp1s1_412V2.1	22681890	Negative Genetic	4896	BIOGRID	Schizosaccharomyes pombe	Pp1s115_77V2.1(pp)Pp1s1_412V2.1:Negative Genetic	Pp1s115_77V2.1(pp)Pp1s1_412V2.1:Schizosaccharomyes pombe
Pp1s115_77V2.1(pp)Pp1s1_538V2.1	Pp1s115_77V2.1	Pp1s1_538V2.1	22681890	Negative Genetic	4896	BIOGRID	Schizosaccharomyes pombe	Pp1s115_77V2.1(pp)Pp1s1_538V2.1:Negative Genetic	Pp1s115_77V2.1(pp)Pp1s1_538V2.1:Schizosaccharomyes pombe
Pp1s115_77V2.1(pp)Pp1s108_22V2.1	Pp1s115_77V2.1	Pp1s108_22V2.1	22681890	Negative Genetic	4896	BIOGRID	Schizosaccharomyes pombe	Pp1s115_77V2.1(pp)Pp1s108_22V2.1:Negative Genetic	Pp1s115_77V2.1(pp)Pp1s108_22V2.1:Schizosaccharomyes pombe
Pp1s115_77V2.1(pp)Pp1s113_1V2.1	Pp1s115_77V2.1	Pp1s113_1V2.1	22681890	Negative Genetic	4896	BIOGRID	Schizosaccharomyes pombe	Pp1s115_77V2.1(pp)Pp1s113_1V2.1:Negative Genetic	Pp1s115_77V2.1(pp)Pp1s113_1V2.1:Schizosaccharomyes pombe
Pp1s115_77V2.1(pp)Pp1s114_198V2.1	Pp1s115_77V2.1	Pp1s114_198V2.1	22681890	Positive Genetic	4896	BIOGRID	Schizosaccharomyes pombe	Pp1s115_77V2.1(pp)Pp1s114_198V2.1:Positive Genetic	Pp1s115_77V2.1(pp)Pp1s114_198V2.1:Schizosaccharomyes pombe
Pp1s115_77V2.1(pp)Pp1s115_77V2.1	Pp1s115_77V2.1	Pp1s115_77V2.1	12048214	Synthetic Lethality	9606	DIP	Homo sapiens	Pp1s115_77V2.1(pp)Pp1s115_77V2.1:Synthetic Lethality	Pp1s115_77V2.1(pp)Pp1s115_77V2.1:Homo sapiens
Pp1s115_77V2.1(pp)Pp1s115_77V2.1	Pp1s115_77V2.1	Pp1s115_77V2.1	11309204	Co-fractionation	9606	BIOGRID	Homo sapiens	Pp1s115_77V2.1(pp)Pp1s115_77V2.1:Co-fractionation	Pp1s115_77V2.1(pp)Pp1s115_77V2.1:Homo sapiens
Pp1s115_77V2.1(pp)Pp1s115_77V2.1	Pp1s115_77V2.1	Pp1s115_77V2.1	11309204	Reconstituted Complex	9606	BIOGRID	Homo sapiens	Pp1s115_77V2.1(pp)Pp1s115_77V2.1:Reconstituted Complex	Pp1s115_77V2.1(pp)Pp1s115_77V2.1:Homo sapiens
Pp1s115_77V2.1(pp)Pp1s115_77V2.1	Pp1s115_77V2.1	Pp1s115_77V2.1	9819414	Affinity Capture-Western	9606	BIOGRID	Homo sapiens	Pp1s115_77V2.1(pp)Pp1s115_77V2.1:Affinity Capture-Western	Pp1s115_77V2.1(pp)Pp1s115_77V2.1:Homo sapiens
Pp1s115_77V2.1(pp)Pp1s115_77V2.1	Pp1s115_77V2.1	Pp1s115_77V2.1	21148288	Two-hybrid	6239	BIOGRID	C. elegans	Pp1s115_77V2.1(pp)Pp1s115_77V2.1:Two-hybrid	Pp1s115_77V2.1(pp)Pp1s115_77V2.1:C. elegans
Pp1s11516_1V2.1(pp)Pp1s112_23V2.1	Pp1s11516_1V2.1	Pp1s112_23V2.1	18408161	Two-hybrid	4932	BIOGRID	Saccharomyces cerevisiae	Pp1s11516_1V2.1(pp)Pp1s112_23V2.1:Two-hybrid	Pp1s11516_1V2.1(pp)Pp1s112_23V2.1:Saccharomyces cerevisiae
Pp1s11516_1V2.1(pp)Pp1s112_23V2.1	Pp1s11516_1V2.1	Pp1s112_23V2.1	20093466	NR	4932	BIOGRID	Saccharomyces cerevisiae	Pp1s11516_1V2.1(pp)Pp1s112_23V2.1:NR	Pp1s11516_1V2.1(pp)Pp1s112_23V2.1:Saccharomyces cerevisiae
Pp1s116_12V2.1(pp)Pp1s107_29V2.1	Pp1s116_12V2.1	Pp1s107_29V2.1	22939629	Co-fractionation	9606	BIOGRID	Homo sapiens	Pp1s116_12V2.1(pp)Pp1s107_29V2.1:Co-fractionation	Pp1s116_12V2.1(pp)Pp1s107_29V2.1:Homo sapiens
Pp1s116_12V2.1(pp)Pp1s11_250V2.1	Pp1s116_12V2.1	Pp1s11_250V2.1	22939629	Co-fractionation	9606	BIOGRID	Homo sapiens	Pp1s116_12V2.1(pp)Pp1s11_250V2.1:Co-fractionation	Pp1s116_12V2.1(pp)Pp1s11_250V2.1:Homo sapiens
Pp1s116_1V2.1(pp)Pp1s116_1V2.1	Pp1s116_1V2.1	Pp1s116_1V2.1	16189514	Two-hybrid	9606	BIOGRID	Homo sapiens	Pp1s116_1V2.1(pp)Pp1s116_1V2.1:Two-hybrid	Pp1s116_1V2.1(pp)Pp1s116_1V2.1:Homo sapiens
Pp1s116_45V2.1(pp)Pp1s116_45V2.1	Pp1s116_45V2.1	Pp1s116_45V2.1	19748916	Two-hybrid	4932	BIOGRID	Saccharomyces cerevisiae	Pp1s116_45V2.1(pp)Pp1s116_45V2.1:Two-hybrid	Pp1s116_45V2.1(pp)Pp1s116_45V2.1:Saccharomyces cerevisiae
Pp1s116_47V2.1(pp)Pp1s10_169V2.1	Pp1s116_47V2.1	Pp1s10_169V2.1	21798944	Two-hybrid	3702	BIOGRID	A. thaliana	Pp1s116_47V2.1(pp)Pp1s10_169V2.1:Two-hybrid	Pp1s116_47V2.1(pp)Pp1s10_169V2.1:A. thaliana
Pp1s116_52V2.1(pp)Pp1s10_303V2.1	Pp1s116_52V2.1	Pp1s10_303V2.1	11805837	NR	4932	DIP	Saccharomyces cerevisiae	Pp1s116_52V2.1(pp)Pp1s10_303V2.1:NR	Pp1s116_52V2.1(pp)Pp1s10_303V2.1:Saccharomyces cerevisiae
Pp1s116_52V2.1(pp)Pp1s10_5V2.1	Pp1s116_52V2.1	Pp1s10_5V2.1	9463374	Biochemical Activity	4932	BIOGRID	Saccharomyces cerevisiae	Pp1s116_52V2.1(pp)Pp1s10_5V2.1:Biochemical Activity	Pp1s116_52V2.1(pp)Pp1s10_5V2.1:Saccharomyces cerevisiae
Pp1s116_52V2.1(pp)Pp1s101_9V2.1	Pp1s116_52V2.1	Pp1s101_9V2.1	20101242	Biochemical Activity	4932	BIOGRID	Saccharomyces cerevisiae	Pp1s116_52V2.1(pp)Pp1s101_9V2.1:Biochemical Activity	Pp1s116_52V2.1(pp)Pp1s101_9V2.1:Saccharomyces cerevisiae
Pp1s116_52V2.1(pp)Pp1s102_66V2.1	Pp1s116_52V2.1	Pp1s102_66V2.1	18680526	Reconstituted Complex	4896	BIOGRID	Schizosaccharomyes pombe	Pp1s116_52V2.1(pp)Pp1s102_66V2.1:Reconstituted Complex	Pp1s116_52V2.1(pp)Pp1s102_66V2.1:Schizosaccharomyes pombe
Pp1s116_52V2.1(pp)Pp1s114_144V2.1	Pp1s116_52V2.1	Pp1s114_144V2.1	16429126	NR	9606	DIP	Homo sapiens	Pp1s116_52V2.1(pp)Pp1s114_144V2.1:NR	Pp1s116_52V2.1(pp)Pp1s114_144V2.1:Homo sapiens
Pp1s116_53V2.1(pp)Pp1s116_53V2.1	Pp1s116_53V2.1	Pp1s116_53V2.1	18467557	Positive Genetic	4932	BIOGRID	Saccharomyces cerevisiae	Pp1s116_53V2.1(pp)Pp1s116_53V2.1:Positive Genetic	Pp1s116_53V2.1(pp)Pp1s116_53V2.1:Saccharomyces cerevisiae
Pp1s116_53V2.1(pp)Pp1s116_53V2.1	Pp1s116_53V2.1	Pp1s116_53V2.1	11967834	NR	4932	DIP	Saccharomyces cerevisiae	Pp1s116_53V2.1(pp)Pp1s116_53V2.1:NR	Pp1s116_53V2.1(pp)Pp1s116_53V2.1:Saccharomyces cerevisiae
Pp1s116_74V2.1(pp)Pp1s1_412V2.1	Pp1s116_74V2.1	Pp1s1_412V2.1	14704431	Synthetic Rescue	7227	BIOGRID	Drosophila melanogaster	Pp1s116_74V2.1(pp)Pp1s1_412V2.1:Synthetic Rescue	Pp1s116_74V2.1(pp)Pp1s1_412V2.1:Drosophila melanogaster
Pp1s116_81V2.1(pp)Pp1s101_25V2.1	Pp1s116_81V2.1	Pp1s101_25V2.1	18818364	Positive Genetic	9606	BIOGRID	Homo sapiens	Pp1s116_81V2.1(pp)Pp1s101_25V2.1:Positive Genetic	Pp1s116_81V2.1(pp)Pp1s101_25V2.1:Homo sapiens
Pp1s116_81V2.1(pp)Pp1s116_81V2.1	Pp1s116_81V2.1	Pp1s116_81V2.1	11956316	Far Western	3702	BIOGRID	A. thaliana	Pp1s116_81V2.1(pp)Pp1s116_81V2.1:Far Western	Pp1s116_81V2.1(pp)Pp1s116_81V2.1:A. thaliana
Pp1s116_94V2.1(pp)Pp1s116_94V2.1	Pp1s116_94V2.1	Pp1s116_94V2.1	11546815	Synthetic Growth Defect	284812	BIOGRID	Schizosaccharomyes pombe	Pp1s116_94V2.1(pp)Pp1s116_94V2.1:Synthetic Growth Defect	Pp1s116_94V2.1(pp)Pp1s116_94V2.1:Schizosaccharomyes pombe
Pp1s116_94V2.1(pp)Pp1s116_94V2.1	Pp1s116_94V2.1	Pp1s116_94V2.1	11086158	Affinity Capture-MS	4932	DIP	Saccharomyces cerevisiae	Pp1s116_94V2.1(pp)Pp1s116_94V2.1:Affinity Capture-MS	Pp1s116_94V2.1(pp)Pp1s116_94V2.1:Saccharomyces cerevisiae
Pp1s117_128V2.1(pp)Pp1s10_303V2.1	Pp1s117_128V2.1	Pp1s10_303V2.1	12370081	Affinity Capture-MS	9606	BIOGRID	Homo sapiens	Pp1s117_128V2.1(pp)Pp1s10_303V2.1:Affinity Capture-MS	Pp1s117_128V2.1(pp)Pp1s10_303V2.1:Homo sapiens
Pp1s117_128V2.1(pp)Pp1s10_303V2.1	Pp1s117_128V2.1	Pp1s10_303V2.1	18782753	NR	9606	BIOGRID	Homo sapiens	Pp1s117_128V2.1(pp)Pp1s10_303V2.1:NR	Pp1s117_128V2.1(pp)Pp1s10_303V2.1:Homo sapiens
Pp1s117_128V2.1(pp)Pp1s10_303V2.1	Pp1s117_128V2.1	Pp1s10_303V2.1	15761952	Affinity Capture-MS	9606	DIP	Homo sapiens	Pp1s117_128V2.1(pp)Pp1s10_303V2.1:Affinity Capture-MS	Pp1s117_128V2.1(pp)Pp1s10_303V2.1:Homo sapiens
Pp1s117_128V2.1(pp)Pp1s10_303V2.1	Pp1s117_128V2.1	Pp1s10_303V2.1	16857963	NR	4932	DIP	Saccharomyces cerevisiae	Pp1s117_128V2.1(pp)Pp1s10_303V2.1:NR	Pp1s117_128V2.1(pp)Pp1s10_303V2.1:Saccharomyces cerevisiae
Pp1s117_128V2.1(pp)Pp1s10_303V2.1	Pp1s117_128V2.1	Pp1s10_303V2.1	17540176	Two-hybrid	9606	DIP	Homo sapiens	Pp1s117_128V2.1(pp)Pp1s10_303V2.1:Two-hybrid	Pp1s117_128V2.1(pp)Pp1s10_303V2.1:Homo sapiens
Pp1s117_128V2.1(pp)Pp1s10_303V2.1	Pp1s117_128V2.1	Pp1s10_303V2.1	17632056	Two-hybrid	9606	DIP	Homo sapiens	Pp1s117_128V2.1(pp)Pp1s10_303V2.1:Two-hybrid	Pp1s117_128V2.1(pp)Pp1s10_303V2.1:Homo sapiens
Pp1s117_128V2.1(pp)Pp1s10_303V2.1	Pp1s117_128V2.1	Pp1s10_303V2.1	18782753	Affinity Capture-MS	9606	BIOGRID	Homo sapiens	Pp1s117_128V2.1(pp)Pp1s10_303V2.1:Affinity Capture-MS	Pp1s117_128V2.1(pp)Pp1s10_303V2.1:Homo sapiens
Pp1s117_128V2.1(pp)Pp1s10_303V2.1	Pp1s117_128V2.1	Pp1s10_303V2.1	12370081	Affinity Capture-Western	9606	BIOGRID	Homo sapiens	Pp1s117_128V2.1(pp)Pp1s10_303V2.1:Affinity Capture-Western	Pp1s117_128V2.1(pp)Pp1s10_303V2.1:Homo sapiens
Pp1s117_128V2.1(pp)Pp1s10_303V2.1	Pp1s117_128V2.1	Pp1s10_303V2.1	12370081	Reconstituted Complex	9606	BIOGRID	Homo sapiens	Pp1s117_128V2.1(pp)Pp1s10_303V2.1:Reconstituted Complex	Pp1s117_128V2.1(pp)Pp1s10_303V2.1:Homo sapiens
Pp1s117_128V2.1(pp)Pp1s10_303V2.1	Pp1s117_128V2.1	Pp1s10_303V2.1	19156129	Affinity Capture-MS	9606	BIOGRID	Homo sapiens	Pp1s117_128V2.1(pp)Pp1s10_303V2.1:Affinity Capture-MS	Pp1s117_128V2.1(pp)Pp1s10_303V2.1:Homo sapiens
Pp1s117_128V2.1(pp)Pp1s10_303V2.1	Pp1s117_128V2.1	Pp1s10_303V2.1	17540176	Affinity Capture-Western	9606	BIOGRID	Homo sapiens	Pp1s117_128V2.1(pp)Pp1s10_303V2.1:Affinity Capture-Western	Pp1s117_128V2.1(pp)Pp1s10_303V2.1:Homo sapiens
Pp1s117_128V2.1(pp)Pp1s10_303V2.1	Pp1s117_128V2.1	Pp1s10_303V2.1	17540176	Affinity Capture-MS	9606	BIOGRID	Homo sapiens	Pp1s117_128V2.1(pp)Pp1s10_303V2.1:Affinity Capture-MS	Pp1s117_128V2.1(pp)Pp1s10_303V2.1:Homo sapiens
Pp1s117_128V2.1(pp)Pp1s10_303V2.1	Pp1s117_128V2.1	Pp1s10_303V2.1	20360068	Affinity Capture-MS	10090	BIOGRID	M. musculus	Pp1s117_128V2.1(pp)Pp1s10_303V2.1:Affinity Capture-MS	Pp1s117_128V2.1(pp)Pp1s10_303V2.1:M. musculus
Pp1s117_128V2.1(pp)Pp1s10_303V2.1	Pp1s117_128V2.1	Pp1s10_303V2.1	22939629	Co-fractionation	9606	BIOGRID	Homo sapiens	Pp1s117_128V2.1(pp)Pp1s10_303V2.1:Co-fractionation	Pp1s117_128V2.1(pp)Pp1s10_303V2.1:Homo sapiens
Pp1s117_128V2.1(pp)Pp1s10_303V2.1	Pp1s117_128V2.1	Pp1s10_303V2.1	17632056	Affinity Capture-MS	9606	BIOGRID	Homo sapiens	Pp1s117_128V2.1(pp)Pp1s10_303V2.1:Affinity Capture-MS	Pp1s117_128V2.1(pp)Pp1s10_303V2.1:Homo sapiens
Pp1s117_128V2.1(pp)Pp1s10_303V2.1	Pp1s117_128V2.1	Pp1s10_303V2.1	1328247	Reconstituted Complex	9606	BIOGRID	Homo sapiens	Pp1s117_128V2.1(pp)Pp1s10_303V2.1:Reconstituted Complex	Pp1s117_128V2.1(pp)Pp1s10_303V2.1:Homo sapiens
Pp1s117_128V2.1(pp)Pp1s10_303V2.1	Pp1s117_128V2.1	Pp1s10_303V2.1	23135275	Affinity Capture-MS	9606	BIOGRID	Homo sapiens	Pp1s117_128V2.1(pp)Pp1s10_303V2.1:Affinity Capture-MS	Pp1s117_128V2.1(pp)Pp1s10_303V2.1:Homo sapiens
Pp1s117_128V2.1(pp)Pp1s101_33V2.1	Pp1s117_128V2.1	Pp1s101_33V2.1	16857963	NR	9606	DIP	Homo sapiens	Pp1s117_128V2.1(pp)Pp1s101_33V2.1:NR	Pp1s117_128V2.1(pp)Pp1s101_33V2.1:Homo sapiens
Pp1s117_128V2.1(pp)Pp1s102_132V2.1	Pp1s117_128V2.1	Pp1s102_132V2.1	16169070	Two-hybrid	9606	BIOGRID	Homo sapiens	Pp1s117_128V2.1(pp)Pp1s102_132V2.1:Two-hybrid	Pp1s117_128V2.1(pp)Pp1s102_132V2.1:Homo sapiens
Pp1s117_128V2.1(pp)Pp1s106_173V2.1	Pp1s117_128V2.1	Pp1s106_173V2.1	22036573	Affinity Capture-MS	7227	BIOGRID	Drosophila melanogaster	Pp1s117_128V2.1(pp)Pp1s106_173V2.1:Affinity Capture-MS	Pp1s117_128V2.1(pp)Pp1s106_173V2.1:Drosophila melanogaster
Pp1s117_128V2.1(pp)Pp1s111_150V2.1	Pp1s117_128V2.1	Pp1s111_150V2.1	19818709	Affinity Capture-Western	9606	BIOGRID	Homo sapiens	Pp1s117_128V2.1(pp)Pp1s111_150V2.1:Affinity Capture-Western	Pp1s117_128V2.1(pp)Pp1s111_150V2.1:Homo sapiens
Pp1s117_128V2.1(pp)Pp1s114_48V2.1	Pp1s117_128V2.1	Pp1s114_48V2.1	22036573	Affinity Capture-MS	7227	BIOGRID	Drosophila melanogaster	Pp1s117_128V2.1(pp)Pp1s114_48V2.1:Affinity Capture-MS	Pp1s117_128V2.1(pp)Pp1s114_48V2.1:Drosophila melanogaster
Pp1s117_128V2.1(pp)Pp1s114_69V2.1	Pp1s117_128V2.1	Pp1s114_69V2.1	22863883	Affinity Capture-MS	9606	BIOGRID	Homo sapiens	Pp1s117_128V2.1(pp)Pp1s114_69V2.1:Affinity Capture-MS	Pp1s117_128V2.1(pp)Pp1s114_69V2.1:Homo sapiens
Pp1s117_128V2.1(pp)Pp1s117_128V2.1	Pp1s117_128V2.1	Pp1s117_128V2.1	18782753	Affinity Capture-MS	9606	BIOGRID	Homo sapiens	Pp1s117_128V2.1(pp)Pp1s117_128V2.1:Affinity Capture-MS	Pp1s117_128V2.1(pp)Pp1s117_128V2.1:Homo sapiens
Pp1s117_128V2.1(pp)Pp1s117_128V2.1	Pp1s117_128V2.1	Pp1s117_128V2.1	17540176	Affinity Capture-Western	9606	BIOGRID	Homo sapiens	Pp1s117_128V2.1(pp)Pp1s117_128V2.1:Affinity Capture-Western	Pp1s117_128V2.1(pp)Pp1s117_128V2.1:Homo sapiens
Pp1s117_128V2.1(pp)Pp1s117_128V2.1	Pp1s117_128V2.1	Pp1s117_128V2.1	20360068	Affinity Capture-MS	10090	BIOGRID	M. musculus	Pp1s117_128V2.1(pp)Pp1s117_128V2.1:Affinity Capture-MS	Pp1s117_128V2.1(pp)Pp1s117_128V2.1:M. musculus
Pp1s117_129V2.1(pp)Pp1s11_250V2.1	Pp1s117_129V2.1	Pp1s11_250V2.1	24014766	Synthetic Growth Defect	4896	BIOGRID	Schizosaccharomyes pombe	Pp1s117_129V2.1(pp)Pp1s11_250V2.1:Synthetic Growth Defect	Pp1s117_129V2.1(pp)Pp1s11_250V2.1:Schizosaccharomyes pombe
Pp1s117_129V2.1(pp)Pp1s11_250V2.1	Pp1s117_129V2.1	Pp1s11_250V2.1	22939629	Co-fractionation	9606	BIOGRID	Homo sapiens	Pp1s117_129V2.1(pp)Pp1s11_250V2.1:Co-fractionation	Pp1s117_129V2.1(pp)Pp1s11_250V2.1:Homo sapiens
Pp1s117_129V2.1(pp)Pp1s114_144V2.1	Pp1s117_129V2.1	Pp1s114_144V2.1	17643375	NR	4932	BIOGRID	Saccharomyces cerevisiae	Pp1s117_129V2.1(pp)Pp1s114_144V2.1:NR	Pp1s117_129V2.1(pp)Pp1s114_144V2.1:Saccharomyces cerevisiae
Pp1s117_129V2.1(pp)Pp1s114_144V2.1	Pp1s117_129V2.1	Pp1s114_144V2.1	17643375	Affinity Capture-MS	9606	BIOGRID	Homo sapiens	Pp1s117_129V2.1(pp)Pp1s114_144V2.1:Affinity Capture-MS	Pp1s117_129V2.1(pp)Pp1s114_144V2.1:Homo sapiens
Pp1s117_129V2.1(pp)Pp1s116_12V2.1	Pp1s117_129V2.1	Pp1s116_12V2.1	24014766	Co-purification	4896	BIOGRID	Schizosaccharomyes pombe	Pp1s117_129V2.1(pp)Pp1s116_12V2.1:Co-purification	Pp1s117_129V2.1(pp)Pp1s116_12V2.1:Schizosaccharomyes pombe
Pp1s117_129V2.1(pp)Pp1s116_12V2.1	Pp1s117_129V2.1	Pp1s116_12V2.1	22939629	Co-fractionation	9606	BIOGRID	Homo sapiens	Pp1s117_129V2.1(pp)Pp1s116_12V2.1:Co-fractionation	Pp1s117_129V2.1(pp)Pp1s116_12V2.1:Homo sapiens
Pp1s117_129V2.1(pp)Pp1s117_129V2.1	Pp1s117_129V2.1	Pp1s117_129V2.1	16723661	Two-hybrid	9606	BIOGRID	Homo sapiens	Pp1s117_129V2.1(pp)Pp1s117_129V2.1:Two-hybrid	Pp1s117_129V2.1(pp)Pp1s117_129V2.1:Homo sapiens
Pp1s117_129V2.1(pp)Pp1s117_129V2.1	Pp1s117_129V2.1	Pp1s117_129V2.1	24014766	Co-purification	4896	BIOGRID	Schizosaccharomyes pombe	Pp1s117_129V2.1(pp)Pp1s117_129V2.1:Co-purification	Pp1s117_129V2.1(pp)Pp1s117_129V2.1:Schizosaccharomyes pombe
Pp1s117_169V2.1(pp)Pp1s1_414V2.1	Pp1s117_169V2.1	Pp1s1_414V2.1	18931302	Synthetic Growth Defect	4896	BIOGRID	Schizosaccharomyes pombe	Pp1s117_169V2.1(pp)Pp1s1_414V2.1:Synthetic Growth Defect	Pp1s117_169V2.1(pp)Pp1s1_414V2.1:Schizosaccharomyes pombe
Pp1s117_173V2.1(pp)Pp1s1_412V2.1	Pp1s117_173V2.1	Pp1s1_412V2.1	14704431	Dosage Lethality	4896	BIOGRID	Schizosaccharomyes pombe	Pp1s117_173V2.1(pp)Pp1s1_412V2.1:Dosage Lethality	Pp1s117_173V2.1(pp)Pp1s1_412V2.1:Schizosaccharomyes pombe
Pp1s117_173V2.1(pp)Pp1s100_110V2.1	Pp1s117_173V2.1	Pp1s100_110V2.1	16429126	Synthetic Rescue	4932	DIP	Saccharomyces cerevisiae	Pp1s117_173V2.1(pp)Pp1s100_110V2.1:Synthetic Rescue	Pp1s117_173V2.1(pp)Pp1s100_110V2.1:Saccharomyces cerevisiae
Pp1s117_173V2.1(pp)Pp1s104_29V2.1	Pp1s117_173V2.1	Pp1s104_29V2.1	16155567	Affinity Capture-MS	4932	BIOGRID	Saccharomyces cerevisiae	Pp1s117_173V2.1(pp)Pp1s104_29V2.1:Affinity Capture-MS	Pp1s117_173V2.1(pp)Pp1s104_29V2.1:Saccharomyces cerevisiae
Pp1s117_173V2.1(pp)Pp1s117_173V2.1	Pp1s117_173V2.1	Pp1s117_173V2.1	11805826	NR	4932	DIP	Saccharomyces cerevisiae	Pp1s117_173V2.1(pp)Pp1s117_173V2.1:NR	Pp1s117_173V2.1(pp)Pp1s117_173V2.1:Saccharomyces cerevisiae
Pp1s117_58V2.1(pp)Pp1s10_5V2.1	Pp1s117_58V2.1	Pp1s10_5V2.1	17353931	NR	4932	BIOGRID	Saccharomyces cerevisiae	Pp1s117_58V2.1(pp)Pp1s10_5V2.1:NR	Pp1s117_58V2.1(pp)Pp1s10_5V2.1:Saccharomyces cerevisiae
Pp1s117_58V2.1(pp)Pp1s10_5V2.1	Pp1s117_58V2.1	Pp1s10_5V2.1	17353931	Affinity Capture-MS	9606	BIOGRID	Homo sapiens	Pp1s117_58V2.1(pp)Pp1s10_5V2.1:Affinity Capture-MS	Pp1s117_58V2.1(pp)Pp1s10_5V2.1:Homo sapiens
Pp1s117_58V2.1(pp)Pp1s11_250V2.1	Pp1s117_58V2.1	Pp1s11_250V2.1	17353931	NR	4932	BIOGRID	Saccharomyces cerevisiae	Pp1s117_58V2.1(pp)Pp1s11_250V2.1:NR	Pp1s117_58V2.1(pp)Pp1s11_250V2.1:Saccharomyces cerevisiae
Pp1s117_58V2.1(pp)Pp1s11_250V2.1	Pp1s117_58V2.1	Pp1s11_250V2.1	17353931	Affinity Capture-MS	9606	BIOGRID	Homo sapiens	Pp1s117_58V2.1(pp)Pp1s11_250V2.1:Affinity Capture-MS	Pp1s117_58V2.1(pp)Pp1s11_250V2.1:Homo sapiens
Pp1s117_58V2.1(pp)Pp1s11_366V2.1	Pp1s117_58V2.1	Pp1s11_366V2.1	16169070	Affinity Capture-MS	9606	DIP	Homo sapiens	Pp1s117_58V2.1(pp)Pp1s11_366V2.1:Affinity Capture-MS	Pp1s117_58V2.1(pp)Pp1s11_366V2.1:Homo sapiens
Pp1s117_58V2.1(pp)Pp1s117_129V2.1	Pp1s117_58V2.1	Pp1s117_129V2.1	17353931	Affinity Capture-MS	4932	BIOGRID	Saccharomyces cerevisiae	Pp1s117_58V2.1(pp)Pp1s117_129V2.1:Affinity Capture-MS	Pp1s117_58V2.1(pp)Pp1s117_129V2.1:Saccharomyces cerevisiae
Pp1s117_58V2.1(pp)Pp1s117_129V2.1	Pp1s117_58V2.1	Pp1s117_129V2.1	9774689	NR	4932	BIOGRID	Saccharomyces cerevisiae	Pp1s117_58V2.1(pp)Pp1s117_129V2.1:NR	Pp1s117_58V2.1(pp)Pp1s117_129V2.1:Saccharomyces cerevisiae
Pp1s117_58V2.1(pp)Pp1s117_129V2.1	Pp1s117_58V2.1	Pp1s117_129V2.1	17353931	Affinity Capture-MS	9606	BIOGRID	Homo sapiens	Pp1s117_58V2.1(pp)Pp1s117_129V2.1:Affinity Capture-MS	Pp1s117_58V2.1(pp)Pp1s117_129V2.1:Homo sapiens
Pp1s117_58V2.1(pp)Pp1s117_129V2.1	Pp1s117_58V2.1	Pp1s117_129V2.1	9774689	Reconstituted Complex	9606	BIOGRID	Homo sapiens	Pp1s117_58V2.1(pp)Pp1s117_129V2.1:Reconstituted Complex	Pp1s117_58V2.1(pp)Pp1s117_129V2.1:Homo sapiens
Pp1s117_58V2.1(pp)Pp1s117_129V2.1	Pp1s117_58V2.1	Pp1s117_129V2.1	16723661	Two-hybrid	9606	BIOGRID	Homo sapiens	Pp1s117_58V2.1(pp)Pp1s117_129V2.1:Two-hybrid	Pp1s117_58V2.1(pp)Pp1s117_129V2.1:Homo sapiens
Pp1s117_58V2.1(pp)Pp1s117_129V2.1	Pp1s117_58V2.1	Pp1s117_129V2.1	24014766	Co-purification	4896	BIOGRID	Schizosaccharomyes pombe	Pp1s117_58V2.1(pp)Pp1s117_129V2.1:Co-purification	Pp1s117_58V2.1(pp)Pp1s117_129V2.1:Schizosaccharomyes pombe
Pp1s117_6V2.1(pp)Pp1s1_313V2.1	Pp1s117_6V2.1	Pp1s1_313V2.1	17314980	Negative Genetic	4896	BIOGRID	Schizosaccharomyes pombe	Pp1s117_6V2.1(pp)Pp1s1_313V2.1:Negative Genetic	Pp1s117_6V2.1(pp)Pp1s1_313V2.1:Schizosaccharomyes pombe
Pp1s117_6V2.1(pp)Pp1s10_303V2.1	Pp1s117_6V2.1	Pp1s10_303V2.1	11805826	Negative Genetic	4896	BIOGRID	Schizosaccharomyes pombe	Pp1s117_6V2.1(pp)Pp1s10_303V2.1:Negative Genetic	Pp1s117_6V2.1(pp)Pp1s10_303V2.1:Schizosaccharomyes pombe
Pp1s117_6V2.1(pp)Pp1s10_303V2.1	Pp1s117_6V2.1	Pp1s10_303V2.1	16429126	Negative Genetic	4896	BIOGRID	Schizosaccharomyes pombe	Pp1s117_6V2.1(pp)Pp1s10_303V2.1:Negative Genetic	Pp1s117_6V2.1(pp)Pp1s10_303V2.1:Schizosaccharomyes pombe
Pp1s117_6V2.1(pp)Pp1s102_19V2.1	Pp1s117_6V2.1	Pp1s102_19V2.1	11805826	Negative Genetic	4932	BIOGRID	Saccharomyces cerevisiae	Pp1s117_6V2.1(pp)Pp1s102_19V2.1:Negative Genetic	Pp1s117_6V2.1(pp)Pp1s102_19V2.1:Saccharomyces cerevisiae
Pp1s117_6V2.1(pp)Pp1s11_3V2.1	Pp1s117_6V2.1	Pp1s11_3V2.1	16429126	Negative Genetic	4932	BIOGRID	Saccharomyces cerevisiae	Pp1s117_6V2.1(pp)Pp1s11_3V2.1:Negative Genetic	Pp1s117_6V2.1(pp)Pp1s11_3V2.1:Saccharomyces cerevisiae
Pp1s117_75V2.1(pp)Pp1s103_63V2.1	Pp1s117_75V2.1	Pp1s103_63V2.1	21189294	Affinity Capture-MS	3702	BIOGRID	A. thaliana	Pp1s117_75V2.1(pp)Pp1s103_63V2.1:Affinity Capture-MS	Pp1s117_75V2.1(pp)Pp1s103_63V2.1:A. thaliana
Pp1s117_75V2.1(pp)Pp1s109_229V2.1	Pp1s117_75V2.1	Pp1s109_229V2.1	21189294	Affinity Capture-MS	3702	BIOGRID	A. thaliana	Pp1s117_75V2.1(pp)Pp1s109_229V2.1:Affinity Capture-MS	Pp1s117_75V2.1(pp)Pp1s109_229V2.1:A. thaliana
Pp1s117_75V2.1(pp)Pp1s109_55V2.1	Pp1s117_75V2.1	Pp1s109_55V2.1	21189294	Affinity Capture-MS	3702	BIOGRID	A. thaliana	Pp1s117_75V2.1(pp)Pp1s109_55V2.1:Affinity Capture-MS	Pp1s117_75V2.1(pp)Pp1s109_55V2.1:A. thaliana
Pp1s117_75V2.1(pp)Pp1s11_234V2.1	Pp1s117_75V2.1	Pp1s11_234V2.1	21189294	Affinity Capture-MS	3702	BIOGRID	A. thaliana	Pp1s117_75V2.1(pp)Pp1s11_234V2.1:Affinity Capture-MS	Pp1s117_75V2.1(pp)Pp1s11_234V2.1:A. thaliana
Pp1s117_75V2.1(pp)Pp1s114_10V2.1	Pp1s117_75V2.1	Pp1s114_10V2.1	21189294	Affinity Capture-MS	3702	BIOGRID	A. thaliana	Pp1s117_75V2.1(pp)Pp1s114_10V2.1:Affinity Capture-MS	Pp1s117_75V2.1(pp)Pp1s114_10V2.1:A. thaliana
Pp1s117_75V2.1(pp)Pp1s114_58V2.1	Pp1s117_75V2.1	Pp1s114_58V2.1	15146057	NR	83333	BIOGRID	E. coli	Pp1s117_75V2.1(pp)Pp1s114_58V2.1:NR	Pp1s117_75V2.1(pp)Pp1s114_58V2.1:E. coli
Pp1s117_75V2.1(pp)Pp1s114_58V2.1	Pp1s117_75V2.1	Pp1s114_58V2.1	15146057	Affinity Capture-Western	9606	BIOGRID	Homo sapiens	Pp1s117_75V2.1(pp)Pp1s114_58V2.1:Affinity Capture-Western	Pp1s117_75V2.1(pp)Pp1s114_58V2.1:Homo sapiens
Pp1s117_75V2.1(pp)Pp1s114_58V2.1	Pp1s117_75V2.1	Pp1s114_58V2.1	21189294	Affinity Capture-MS	3702	BIOGRID	A. thaliana	Pp1s117_75V2.1(pp)Pp1s114_58V2.1:Affinity Capture-MS	Pp1s117_75V2.1(pp)Pp1s114_58V2.1:A. thaliana
Pp1s117_75V2.1(pp)Pp1s114_58V2.1	Pp1s117_75V2.1	Pp1s114_58V2.1	20360068	Affinity Capture-MS	10090	BIOGRID	M. musculus	Pp1s117_75V2.1(pp)Pp1s114_58V2.1:Affinity Capture-MS	Pp1s117_75V2.1(pp)Pp1s114_58V2.1:M. musculus
Pp1s117_75V2.1(pp)Pp1s114_58V2.1	Pp1s117_75V2.1	Pp1s114_58V2.1	20676042	Affinity Capture-MS	9606	BIOGRID	Homo sapiens	Pp1s117_75V2.1(pp)Pp1s114_58V2.1:Affinity Capture-MS	Pp1s117_75V2.1(pp)Pp1s114_58V2.1:Homo sapiens
Pp1s117_75V2.1(pp)Pp1s114_58V2.1	Pp1s117_75V2.1	Pp1s114_58V2.1	17360435	Affinity Capture-MS	9606	BIOGRID	Homo sapiens	Pp1s117_75V2.1(pp)Pp1s114_58V2.1:Affinity Capture-MS	Pp1s117_75V2.1(pp)Pp1s114_58V2.1:Homo sapiens
Pp1s117_75V2.1(pp)Pp1s117_129V2.1	Pp1s117_75V2.1	Pp1s117_129V2.1	21189294	Affinity Capture-MS	3702	BIOGRID	A. thaliana	Pp1s117_75V2.1(pp)Pp1s117_129V2.1:Affinity Capture-MS	Pp1s117_75V2.1(pp)Pp1s117_129V2.1:A. thaliana
Pp1s117_77V2.1(pp)Pp1s11_265V2.1	Pp1s117_77V2.1	Pp1s11_265V2.1	22681890	Positive Genetic	4896	BIOGRID	Schizosaccharomyes pombe	Pp1s117_77V2.1(pp)Pp1s11_265V2.1:Positive Genetic	Pp1s117_77V2.1(pp)Pp1s11_265V2.1:Schizosaccharomyes pombe
Pp1s117_77V2.1(pp)Pp1s117_129V2.1	Pp1s117_77V2.1	Pp1s117_129V2.1	24014766	Co-purification	4896	BIOGRID	Schizosaccharomyes pombe	Pp1s117_77V2.1(pp)Pp1s117_129V2.1:Co-purification	Pp1s117_77V2.1(pp)Pp1s117_129V2.1:Schizosaccharomyes pombe
Pp1s117_77V2.1(pp)Pp1s117_58V2.1	Pp1s117_77V2.1	Pp1s117_58V2.1	22681890	Negative Genetic	4896	BIOGRID	Schizosaccharomyes pombe	Pp1s117_77V2.1(pp)Pp1s117_58V2.1:Negative Genetic	Pp1s117_77V2.1(pp)Pp1s117_58V2.1:Schizosaccharomyes pombe
Pp1s117_85V2.1(pp)Pp1s1_181V2.1	Pp1s117_85V2.1	Pp1s1_181V2.1	16269340	Two-hybrid	4932	BIOGRID	Saccharomyces cerevisiae	Pp1s117_85V2.1(pp)Pp1s1_181V2.1:Two-hybrid	Pp1s117_85V2.1(pp)Pp1s1_181V2.1:Saccharomyces cerevisiae
Pp1s117_85V2.1(pp)Pp1s10_314V2.1	Pp1s117_85V2.1	Pp1s10_314V2.1	16269340	Reconstituted Complex	4932	BIOGRID	Saccharomyces cerevisiae	Pp1s117_85V2.1(pp)Pp1s10_314V2.1:Reconstituted Complex	Pp1s117_85V2.1(pp)Pp1s10_314V2.1:Saccharomyces cerevisiae
Pp1s117_85V2.1(pp)Pp1s11_81V2.1	Pp1s117_85V2.1	Pp1s11_81V2.1	20093466	NR	4932	BIOGRID	Saccharomyces cerevisiae	Pp1s117_85V2.1(pp)Pp1s11_81V2.1:NR	Pp1s117_85V2.1(pp)Pp1s11_81V2.1:Saccharomyces cerevisiae
Pp1s117_85V2.1(pp)Pp1s112_124V2.1	Pp1s117_85V2.1	Pp1s112_124V2.1	20093466	NR	4932	BIOGRID	Saccharomyces cerevisiae	Pp1s117_85V2.1(pp)Pp1s112_124V2.1:NR	Pp1s117_85V2.1(pp)Pp1s112_124V2.1:Saccharomyces cerevisiae
Pp1s118_108V2.1(pp)Pp1s101_150V2.1	Pp1s118_108V2.1	Pp1s101_150V2.1	15637059	Biochemical Activity	9606	BIOGRID	Homo sapiens	Pp1s118_108V2.1(pp)Pp1s101_150V2.1:Biochemical Activity	Pp1s118_108V2.1(pp)Pp1s101_150V2.1:Homo sapiens
Pp1s118_108V2.1(pp)Pp1s108_16V2.1	Pp1s118_108V2.1	Pp1s108_16V2.1	20093466	NR	4932	BIOGRID	Saccharomyces cerevisiae	Pp1s118_108V2.1(pp)Pp1s108_16V2.1:NR	Pp1s118_108V2.1(pp)Pp1s108_16V2.1:Saccharomyces cerevisiae
Pp1s118_108V2.1(pp)Pp1s114_144V2.1	Pp1s118_108V2.1	Pp1s114_144V2.1	11805837	NR	4932	DIP	Saccharomyces cerevisiae	Pp1s118_108V2.1(pp)Pp1s114_144V2.1:NR	Pp1s118_108V2.1(pp)Pp1s114_144V2.1:Saccharomyces cerevisiae
Pp1s118_108V2.1(pp)Pp1s116_52V2.1	Pp1s118_108V2.1	Pp1s116_52V2.1	11805837	NR	4932	DIP	Saccharomyces cerevisiae	Pp1s118_108V2.1(pp)Pp1s116_52V2.1:NR	Pp1s118_108V2.1(pp)Pp1s116_52V2.1:Saccharomyces cerevisiae
Pp1s118_108V2.1(pp)Pp1s118_108V2.1	Pp1s118_108V2.1	Pp1s118_108V2.1	9844640	Co-crystal Structure	4932	BIOGRID	Saccharomyces cerevisiae	Pp1s118_108V2.1(pp)Pp1s118_108V2.1:Co-crystal Structure	Pp1s118_108V2.1(pp)Pp1s118_108V2.1:Saccharomyces cerevisiae
Pp1s118_108V2.1(pp)Pp1s118_108V2.1	Pp1s118_108V2.1	Pp1s118_108V2.1	11805826	NR	4932	DIP	Saccharomyces cerevisiae	Pp1s118_108V2.1(pp)Pp1s118_108V2.1:NR	Pp1s118_108V2.1(pp)Pp1s118_108V2.1:Saccharomyces cerevisiae
Pp1s118_108V2.1(pp)Pp1s118_108V2.1	Pp1s118_108V2.1	Pp1s118_108V2.1	12138208	Affinity Capture-MS	4932	DIP	Saccharomyces cerevisiae	Pp1s118_108V2.1(pp)Pp1s118_108V2.1:Affinity Capture-MS	Pp1s118_108V2.1(pp)Pp1s118_108V2.1:Saccharomyces cerevisiae
Pp1s118_108V2.1(pp)Pp1s118_108V2.1	Pp1s118_108V2.1	Pp1s118_108V2.1	17340043	Affinity Capture-Western	4932	DIP	Saccharomyces cerevisiae	Pp1s118_108V2.1(pp)Pp1s118_108V2.1:Affinity Capture-Western	Pp1s118_108V2.1(pp)Pp1s118_108V2.1:Saccharomyces cerevisiae
Pp1s118_109V2.1(pp)Pp1s118_109V2.1	Pp1s118_109V2.1	Pp1s118_109V2.1	16267556	NR	4932	DIP	Saccharomyces cerevisiae	Pp1s118_109V2.1(pp)Pp1s118_109V2.1:NR	Pp1s118_109V2.1(pp)Pp1s118_109V2.1:Saccharomyces cerevisiae
Pp1s118_109V2.1(pp)Pp1s118_109V2.1	Pp1s118_109V2.1	Pp1s118_109V2.1	16267556	Two-hybrid	36329	BIOGRID	Plasmodium	Pp1s118_109V2.1(pp)Pp1s118_109V2.1:Two-hybrid	Pp1s118_109V2.1(pp)Pp1s118_109V2.1:Plasmodium
Pp1s118_122V2.1(pp)Pp1s117_75V2.1	Pp1s118_122V2.1	Pp1s117_75V2.1	21189294	Affinity Capture-MS	3702	BIOGRID	A. thaliana	Pp1s118_122V2.1(pp)Pp1s117_75V2.1:Affinity Capture-MS	Pp1s118_122V2.1(pp)Pp1s117_75V2.1:A. thaliana
Pp1s118_141V2.1(pp)Pp1s100_110V2.1	Pp1s118_141V2.1	Pp1s100_110V2.1	16429126	NR	4932	DIP	Saccharomyces cerevisiae	Pp1s118_141V2.1(pp)Pp1s100_110V2.1:NR	Pp1s118_141V2.1(pp)Pp1s100_110V2.1:Saccharomyces cerevisiae
Pp1s118_141V2.1(pp)Pp1s118_141V2.1	Pp1s118_141V2.1	Pp1s118_141V2.1	22939629	Co-fractionation	9606	BIOGRID	Homo sapiens	Pp1s118_141V2.1(pp)Pp1s118_141V2.1:Co-fractionation	Pp1s118_141V2.1(pp)Pp1s118_141V2.1:Homo sapiens
Pp1s118_148V2.1(pp)Pp1s1_409V2.1	Pp1s118_148V2.1	Pp1s1_409V2.1	21442383	PCA	3702	BIOGRID	A. thaliana	Pp1s118_148V2.1(pp)Pp1s1_409V2.1:PCA	Pp1s118_148V2.1(pp)Pp1s1_409V2.1:A. thaliana
Pp1s118_148V2.1(pp)Pp1s1_409V2.1	Pp1s118_148V2.1	Pp1s1_409V2.1	22010978	PCA	3702	BIOGRID	A. thaliana	Pp1s118_148V2.1(pp)Pp1s1_409V2.1:PCA	Pp1s118_148V2.1(pp)Pp1s1_409V2.1:A. thaliana
Pp1s118_148V2.1(pp)Pp1s1_409V2.1	Pp1s118_148V2.1	Pp1s1_409V2.1	22010978	Affinity Capture-MS	3702	BIOGRID	A. thaliana	Pp1s118_148V2.1(pp)Pp1s1_409V2.1:Affinity Capture-MS	Pp1s118_148V2.1(pp)Pp1s1_409V2.1:A. thaliana
Pp1s118_148V2.1(pp)Pp1s1_409V2.1	Pp1s118_148V2.1	Pp1s1_409V2.1	22010978	Two-hybrid	3702	BIOGRID	A. thaliana	Pp1s118_148V2.1(pp)Pp1s1_409V2.1:Two-hybrid	Pp1s118_148V2.1(pp)Pp1s1_409V2.1:A. thaliana
Pp1s118_148V2.1(pp)Pp1s100_110V2.1	Pp1s118_148V2.1	Pp1s100_110V2.1	21674799	Affinity Capture-MS	9606	BIOGRID	Homo sapiens	Pp1s118_148V2.1(pp)Pp1s100_110V2.1:Affinity Capture-MS	Pp1s118_148V2.1(pp)Pp1s100_110V2.1:Homo sapiens
Pp1s118_148V2.1(pp)Pp1s101_150V2.1	Pp1s118_148V2.1	Pp1s101_150V2.1	16189514	Two-hybrid	4932	BIOGRID	Saccharomyces cerevisiae	Pp1s118_148V2.1(pp)Pp1s101_150V2.1:Two-hybrid	Pp1s118_148V2.1(pp)Pp1s101_150V2.1:Saccharomyces cerevisiae
Pp1s118_148V2.1(pp)Pp1s101_150V2.1	Pp1s118_148V2.1	Pp1s101_150V2.1	16730941	Two-hybrid	9606	BIOGRID	Homo sapiens	Pp1s118_148V2.1(pp)Pp1s101_150V2.1:Two-hybrid	Pp1s118_148V2.1(pp)Pp1s101_150V2.1:Homo sapiens
Pp1s118_148V2.1(pp)Pp1s101_150V2.1	Pp1s118_148V2.1	Pp1s101_150V2.1	16189514	Two-hybrid	9606	BIOGRID	Homo sapiens	Pp1s118_148V2.1(pp)Pp1s101_150V2.1:Two-hybrid	Pp1s118_148V2.1(pp)Pp1s101_150V2.1:Homo sapiens
Pp1s118_148V2.1(pp)Pp1s103_87V2.1	Pp1s118_148V2.1	Pp1s103_87V2.1	16730941	Two-hybrid	9606	BIOGRID	Homo sapiens	Pp1s118_148V2.1(pp)Pp1s103_87V2.1:Two-hybrid	Pp1s118_148V2.1(pp)Pp1s103_87V2.1:Homo sapiens
Pp1s118_148V2.1(pp)Pp1s118_148V2.1	Pp1s118_148V2.1	Pp1s118_148V2.1	14605208	Two-hybrid	9606	BIOGRID	Homo sapiens	Pp1s118_148V2.1(pp)Pp1s118_148V2.1:Two-hybrid	Pp1s118_148V2.1(pp)Pp1s118_148V2.1:Homo sapiens
Pp1s118_148V2.1(pp)Pp1s118_148V2.1	Pp1s118_148V2.1	Pp1s118_148V2.1	15086794	Synthetic Growth Defect	4932	BIOGRID	Saccharomyces cerevisiae	Pp1s118_148V2.1(pp)Pp1s118_148V2.1:Synthetic Growth Defect	Pp1s118_148V2.1(pp)Pp1s118_148V2.1:Saccharomyces cerevisiae
Pp1s118_148V2.1(pp)Pp1s118_148V2.1	Pp1s118_148V2.1	Pp1s118_148V2.1	18467557	NR	4932	BIOGRID	Saccharomyces cerevisiae	Pp1s118_148V2.1(pp)Pp1s118_148V2.1:NR	Pp1s118_148V2.1(pp)Pp1s118_148V2.1:Saccharomyces cerevisiae
Pp1s118_148V2.1(pp)Pp1s118_148V2.1	Pp1s118_148V2.1	Pp1s118_148V2.1	11283351	NR	284812	BIOGRID	Schizosaccharomyes pombe	Pp1s118_148V2.1(pp)Pp1s118_148V2.1:NR	Pp1s118_148V2.1(pp)Pp1s118_148V2.1:Schizosaccharomyes pombe
Pp1s118_148V2.1(pp)Pp1s118_148V2.1	Pp1s118_148V2.1	Pp1s118_148V2.1	1878639	Phenotypic Suppression	4896	BIOGRID	Schizosaccharomyes pombe	Pp1s118_148V2.1(pp)Pp1s118_148V2.1:Phenotypic Suppression	Pp1s118_148V2.1(pp)Pp1s118_148V2.1:Schizosaccharomyes pombe
Pp1s118_148V2.1(pp)Pp1s118_148V2.1	Pp1s118_148V2.1	Pp1s118_148V2.1	18786397	NR	3702	BIOGRID	A. thaliana	Pp1s118_148V2.1(pp)Pp1s118_148V2.1:NR	Pp1s118_148V2.1(pp)Pp1s118_148V2.1:A. thaliana
Pp1s118_148V2.1(pp)Pp1s118_148V2.1	Pp1s118_148V2.1	Pp1s118_148V2.1	14605208	Two-hybrid	7227	BIOGRID	Drosophila melanogaster	Pp1s118_148V2.1(pp)Pp1s118_148V2.1:Two-hybrid	Pp1s118_148V2.1(pp)Pp1s118_148V2.1:Drosophila melanogaster
Pp1s118_148V2.1(pp)Pp1s118_148V2.1	Pp1s118_148V2.1	Pp1s118_148V2.1	21442383	Two-hybrid	3702	BIOGRID	A. thaliana	Pp1s118_148V2.1(pp)Pp1s118_148V2.1:Two-hybrid	Pp1s118_148V2.1(pp)Pp1s118_148V2.1:A. thaliana
Pp1s118_148V2.1(pp)Pp1s118_148V2.1	Pp1s118_148V2.1	Pp1s118_148V2.1	21442383	PCA	3702	BIOGRID	A. thaliana	Pp1s118_148V2.1(pp)Pp1s118_148V2.1:PCA	Pp1s118_148V2.1(pp)Pp1s118_148V2.1:A. thaliana
Pp1s118_148V2.1(pp)Pp1s118_148V2.1	Pp1s118_148V2.1	Pp1s118_148V2.1	21798944	Two-hybrid	3702	BIOGRID	A. thaliana	Pp1s118_148V2.1(pp)Pp1s118_148V2.1:Two-hybrid	Pp1s118_148V2.1(pp)Pp1s118_148V2.1:A. thaliana
Pp1s118_148V2.1(pp)Pp1s118_148V2.1	Pp1s118_148V2.1	Pp1s118_148V2.1	22639582	Two-hybrid	3702	BIOGRID	A. thaliana	Pp1s118_148V2.1(pp)Pp1s118_148V2.1:Two-hybrid	Pp1s118_148V2.1(pp)Pp1s118_148V2.1:A. thaliana
Pp1s118_148V2.1(pp)Pp1s118_148V2.1	Pp1s118_148V2.1	Pp1s118_148V2.1	14505570	Two-hybrid	9606	BIOGRID	Homo sapiens	Pp1s118_148V2.1(pp)Pp1s118_148V2.1:Two-hybrid	Pp1s118_148V2.1(pp)Pp1s118_148V2.1:Homo sapiens
Pp1s118_148V2.1(pp)Pp1s118_148V2.1	Pp1s118_148V2.1	Pp1s118_148V2.1	16730941	Two-hybrid	9606	BIOGRID	Homo sapiens	Pp1s118_148V2.1(pp)Pp1s118_148V2.1:Two-hybrid	Pp1s118_148V2.1(pp)Pp1s118_148V2.1:Homo sapiens
Pp1s118_152V2.1(pp)Pp1s118_152V2.1	Pp1s118_152V2.1	Pp1s118_152V2.1	18719252	Negative Genetic	4932	BIOGRID	Saccharomyces cerevisiae	Pp1s118_152V2.1(pp)Pp1s118_152V2.1:Negative Genetic	Pp1s118_152V2.1(pp)Pp1s118_152V2.1:Saccharomyces cerevisiae
Pp1s118_152V2.1(pp)Pp1s118_152V2.1	Pp1s118_152V2.1	Pp1s118_152V2.1	10655498	NR	4896	BIOGRID	Schizosaccharomyes pombe	Pp1s118_152V2.1(pp)Pp1s118_152V2.1:NR	Pp1s118_152V2.1(pp)Pp1s118_152V2.1:Schizosaccharomyes pombe
Pp1s118_152V2.1(pp)Pp1s118_152V2.1	Pp1s118_152V2.1	Pp1s118_152V2.1	11283351	NR	4932	DIP	Saccharomyces cerevisiae	Pp1s118_152V2.1(pp)Pp1s118_152V2.1:NR	Pp1s118_152V2.1(pp)Pp1s118_152V2.1:Saccharomyces cerevisiae
Pp1s118_162V2.1(pp)Pp1s11_45V2.1	Pp1s118_162V2.1	Pp1s11_45V2.1	22681890	Negative Genetic	4896	BIOGRID	Schizosaccharomyes pombe	Pp1s118_162V2.1(pp)Pp1s11_45V2.1:Negative Genetic	Pp1s118_162V2.1(pp)Pp1s11_45V2.1:Schizosaccharomyes pombe
Pp1s118_162V2.1(pp)Pp1s114_144V2.1	Pp1s118_162V2.1	Pp1s114_144V2.1	14690591	Synthetic Growth Defect	4932	DIP	Saccharomyces cerevisiae	Pp1s118_162V2.1(pp)Pp1s114_144V2.1:Synthetic Growth Defect	Pp1s118_162V2.1(pp)Pp1s114_144V2.1:Saccharomyces cerevisiae
Pp1s118_164V2.1(pp)Pp1s117_75V2.1	Pp1s118_164V2.1	Pp1s117_75V2.1	21189294	Affinity Capture-MS	3702	BIOGRID	A. thaliana	Pp1s118_164V2.1(pp)Pp1s117_75V2.1:Affinity Capture-MS	Pp1s118_164V2.1(pp)Pp1s117_75V2.1:A. thaliana
Pp1s118_207V2.1(pp)Pp1s100_57V2.1	Pp1s118_207V2.1	Pp1s100_57V2.1	20093466	Two-hybrid	9606	BIOGRID	Homo sapiens	Pp1s118_207V2.1(pp)Pp1s100_57V2.1:Two-hybrid	Pp1s118_207V2.1(pp)Pp1s100_57V2.1:Homo sapiens
Pp1s118_60V2.1(pp)Pp1s10_305V2.1	Pp1s118_60V2.1	Pp1s10_305V2.1	20706207	Affinity Capture-MS	3702	BIOGRID	A. thaliana	Pp1s118_60V2.1(pp)Pp1s10_305V2.1:Affinity Capture-MS	Pp1s118_60V2.1(pp)Pp1s10_305V2.1:A. thaliana
Pp1s118_84V2.1(pp)Pp1s115_74V2.1	Pp1s118_84V2.1	Pp1s115_74V2.1	14704431	Reconstituted Complex	284812	BIOGRID	Schizosaccharomyes pombe	Pp1s118_84V2.1(pp)Pp1s115_74V2.1:Reconstituted Complex	Pp1s118_84V2.1(pp)Pp1s115_74V2.1:Schizosaccharomyes pombe
Pp1s118_84V2.1(pp)Pp1s115_74V2.1	Pp1s118_84V2.1	Pp1s115_74V2.1	20685960	Two-hybrid	9606	BIOGRID	Homo sapiens	Pp1s118_84V2.1(pp)Pp1s115_74V2.1:Two-hybrid	Pp1s118_84V2.1(pp)Pp1s115_74V2.1:Homo sapiens
Pp1s118_84V2.1(pp)Pp1s115_74V2.1	Pp1s118_84V2.1	Pp1s115_74V2.1	20685960	Reconstituted Complex	9606	BIOGRID	Homo sapiens	Pp1s118_84V2.1(pp)Pp1s115_74V2.1:Reconstituted Complex	Pp1s118_84V2.1(pp)Pp1s115_74V2.1:Homo sapiens
Pp1s118_84V2.1(pp)Pp1s115_74V2.1	Pp1s118_84V2.1	Pp1s115_74V2.1	20685960	Co-fractionation	9606	BIOGRID	Homo sapiens	Pp1s118_84V2.1(pp)Pp1s115_74V2.1:Co-fractionation	Pp1s118_84V2.1(pp)Pp1s115_74V2.1:Homo sapiens
Pp1s118_84V2.1(pp)Pp1s115_74V2.1	Pp1s118_84V2.1	Pp1s115_74V2.1	14704431	Two-hybrid	6239	BIOGRID	C. elegans	Pp1s118_84V2.1(pp)Pp1s115_74V2.1:Two-hybrid	Pp1s118_84V2.1(pp)Pp1s115_74V2.1:C. elegans
Pp1s118_97V2.1(pp)Pp1s10_356V2.1	Pp1s118_97V2.1	Pp1s10_356V2.1	15684048	Affinity Capture-Western	10090	BIOGRID	M. musculus	Pp1s118_97V2.1(pp)Pp1s10_356V2.1:Affinity Capture-Western	Pp1s118_97V2.1(pp)Pp1s10_356V2.1:M. musculus
Pp1s118_97V2.1(pp)Pp1s10_356V2.1	Pp1s118_97V2.1	Pp1s10_356V2.1	15684048	Co-purification	10090	BIOGRID	M. musculus	Pp1s118_97V2.1(pp)Pp1s10_356V2.1:Co-purification	Pp1s118_97V2.1(pp)Pp1s10_356V2.1:M. musculus
Pp1s118_97V2.1(pp)Pp1s103_72V2.1	Pp1s118_97V2.1	Pp1s103_72V2.1	22939629	Co-fractionation	9606	BIOGRID	Homo sapiens	Pp1s118_97V2.1(pp)Pp1s103_72V2.1:Co-fractionation	Pp1s118_97V2.1(pp)Pp1s103_72V2.1:Homo sapiens
Pp1s118_97V2.1(pp)Pp1s107_103V2.3	Pp1s118_97V2.1	Pp1s107_103V2.3	20360068	Affinity Capture-MS	10090	BIOGRID	M. musculus	Pp1s118_97V2.1(pp)Pp1s107_103V2.3:Affinity Capture-MS	Pp1s118_97V2.1(pp)Pp1s107_103V2.3:M. musculus
Pp1s118_97V2.1(pp)Pp1s11_250V2.1	Pp1s118_97V2.1	Pp1s11_250V2.1	22939629	Co-fractionation	9606	BIOGRID	Homo sapiens	Pp1s118_97V2.1(pp)Pp1s11_250V2.1:Co-fractionation	Pp1s118_97V2.1(pp)Pp1s11_250V2.1:Homo sapiens
Pp1s118_97V2.1(pp)Pp1s118_97V2.1	Pp1s118_97V2.1	Pp1s118_97V2.1	16189514	Two-hybrid	9606	BIOGRID	Homo sapiens	Pp1s118_97V2.1(pp)Pp1s118_97V2.1:Two-hybrid	Pp1s118_97V2.1(pp)Pp1s118_97V2.1:Homo sapiens
Pp1s119_107V2.1(pp)Pp1s1_157V2.1	Pp1s119_107V2.1	Pp1s1_157V2.1	22681890	Negative Genetic	4896	BIOGRID	Schizosaccharomyes pombe	Pp1s119_107V2.1(pp)Pp1s1_157V2.1:Negative Genetic	Pp1s119_107V2.1(pp)Pp1s1_157V2.1:Schizosaccharomyes pombe
Pp1s119_107V2.1(pp)Pp1s11_250V2.1	Pp1s119_107V2.1	Pp1s11_250V2.1	22681890	Negative Genetic	4896	BIOGRID	Schizosaccharomyes pombe	Pp1s119_107V2.1(pp)Pp1s11_250V2.1:Negative Genetic	Pp1s119_107V2.1(pp)Pp1s11_250V2.1:Schizosaccharomyes pombe
Pp1s119_107V2.1(pp)Pp1s117_77V2.1	Pp1s119_107V2.1	Pp1s117_77V2.1	22681890	Negative Genetic	4896	BIOGRID	Schizosaccharomyes pombe	Pp1s119_107V2.1(pp)Pp1s117_77V2.1:Negative Genetic	Pp1s119_107V2.1(pp)Pp1s117_77V2.1:Schizosaccharomyes pombe
Pp1s119_46V2.1(pp)Pp1s114_198V2.1	Pp1s119_46V2.1	Pp1s114_198V2.1	22036573	Affinity Capture-MS	7227	BIOGRID	Drosophila melanogaster	Pp1s119_46V2.1(pp)Pp1s114_198V2.1:Affinity Capture-MS	Pp1s119_46V2.1(pp)Pp1s114_198V2.1:Drosophila melanogaster
Pp1s119_81V2.1(pp)Pp1s102_13V2.1	Pp1s119_81V2.1	Pp1s102_13V2.1	16606699	Reconstituted Complex	4932	DIP	Saccharomyces cerevisiae	Pp1s119_81V2.1(pp)Pp1s102_13V2.1:Reconstituted Complex	Pp1s119_81V2.1(pp)Pp1s102_13V2.1:Saccharomyces cerevisiae
Pp1s119_92V2.1(pp)Pp1s10_5V2.1	Pp1s119_92V2.1	Pp1s10_5V2.1	17314980	Negative Genetic	4932	BIOGRID	Saccharomyces cerevisiae	Pp1s119_92V2.1(pp)Pp1s10_5V2.1:Negative Genetic	Pp1s119_92V2.1(pp)Pp1s10_5V2.1:Saccharomyces cerevisiae
Pp1s119_92V2.1(pp)Pp1s117_6V2.1	Pp1s119_92V2.1	Pp1s117_6V2.1	16429126	Positive Genetic	4932	BIOGRID	Saccharomyces cerevisiae	Pp1s119_92V2.1(pp)Pp1s117_6V2.1:Positive Genetic	Pp1s119_92V2.1(pp)Pp1s117_6V2.1:Saccharomyces cerevisiae
Pp1s119_92V2.1(pp)Pp1s119_92V2.1	Pp1s119_92V2.1	Pp1s119_92V2.1	14759368	Negative Genetic	4932	BIOGRID	Saccharomyces cerevisiae	Pp1s119_92V2.1(pp)Pp1s119_92V2.1:Negative Genetic	Pp1s119_92V2.1(pp)Pp1s119_92V2.1:Saccharomyces cerevisiae
Pp1s119_92V2.1(pp)Pp1s119_92V2.1	Pp1s119_92V2.1	Pp1s119_92V2.1	9121424	Negative Genetic	4932	BIOGRID	Saccharomyces cerevisiae	Pp1s119_92V2.1(pp)Pp1s119_92V2.1:Negative Genetic	Pp1s119_92V2.1(pp)Pp1s119_92V2.1:Saccharomyces cerevisiae
Pp1s119_92V2.1(pp)Pp1s119_92V2.1	Pp1s119_92V2.1	Pp1s119_92V2.1	16055636	Affinity Capture-MS	4932	intact	Saccharomyces cerevisiae	Pp1s119_92V2.1(pp)Pp1s119_92V2.1:Affinity Capture-MS	Pp1s119_92V2.1(pp)Pp1s119_92V2.1:Saccharomyces cerevisiae
Pp1s119_92V2.1(pp)Pp1s119_92V2.1	Pp1s119_92V2.1	Pp1s119_92V2.1	16055636	Two-hybrid	3702	BIOGRID	A. thaliana	Pp1s119_92V2.1(pp)Pp1s119_92V2.1:Two-hybrid	Pp1s119_92V2.1(pp)Pp1s119_92V2.1:A. thaliana
Pp1s119_99V2.1(pp)Pp1s115_77V2.1	Pp1s119_99V2.1	Pp1s115_77V2.1	22863883	Affinity Capture-MS	9606	BIOGRID	Homo sapiens	Pp1s119_99V2.1(pp)Pp1s115_77V2.1:Affinity Capture-MS	Pp1s119_99V2.1(pp)Pp1s115_77V2.1:Homo sapiens
Pp1s12_175V2.1(pp)Pp1s1_198V2.1	Pp1s12_175V2.1	Pp1s1_198V2.1	8027063	NR	4932	BIOGRID	Saccharomyces cerevisiae	Pp1s12_175V2.1(pp)Pp1s1_198V2.1:NR	Pp1s12_175V2.1(pp)Pp1s1_198V2.1:Saccharomyces cerevisiae
Pp1s12_181V2.1(pp)Pp1s12_181V2.1	Pp1s12_181V2.1	Pp1s12_181V2.1	17073458	NR	4932	BIOGRID	Saccharomyces cerevisiae	Pp1s12_181V2.1(pp)Pp1s12_181V2.1:NR	Pp1s12_181V2.1(pp)Pp1s12_181V2.1:Saccharomyces cerevisiae
Pp1s12_181V2.1(pp)Pp1s12_181V2.1	Pp1s12_181V2.1	Pp1s12_181V2.1	17073458	Biochemical Activity	9606	BIOGRID	Homo sapiens	Pp1s12_181V2.1(pp)Pp1s12_181V2.1:Biochemical Activity	Pp1s12_181V2.1(pp)Pp1s12_181V2.1:Homo sapiens
Pp1s12_181V2.1(pp)Pp1s12_181V2.1	Pp1s12_181V2.1	Pp1s12_181V2.1	20360068	Affinity Capture-MS	10090	BIOGRID	M. musculus	Pp1s12_181V2.1(pp)Pp1s12_181V2.1:Affinity Capture-MS	Pp1s12_181V2.1(pp)Pp1s12_181V2.1:M. musculus
Pp1s12_183V2.1(pp)Pp1s101_25V2.1	Pp1s12_183V2.1	Pp1s101_25V2.1	22681890	Positive Genetic	4896	BIOGRID	Schizosaccharomyes pombe	Pp1s12_183V2.1(pp)Pp1s101_25V2.1:Positive Genetic	Pp1s12_183V2.1(pp)Pp1s101_25V2.1:Schizosaccharomyes pombe
Pp1s12_184V2.1(pp)Pp1s101_150V2.1	Pp1s12_184V2.1	Pp1s101_150V2.1	19407830	Affinity Capture-Western	9606	BIOGRID	Homo sapiens	Pp1s12_184V2.1(pp)Pp1s101_150V2.1:Affinity Capture-Western	Pp1s12_184V2.1(pp)Pp1s101_150V2.1:Homo sapiens
Pp1s12_189V2.1(pp)Pp1s12_189V2.1	Pp1s12_189V2.1	Pp1s12_189V2.1	15044395	Affinity Capture-MS	4932	BIOGRID	Saccharomyces cerevisiae	Pp1s12_189V2.1(pp)Pp1s12_189V2.1:Affinity Capture-MS	Pp1s12_189V2.1(pp)Pp1s12_189V2.1:Saccharomyces cerevisiae
Pp1s12_189V2.1(pp)Pp1s12_189V2.1	Pp1s12_189V2.1	Pp1s12_189V2.1	16096345	Affinity Capture-MS	4932	BIOGRID	Saccharomyces cerevisiae	Pp1s12_189V2.1(pp)Pp1s12_189V2.1:Affinity Capture-MS	Pp1s12_189V2.1(pp)Pp1s12_189V2.1:Saccharomyces cerevisiae
Pp1s12_19V2.1(pp)Pp1s107_77V2.1	Pp1s12_19V2.1	Pp1s107_77V2.1	16429126	Affinity Capture-MS	4932	intact	Saccharomyces cerevisiae	Pp1s12_19V2.1(pp)Pp1s107_77V2.1:Affinity Capture-MS	Pp1s12_19V2.1(pp)Pp1s107_77V2.1:Saccharomyces cerevisiae
Pp1s12_19V2.1(pp)Pp1s114_144V2.1	Pp1s12_19V2.1	Pp1s114_144V2.1	14690591	Negative Genetic	4932	DIP	Saccharomyces cerevisiae	Pp1s12_19V2.1(pp)Pp1s114_144V2.1:Negative Genetic	Pp1s12_19V2.1(pp)Pp1s114_144V2.1:Saccharomyces cerevisiae
Pp1s12_19V2.1(pp)Pp1s12_19V2.1	Pp1s12_19V2.1	Pp1s12_19V2.1	17081979	Two-hybrid	4932	BIOGRID	Saccharomyces cerevisiae	Pp1s12_19V2.1(pp)Pp1s12_19V2.1:Two-hybrid	Pp1s12_19V2.1(pp)Pp1s12_19V2.1:Saccharomyces cerevisiae
Pp1s12_202V2.1(pp)Pp1s1_181V2.1	Pp1s12_202V2.1	Pp1s1_181V2.1	20093466	Synthetic Rescue	4932	BIOGRID	Saccharomyces cerevisiae	Pp1s12_202V2.1(pp)Pp1s1_181V2.1:Synthetic Rescue	Pp1s12_202V2.1(pp)Pp1s1_181V2.1:Saccharomyces cerevisiae
Pp1s12_202V2.1(pp)Pp1s1_313V2.1	Pp1s12_202V2.1	Pp1s1_313V2.1	16554755	Affinity Capture-MS	4932	BIOGRID	Saccharomyces cerevisiae	Pp1s12_202V2.1(pp)Pp1s1_313V2.1:Affinity Capture-MS	Pp1s12_202V2.1(pp)Pp1s1_313V2.1:Saccharomyces cerevisiae
Pp1s12_202V2.1(pp)Pp1s1_313V2.1	Pp1s12_202V2.1	Pp1s1_313V2.1	17200106	NR	4932	BIOGRID	Saccharomyces cerevisiae	Pp1s12_202V2.1(pp)Pp1s1_313V2.1:NR	Pp1s12_202V2.1(pp)Pp1s1_313V2.1:Saccharomyces cerevisiae
Pp1s12_202V2.1(pp)Pp1s1_313V2.1	Pp1s12_202V2.1	Pp1s1_313V2.1	18622397	Synthetic Lethality	4932	BIOGRID	Saccharomyces cerevisiae	Pp1s12_202V2.1(pp)Pp1s1_313V2.1:Synthetic Lethality	Pp1s12_202V2.1(pp)Pp1s1_313V2.1:Saccharomyces cerevisiae
Pp1s12_202V2.1(pp)Pp1s1_313V2.1	Pp1s12_202V2.1	Pp1s1_313V2.1	11805826	Affinity Capture-Western	4932	DIP	Saccharomyces cerevisiae	Pp1s12_202V2.1(pp)Pp1s1_313V2.1:Affinity Capture-Western	Pp1s12_202V2.1(pp)Pp1s1_313V2.1:Saccharomyces cerevisiae
Pp1s12_202V2.1(pp)Pp1s1_313V2.1	Pp1s12_202V2.1	Pp1s1_313V2.1	16429126	Affinity Capture-MS	4932	intact	Saccharomyces cerevisiae	Pp1s12_202V2.1(pp)Pp1s1_313V2.1:Affinity Capture-MS	Pp1s12_202V2.1(pp)Pp1s1_313V2.1:Saccharomyces cerevisiae
Pp1s12_202V2.1(pp)Pp1s1_313V2.1	Pp1s12_202V2.1	Pp1s1_313V2.1	22036573	Affinity Capture-MS	7227	BIOGRID	Drosophila melanogaster	Pp1s12_202V2.1(pp)Pp1s1_313V2.1:Affinity Capture-MS	Pp1s12_202V2.1(pp)Pp1s1_313V2.1:Drosophila melanogaster
Pp1s12_202V2.1(pp)Pp1s107_77V2.1	Pp1s12_202V2.1	Pp1s107_77V2.1	20093466	NR	4932	BIOGRID	Saccharomyces cerevisiae	Pp1s12_202V2.1(pp)Pp1s107_77V2.1:NR	Pp1s12_202V2.1(pp)Pp1s107_77V2.1:Saccharomyces cerevisiae
Pp1s12_202V2.1(pp)Pp1s11_3V2.1	Pp1s12_202V2.1	Pp1s11_3V2.1	16429126	Negative Genetic	4932	DIP	Saccharomyces cerevisiae	Pp1s12_202V2.1(pp)Pp1s11_3V2.1:Negative Genetic	Pp1s12_202V2.1(pp)Pp1s11_3V2.1:Saccharomyces cerevisiae
Pp1s12_202V2.1(pp)Pp1s114_57V2.1	Pp1s12_202V2.1	Pp1s114_57V2.1	16554755	Positive Genetic	4932	BIOGRID	Saccharomyces cerevisiae	Pp1s12_202V2.1(pp)Pp1s114_57V2.1:Positive Genetic	Pp1s12_202V2.1(pp)Pp1s114_57V2.1:Saccharomyces cerevisiae
Pp1s12_202V2.1(pp)Pp1s114_57V2.1	Pp1s12_202V2.1	Pp1s114_57V2.1	17200106	Negative Genetic	4932	BIOGRID	Saccharomyces cerevisiae	Pp1s12_202V2.1(pp)Pp1s114_57V2.1:Negative Genetic	Pp1s12_202V2.1(pp)Pp1s114_57V2.1:Saccharomyces cerevisiae
Pp1s12_202V2.1(pp)Pp1s114_57V2.1	Pp1s12_202V2.1	Pp1s114_57V2.1	18622397	Affinity Capture-MS	4932	BIOGRID	Saccharomyces cerevisiae	Pp1s12_202V2.1(pp)Pp1s114_57V2.1:Affinity Capture-MS	Pp1s12_202V2.1(pp)Pp1s114_57V2.1:Saccharomyces cerevisiae
Pp1s12_202V2.1(pp)Pp1s117_6V2.1	Pp1s12_202V2.1	Pp1s117_6V2.1	20093466	Two-hybrid	7227	BIOGRID	Drosophila melanogaster	Pp1s12_202V2.1(pp)Pp1s117_6V2.1:Two-hybrid	Pp1s12_202V2.1(pp)Pp1s117_6V2.1:Drosophila melanogaster
Pp1s12_203V2.1(pp)Pp1s101_25V2.1	Pp1s12_203V2.1	Pp1s101_25V2.1	22681890	Negative Genetic	4896	BIOGRID	Schizosaccharomyes pombe	Pp1s12_203V2.1(pp)Pp1s101_25V2.1:Negative Genetic	Pp1s12_203V2.1(pp)Pp1s101_25V2.1:Schizosaccharomyes pombe
Pp1s12_203V2.1(pp)Pp1s104_29V2.1	Pp1s12_203V2.1	Pp1s104_29V2.1	16128814	Negative Genetic	4932	BIOGRID	Saccharomyces cerevisiae	Pp1s12_203V2.1(pp)Pp1s104_29V2.1:Negative Genetic	Pp1s12_203V2.1(pp)Pp1s104_29V2.1:Saccharomyces cerevisiae
Pp1s12_203V2.1(pp)Pp1s11_234V2.1	Pp1s12_203V2.1	Pp1s11_234V2.1	18631361	PCA	4932	BIOGRID	Saccharomyces cerevisiae	Pp1s12_203V2.1(pp)Pp1s11_234V2.1:PCA	Pp1s12_203V2.1(pp)Pp1s11_234V2.1:Saccharomyces cerevisiae
Pp1s12_203V2.1(pp)Pp1s114_198V2.1	Pp1s12_203V2.1	Pp1s114_198V2.1	16554755	Positive Genetic	9606	BIOGRID	Homo sapiens	Pp1s12_203V2.1(pp)Pp1s114_198V2.1:Positive Genetic	Pp1s12_203V2.1(pp)Pp1s114_198V2.1:Homo sapiens
Pp1s12_222V2.1(pp)Pp1s12_222V2.1	Pp1s12_222V2.1	Pp1s12_222V2.1	21798944	Two-hybrid	3702	BIOGRID	A. thaliana	Pp1s12_222V2.1(pp)Pp1s12_222V2.1:Two-hybrid	Pp1s12_222V2.1(pp)Pp1s12_222V2.1:A. thaliana
Pp1s12_230V2.1(pp)Pp1s117_169V2.1	Pp1s12_230V2.1	Pp1s117_169V2.1	18931302	Synthetic Growth Defect	9606	BIOGRID	Homo sapiens	Pp1s12_230V2.1(pp)Pp1s117_169V2.1:Synthetic Growth Defect	Pp1s12_230V2.1(pp)Pp1s117_169V2.1:Homo sapiens
Pp1s12_230V2.1(pp)Pp1s12_230V2.1	Pp1s12_230V2.1	Pp1s12_230V2.1	12807767	Dosage Rescue	9606	BIOGRID	Homo sapiens	Pp1s12_230V2.1(pp)Pp1s12_230V2.1:Dosage Rescue	Pp1s12_230V2.1(pp)Pp1s12_230V2.1:Homo sapiens
Pp1s12_230V2.1(pp)Pp1s12_230V2.1	Pp1s12_230V2.1	Pp1s12_230V2.1	12807767	Synthetic Growth Defect	4932	BIOGRID	Saccharomyces cerevisiae	Pp1s12_230V2.1(pp)Pp1s12_230V2.1:Synthetic Growth Defect	Pp1s12_230V2.1(pp)Pp1s12_230V2.1:Saccharomyces cerevisiae
Pp1s12_241V2.1(pp)Pp1s107_55V2.1	Pp1s12_241V2.1	Pp1s107_55V2.1	20093466	NR	4932	BIOGRID	Saccharomyces cerevisiae	Pp1s12_241V2.1(pp)Pp1s107_55V2.1:NR	Pp1s12_241V2.1(pp)Pp1s107_55V2.1:Saccharomyces cerevisiae
Pp1s12_241V2.1(pp)Pp1s113_1V2.1	Pp1s12_241V2.1	Pp1s113_1V2.1	20093466	Affinity Capture-MS	4932	BIOGRID	Saccharomyces cerevisiae	Pp1s12_241V2.1(pp)Pp1s113_1V2.1:Affinity Capture-MS	Pp1s12_241V2.1(pp)Pp1s113_1V2.1:Saccharomyces cerevisiae
Pp1s12_259V2.1(pp)Pp1s106_147V2.1	Pp1s12_259V2.1	Pp1s106_147V2.1	12672969	Protein-peptide	9606	BIOGRID	Homo sapiens	Pp1s12_259V2.1(pp)Pp1s106_147V2.1:Protein-peptide	Pp1s12_259V2.1(pp)Pp1s106_147V2.1:Homo sapiens
Pp1s12_259V2.1(pp)Pp1s11_57V2.1	Pp1s12_259V2.1	Pp1s11_57V2.1	12571360	NR	4932	BIOGRID	Saccharomyces cerevisiae	Pp1s12_259V2.1(pp)Pp1s11_57V2.1:NR	Pp1s12_259V2.1(pp)Pp1s11_57V2.1:Saccharomyces cerevisiae
Pp1s12_259V2.1(pp)Pp1s11_57V2.1	Pp1s12_259V2.1	Pp1s11_57V2.1	12571360	Reconstituted Complex	9606	BIOGRID	Homo sapiens	Pp1s12_259V2.1(pp)Pp1s11_57V2.1:Reconstituted Complex	Pp1s12_259V2.1(pp)Pp1s11_57V2.1:Homo sapiens
Pp1s12_259V2.1(pp)Pp1s11_57V2.1	Pp1s12_259V2.1	Pp1s11_57V2.1	12571360	Affinity Capture-Western	9606	BIOGRID	Homo sapiens	Pp1s12_259V2.1(pp)Pp1s11_57V2.1:Affinity Capture-Western	Pp1s12_259V2.1(pp)Pp1s11_57V2.1:Homo sapiens
Pp1s12_259V2.1(pp)Pp1s11_57V2.1	Pp1s12_259V2.1	Pp1s11_57V2.1	12571360	Two-hybrid	9606	BIOGRID	Homo sapiens	Pp1s12_259V2.1(pp)Pp1s11_57V2.1:Two-hybrid	Pp1s12_259V2.1(pp)Pp1s11_57V2.1:Homo sapiens
Pp1s12_259V2.1(pp)Pp1s115_77V2.1	Pp1s12_259V2.1	Pp1s115_77V2.1	20093466	Affinity Capture-Western	4932	BIOGRID	Saccharomyces cerevisiae	Pp1s12_259V2.1(pp)Pp1s115_77V2.1:Affinity Capture-Western	Pp1s12_259V2.1(pp)Pp1s115_77V2.1:Saccharomyces cerevisiae
Pp1s12_259V2.1(pp)Pp1s117_85V2.1	Pp1s12_259V2.1	Pp1s117_85V2.1	20093466	Affinity Capture-Western	4932	BIOGRID	Saccharomyces cerevisiae	Pp1s12_259V2.1(pp)Pp1s117_85V2.1:Affinity Capture-Western	Pp1s12_259V2.1(pp)Pp1s117_85V2.1:Saccharomyces cerevisiae
Pp1s12_259V2.1(pp)Pp1s118_141V2.1	Pp1s12_259V2.1	Pp1s118_141V2.1	20093466	Affinity Capture-MS	4932	BIOGRID	Saccharomyces cerevisiae	Pp1s12_259V2.1(pp)Pp1s118_141V2.1:Affinity Capture-MS	Pp1s12_259V2.1(pp)Pp1s118_141V2.1:Saccharomyces cerevisiae
Pp1s12_259V2.1(pp)Pp1s118_97V2.1	Pp1s12_259V2.1	Pp1s118_97V2.1	22939629	Co-fractionation	9606	BIOGRID	Homo sapiens	Pp1s12_259V2.1(pp)Pp1s118_97V2.1:Co-fractionation	Pp1s12_259V2.1(pp)Pp1s118_97V2.1:Homo sapiens
Pp1s12_259V2.1(pp)Pp1s12_259V2.1	Pp1s12_259V2.1	Pp1s12_259V2.1	12634056	Affinity Capture-MS	4932	BIOGRID	Saccharomyces cerevisiae	Pp1s12_259V2.1(pp)Pp1s12_259V2.1:Affinity Capture-MS	Pp1s12_259V2.1(pp)Pp1s12_259V2.1:Saccharomyces cerevisiae
Pp1s12_259V2.1(pp)Pp1s12_259V2.1	Pp1s12_259V2.1	Pp1s12_259V2.1	18467557	Affinity Capture-MS	4932	BIOGRID	Saccharomyces cerevisiae	Pp1s12_259V2.1(pp)Pp1s12_259V2.1:Affinity Capture-MS	Pp1s12_259V2.1(pp)Pp1s12_259V2.1:Saccharomyces cerevisiae
Pp1s12_259V2.1(pp)Pp1s12_259V2.1	Pp1s12_259V2.1	Pp1s12_259V2.1	18719252	Affinity Capture-MS	4932	BIOGRID	Saccharomyces cerevisiae	Pp1s12_259V2.1(pp)Pp1s12_259V2.1:Affinity Capture-MS	Pp1s12_259V2.1(pp)Pp1s12_259V2.1:Saccharomyces cerevisiae
Pp1s12_259V2.1(pp)Pp1s12_259V2.1	Pp1s12_259V2.1	Pp1s12_259V2.1	16683188	Negative Genetic	9606	DIP	Homo sapiens	Pp1s12_259V2.1(pp)Pp1s12_259V2.1:Negative Genetic	Pp1s12_259V2.1(pp)Pp1s12_259V2.1:Homo sapiens
Pp1s12_259V2.1(pp)Pp1s12_259V2.1	Pp1s12_259V2.1	Pp1s12_259V2.1	12634056	Two-hybrid	9606	BIOGRID	Homo sapiens	Pp1s12_259V2.1(pp)Pp1s12_259V2.1:Two-hybrid	Pp1s12_259V2.1(pp)Pp1s12_259V2.1:Homo sapiens
Pp1s12_259V2.1(pp)Pp1s12_259V2.1	Pp1s12_259V2.1	Pp1s12_259V2.1	12634056	Affinity Capture-Western	9606	BIOGRID	Homo sapiens	Pp1s12_259V2.1(pp)Pp1s12_259V2.1:Affinity Capture-Western	Pp1s12_259V2.1(pp)Pp1s12_259V2.1:Homo sapiens
Pp1s12_259V2.1(pp)Pp1s12_259V2.1	Pp1s12_259V2.1	Pp1s12_259V2.1	8407966	Affinity Capture-Western	9606	BIOGRID	Homo sapiens	Pp1s12_259V2.1(pp)Pp1s12_259V2.1:Affinity Capture-Western	Pp1s12_259V2.1(pp)Pp1s12_259V2.1:Homo sapiens
Pp1s12_259V2.1(pp)Pp1s12_259V2.1	Pp1s12_259V2.1	Pp1s12_259V2.1	8407966	Reconstituted Complex	9606	BIOGRID	Homo sapiens	Pp1s12_259V2.1(pp)Pp1s12_259V2.1:Reconstituted Complex	Pp1s12_259V2.1(pp)Pp1s12_259V2.1:Homo sapiens
Pp1s12_259V2.1(pp)Pp1s12_259V2.1	Pp1s12_259V2.1	Pp1s12_259V2.1	23695164	Two-hybrid	4896	BIOGRID	Schizosaccharomyes pombe	Pp1s12_259V2.1(pp)Pp1s12_259V2.1:Two-hybrid	Pp1s12_259V2.1(pp)Pp1s12_259V2.1:Schizosaccharomyes pombe
Pp1s12_261V2.1(pp)Pp1s1_414V2.1	Pp1s12_261V2.1	Pp1s1_414V2.1	18931302	Synthetic Growth Defect	3702	BIOGRID	A. thaliana	Pp1s12_261V2.1(pp)Pp1s1_414V2.1:Synthetic Growth Defect	Pp1s12_261V2.1(pp)Pp1s1_414V2.1:A. thaliana
Pp1s12_261V2.1(pp)Pp1s101_25V2.1	Pp1s12_261V2.1	Pp1s101_25V2.1	22681890	Negative Genetic	4896	BIOGRID	Schizosaccharomyes pombe	Pp1s12_261V2.1(pp)Pp1s101_25V2.1:Negative Genetic	Pp1s12_261V2.1(pp)Pp1s101_25V2.1:Schizosaccharomyes pombe
Pp1s12_261V2.1(pp)Pp1s103_118V2.1	Pp1s12_261V2.1	Pp1s103_118V2.1	18818364	Positive Genetic	4932	BIOGRID	Saccharomyces cerevisiae	Pp1s12_261V2.1(pp)Pp1s103_118V2.1:Positive Genetic	Pp1s12_261V2.1(pp)Pp1s103_118V2.1:Saccharomyces cerevisiae
Pp1s12_261V2.1(pp)Pp1s103_118V2.1	Pp1s12_261V2.1	Pp1s103_118V2.1	18818364	Positive Genetic	4896	BIOGRID	Schizosaccharomyes pombe	Pp1s12_261V2.1(pp)Pp1s103_118V2.1:Positive Genetic	Pp1s12_261V2.1(pp)Pp1s103_118V2.1:Schizosaccharomyes pombe
Pp1s12_261V2.1(pp)Pp1s109_262V2.1	Pp1s12_261V2.1	Pp1s109_262V2.1	18818364	Negative Genetic	4896	BIOGRID	Schizosaccharomyes pombe	Pp1s12_261V2.1(pp)Pp1s109_262V2.1:Negative Genetic	Pp1s12_261V2.1(pp)Pp1s109_262V2.1:Schizosaccharomyes pombe
Pp1s12_261V2.1(pp)Pp1s109_262V2.1	Pp1s12_261V2.1	Pp1s109_262V2.1	22681890	Negative Genetic	4896	BIOGRID	Schizosaccharomyes pombe	Pp1s12_261V2.1(pp)Pp1s109_262V2.1:Negative Genetic	Pp1s12_261V2.1(pp)Pp1s109_262V2.1:Schizosaccharomyes pombe
Pp1s12_261V2.1(pp)Pp1s113_1V2.1	Pp1s12_261V2.1	Pp1s113_1V2.1	18818364	Positive Genetic	4896	BIOGRID	Schizosaccharomyes pombe	Pp1s12_261V2.1(pp)Pp1s113_1V2.1:Positive Genetic	Pp1s12_261V2.1(pp)Pp1s113_1V2.1:Schizosaccharomyes pombe
Pp1s12_261V2.1(pp)Pp1s116_81V2.1	Pp1s12_261V2.1	Pp1s116_81V2.1	18931302	Synthetic Growth Defect	4896	BIOGRID	Schizosaccharomyes pombe	Pp1s12_261V2.1(pp)Pp1s116_81V2.1:Synthetic Growth Defect	Pp1s12_261V2.1(pp)Pp1s116_81V2.1:Schizosaccharomyes pombe
Pp1s12_279V2.1(pp)Pp1s111_153V2.1	Pp1s12_279V2.1	Pp1s111_153V2.1	17200106	Affinity Capture-MS	4932	BIOGRID	Saccharomyces cerevisiae	Pp1s12_279V2.1(pp)Pp1s111_153V2.1:Affinity Capture-MS	Pp1s12_279V2.1(pp)Pp1s111_153V2.1:Saccharomyces cerevisiae
Pp1s12_279V2.1(pp)Pp1s119_10V2.1	Pp1s12_279V2.1	Pp1s119_10V2.1	16169070	Affinity Capture-MS	4932	BIOGRID	Saccharomyces cerevisiae	Pp1s12_279V2.1(pp)Pp1s119_10V2.1:Affinity Capture-MS	Pp1s12_279V2.1(pp)Pp1s119_10V2.1:Saccharomyces cerevisiae
Pp1s12_279V2.1(pp)Pp1s119_10V2.1	Pp1s12_279V2.1	Pp1s119_10V2.1	16169070	Two-hybrid	9606	BIOGRID	Homo sapiens	Pp1s12_279V2.1(pp)Pp1s119_10V2.1:Two-hybrid	Pp1s12_279V2.1(pp)Pp1s119_10V2.1:Homo sapiens
Pp1s12_279V2.1(pp)Pp1s119_92V2.1	Pp1s12_279V2.1	Pp1s119_92V2.1	16429126	Negative Genetic	4896	BIOGRID	Schizosaccharomyes pombe	Pp1s12_279V2.1(pp)Pp1s119_92V2.1:Negative Genetic	Pp1s12_279V2.1(pp)Pp1s119_92V2.1:Schizosaccharomyes pombe
Pp1s12_279V2.1(pp)Pp1s119_92V2.1	Pp1s12_279V2.1	Pp1s119_92V2.1	17200106	Negative Genetic	4896	BIOGRID	Schizosaccharomyes pombe	Pp1s12_279V2.1(pp)Pp1s119_92V2.1:Negative Genetic	Pp1s12_279V2.1(pp)Pp1s119_92V2.1:Schizosaccharomyes pombe
Pp1s12_279V2.1(pp)Pp1s12_279V2.1	Pp1s12_279V2.1	Pp1s12_279V2.1	14759368	Negative Genetic	4932	BIOGRID	Saccharomyces cerevisiae	Pp1s12_279V2.1(pp)Pp1s12_279V2.1:Negative Genetic	Pp1s12_279V2.1(pp)Pp1s12_279V2.1:Saccharomyces cerevisiae
Pp1s12_279V2.1(pp)Pp1s12_279V2.1	Pp1s12_279V2.1	Pp1s12_279V2.1	11805826	Negative Genetic	4932	DIP	Saccharomyces cerevisiae	Pp1s12_279V2.1(pp)Pp1s12_279V2.1:Negative Genetic	Pp1s12_279V2.1(pp)Pp1s12_279V2.1:Saccharomyces cerevisiae
Pp1s12_29V2.1(pp)Pp1s106_31V2.1	Pp1s12_29V2.1	Pp1s106_31V2.1	21798944	Two-hybrid	3702	BIOGRID	A. thaliana	Pp1s12_29V2.1(pp)Pp1s106_31V2.1:Two-hybrid	Pp1s12_29V2.1(pp)Pp1s106_31V2.1:A. thaliana
Pp1s12_30V2.1(pp)Pp1s107_29V2.1	Pp1s12_30V2.1	Pp1s107_29V2.1	18362168	Positive Genetic	4896	BIOGRID	Schizosaccharomyes pombe	Pp1s12_30V2.1(pp)Pp1s107_29V2.1:Positive Genetic	Pp1s12_30V2.1(pp)Pp1s107_29V2.1:Schizosaccharomyes pombe
Pp1s12_30V2.1(pp)Pp1s12_30V2.1	Pp1s12_30V2.1	Pp1s12_30V2.1	11957110	Negative Genetic	4896	BIOGRID	Schizosaccharomyes pombe	Pp1s12_30V2.1(pp)Pp1s12_30V2.1:Negative Genetic	Pp1s12_30V2.1(pp)Pp1s12_30V2.1:Schizosaccharomyes pombe
Pp1s12_30V2.1(pp)Pp1s12_30V2.1	Pp1s12_30V2.1	Pp1s12_30V2.1	18467557	Synthetic Rescue	4896	BIOGRID	Schizosaccharomyes pombe	Pp1s12_30V2.1(pp)Pp1s12_30V2.1:Synthetic Rescue	Pp1s12_30V2.1(pp)Pp1s12_30V2.1:Schizosaccharomyes pombe
Pp1s12_30V2.1(pp)Pp1s12_30V2.1	Pp1s12_30V2.1	Pp1s12_30V2.1	19452121	Affinity Capture-MS	4896	BIOGRID	Schizosaccharomyes pombe	Pp1s12_30V2.1(pp)Pp1s12_30V2.1:Affinity Capture-MS	Pp1s12_30V2.1(pp)Pp1s12_30V2.1:Schizosaccharomyes pombe
Pp1s12_310V2.1(pp)Pp1s101_72V2.1	Pp1s12_310V2.1	Pp1s101_72V2.1	14605208	Two-hybrid	9606	BIOGRID	Homo sapiens	Pp1s12_310V2.1(pp)Pp1s101_72V2.1:Two-hybrid	Pp1s12_310V2.1(pp)Pp1s101_72V2.1:Homo sapiens
Pp1s12_310V2.1(pp)Pp1s101_72V2.1	Pp1s12_310V2.1	Pp1s101_72V2.1	14605208	Two-hybrid	7227	BIOGRID	Drosophila melanogaster	Pp1s12_310V2.1(pp)Pp1s101_72V2.1:Two-hybrid	Pp1s12_310V2.1(pp)Pp1s101_72V2.1:Drosophila melanogaster
Pp1s12_310V2.1(pp)Pp1s108_36V2.1	Pp1s12_310V2.1	Pp1s108_36V2.1	14605208	Affinity Capture-Western	9606	BIOGRID	Homo sapiens	Pp1s12_310V2.1(pp)Pp1s108_36V2.1:Affinity Capture-Western	Pp1s12_310V2.1(pp)Pp1s108_36V2.1:Homo sapiens
Pp1s12_310V2.1(pp)Pp1s108_36V2.1	Pp1s12_310V2.1	Pp1s108_36V2.1	14605208	Two-hybrid	7227	BIOGRID	Drosophila melanogaster	Pp1s12_310V2.1(pp)Pp1s108_36V2.1:Two-hybrid	Pp1s12_310V2.1(pp)Pp1s108_36V2.1:Drosophila melanogaster
Pp1s12_337V2.1(pp)Pp1s114_198V2.1	Pp1s12_337V2.1	Pp1s114_198V2.1	10715321	Two-hybrid	4932	BIOGRID	Saccharomyces cerevisiae	Pp1s12_337V2.1(pp)Pp1s114_198V2.1:Two-hybrid	Pp1s12_337V2.1(pp)Pp1s114_198V2.1:Saccharomyces cerevisiae
Pp1s12_337V2.1(pp)Pp1s114_198V2.1	Pp1s12_337V2.1	Pp1s114_198V2.1	10715321	Two-hybrid	3702	BIOGRID	A. thaliana	Pp1s12_337V2.1(pp)Pp1s114_198V2.1:Two-hybrid	Pp1s12_337V2.1(pp)Pp1s114_198V2.1:A. thaliana
Pp1s12_337V2.1(pp)Pp1s114_198V2.1	Pp1s12_337V2.1	Pp1s114_198V2.1	10715321	Reconstituted Complex	3702	BIOGRID	A. thaliana	Pp1s12_337V2.1(pp)Pp1s114_198V2.1:Reconstituted Complex	Pp1s12_337V2.1(pp)Pp1s114_198V2.1:A. thaliana
Pp1s12_337V2.1(pp)Pp1s114_198V2.1	Pp1s12_337V2.1	Pp1s114_198V2.1	10715321	Co-fractionation	3702	BIOGRID	A. thaliana	Pp1s12_337V2.1(pp)Pp1s114_198V2.1:Co-fractionation	Pp1s12_337V2.1(pp)Pp1s114_198V2.1:A. thaliana
Pp1s12_337V2.1(pp)Pp1s12_337V2.1	Pp1s12_337V2.1	Pp1s12_337V2.1	10715321	Two-hybrid	4932	BIOGRID	Saccharomyces cerevisiae	Pp1s12_337V2.1(pp)Pp1s12_337V2.1:Two-hybrid	Pp1s12_337V2.1(pp)Pp1s12_337V2.1:Saccharomyces cerevisiae
Pp1s12_337V2.1(pp)Pp1s12_337V2.1	Pp1s12_337V2.1	Pp1s12_337V2.1	18203920	Two-hybrid	4932	BIOGRID	Saccharomyces cerevisiae	Pp1s12_337V2.1(pp)Pp1s12_337V2.1:Two-hybrid	Pp1s12_337V2.1(pp)Pp1s12_337V2.1:Saccharomyces cerevisiae
Pp1s12_337V2.1(pp)Pp1s12_337V2.1	Pp1s12_337V2.1	Pp1s12_337V2.1	18203920	Affinity Capture-Western	3702	BIOGRID	A. thaliana	Pp1s12_337V2.1(pp)Pp1s12_337V2.1:Affinity Capture-Western	Pp1s12_337V2.1(pp)Pp1s12_337V2.1:A. thaliana
Pp1s12_337V2.1(pp)Pp1s12_337V2.1	Pp1s12_337V2.1	Pp1s12_337V2.1	10715321	Two-hybrid	3702	BIOGRID	A. thaliana	Pp1s12_337V2.1(pp)Pp1s12_337V2.1:Two-hybrid	Pp1s12_337V2.1(pp)Pp1s12_337V2.1:A. thaliana
Pp1s12_337V2.1(pp)Pp1s12_337V2.1	Pp1s12_337V2.1	Pp1s12_337V2.1	10715321	Reconstituted Complex	3702	BIOGRID	A. thaliana	Pp1s12_337V2.1(pp)Pp1s12_337V2.1:Reconstituted Complex	Pp1s12_337V2.1(pp)Pp1s12_337V2.1:A. thaliana
Pp1s12_339V2.1(pp)Pp1s100_110V2.1	Pp1s12_339V2.1	Pp1s100_110V2.1	16429126	Affinity Capture-MS	4932	intact	Saccharomyces cerevisiae	Pp1s12_339V2.1(pp)Pp1s100_110V2.1:Affinity Capture-MS	Pp1s12_339V2.1(pp)Pp1s100_110V2.1:Saccharomyces cerevisiae
Pp1s12_347V2.1(pp)Pp1s114_14V2.1	Pp1s12_347V2.1	Pp1s114_14V2.1	20093466	Affinity Capture-MS	4932	BIOGRID	Saccharomyces cerevisiae	Pp1s12_347V2.1(pp)Pp1s114_14V2.1:Affinity Capture-MS	Pp1s12_347V2.1(pp)Pp1s114_14V2.1:Saccharomyces cerevisiae
Pp1s12_347V2.1(pp)Pp1s115_126V2.1	Pp1s12_347V2.1	Pp1s115_126V2.1	20093466	Affinity Capture-MS	4932	BIOGRID	Saccharomyces cerevisiae	Pp1s12_347V2.1(pp)Pp1s115_126V2.1:Affinity Capture-MS	Pp1s12_347V2.1(pp)Pp1s115_126V2.1:Saccharomyces cerevisiae
Pp1s12_347V2.1(pp)Pp1s12_259V2.1	Pp1s12_347V2.1	Pp1s12_259V2.1	20093466	Affinity Capture-MS	4932	BIOGRID	Saccharomyces cerevisiae	Pp1s12_347V2.1(pp)Pp1s12_259V2.1:Affinity Capture-MS	Pp1s12_347V2.1(pp)Pp1s12_259V2.1:Saccharomyces cerevisiae
Pp1s12_347V2.1(pp)Pp1s12_347V2.1	Pp1s12_347V2.1	Pp1s12_347V2.1	18719252	Affinity Capture-MS	4932	BIOGRID	Saccharomyces cerevisiae	Pp1s12_347V2.1(pp)Pp1s12_347V2.1:Affinity Capture-MS	Pp1s12_347V2.1(pp)Pp1s12_347V2.1:Saccharomyces cerevisiae
Pp1s12_349V2.1(pp)Pp1s1_313V2.1	Pp1s12_349V2.1	Pp1s1_313V2.1	17314980	Affinity Capture-MS	4932	BIOGRID	Saccharomyces cerevisiae	Pp1s12_349V2.1(pp)Pp1s1_313V2.1:Affinity Capture-MS	Pp1s12_349V2.1(pp)Pp1s1_313V2.1:Saccharomyces cerevisiae
Pp1s12_349V2.1(pp)Pp1s103_118V2.1	Pp1s12_349V2.1	Pp1s103_118V2.1	22939629	Co-fractionation	9606	BIOGRID	Homo sapiens	Pp1s12_349V2.1(pp)Pp1s103_118V2.1:Co-fractionation	Pp1s12_349V2.1(pp)Pp1s103_118V2.1:Homo sapiens
Pp1s12_349V2.1(pp)Pp1s106_68V2.1	Pp1s12_349V2.1	Pp1s106_68V2.1	16554755	Affinity Capture-MS	4932	BIOGRID	Saccharomyces cerevisiae	Pp1s12_349V2.1(pp)Pp1s106_68V2.1:Affinity Capture-MS	Pp1s12_349V2.1(pp)Pp1s106_68V2.1:Saccharomyces cerevisiae
Pp1s12_349V2.1(pp)Pp1s106_68V2.1	Pp1s12_349V2.1	Pp1s106_68V2.1	17880717	Phenotypic Enhancement	4932	BIOGRID	Saccharomyces cerevisiae	Pp1s12_349V2.1(pp)Pp1s106_68V2.1:Phenotypic Enhancement	Pp1s12_349V2.1(pp)Pp1s106_68V2.1:Saccharomyces cerevisiae
Pp1s12_349V2.1(pp)Pp1s11_234V2.1	Pp1s12_349V2.1	Pp1s11_234V2.1	19782028	Affinity Capture-MS	7227	BIOGRID	Drosophila melanogaster	Pp1s12_349V2.1(pp)Pp1s11_234V2.1:Affinity Capture-MS	Pp1s12_349V2.1(pp)Pp1s11_234V2.1:Drosophila melanogaster
Pp1s12_349V2.1(pp)Pp1s11_3V2.1	Pp1s12_349V2.1	Pp1s11_3V2.1	16429126	Reconstituted Complex	1148	DIP	Synechocystis	Pp1s12_349V2.1(pp)Pp1s11_3V2.1:Reconstituted Complex	Pp1s12_349V2.1(pp)Pp1s11_3V2.1:Synechocystis
Pp1s12_349V2.1(pp)Pp1s113_37V2.1	Pp1s12_349V2.1	Pp1s113_37V2.1	9784495	Synthetic Lethality	4932	BIOGRID	Saccharomyces cerevisiae	Pp1s12_349V2.1(pp)Pp1s113_37V2.1:Synthetic Lethality	Pp1s12_349V2.1(pp)Pp1s113_37V2.1:Saccharomyces cerevisiae
Pp1s12_349V2.1(pp)Pp1s117_6V2.1	Pp1s12_349V2.1	Pp1s117_6V2.1	11694505	Negative Genetic	4932	BIOGRID	Saccharomyces cerevisiae	Pp1s12_349V2.1(pp)Pp1s117_6V2.1:Negative Genetic	Pp1s12_349V2.1(pp)Pp1s117_6V2.1:Saccharomyces cerevisiae
Pp1s12_349V2.1(pp)Pp1s117_6V2.1	Pp1s12_349V2.1	Pp1s117_6V2.1	16429126	Negative Genetic	9606	BIOGRID	Homo sapiens	Pp1s12_349V2.1(pp)Pp1s117_6V2.1:Negative Genetic	Pp1s12_349V2.1(pp)Pp1s117_6V2.1:Homo sapiens
Pp1s12_349V2.1(pp)Pp1s117_6V2.1	Pp1s12_349V2.1	Pp1s117_6V2.1	16554755	Negative Genetic	7227	BIOGRID	Drosophila melanogaster	Pp1s12_349V2.1(pp)Pp1s117_6V2.1:Negative Genetic	Pp1s12_349V2.1(pp)Pp1s117_6V2.1:Drosophila melanogaster
Pp1s12_349V2.1(pp)Pp1s117_6V2.1	Pp1s12_349V2.1	Pp1s117_6V2.1	17200106	Negative Genetic	7227	BIOGRID	Drosophila melanogaster	Pp1s12_349V2.1(pp)Pp1s117_6V2.1:Negative Genetic	Pp1s12_349V2.1(pp)Pp1s117_6V2.1:Drosophila melanogaster
Pp1s12_349V2.1(pp)Pp1s117_6V2.1	Pp1s12_349V2.1	Pp1s117_6V2.1	18373695	Affinity Capture-Western	7227	BIOGRID	Drosophila melanogaster	Pp1s12_349V2.1(pp)Pp1s117_6V2.1:Affinity Capture-Western	Pp1s12_349V2.1(pp)Pp1s117_6V2.1:Drosophila melanogaster
Pp1s12_349V2.1(pp)Pp1s118_148V2.1	Pp1s12_349V2.1	Pp1s118_148V2.1	22863883	Affinity Capture-MS	9606	BIOGRID	Homo sapiens	Pp1s12_349V2.1(pp)Pp1s118_148V2.1:Affinity Capture-MS	Pp1s12_349V2.1(pp)Pp1s118_148V2.1:Homo sapiens
Pp1s12_349V2.1(pp)Pp1s12_349V2.1	Pp1s12_349V2.1	Pp1s12_349V2.1	17880717	Phenotypic Enhancement	4932	BIOGRID	Saccharomyces cerevisiae	Pp1s12_349V2.1(pp)Pp1s12_349V2.1:Phenotypic Enhancement	Pp1s12_349V2.1(pp)Pp1s12_349V2.1:Saccharomyces cerevisiae
Pp1s12_349V2.1(pp)Pp1s12_349V2.1	Pp1s12_349V2.1	Pp1s12_349V2.1	11805826	NR	6239	DIP	C. elegans	Pp1s12_349V2.1(pp)Pp1s12_349V2.1:NR	Pp1s12_349V2.1(pp)Pp1s12_349V2.1:C. elegans
Pp1s12_349V2.1(pp)Pp1s12_349V2.1	Pp1s12_349V2.1	Pp1s12_349V2.1	12490953	Two-hybrid	9606	DIP	Homo sapiens	Pp1s12_349V2.1(pp)Pp1s12_349V2.1:Two-hybrid	Pp1s12_349V2.1(pp)Pp1s12_349V2.1:Homo sapiens
Pp1s12_349V2.1(pp)Pp1s12_349V2.1	Pp1s12_349V2.1	Pp1s12_349V2.1	15516265	Two-hybrid	7227	BIOGRID	Drosophila melanogaster	Pp1s12_349V2.1(pp)Pp1s12_349V2.1:Two-hybrid	Pp1s12_349V2.1(pp)Pp1s12_349V2.1:Drosophila melanogaster
Pp1s12_349V2.1(pp)Pp1s12_349V2.1	Pp1s12_349V2.1	Pp1s12_349V2.1	22939629	Co-fractionation	9606	BIOGRID	Homo sapiens	Pp1s12_349V2.1(pp)Pp1s12_349V2.1:Co-fractionation	Pp1s12_349V2.1(pp)Pp1s12_349V2.1:Homo sapiens
Pp1s12_349V2.1(pp)Pp1s12_349V2.1	Pp1s12_349V2.1	Pp1s12_349V2.1	22863883	Affinity Capture-MS	9606	BIOGRID	Homo sapiens	Pp1s12_349V2.1(pp)Pp1s12_349V2.1:Affinity Capture-MS	Pp1s12_349V2.1(pp)Pp1s12_349V2.1:Homo sapiens
Pp1s12_349V2.1(pp)Pp1s12_349V2.1	Pp1s12_349V2.1	Pp1s12_349V2.1	23778966	Affinity Capture-MS	3702	BIOGRID	A. thaliana	Pp1s12_349V2.1(pp)Pp1s12_349V2.1:Affinity Capture-MS	Pp1s12_349V2.1(pp)Pp1s12_349V2.1:A. thaliana
Pp1s12_355V2.1(pp)Pp1s102_66V2.1	Pp1s12_355V2.1	Pp1s102_66V2.1	20093466	Reconstituted Complex	7227	BIOGRID	Drosophila melanogaster	Pp1s12_355V2.1(pp)Pp1s102_66V2.1:Reconstituted Complex	Pp1s12_355V2.1(pp)Pp1s102_66V2.1:Drosophila melanogaster
Pp1s12_355V2.1(pp)Pp1s107_171V2.1	Pp1s12_355V2.1	Pp1s107_171V2.1	20093466	Phenotypic Enhancement	4932	BIOGRID	Saccharomyces cerevisiae	Pp1s12_355V2.1(pp)Pp1s107_171V2.1:Phenotypic Enhancement	Pp1s12_355V2.1(pp)Pp1s107_171V2.1:Saccharomyces cerevisiae
Pp1s12_355V2.1(pp)Pp1s112_23V2.1	Pp1s12_355V2.1	Pp1s112_23V2.1	20093466	Negative Genetic	4932	BIOGRID	Saccharomyces cerevisiae	Pp1s12_355V2.1(pp)Pp1s112_23V2.1:Negative Genetic	Pp1s12_355V2.1(pp)Pp1s112_23V2.1:Saccharomyces cerevisiae
Pp1s12_355V2.1(pp)Pp1s113_1V2.1	Pp1s12_355V2.1	Pp1s113_1V2.1	20093466	Affinity Capture-MS	4932	BIOGRID	Saccharomyces cerevisiae	Pp1s12_355V2.1(pp)Pp1s113_1V2.1:Affinity Capture-MS	Pp1s12_355V2.1(pp)Pp1s113_1V2.1:Saccharomyces cerevisiae
Pp1s12_355V2.1(pp)Pp1s117_173V2.1	Pp1s12_355V2.1	Pp1s117_173V2.1	8590804	Affinity Capture-MS	4932	BIOGRID	Saccharomyces cerevisiae	Pp1s12_355V2.1(pp)Pp1s117_173V2.1:Affinity Capture-MS	Pp1s12_355V2.1(pp)Pp1s117_173V2.1:Saccharomyces cerevisiae
Pp1s12_365V2.1(pp)Pp1s114_128V2.1	Pp1s12_365V2.1	Pp1s114_128V2.1	12732143	Affinity Capture-Western	9606	BIOGRID	Homo sapiens	Pp1s12_365V2.1(pp)Pp1s114_128V2.1:Affinity Capture-Western	Pp1s12_365V2.1(pp)Pp1s114_128V2.1:Homo sapiens
Pp1s12_365V2.1(pp)Pp1s12_365V2.1	Pp1s12_365V2.1	Pp1s12_365V2.1	20622147	Affinity Capture-Western	3702	BIOGRID	A. thaliana	Pp1s12_365V2.1(pp)Pp1s12_365V2.1:Affinity Capture-Western	Pp1s12_365V2.1(pp)Pp1s12_365V2.1:A. thaliana
Pp1s12_365V2.1(pp)Pp1s12_365V2.1	Pp1s12_365V2.1	Pp1s12_365V2.1	20622147	PCA	3702	BIOGRID	A. thaliana	Pp1s12_365V2.1(pp)Pp1s12_365V2.1:PCA	Pp1s12_365V2.1(pp)Pp1s12_365V2.1:A. thaliana
Pp1s12_368V2.1(pp)Pp1s108_16V2.1	Pp1s12_368V2.1	Pp1s108_16V2.1	20093466	Affinity Capture-MS	4932	BIOGRID	Saccharomyces cerevisiae	Pp1s12_368V2.1(pp)Pp1s108_16V2.1:Affinity Capture-MS	Pp1s12_368V2.1(pp)Pp1s108_16V2.1:Saccharomyces cerevisiae
Pp1s12_368V2.1(pp)Pp1s117_6V2.1	Pp1s12_368V2.1	Pp1s117_6V2.1	16554755	Negative Genetic	7227	BIOGRID	Drosophila melanogaster	Pp1s12_368V2.1(pp)Pp1s117_6V2.1:Negative Genetic	Pp1s12_368V2.1(pp)Pp1s117_6V2.1:Drosophila melanogaster
Pp1s12_368V2.1(pp)Pp1s118_108V2.1	Pp1s12_368V2.1	Pp1s118_108V2.1	16429126	NR	4932	DIP	Saccharomyces cerevisiae	Pp1s12_368V2.1(pp)Pp1s118_108V2.1:NR	Pp1s12_368V2.1(pp)Pp1s118_108V2.1:Saccharomyces cerevisiae
Pp1s12_368V2.1(pp)Pp1s12_368V2.1	Pp1s12_368V2.1	Pp1s12_368V2.1	18719252	Biochemical Activity	4932	BIOGRID	Saccharomyces cerevisiae	Pp1s12_368V2.1(pp)Pp1s12_368V2.1:Biochemical Activity	Pp1s12_368V2.1(pp)Pp1s12_368V2.1:Saccharomyces cerevisiae
Pp1s12_407V2.1(pp)Pp1s117_129V2.1	Pp1s12_407V2.1	Pp1s117_129V2.1	24014766	Co-purification	4896	BIOGRID	Schizosaccharomyes pombe	Pp1s12_407V2.1(pp)Pp1s117_129V2.1:Co-purification	Pp1s12_407V2.1(pp)Pp1s117_129V2.1:Schizosaccharomyes pombe
Pp1s12_41V2.1(pp)Pp1s12_41V2.1	Pp1s12_41V2.1	Pp1s12_41V2.1	21798944	Two-hybrid	3702	BIOGRID	A. thaliana	Pp1s12_41V2.1(pp)Pp1s12_41V2.1:Two-hybrid	Pp1s12_41V2.1(pp)Pp1s12_41V2.1:A. thaliana
Pp1s12_62V2.1(pp)Pp1s105_11V2.1	Pp1s12_62V2.1	Pp1s105_11V2.1	17545225	Two-hybrid	3702	BIOGRID	A. thaliana	Pp1s12_62V2.1(pp)Pp1s105_11V2.1:Two-hybrid	Pp1s12_62V2.1(pp)Pp1s105_11V2.1:A. thaliana
Pp1s12_62V2.1(pp)Pp1s105_11V2.1	Pp1s12_62V2.1	Pp1s105_11V2.1	18642946	Two-hybrid	3702	BIOGRID	A. thaliana	Pp1s12_62V2.1(pp)Pp1s105_11V2.1:Two-hybrid	Pp1s12_62V2.1(pp)Pp1s105_11V2.1:A. thaliana
Pp1s12_62V2.1(pp)Pp1s105_11V2.1	Pp1s12_62V2.1	Pp1s105_11V2.1	10930573	Two-hybrid	3702	BIOGRID	A. thaliana	Pp1s12_62V2.1(pp)Pp1s105_11V2.1:Two-hybrid	Pp1s12_62V2.1(pp)Pp1s105_11V2.1:A. thaliana
Pp1s12_62V2.1(pp)Pp1s105_11V2.1	Pp1s12_62V2.1	Pp1s105_11V2.1	17545225	Biochemical Activity	3702	BIOGRID	A. thaliana	Pp1s12_62V2.1(pp)Pp1s105_11V2.1:Biochemical Activity	Pp1s12_62V2.1(pp)Pp1s105_11V2.1:A. thaliana
Pp1s12_62V2.1(pp)Pp1s12_202V2.1	Pp1s12_62V2.1	Pp1s12_202V2.1	18642946	Two-hybrid	3702	BIOGRID	A. thaliana	Pp1s12_62V2.1(pp)Pp1s12_202V2.1:Two-hybrid	Pp1s12_62V2.1(pp)Pp1s12_202V2.1:A. thaliana
Pp1s12_74V2.1(pp)Pp1s100_110V2.1	Pp1s12_74V2.1	Pp1s100_110V2.1	16429126	NR	9606	DIP	Homo sapiens	Pp1s12_74V2.1(pp)Pp1s100_110V2.1:NR	Pp1s12_74V2.1(pp)Pp1s100_110V2.1:Homo sapiens
Pp1s12_74V2.1(pp)Pp1s106_133V2.1	Pp1s12_74V2.1	Pp1s106_133V2.1	16429126	Negative Genetic	4932	DIP	Saccharomyces cerevisiae	Pp1s12_74V2.1(pp)Pp1s106_133V2.1:Negative Genetic	Pp1s12_74V2.1(pp)Pp1s106_133V2.1:Saccharomyces cerevisiae
Pp1s12_74V2.1(pp)Pp1s107_55V2.1	Pp1s12_74V2.1	Pp1s107_55V2.1	20093466	Phenotypic Suppression	4932	BIOGRID	Saccharomyces cerevisiae	Pp1s12_74V2.1(pp)Pp1s107_55V2.1:Phenotypic Suppression	Pp1s12_74V2.1(pp)Pp1s107_55V2.1:Saccharomyces cerevisiae
Pp1s12_74V2.1(pp)Pp1s108_177V2.1	Pp1s12_74V2.1	Pp1s108_177V2.1	19061648	Co-purification	4932	BIOGRID	Saccharomyces cerevisiae	Pp1s12_74V2.1(pp)Pp1s108_177V2.1:Co-purification	Pp1s12_74V2.1(pp)Pp1s108_177V2.1:Saccharomyces cerevisiae
Pp1s12_74V2.1(pp)Pp1s108_22V2.1	Pp1s12_74V2.1	Pp1s108_22V2.1	19061648	Co-purification	4932	BIOGRID	Saccharomyces cerevisiae	Pp1s12_74V2.1(pp)Pp1s108_22V2.1:Co-purification	Pp1s12_74V2.1(pp)Pp1s108_22V2.1:Saccharomyces cerevisiae
Pp1s12_74V2.1(pp)Pp1s11_234V2.1	Pp1s12_74V2.1	Pp1s11_234V2.1	16429126	Phenotypic Suppression	9606	DIP	Homo sapiens	Pp1s12_74V2.1(pp)Pp1s11_234V2.1:Phenotypic Suppression	Pp1s12_74V2.1(pp)Pp1s11_234V2.1:Homo sapiens
Pp1s12_74V2.1(pp)Pp1s113_1V2.1	Pp1s12_74V2.1	Pp1s113_1V2.1	16429126	NR	83333	DIP	E. coli	Pp1s12_74V2.1(pp)Pp1s113_1V2.1:NR	Pp1s12_74V2.1(pp)Pp1s113_1V2.1:E. coli
Pp1s12_74V2.1(pp)Pp1s117_6V2.1	Pp1s12_74V2.1	Pp1s117_6V2.1	16429126	Negative Genetic	7227	BIOGRID	Drosophila melanogaster	Pp1s12_74V2.1(pp)Pp1s117_6V2.1:Negative Genetic	Pp1s12_74V2.1(pp)Pp1s117_6V2.1:Drosophila melanogaster
Pp1s12_74V2.1(pp)Pp1s12_202V2.1	Pp1s12_74V2.1	Pp1s12_202V2.1	20093466	NR	4932	BIOGRID	Saccharomyces cerevisiae	Pp1s12_74V2.1(pp)Pp1s12_202V2.1:NR	Pp1s12_74V2.1(pp)Pp1s12_202V2.1:Saccharomyces cerevisiae
Pp1s12_74V2.1(pp)Pp1s12_241V2.1	Pp1s12_74V2.1	Pp1s12_241V2.1	20093466	Affinity Capture-MS	4932	BIOGRID	Saccharomyces cerevisiae	Pp1s12_74V2.1(pp)Pp1s12_241V2.1:Affinity Capture-MS	Pp1s12_74V2.1(pp)Pp1s12_241V2.1:Saccharomyces cerevisiae
Pp1s12_94V2.1(pp)Pp1s106_182V2.1	Pp1s12_94V2.1	Pp1s106_182V2.1	18719252	Affinity Capture-MS	4932	BIOGRID	Saccharomyces cerevisiae	Pp1s12_94V2.1(pp)Pp1s106_182V2.1:Affinity Capture-MS	Pp1s12_94V2.1(pp)Pp1s106_182V2.1:Saccharomyces cerevisiae
Pp1s12_94V2.1(pp)Pp1s11_3V2.1	Pp1s12_94V2.1	Pp1s11_3V2.1	19055778	Co-purification	4932	BIOGRID	Saccharomyces cerevisiae	Pp1s12_94V2.1(pp)Pp1s11_3V2.1:Co-purification	Pp1s12_94V2.1(pp)Pp1s11_3V2.1:Saccharomyces cerevisiae
Pp1s120_100V2.1(pp)Pp1s120_100V2.1	Pp1s120_100V2.1	Pp1s120_100V2.1	10924358	Two-hybrid	7227	BIOGRID	Drosophila melanogaster	Pp1s120_100V2.1(pp)Pp1s120_100V2.1:Two-hybrid	Pp1s120_100V2.1(pp)Pp1s120_100V2.1:Drosophila melanogaster
Pp1s120_100V2.1(pp)Pp1s120_100V2.1	Pp1s120_100V2.1	Pp1s120_100V2.1	15485649	Two-hybrid	4896	BIOGRID	Schizosaccharomyes pombe	Pp1s120_100V2.1(pp)Pp1s120_100V2.1:Two-hybrid	Pp1s120_100V2.1(pp)Pp1s120_100V2.1:Schizosaccharomyes pombe
Pp1s120_110V2.1(pp)Pp1s101_25V2.1	Pp1s120_110V2.1	Pp1s101_25V2.1	22681890	Negative Genetic	4896	BIOGRID	Schizosaccharomyes pombe	Pp1s120_110V2.1(pp)Pp1s101_25V2.1:Negative Genetic	Pp1s120_110V2.1(pp)Pp1s101_25V2.1:Schizosaccharomyes pombe
Pp1s120_110V2.1(pp)Pp1s11_250V2.1	Pp1s120_110V2.1	Pp1s11_250V2.1	22681890	Negative Genetic	4896	BIOGRID	Schizosaccharomyes pombe	Pp1s120_110V2.1(pp)Pp1s11_250V2.1:Negative Genetic	Pp1s120_110V2.1(pp)Pp1s11_250V2.1:Schizosaccharomyes pombe
Pp1s120_110V2.1(pp)Pp1s113_1V2.1	Pp1s120_110V2.1	Pp1s113_1V2.1	19054355	FRET	3702	BIOGRID	A. thaliana	Pp1s120_110V2.1(pp)Pp1s113_1V2.1:FRET	Pp1s120_110V2.1(pp)Pp1s113_1V2.1:A. thaliana
Pp1s120_110V2.1(pp)Pp1s113_1V2.1	Pp1s120_110V2.1	Pp1s113_1V2.1	19054355	PCA	3702	BIOGRID	A. thaliana	Pp1s120_110V2.1(pp)Pp1s113_1V2.1:PCA	Pp1s120_110V2.1(pp)Pp1s113_1V2.1:A. thaliana
Pp1s120_137V2.1(pp)Pp1s101_25V2.1	Pp1s120_137V2.1	Pp1s101_25V2.1	22681890	Positive Genetic	4896	BIOGRID	Schizosaccharomyes pombe	Pp1s120_137V2.1(pp)Pp1s101_25V2.1:Positive Genetic	Pp1s120_137V2.1(pp)Pp1s101_25V2.1:Schizosaccharomyes pombe
Pp1s120_137V2.1(pp)Pp1s117_77V2.1	Pp1s120_137V2.1	Pp1s117_77V2.1	22681890	Negative Genetic	4896	BIOGRID	Schizosaccharomyes pombe	Pp1s120_137V2.1(pp)Pp1s117_77V2.1:Negative Genetic	Pp1s120_137V2.1(pp)Pp1s117_77V2.1:Schizosaccharomyes pombe
Pp1s120_137V2.1(pp)Pp1s120_137V2.1	Pp1s120_137V2.1	Pp1s120_137V2.1	16999738	Synthetic Growth Defect	4932	BIOGRID	Saccharomyces cerevisiae	Pp1s120_137V2.1(pp)Pp1s120_137V2.1:Synthetic Growth Defect	Pp1s120_137V2.1(pp)Pp1s120_137V2.1:Saccharomyces cerevisiae
Pp1s120_137V2.1(pp)Pp1s120_137V2.1	Pp1s120_137V2.1	Pp1s120_137V2.1	16999738	Phenotypic Suppression	4932	BIOGRID	Saccharomyces cerevisiae	Pp1s120_137V2.1(pp)Pp1s120_137V2.1:Phenotypic Suppression	Pp1s120_137V2.1(pp)Pp1s120_137V2.1:Saccharomyces cerevisiae
Pp1s120_137V2.1(pp)Pp1s120_137V2.1	Pp1s120_137V2.1	Pp1s120_137V2.1	16999738	Synthetic Growth Defect	4896	BIOGRID	Schizosaccharomyes pombe	Pp1s120_137V2.1(pp)Pp1s120_137V2.1:Synthetic Growth Defect	Pp1s120_137V2.1(pp)Pp1s120_137V2.1:Schizosaccharomyes pombe
Pp1s120_78V2.1(pp)Pp1s119_46V2.1	Pp1s120_78V2.1	Pp1s119_46V2.1	22036573	Affinity Capture-MS	7227	BIOGRID	Drosophila melanogaster	Pp1s120_78V2.1(pp)Pp1s119_46V2.1:Affinity Capture-MS	Pp1s120_78V2.1(pp)Pp1s119_46V2.1:Drosophila melanogaster
Pp1s121_153V2.1(pp)Pp1s102_66V2.1	Pp1s121_153V2.1	Pp1s102_66V2.1	23455922	Affinity Capture-MS	9606	BIOGRID	Homo sapiens	Pp1s121_153V2.1(pp)Pp1s102_66V2.1:Affinity Capture-MS	Pp1s121_153V2.1(pp)Pp1s102_66V2.1:Homo sapiens
Pp1s121_153V2.1(pp)Pp1s106_173V2.1	Pp1s121_153V2.1	Pp1s106_173V2.1	23455922	Affinity Capture-MS	9606	BIOGRID	Homo sapiens	Pp1s121_153V2.1(pp)Pp1s106_173V2.1:Affinity Capture-MS	Pp1s121_153V2.1(pp)Pp1s106_173V2.1:Homo sapiens
Pp1s121_153V2.1(pp)Pp1s107_167V2.1	Pp1s121_153V2.1	Pp1s107_167V2.1	20305087	Affinity Capture-MS	9606	BIOGRID	Homo sapiens	Pp1s121_153V2.1(pp)Pp1s107_167V2.1:Affinity Capture-MS	Pp1s121_153V2.1(pp)Pp1s107_167V2.1:Homo sapiens
Pp1s121_153V2.1(pp)Pp1s109_70V2.1	Pp1s121_153V2.1	Pp1s109_70V2.1	17643375	Affinity Capture-MS	9606	BIOGRID	Homo sapiens	Pp1s121_153V2.1(pp)Pp1s109_70V2.1:Affinity Capture-MS	Pp1s121_153V2.1(pp)Pp1s109_70V2.1:Homo sapiens
Pp1s121_153V2.1(pp)Pp1s109_70V2.1	Pp1s121_153V2.1	Pp1s109_70V2.1	23455922	Affinity Capture-MS	9606	BIOGRID	Homo sapiens	Pp1s121_153V2.1(pp)Pp1s109_70V2.1:Affinity Capture-MS	Pp1s121_153V2.1(pp)Pp1s109_70V2.1:Homo sapiens
Pp1s121_153V2.1(pp)Pp1s113_30V2.1	Pp1s121_153V2.1	Pp1s113_30V2.1	23455922	Affinity Capture-MS	9606	BIOGRID	Homo sapiens	Pp1s121_153V2.1(pp)Pp1s113_30V2.1:Affinity Capture-MS	Pp1s121_153V2.1(pp)Pp1s113_30V2.1:Homo sapiens
Pp1s121_153V2.1(pp)Pp1s121_153V2.1	Pp1s121_153V2.1	Pp1s121_153V2.1	10958691	Biochemical Activity	9606	BIOGRID	Homo sapiens	Pp1s121_153V2.1(pp)Pp1s121_153V2.1:Biochemical Activity	Pp1s121_153V2.1(pp)Pp1s121_153V2.1:Homo sapiens
Pp1s121_153V2.1(pp)Pp1s121_153V2.1	Pp1s121_153V2.1	Pp1s121_153V2.1	18971272	Biochemical Activity	9606	BIOGRID	Homo sapiens	Pp1s121_153V2.1(pp)Pp1s121_153V2.1:Biochemical Activity	Pp1s121_153V2.1(pp)Pp1s121_153V2.1:Homo sapiens
Pp1s121_153V2.1(pp)Pp1s121_153V2.1	Pp1s121_153V2.1	Pp1s121_153V2.1	20603019	Affinity Capture-Western	9606	BIOGRID	Homo sapiens	Pp1s121_153V2.1(pp)Pp1s121_153V2.1:Affinity Capture-Western	Pp1s121_153V2.1(pp)Pp1s121_153V2.1:Homo sapiens
Pp1s121_153V2.1(pp)Pp1s121_153V2.1	Pp1s121_153V2.1	Pp1s121_153V2.1	14580347	Biochemical Activity	9606	BIOGRID	Homo sapiens	Pp1s121_153V2.1(pp)Pp1s121_153V2.1:Biochemical Activity	Pp1s121_153V2.1(pp)Pp1s121_153V2.1:Homo sapiens
Pp1s121_153V2.1(pp)Pp1s121_153V2.1	Pp1s121_153V2.1	Pp1s121_153V2.1	18566585	Biochemical Activity	9606	BIOGRID	Homo sapiens	Pp1s121_153V2.1(pp)Pp1s121_153V2.1:Biochemical Activity	Pp1s121_153V2.1(pp)Pp1s121_153V2.1:Homo sapiens
Pp1s121_153V2.1(pp)Pp1s121_153V2.1	Pp1s121_153V2.1	Pp1s121_153V2.1	11572868	Biochemical Activity	9606	BIOGRID	Homo sapiens	Pp1s121_153V2.1(pp)Pp1s121_153V2.1:Biochemical Activity	Pp1s121_153V2.1(pp)Pp1s121_153V2.1:Homo sapiens
Pp1s121_153V2.1(pp)Pp1s121_153V2.1	Pp1s121_153V2.1	Pp1s121_153V2.1	21729782	Affinity Capture-MS	9606	BIOGRID	Homo sapiens	Pp1s121_153V2.1(pp)Pp1s121_153V2.1:Affinity Capture-MS	Pp1s121_153V2.1(pp)Pp1s121_153V2.1:Homo sapiens
Pp1s121_153V2.1(pp)Pp1s121_153V2.1	Pp1s121_153V2.1	Pp1s121_153V2.1	8870681	Biochemical Activity	9606	BIOGRID	Homo sapiens	Pp1s121_153V2.1(pp)Pp1s121_153V2.1:Biochemical Activity	Pp1s121_153V2.1(pp)Pp1s121_153V2.1:Homo sapiens
Pp1s121_153V2.1(pp)Pp1s121_153V2.1	Pp1s121_153V2.1	Pp1s121_153V2.1	8870681	Co-fractionation	9606	BIOGRID	Homo sapiens	Pp1s121_153V2.1(pp)Pp1s121_153V2.1:Co-fractionation	Pp1s121_153V2.1(pp)Pp1s121_153V2.1:Homo sapiens
Pp1s121_153V2.1(pp)Pp1s121_153V2.1	Pp1s121_153V2.1	Pp1s121_153V2.1	9557739	Biochemical Activity	9606	BIOGRID	Homo sapiens	Pp1s121_153V2.1(pp)Pp1s121_153V2.1:Biochemical Activity	Pp1s121_153V2.1(pp)Pp1s121_153V2.1:Homo sapiens
Pp1s121_153V2.1(pp)Pp1s121_153V2.1	Pp1s121_153V2.1	Pp1s121_153V2.1	9491887	Biochemical Activity	9606	BIOGRID	Homo sapiens	Pp1s121_153V2.1(pp)Pp1s121_153V2.1:Biochemical Activity	Pp1s121_153V2.1(pp)Pp1s121_153V2.1:Homo sapiens
Pp1s121_153V2.1(pp)Pp1s121_153V2.1	Pp1s121_153V2.1	Pp1s121_153V2.1	23455922	Affinity Capture-MS	9606	BIOGRID	Homo sapiens	Pp1s121_153V2.1(pp)Pp1s121_153V2.1:Affinity Capture-MS	Pp1s121_153V2.1(pp)Pp1s121_153V2.1:Homo sapiens
Pp1s121_18V2.1(pp)Pp1s109_262V2.1	Pp1s121_18V2.1	Pp1s109_262V2.1	18818364	Negative Genetic	4932	BIOGRID	Saccharomyces cerevisiae	Pp1s121_18V2.1(pp)Pp1s109_262V2.1:Negative Genetic	Pp1s121_18V2.1(pp)Pp1s109_262V2.1:Saccharomyces cerevisiae
Pp1s121_18V2.1(pp)Pp1s113_1V2.1	Pp1s121_18V2.1	Pp1s113_1V2.1	18818364	Negative Genetic	4932	BIOGRID	Saccharomyces cerevisiae	Pp1s121_18V2.1(pp)Pp1s113_1V2.1:Negative Genetic	Pp1s121_18V2.1(pp)Pp1s113_1V2.1:Saccharomyces cerevisiae
Pp1s121_27V2.1(pp)Pp1s106_68V2.1	Pp1s121_27V2.1	Pp1s106_68V2.1	15910003	Co-localization	9606	BIOGRID	Homo sapiens	Pp1s121_27V2.1(pp)Pp1s106_68V2.1:Co-localization	Pp1s121_27V2.1(pp)Pp1s106_68V2.1:Homo sapiens
Pp1s121_27V2.1(pp)Pp1s106_68V2.1	Pp1s121_27V2.1	Pp1s106_68V2.1	15910003	Affinity Capture-Western	9606	BIOGRID	Homo sapiens	Pp1s121_27V2.1(pp)Pp1s106_68V2.1:Affinity Capture-Western	Pp1s121_27V2.1(pp)Pp1s106_68V2.1:Homo sapiens
Pp1s121_27V2.1(pp)Pp1s107_183V2.1	Pp1s121_27V2.1	Pp1s107_183V2.1	15910003	Affinity Capture-Western	9606	BIOGRID	Homo sapiens	Pp1s121_27V2.1(pp)Pp1s107_183V2.1:Affinity Capture-Western	Pp1s121_27V2.1(pp)Pp1s107_183V2.1:Homo sapiens
Pp1s121_27V2.1(pp)Pp1s107_183V2.1	Pp1s121_27V2.1	Pp1s107_183V2.1	15910003	Co-localization	9606	BIOGRID	Homo sapiens	Pp1s121_27V2.1(pp)Pp1s107_183V2.1:Co-localization	Pp1s121_27V2.1(pp)Pp1s107_183V2.1:Homo sapiens
Pp1s121_27V2.1(pp)Pp1s109_261V2.1	Pp1s121_27V2.1	Pp1s109_261V2.1	22863883	Affinity Capture-MS	9606	BIOGRID	Homo sapiens	Pp1s121_27V2.1(pp)Pp1s109_261V2.1:Affinity Capture-MS	Pp1s121_27V2.1(pp)Pp1s109_261V2.1:Homo sapiens
Pp1s121_27V2.1(pp)Pp1s113_1V2.1	Pp1s121_27V2.1	Pp1s113_1V2.1	22681890	Negative Genetic	4896	BIOGRID	Schizosaccharomyes pombe	Pp1s121_27V2.1(pp)Pp1s113_1V2.1:Negative Genetic	Pp1s121_27V2.1(pp)Pp1s113_1V2.1:Schizosaccharomyes pombe
Pp1s121_27V2.1(pp)Pp1s114_177V2.1	Pp1s121_27V2.1	Pp1s114_177V2.1	14734561	Synthetic Lethality	9606	DIP	Homo sapiens	Pp1s121_27V2.1(pp)Pp1s114_177V2.1:Synthetic Lethality	Pp1s121_27V2.1(pp)Pp1s114_177V2.1:Homo sapiens
Pp1s121_27V2.1(pp)Pp1s114_177V2.1	Pp1s121_27V2.1	Pp1s114_177V2.1	17283121	Synthetic Growth Defect	9606	DIP	Homo sapiens	Pp1s121_27V2.1(pp)Pp1s114_177V2.1:Synthetic Growth Defect	Pp1s121_27V2.1(pp)Pp1s114_177V2.1:Homo sapiens
Pp1s121_27V2.1(pp)Pp1s114_177V2.1	Pp1s121_27V2.1	Pp1s114_177V2.1	10400681	Affinity Capture-Western	9606	BIOGRID	Homo sapiens	Pp1s121_27V2.1(pp)Pp1s114_177V2.1:Affinity Capture-Western	Pp1s121_27V2.1(pp)Pp1s114_177V2.1:Homo sapiens
Pp1s121_27V2.1(pp)Pp1s114_177V2.1	Pp1s121_27V2.1	Pp1s114_177V2.1	16490787	Reconstituted Complex	9606	BIOGRID	Homo sapiens	Pp1s121_27V2.1(pp)Pp1s114_177V2.1:Reconstituted Complex	Pp1s121_27V2.1(pp)Pp1s114_177V2.1:Homo sapiens
Pp1s121_27V2.1(pp)Pp1s114_177V2.1	Pp1s121_27V2.1	Pp1s114_177V2.1	21679440	Affinity Capture-MS	9606	BIOGRID	Homo sapiens	Pp1s121_27V2.1(pp)Pp1s114_177V2.1:Affinity Capture-MS	Pp1s121_27V2.1(pp)Pp1s114_177V2.1:Homo sapiens
Pp1s121_27V2.1(pp)Pp1s114_177V2.1	Pp1s121_27V2.1	Pp1s114_177V2.1	16794079	Affinity Capture-Western	9606	BIOGRID	Homo sapiens	Pp1s121_27V2.1(pp)Pp1s114_177V2.1:Affinity Capture-Western	Pp1s121_27V2.1(pp)Pp1s114_177V2.1:Homo sapiens
Pp1s121_27V2.1(pp)Pp1s114_177V2.1	Pp1s121_27V2.1	Pp1s114_177V2.1	10400681	Reconstituted Complex	9606	BIOGRID	Homo sapiens	Pp1s121_27V2.1(pp)Pp1s114_177V2.1:Reconstituted Complex	Pp1s121_27V2.1(pp)Pp1s114_177V2.1:Homo sapiens
Pp1s121_27V2.1(pp)Pp1s114_177V2.1	Pp1s121_27V2.1	Pp1s114_177V2.1	17283121	Affinity Capture-Western	9606	BIOGRID	Homo sapiens	Pp1s121_27V2.1(pp)Pp1s114_177V2.1:Affinity Capture-Western	Pp1s121_27V2.1(pp)Pp1s114_177V2.1:Homo sapiens
Pp1s121_27V2.1(pp)Pp1s114_177V2.1	Pp1s121_27V2.1	Pp1s114_177V2.1	14734561	Reconstituted Complex	9606	BIOGRID	Homo sapiens	Pp1s121_27V2.1(pp)Pp1s114_177V2.1:Reconstituted Complex	Pp1s121_27V2.1(pp)Pp1s114_177V2.1:Homo sapiens
Pp1s121_27V2.1(pp)Pp1s114_177V2.1	Pp1s121_27V2.1	Pp1s114_177V2.1	14734561	Biochemical Activity	9606	BIOGRID	Homo sapiens	Pp1s121_27V2.1(pp)Pp1s114_177V2.1:Biochemical Activity	Pp1s121_27V2.1(pp)Pp1s114_177V2.1:Homo sapiens
Pp1s121_27V2.1(pp)Pp1s121_27V2.1	Pp1s121_27V2.1	Pp1s121_27V2.1	10750018	Biochemical Activity	9606	BIOGRID	Homo sapiens	Pp1s121_27V2.1(pp)Pp1s121_27V2.1:Biochemical Activity	Pp1s121_27V2.1(pp)Pp1s121_27V2.1:Homo sapiens
Pp1s121_89V2.1(pp)Pp1s103_118V2.1	Pp1s121_89V2.1	Pp1s103_118V2.1	18818364	Positive Genetic	4896	BIOGRID	Schizosaccharomyes pombe	Pp1s121_89V2.1(pp)Pp1s103_118V2.1:Positive Genetic	Pp1s121_89V2.1(pp)Pp1s103_118V2.1:Schizosaccharomyes pombe
Pp1s122_100V2.1(pp)Pp1s1_62V2.1	Pp1s122_100V2.1	Pp1s1_62V2.1	20093466	NR	4932	BIOGRID	Saccharomyces cerevisiae	Pp1s122_100V2.1(pp)Pp1s1_62V2.1:NR	Pp1s122_100V2.1(pp)Pp1s1_62V2.1:Saccharomyces cerevisiae
Pp1s122_100V2.1(pp)Pp1s10_99V2.1	Pp1s122_100V2.1	Pp1s10_99V2.1	16429126	NR	9606	DIP	Homo sapiens	Pp1s122_100V2.1(pp)Pp1s10_99V2.1:NR	Pp1s122_100V2.1(pp)Pp1s10_99V2.1:Homo sapiens
Pp1s122_100V2.1(pp)Pp1s109_205V2.1	Pp1s122_100V2.1	Pp1s109_205V2.1	16554755	NR	4932	BIOGRID	Saccharomyces cerevisiae	Pp1s122_100V2.1(pp)Pp1s109_205V2.1:NR	Pp1s122_100V2.1(pp)Pp1s109_205V2.1:Saccharomyces cerevisiae
Pp1s122_100V2.1(pp)Pp1s12_202V2.1	Pp1s122_100V2.1	Pp1s12_202V2.1	20093466	NR	4932	BIOGRID	Saccharomyces cerevisiae	Pp1s122_100V2.1(pp)Pp1s12_202V2.1:NR	Pp1s122_100V2.1(pp)Pp1s12_202V2.1:Saccharomyces cerevisiae
Pp1s122_100V2.1(pp)Pp1s122_100V2.1	Pp1s122_100V2.1	Pp1s122_100V2.1	16267556	Two-hybrid	36329	BIOGRID	Plasmodium	Pp1s122_100V2.1(pp)Pp1s122_100V2.1:Two-hybrid	Pp1s122_100V2.1(pp)Pp1s122_100V2.1:Plasmodium
Pp1s122_121V2.1(pp)Pp1s107_55V2.1	Pp1s122_121V2.1	Pp1s107_55V2.1	20093466	NR	4932	BIOGRID	Saccharomyces cerevisiae	Pp1s122_121V2.1(pp)Pp1s107_55V2.1:NR	Pp1s122_121V2.1(pp)Pp1s107_55V2.1:Saccharomyces cerevisiae
Pp1s122_121V2.1(pp)Pp1s122_121V2.1	Pp1s122_121V2.1	Pp1s122_121V2.1	16169070	NR	9606	DIP	Homo sapiens	Pp1s122_121V2.1(pp)Pp1s122_121V2.1:NR	Pp1s122_121V2.1(pp)Pp1s122_121V2.1:Homo sapiens
Pp1s122_12V2.1(pp)Pp1s10_169V2.1	Pp1s122_12V2.1	Pp1s10_169V2.1	21798944	Two-hybrid	3702	BIOGRID	A. thaliana	Pp1s122_12V2.1(pp)Pp1s10_169V2.1:Two-hybrid	Pp1s122_12V2.1(pp)Pp1s10_169V2.1:A. thaliana
Pp1s122_151V2.1(pp)Pp1s122_151V2.1	Pp1s122_151V2.1	Pp1s122_151V2.1	18467557	Synthetic Growth Defect	4932	BIOGRID	Saccharomyces cerevisiae	Pp1s122_151V2.1(pp)Pp1s122_151V2.1:Synthetic Growth Defect	Pp1s122_151V2.1(pp)Pp1s122_151V2.1:Saccharomyces cerevisiae
Pp1s122_161V2.1(pp)Pp1s102_13V2.1	Pp1s122_161V2.1	Pp1s102_13V2.1	15690043	NR	9606	DIP	Homo sapiens	Pp1s122_161V2.1(pp)Pp1s102_13V2.1:NR	Pp1s122_161V2.1(pp)Pp1s102_13V2.1:Homo sapiens
Pp1s122_161V2.1(pp)Pp1s110_77V2.1	Pp1s122_161V2.1	Pp1s110_77V2.1	15690043	NR	4896	DIP	Schizosaccharomyes pombe	Pp1s122_161V2.1(pp)Pp1s110_77V2.1:NR	Pp1s122_161V2.1(pp)Pp1s110_77V2.1:Schizosaccharomyes pombe
Pp1s122_48V2.1(pp)Pp1s10_303V2.1	Pp1s122_48V2.1	Pp1s10_303V2.1	19269370	Affinity Capture-MS	4932	BIOGRID	Saccharomyces cerevisiae	Pp1s122_48V2.1(pp)Pp1s10_303V2.1:Affinity Capture-MS	Pp1s122_48V2.1(pp)Pp1s10_303V2.1:Saccharomyces cerevisiae
Pp1s122_48V2.1(pp)Pp1s10_5V2.1	Pp1s122_48V2.1	Pp1s10_5V2.1	14764870	NR	9606	BIOGRID	Homo sapiens	Pp1s122_48V2.1(pp)Pp1s10_5V2.1:NR	Pp1s122_48V2.1(pp)Pp1s10_5V2.1:Homo sapiens
Pp1s122_48V2.1(pp)Pp1s101_9V2.1	Pp1s122_48V2.1	Pp1s101_9V2.1	20093466	Synthetic Growth Defect	4932	BIOGRID	Saccharomyces cerevisiae	Pp1s122_48V2.1(pp)Pp1s101_9V2.1:Synthetic Growth Defect	Pp1s122_48V2.1(pp)Pp1s101_9V2.1:Saccharomyces cerevisiae
Pp1s122_48V2.1(pp)Pp1s11_113V2.1	Pp1s122_48V2.1	Pp1s11_113V2.1	18931302	NR	9606	BIOGRID	Homo sapiens	Pp1s122_48V2.1(pp)Pp1s11_113V2.1:NR	Pp1s122_48V2.1(pp)Pp1s11_113V2.1:Homo sapiens
Pp1s122_48V2.1(pp)Pp1s11_113V2.1	Pp1s122_48V2.1	Pp1s11_113V2.1	20093466	Affinity Capture-MS	9606	BIOGRID	Homo sapiens	Pp1s122_48V2.1(pp)Pp1s11_113V2.1:Affinity Capture-MS	Pp1s122_48V2.1(pp)Pp1s11_113V2.1:Homo sapiens
Pp1s122_48V2.1(pp)Pp1s11_81V2.1	Pp1s122_48V2.1	Pp1s11_81V2.1	20093466	Positive Genetic	4932	BIOGRID	Saccharomyces cerevisiae	Pp1s122_48V2.1(pp)Pp1s11_81V2.1:Positive Genetic	Pp1s122_48V2.1(pp)Pp1s11_81V2.1:Saccharomyces cerevisiae
Pp1s122_48V2.1(pp)Pp1s112_65V2.1	Pp1s122_48V2.1	Pp1s112_65V2.1	22939629	Co-fractionation	9606	BIOGRID	Homo sapiens	Pp1s122_48V2.1(pp)Pp1s112_65V2.1:Co-fractionation	Pp1s122_48V2.1(pp)Pp1s112_65V2.1:Homo sapiens
Pp1s122_48V2.1(pp)Pp1s114_14V2.1	Pp1s122_48V2.1	Pp1s114_14V2.1	20093466	Affinity Capture-Western	9606	BIOGRID	Homo sapiens	Pp1s122_48V2.1(pp)Pp1s114_14V2.1:Affinity Capture-Western	Pp1s122_48V2.1(pp)Pp1s114_14V2.1:Homo sapiens
Pp1s122_48V2.1(pp)Pp1s115_77V2.1	Pp1s122_48V2.1	Pp1s115_77V2.1	20093466	NR	4932	BIOGRID	Saccharomyces cerevisiae	Pp1s122_48V2.1(pp)Pp1s115_77V2.1:NR	Pp1s122_48V2.1(pp)Pp1s115_77V2.1:Saccharomyces cerevisiae
Pp1s122_48V2.1(pp)Pp1s117_169V2.1	Pp1s122_48V2.1	Pp1s117_169V2.1	18931302	Synthetic Growth Defect	4932	BIOGRID	Saccharomyces cerevisiae	Pp1s122_48V2.1(pp)Pp1s117_169V2.1:Synthetic Growth Defect	Pp1s122_48V2.1(pp)Pp1s117_169V2.1:Saccharomyces cerevisiae
Pp1s122_48V2.1(pp)Pp1s117_169V2.1	Pp1s122_48V2.1	Pp1s117_169V2.1	18931302	Synthetic Growth Defect	4896	BIOGRID	Schizosaccharomyes pombe	Pp1s122_48V2.1(pp)Pp1s117_169V2.1:Synthetic Growth Defect	Pp1s122_48V2.1(pp)Pp1s117_169V2.1:Schizosaccharomyes pombe
Pp1s122_48V2.1(pp)Pp1s12_202V2.1	Pp1s122_48V2.1	Pp1s12_202V2.1	20093466	Phenotypic Enhancement	4932	BIOGRID	Saccharomyces cerevisiae	Pp1s122_48V2.1(pp)Pp1s12_202V2.1:Phenotypic Enhancement	Pp1s122_48V2.1(pp)Pp1s12_202V2.1:Saccharomyces cerevisiae
Pp1s122_48V2.1(pp)Pp1s122_48V2.1	Pp1s122_48V2.1	Pp1s122_48V2.1	19037259	Affinity Capture-MS	9606	BIOGRID	Homo sapiens	Pp1s122_48V2.1(pp)Pp1s122_48V2.1:Affinity Capture-MS	Pp1s122_48V2.1(pp)Pp1s122_48V2.1:Homo sapiens
Pp1s122_48V2.1(pp)Pp1s122_48V2.1	Pp1s122_48V2.1	Pp1s122_48V2.1	18719252	Synthetic Rescue	4932	BIOGRID	Saccharomyces cerevisiae	Pp1s122_48V2.1(pp)Pp1s122_48V2.1:Synthetic Rescue	Pp1s122_48V2.1(pp)Pp1s122_48V2.1:Saccharomyces cerevisiae
Pp1s122_48V2.1(pp)Pp1s122_48V2.1	Pp1s122_48V2.1	Pp1s122_48V2.1	19037259	Dosage Growth Defect	4932	BIOGRID	Saccharomyces cerevisiae	Pp1s122_48V2.1(pp)Pp1s122_48V2.1:Dosage Growth Defect	Pp1s122_48V2.1(pp)Pp1s122_48V2.1:Saccharomyces cerevisiae
Pp1s122_48V2.1(pp)Pp1s122_48V2.1	Pp1s122_48V2.1	Pp1s122_48V2.1	11283351	Affinity Capture-Western	284812	BIOGRID	Schizosaccharomyes pombe	Pp1s122_48V2.1(pp)Pp1s122_48V2.1:Affinity Capture-Western	Pp1s122_48V2.1(pp)Pp1s122_48V2.1:Schizosaccharomyes pombe
Pp1s122_48V2.1(pp)Pp1s122_48V2.1	Pp1s122_48V2.1	Pp1s122_48V2.1	12062051	Two-hybrid	4932	DIP	Saccharomyces cerevisiae	Pp1s122_48V2.1(pp)Pp1s122_48V2.1:Two-hybrid	Pp1s122_48V2.1(pp)Pp1s122_48V2.1:Saccharomyces cerevisiae
Pp1s122_48V2.1(pp)Pp1s122_48V2.1	Pp1s122_48V2.1	Pp1s122_48V2.1	19037259	Two-hybrid	9606	BIOGRID	Homo sapiens	Pp1s122_48V2.1(pp)Pp1s122_48V2.1:Two-hybrid	Pp1s122_48V2.1(pp)Pp1s122_48V2.1:Homo sapiens
Pp1s122_49V2.1(pp)Pp1s1_791V2.1	Pp1s122_49V2.1	Pp1s1_791V2.1	20093466	Two-hybrid	4932	BIOGRID	Saccharomyces cerevisiae	Pp1s122_49V2.1(pp)Pp1s1_791V2.1:Two-hybrid	Pp1s122_49V2.1(pp)Pp1s1_791V2.1:Saccharomyces cerevisiae
Pp1s122_49V2.1(pp)Pp1s106_31V2.1	Pp1s122_49V2.1	Pp1s106_31V2.1	21798944	Two-hybrid	3702	BIOGRID	A. thaliana	Pp1s122_49V2.1(pp)Pp1s106_31V2.1:Two-hybrid	Pp1s122_49V2.1(pp)Pp1s106_31V2.1:A. thaliana
Pp1s122_49V2.1(pp)Pp1s109_262V2.1	Pp1s122_49V2.1	Pp1s109_262V2.1	21900206	Two-hybrid	9606	BIOGRID	Homo sapiens	Pp1s122_49V2.1(pp)Pp1s109_262V2.1:Two-hybrid	Pp1s122_49V2.1(pp)Pp1s109_262V2.1:Homo sapiens
Pp1s122_49V2.1(pp)Pp1s117_85V2.1	Pp1s122_49V2.1	Pp1s117_85V2.1	17353931	Two-hybrid	9606	BIOGRID	Homo sapiens	Pp1s122_49V2.1(pp)Pp1s117_85V2.1:Two-hybrid	Pp1s122_49V2.1(pp)Pp1s117_85V2.1:Homo sapiens
Pp1s122_49V2.1(pp)Pp1s122_49V2.1	Pp1s122_49V2.1	Pp1s122_49V2.1	16564010	Synthetic Lethality	4932	DIP	Saccharomyces cerevisiae	Pp1s122_49V2.1(pp)Pp1s122_49V2.1:Synthetic Lethality	Pp1s122_49V2.1(pp)Pp1s122_49V2.1:Saccharomyces cerevisiae
Pp1s122_49V2.1(pp)Pp1s122_49V2.1	Pp1s122_49V2.1	Pp1s122_49V2.1	22912744	Affinity Capture-Western	9606	BIOGRID	Homo sapiens	Pp1s122_49V2.1(pp)Pp1s122_49V2.1:Affinity Capture-Western	Pp1s122_49V2.1(pp)Pp1s122_49V2.1:Homo sapiens
Pp1s122_9V2.1(pp)Pp1s122_9V2.1	Pp1s122_9V2.1	Pp1s122_9V2.1	20360068	Affinity Capture-MS	10090	BIOGRID	M. musculus	Pp1s122_9V2.1(pp)Pp1s122_9V2.1:Affinity Capture-MS	Pp1s122_9V2.1(pp)Pp1s122_9V2.1:M. musculus
Pp1s122_9V2.1(pp)Pp1s122_9V2.1	Pp1s122_9V2.1	Pp1s122_9V2.1	23886939	Co-fractionation	4896	BIOGRID	Schizosaccharomyes pombe	Pp1s122_9V2.1(pp)Pp1s122_9V2.1:Co-fractionation	Pp1s122_9V2.1(pp)Pp1s122_9V2.1:Schizosaccharomyes pombe
Pp1s123_100V2.1(pp)Pp1s101_33V2.1	Pp1s123_100V2.1	Pp1s101_33V2.1	16759355	Affinity Capture-Western	9606	BIOGRID	Homo sapiens	Pp1s123_100V2.1(pp)Pp1s101_33V2.1:Affinity Capture-Western	Pp1s123_100V2.1(pp)Pp1s101_33V2.1:Homo sapiens
Pp1s123_100V2.1(pp)Pp1s102_136V2.1	Pp1s123_100V2.1	Pp1s102_136V2.1	12682009	Two-hybrid	4932	BIOGRID	Saccharomyces cerevisiae	Pp1s123_100V2.1(pp)Pp1s102_136V2.1:Two-hybrid	Pp1s123_100V2.1(pp)Pp1s102_136V2.1:Saccharomyces cerevisiae
Pp1s123_100V2.1(pp)Pp1s103_87V2.1	Pp1s123_100V2.1	Pp1s103_87V2.1	20551172	Affinity Capture-Western	9606	BIOGRID	Homo sapiens	Pp1s123_100V2.1(pp)Pp1s103_87V2.1:Affinity Capture-Western	Pp1s123_100V2.1(pp)Pp1s103_87V2.1:Homo sapiens
Pp1s123_100V2.1(pp)Pp1s108_171V2.1	Pp1s123_100V2.1	Pp1s108_171V2.1	19913425	Co-purification	4932	BIOGRID	Saccharomyces cerevisiae	Pp1s123_100V2.1(pp)Pp1s108_171V2.1:Co-purification	Pp1s123_100V2.1(pp)Pp1s108_171V2.1:Saccharomyces cerevisiae
Pp1s123_100V2.1(pp)Pp1s114_128V2.1	Pp1s123_100V2.1	Pp1s114_128V2.1	16473935	Affinity Capture-Western	9606	BIOGRID	Homo sapiens	Pp1s123_100V2.1(pp)Pp1s114_128V2.1:Affinity Capture-Western	Pp1s123_100V2.1(pp)Pp1s114_128V2.1:Homo sapiens
Pp1s123_100V2.1(pp)Pp1s114_128V2.1	Pp1s123_100V2.1	Pp1s114_128V2.1	20368362	Affinity Capture-Western	9606	BIOGRID	Homo sapiens	Pp1s123_100V2.1(pp)Pp1s114_128V2.1:Affinity Capture-Western	Pp1s123_100V2.1(pp)Pp1s114_128V2.1:Homo sapiens
Pp1s123_100V2.1(pp)Pp1s114_128V2.1	Pp1s123_100V2.1	Pp1s114_128V2.1	12732143	Affinity Capture-MS	9606	BIOGRID	Homo sapiens	Pp1s123_100V2.1(pp)Pp1s114_128V2.1:Affinity Capture-MS	Pp1s123_100V2.1(pp)Pp1s114_128V2.1:Homo sapiens
Pp1s123_100V2.1(pp)Pp1s114_128V2.1	Pp1s123_100V2.1	Pp1s114_128V2.1	12732143	Affinity Capture-Western	9606	BIOGRID	Homo sapiens	Pp1s123_100V2.1(pp)Pp1s114_128V2.1:Affinity Capture-Western	Pp1s123_100V2.1(pp)Pp1s114_128V2.1:Homo sapiens
Pp1s123_100V2.1(pp)Pp1s114_128V2.1	Pp1s123_100V2.1	Pp1s114_128V2.1	16260596	Affinity Capture-Western	9606	BIOGRID	Homo sapiens	Pp1s123_100V2.1(pp)Pp1s114_128V2.1:Affinity Capture-Western	Pp1s123_100V2.1(pp)Pp1s114_128V2.1:Homo sapiens
Pp1s123_100V2.1(pp)Pp1s118_224V2.1	Pp1s123_100V2.1	Pp1s118_224V2.1	18279656	Two-hybrid	10116	BIOGRID	R. norvegicus	Pp1s123_100V2.1(pp)Pp1s118_224V2.1:Two-hybrid	Pp1s123_100V2.1(pp)Pp1s118_224V2.1:R. norvegicus
Pp1s123_100V2.1(pp)Pp1s12_365V2.1	Pp1s123_100V2.1	Pp1s12_365V2.1	12732143	Affinity Capture-MS	9606	BIOGRID	Homo sapiens	Pp1s123_100V2.1(pp)Pp1s12_365V2.1:Affinity Capture-MS	Pp1s123_100V2.1(pp)Pp1s12_365V2.1:Homo sapiens
Pp1s123_100V2.1(pp)Pp1s12_365V2.1	Pp1s123_100V2.1	Pp1s12_365V2.1	12732143	Affinity Capture-Western	9606	BIOGRID	Homo sapiens	Pp1s123_100V2.1(pp)Pp1s12_365V2.1:Affinity Capture-Western	Pp1s123_100V2.1(pp)Pp1s12_365V2.1:Homo sapiens
Pp1s123_100V2.1(pp)Pp1s12_74V2.1	Pp1s123_100V2.1	Pp1s12_74V2.1	11805837	Negative Genetic	7227	BIOGRID	Drosophila melanogaster	Pp1s123_100V2.1(pp)Pp1s12_74V2.1:Negative Genetic	Pp1s123_100V2.1(pp)Pp1s12_74V2.1:Drosophila melanogaster
Pp1s123_120V2.1(pp)Pp1s109_262V2.1	Pp1s123_120V2.1	Pp1s109_262V2.1	17314980	Affinity Capture-MS	4932	BIOGRID	Saccharomyces cerevisiae	Pp1s123_120V2.1(pp)Pp1s109_262V2.1:Affinity Capture-MS	Pp1s123_120V2.1(pp)Pp1s109_262V2.1:Saccharomyces cerevisiae
Pp1s123_120V2.1(pp)Pp1s113_37V2.1	Pp1s123_120V2.1	Pp1s113_37V2.1	9784495	Synthetic Rescue	7227	BIOGRID	Drosophila melanogaster	Pp1s123_120V2.1(pp)Pp1s113_37V2.1:Synthetic Rescue	Pp1s123_120V2.1(pp)Pp1s113_37V2.1:Drosophila melanogaster
Pp1s123_120V2.1(pp)Pp1s114_177V2.1	Pp1s123_120V2.1	Pp1s114_177V2.1	18922045	Affinity Capture-Western	9606	BIOGRID	Homo sapiens	Pp1s123_120V2.1(pp)Pp1s114_177V2.1:Affinity Capture-Western	Pp1s123_120V2.1(pp)Pp1s114_177V2.1:Homo sapiens
Pp1s123_120V2.1(pp)Pp1s117_6V2.1	Pp1s123_120V2.1	Pp1s117_6V2.1	16227570	Negative Genetic	4896	BIOGRID	Schizosaccharomyes pombe	Pp1s123_120V2.1(pp)Pp1s117_6V2.1:Negative Genetic	Pp1s123_120V2.1(pp)Pp1s117_6V2.1:Schizosaccharomyes pombe
Pp1s123_120V2.1(pp)Pp1s117_6V2.1	Pp1s123_120V2.1	Pp1s117_6V2.1	17015471	Negative Genetic	4896	BIOGRID	Schizosaccharomyes pombe	Pp1s123_120V2.1(pp)Pp1s117_6V2.1:Negative Genetic	Pp1s123_120V2.1(pp)Pp1s117_6V2.1:Schizosaccharomyes pombe
Pp1s123_120V2.1(pp)Pp1s119_92V2.1	Pp1s123_120V2.1	Pp1s119_92V2.1	17200106	Negative Genetic	4896	BIOGRID	Schizosaccharomyes pombe	Pp1s123_120V2.1(pp)Pp1s119_92V2.1:Negative Genetic	Pp1s123_120V2.1(pp)Pp1s119_92V2.1:Schizosaccharomyes pombe
Pp1s123_120V2.1(pp)Pp1s12_349V2.1	Pp1s123_120V2.1	Pp1s12_349V2.1	12198550	Affinity Capture-Western	4932	BIOGRID	Saccharomyces cerevisiae	Pp1s123_120V2.1(pp)Pp1s12_349V2.1:Affinity Capture-Western	Pp1s123_120V2.1(pp)Pp1s12_349V2.1:Saccharomyces cerevisiae
Pp1s123_120V2.1(pp)Pp1s12_349V2.1	Pp1s123_120V2.1	Pp1s12_349V2.1	9419341	Phenotypic Enhancement	4896	BIOGRID	Schizosaccharomyes pombe	Pp1s123_120V2.1(pp)Pp1s12_349V2.1:Phenotypic Enhancement	Pp1s123_120V2.1(pp)Pp1s12_349V2.1:Schizosaccharomyes pombe
Pp1s123_120V2.1(pp)Pp1s12_349V2.1	Pp1s123_120V2.1	Pp1s12_349V2.1	9419341	Synthetic Rescue	4932	BIOGRID	Saccharomyces cerevisiae	Pp1s123_120V2.1(pp)Pp1s12_349V2.1:Synthetic Rescue	Pp1s123_120V2.1(pp)Pp1s12_349V2.1:Saccharomyces cerevisiae
Pp1s123_120V2.1(pp)Pp1s12_349V2.1	Pp1s123_120V2.1	Pp1s12_349V2.1	12198550	Co-purification	9606	BIOGRID	Homo sapiens	Pp1s123_120V2.1(pp)Pp1s12_349V2.1:Co-purification	Pp1s123_120V2.1(pp)Pp1s12_349V2.1:Homo sapiens
Pp1s123_120V2.1(pp)Pp1s12_349V2.1	Pp1s123_120V2.1	Pp1s12_349V2.1	14609955	Affinity Capture-MS	9606	BIOGRID	Homo sapiens	Pp1s123_120V2.1(pp)Pp1s12_349V2.1:Affinity Capture-MS	Pp1s123_120V2.1(pp)Pp1s12_349V2.1:Homo sapiens
Pp1s123_120V2.1(pp)Pp1s12_349V2.1	Pp1s123_120V2.1	Pp1s12_349V2.1	14609955	Affinity Capture-Western	9606	BIOGRID	Homo sapiens	Pp1s123_120V2.1(pp)Pp1s12_349V2.1:Affinity Capture-Western	Pp1s123_120V2.1(pp)Pp1s12_349V2.1:Homo sapiens
Pp1s123_120V2.1(pp)Pp1s12_349V2.1	Pp1s123_120V2.1	Pp1s12_349V2.1	22939629	Co-fractionation	9606	BIOGRID	Homo sapiens	Pp1s123_120V2.1(pp)Pp1s12_349V2.1:Co-fractionation	Pp1s123_120V2.1(pp)Pp1s12_349V2.1:Homo sapiens
Pp1s123_120V2.1(pp)Pp1s121_27V2.1	Pp1s123_120V2.1	Pp1s121_27V2.1	21172662	Affinity Capture-Western	9606	BIOGRID	Homo sapiens	Pp1s123_120V2.1(pp)Pp1s121_27V2.1:Affinity Capture-Western	Pp1s123_120V2.1(pp)Pp1s121_27V2.1:Homo sapiens
Pp1s123_120V2.1(pp)Pp1s123_120V2.1	Pp1s123_120V2.1	Pp1s123_120V2.1	11805826	Affinity Capture-MS	4896	DIP	Schizosaccharomyes pombe	Pp1s123_120V2.1(pp)Pp1s123_120V2.1:Affinity Capture-MS	Pp1s123_120V2.1(pp)Pp1s123_120V2.1:Schizosaccharomyes pombe
Pp1s123_120V2.1(pp)Pp1s123_120V2.1	Pp1s123_120V2.1	Pp1s123_120V2.1	22939629	Co-fractionation	9606	BIOGRID	Homo sapiens	Pp1s123_120V2.1(pp)Pp1s123_120V2.1:Co-fractionation	Pp1s123_120V2.1(pp)Pp1s123_120V2.1:Homo sapiens
Pp1s123_120V2.1(pp)Pp1s123_120V2.1	Pp1s123_120V2.1	Pp1s123_120V2.1	10747848	Co-fractionation	9606	BIOGRID	Homo sapiens	Pp1s123_120V2.1(pp)Pp1s123_120V2.1:Co-fractionation	Pp1s123_120V2.1(pp)Pp1s123_120V2.1:Homo sapiens
Pp1s123_120V2.1(pp)Pp1s123_120V2.1	Pp1s123_120V2.1	Pp1s123_120V2.1	10747848	Affinity Capture-Western	9606	BIOGRID	Homo sapiens	Pp1s123_120V2.1(pp)Pp1s123_120V2.1:Affinity Capture-Western	Pp1s123_120V2.1(pp)Pp1s123_120V2.1:Homo sapiens
Pp1s123_129V2.1(pp)Pp1s10_193V2.1	Pp1s123_129V2.1	Pp1s10_193V2.1	22036573	Affinity Capture-MS	7227	BIOGRID	Drosophila melanogaster	Pp1s123_129V2.1(pp)Pp1s10_193V2.1:Affinity Capture-MS	Pp1s123_129V2.1(pp)Pp1s10_193V2.1:Drosophila melanogaster
Pp1s123_129V2.1(pp)Pp1s103_13V2.1	Pp1s123_129V2.1	Pp1s103_13V2.1	22036573	Affinity Capture-MS	7227	BIOGRID	Drosophila melanogaster	Pp1s123_129V2.1(pp)Pp1s103_13V2.1:Affinity Capture-MS	Pp1s123_129V2.1(pp)Pp1s103_13V2.1:Drosophila melanogaster
Pp1s123_129V2.1(pp)Pp1s108_5V2.1	Pp1s123_129V2.1	Pp1s108_5V2.1	14605208	Phenotypic Enhancement	4896	BIOGRID	Schizosaccharomyes pombe	Pp1s123_129V2.1(pp)Pp1s108_5V2.1:Phenotypic Enhancement	Pp1s123_129V2.1(pp)Pp1s108_5V2.1:Schizosaccharomyes pombe
Pp1s123_129V2.1(pp)Pp1s115_55V2.1	Pp1s123_129V2.1	Pp1s115_55V2.1	22939629	Co-fractionation	9606	BIOGRID	Homo sapiens	Pp1s123_129V2.1(pp)Pp1s115_55V2.1:Co-fractionation	Pp1s123_129V2.1(pp)Pp1s115_55V2.1:Homo sapiens
Pp1s123_129V2.1(pp)Pp1s12_349V2.1	Pp1s123_129V2.1	Pp1s12_349V2.1	22863883	Affinity Capture-MS	9606	BIOGRID	Homo sapiens	Pp1s123_129V2.1(pp)Pp1s12_349V2.1:Affinity Capture-MS	Pp1s123_129V2.1(pp)Pp1s12_349V2.1:Homo sapiens
Pp1s123_129V2.1(pp)Pp1s123_129V2.1	Pp1s123_129V2.1	Pp1s123_129V2.1	14759368	NR	4932	BIOGRID	Saccharomyces cerevisiae	Pp1s123_129V2.1(pp)Pp1s123_129V2.1:NR	Pp1s123_129V2.1(pp)Pp1s123_129V2.1:Saccharomyces cerevisiae
Pp1s123_129V2.1(pp)Pp1s123_129V2.1	Pp1s123_129V2.1	Pp1s123_129V2.1	18719252	NR	4932	BIOGRID	Saccharomyces cerevisiae	Pp1s123_129V2.1(pp)Pp1s123_129V2.1:NR	Pp1s123_129V2.1(pp)Pp1s123_129V2.1:Saccharomyces cerevisiae
Pp1s123_129V2.1(pp)Pp1s123_129V2.1	Pp1s123_129V2.1	Pp1s123_129V2.1	14667819	NR	9606	DIP	Homo sapiens	Pp1s123_129V2.1(pp)Pp1s123_129V2.1:NR	Pp1s123_129V2.1(pp)Pp1s123_129V2.1:Homo sapiens
Pp1s123_129V2.1(pp)Pp1s123_129V2.1	Pp1s123_129V2.1	Pp1s123_129V2.1	23695164	Two-hybrid	4896	BIOGRID	Schizosaccharomyes pombe	Pp1s123_129V2.1(pp)Pp1s123_129V2.1:Two-hybrid	Pp1s123_129V2.1(pp)Pp1s123_129V2.1:Schizosaccharomyes pombe
Pp1s123_131V2.1(pp)Pp1s10_303V2.1	Pp1s123_131V2.1	Pp1s10_303V2.1	16554755	Affinity Capture-MS	4932	BIOGRID	Saccharomyces cerevisiae	Pp1s123_131V2.1(pp)Pp1s10_303V2.1:Affinity Capture-MS	Pp1s123_131V2.1(pp)Pp1s10_303V2.1:Saccharomyces cerevisiae
Pp1s123_131V2.1(pp)Pp1s100_110V2.1	Pp1s123_131V2.1	Pp1s100_110V2.1	16429126	Phenotypic Enhancement	4932	DIP	Saccharomyces cerevisiae	Pp1s123_131V2.1(pp)Pp1s100_110V2.1:Phenotypic Enhancement	Pp1s123_131V2.1(pp)Pp1s100_110V2.1:Saccharomyces cerevisiae
Pp1s123_131V2.1(pp)Pp1s114_10V2.1	Pp1s123_131V2.1	Pp1s114_10V2.1	20093466	Affinity Capture-Western	7227	BIOGRID	Drosophila melanogaster	Pp1s123_131V2.1(pp)Pp1s114_10V2.1:Affinity Capture-Western	Pp1s123_131V2.1(pp)Pp1s114_10V2.1:Drosophila melanogaster
Pp1s123_131V2.1(pp)Pp1s120_128V2.1	Pp1s123_131V2.1	Pp1s120_128V2.1	11805826	NR	4932	DIP	Saccharomyces cerevisiae	Pp1s123_131V2.1(pp)Pp1s120_128V2.1:NR	Pp1s123_131V2.1(pp)Pp1s120_128V2.1:Saccharomyces cerevisiae
Pp1s123_131V2.1(pp)Pp1s123_131V2.1	Pp1s123_131V2.1	Pp1s123_131V2.1	11805826	NR	9606	DIP	Homo sapiens	Pp1s123_131V2.1(pp)Pp1s123_131V2.1:NR	Pp1s123_131V2.1(pp)Pp1s123_131V2.1:Homo sapiens
Pp1s123_137V2.1(pp)Pp1s100_110V2.1	Pp1s123_137V2.1	Pp1s100_110V2.1	16429126	Phenotypic Enhancement	9606	DIP	Homo sapiens	Pp1s123_137V2.1(pp)Pp1s100_110V2.1:Phenotypic Enhancement	Pp1s123_137V2.1(pp)Pp1s100_110V2.1:Homo sapiens
Pp1s123_137V2.1(pp)Pp1s12_241V2.1	Pp1s123_137V2.1	Pp1s12_241V2.1	20093466	NR	4932	BIOGRID	Saccharomyces cerevisiae	Pp1s123_137V2.1(pp)Pp1s12_241V2.1:NR	Pp1s123_137V2.1(pp)Pp1s12_241V2.1:Saccharomyces cerevisiae
Pp1s123_137V2.1(pp)Pp1s12_74V2.1	Pp1s123_137V2.1	Pp1s12_74V2.1	16429126	Affinity Capture-Western	9606	DIP	Homo sapiens	Pp1s123_137V2.1(pp)Pp1s12_74V2.1:Affinity Capture-Western	Pp1s123_137V2.1(pp)Pp1s12_74V2.1:Homo sapiens
Pp1s123_137V2.1(pp)Pp1s122_48V2.1	Pp1s123_137V2.1	Pp1s122_48V2.1	20093466	Phenotypic Enhancement	4932	BIOGRID	Saccharomyces cerevisiae	Pp1s123_137V2.1(pp)Pp1s122_48V2.1:Phenotypic Enhancement	Pp1s123_137V2.1(pp)Pp1s122_48V2.1:Saccharomyces cerevisiae
Pp1s123_13V2.1(pp)Pp1s10_5V2.1	Pp1s123_13V2.1	Pp1s10_5V2.1	19061648	NR	4932	BIOGRID	Saccharomyces cerevisiae	Pp1s123_13V2.1(pp)Pp1s10_5V2.1:NR	Pp1s123_13V2.1(pp)Pp1s10_5V2.1:Saccharomyces cerevisiae
Pp1s123_13V2.1(pp)Pp1s101_217V2.1	Pp1s123_13V2.1	Pp1s101_217V2.1	19061648	PCA	4932	BIOGRID	Saccharomyces cerevisiae	Pp1s123_13V2.1(pp)Pp1s101_217V2.1:PCA	Pp1s123_13V2.1(pp)Pp1s101_217V2.1:Saccharomyces cerevisiae
Pp1s123_13V2.1(pp)Pp1s106_133V2.1	Pp1s123_13V2.1	Pp1s106_133V2.1	19061648	Co-crystal Structure	4932	BIOGRID	Saccharomyces cerevisiae	Pp1s123_13V2.1(pp)Pp1s106_133V2.1:Co-crystal Structure	Pp1s123_13V2.1(pp)Pp1s106_133V2.1:Saccharomyces cerevisiae
Pp1s123_13V2.1(pp)Pp1s117_85V2.1	Pp1s123_13V2.1	Pp1s117_85V2.1	20093466	Reconstituted Complex	4932	BIOGRID	Saccharomyces cerevisiae	Pp1s123_13V2.1(pp)Pp1s117_85V2.1:Reconstituted Complex	Pp1s123_13V2.1(pp)Pp1s117_85V2.1:Saccharomyces cerevisiae
Pp1s123_13V2.1(pp)Pp1s12_241V2.1	Pp1s123_13V2.1	Pp1s12_241V2.1	20093466	Co-crystal Structure	4932	BIOGRID	Saccharomyces cerevisiae	Pp1s123_13V2.1(pp)Pp1s12_241V2.1:Co-crystal Structure	Pp1s123_13V2.1(pp)Pp1s12_241V2.1:Saccharomyces cerevisiae
Pp1s123_13V2.1(pp)Pp1s123_13V2.1	Pp1s123_13V2.1	Pp1s123_13V2.1	14527413	NR	4932	BIOGRID	Saccharomyces cerevisiae	Pp1s123_13V2.1(pp)Pp1s123_13V2.1:NR	Pp1s123_13V2.1(pp)Pp1s123_13V2.1:Saccharomyces cerevisiae
Pp1s123_13V2.1(pp)Pp1s123_13V2.1	Pp1s123_13V2.1	Pp1s123_13V2.1	15231747	NR	4932	DIP	Saccharomyces cerevisiae	Pp1s123_13V2.1(pp)Pp1s123_13V2.1:NR	Pp1s123_13V2.1(pp)Pp1s123_13V2.1:Saccharomyces cerevisiae
Pp1s123_13V2.1(pp)Pp1s123_13V2.1	Pp1s123_13V2.1	Pp1s123_13V2.1	14527413	Affinity Capture-Western	9606	BIOGRID	Homo sapiens	Pp1s123_13V2.1(pp)Pp1s123_13V2.1:Affinity Capture-Western	Pp1s123_13V2.1(pp)Pp1s123_13V2.1:Homo sapiens
Pp1s123_142V2.1(pp)Pp1s115_74V2.1	Pp1s123_142V2.1	Pp1s115_74V2.1	20685960	Two-hybrid	9606	BIOGRID	Homo sapiens	Pp1s123_142V2.1(pp)Pp1s115_74V2.1:Two-hybrid	Pp1s123_142V2.1(pp)Pp1s115_74V2.1:Homo sapiens
Pp1s123_142V2.1(pp)Pp1s118_84V2.1	Pp1s123_142V2.1	Pp1s118_84V2.1	20685960	Reconstituted Complex	9606	BIOGRID	Homo sapiens	Pp1s123_142V2.1(pp)Pp1s118_84V2.1:Reconstituted Complex	Pp1s123_142V2.1(pp)Pp1s118_84V2.1:Homo sapiens
Pp1s123_142V2.1(pp)Pp1s118_84V2.1	Pp1s123_142V2.1	Pp1s118_84V2.1	20685960	Co-fractionation	9606	BIOGRID	Homo sapiens	Pp1s123_142V2.1(pp)Pp1s118_84V2.1:Co-fractionation	Pp1s123_142V2.1(pp)Pp1s118_84V2.1:Homo sapiens
Pp1s123_145V2.1(pp)Pp1s10556_1V2.1	Pp1s123_145V2.1	Pp1s10556_1V2.1	20093466	Co-crystal Structure	7227	BIOGRID	Drosophila melanogaster	Pp1s123_145V2.1(pp)Pp1s10556_1V2.1:Co-crystal Structure	Pp1s123_145V2.1(pp)Pp1s10556_1V2.1:Drosophila melanogaster
Pp1s123_145V2.1(pp)Pp1s107_55V2.1	Pp1s123_145V2.1	Pp1s107_55V2.1	20093466	NR	4932	BIOGRID	Saccharomyces cerevisiae	Pp1s123_145V2.1(pp)Pp1s107_55V2.1:NR	Pp1s123_145V2.1(pp)Pp1s107_55V2.1:Saccharomyces cerevisiae
Pp1s123_145V2.1(pp)Pp1s11_172V2.1	Pp1s123_145V2.1	Pp1s11_172V2.1	14764870	Affinity Capture-MS	4932	BIOGRID	Saccharomyces cerevisiae	Pp1s123_145V2.1(pp)Pp1s11_172V2.1:Affinity Capture-MS	Pp1s123_145V2.1(pp)Pp1s11_172V2.1:Saccharomyces cerevisiae
Pp1s123_145V2.1(pp)Pp1s114_182V2.1	Pp1s123_145V2.1	Pp1s114_182V2.1	16554755	NR	4932	BIOGRID	Saccharomyces cerevisiae	Pp1s123_145V2.1(pp)Pp1s114_182V2.1:NR	Pp1s123_145V2.1(pp)Pp1s114_182V2.1:Saccharomyces cerevisiae
Pp1s123_145V2.1(pp)Pp1s114_48V2.1	Pp1s123_145V2.1	Pp1s114_48V2.1	20093466	NR	4932	BIOGRID	Saccharomyces cerevisiae	Pp1s123_145V2.1(pp)Pp1s114_48V2.1:NR	Pp1s123_145V2.1(pp)Pp1s114_48V2.1:Saccharomyces cerevisiae
Pp1s123_145V2.1(pp)Pp1s115_126V2.1	Pp1s123_145V2.1	Pp1s115_126V2.1	20093466	NR	4932	BIOGRID	Saccharomyces cerevisiae	Pp1s123_145V2.1(pp)Pp1s115_126V2.1:NR	Pp1s123_145V2.1(pp)Pp1s115_126V2.1:Saccharomyces cerevisiae
Pp1s123_145V2.1(pp)Pp1s116_94V2.1	Pp1s123_145V2.1	Pp1s116_94V2.1	20093466	NR	4932	BIOGRID	Saccharomyces cerevisiae	Pp1s123_145V2.1(pp)Pp1s116_94V2.1:NR	Pp1s123_145V2.1(pp)Pp1s116_94V2.1:Saccharomyces cerevisiae
Pp1s123_145V2.1(pp)Pp1s12_202V2.1	Pp1s123_145V2.1	Pp1s12_202V2.1	20093466	NR	4932	BIOGRID	Saccharomyces cerevisiae	Pp1s123_145V2.1(pp)Pp1s12_202V2.1:NR	Pp1s123_145V2.1(pp)Pp1s12_202V2.1:Saccharomyces cerevisiae
Pp1s123_145V2.1(pp)Pp1s12_259V2.1	Pp1s123_145V2.1	Pp1s12_259V2.1	20093466	Affinity Capture-MS	4932	BIOGRID	Saccharomyces cerevisiae	Pp1s123_145V2.1(pp)Pp1s12_259V2.1:Affinity Capture-MS	Pp1s123_145V2.1(pp)Pp1s12_259V2.1:Saccharomyces cerevisiae
Pp1s123_145V2.1(pp)Pp1s12_355V2.1	Pp1s123_145V2.1	Pp1s12_355V2.1	20093466	NR	4932	BIOGRID	Saccharomyces cerevisiae	Pp1s123_145V2.1(pp)Pp1s12_355V2.1:NR	Pp1s123_145V2.1(pp)Pp1s12_355V2.1:Saccharomyces cerevisiae
Pp1s123_145V2.1(pp)Pp1s123_145V2.1	Pp1s123_145V2.1	Pp1s123_145V2.1	1722353	NR	3702	BIOGRID	A. thaliana	Pp1s123_145V2.1(pp)Pp1s123_145V2.1:NR	Pp1s123_145V2.1(pp)Pp1s123_145V2.1:A. thaliana
Pp1s123_145V2.1(pp)Pp1s123_145V2.1	Pp1s123_145V2.1	Pp1s123_145V2.1	11805826	NR	6239	DIP	C. elegans	Pp1s123_145V2.1(pp)Pp1s123_145V2.1:NR	Pp1s123_145V2.1(pp)Pp1s123_145V2.1:C. elegans
Pp1s123_145V2.1(pp)Pp1s123_145V2.1	Pp1s123_145V2.1	Pp1s123_145V2.1	17223533	NR	4932	DIP	Saccharomyces cerevisiae	Pp1s123_145V2.1(pp)Pp1s123_145V2.1:NR	Pp1s123_145V2.1(pp)Pp1s123_145V2.1:Saccharomyces cerevisiae
Pp1s123_42V2.1(pp)Pp1s103_63V2.1	Pp1s123_42V2.1	Pp1s103_63V2.1	23334891	Two-hybrid	3702	BIOGRID	A. thaliana	Pp1s123_42V2.1(pp)Pp1s103_63V2.1:Two-hybrid	Pp1s123_42V2.1(pp)Pp1s103_63V2.1:A. thaliana
Pp1s123_46V2.2(pp)Pp1s123_46V2.2	Pp1s123_46V2.2	Pp1s123_46V2.2	22274627	Affinity Capture-MS	3702	BIOGRID	A. thaliana	Pp1s123_46V2.2(pp)Pp1s123_46V2.2:Affinity Capture-MS	Pp1s123_46V2.2(pp)Pp1s123_46V2.2:A. thaliana
Pp1s123_58V2.1(pp)Pp1s1_175V2.1	Pp1s123_58V2.1	Pp1s1_175V2.1	16476776	NR	6239	BIOGRID	C. elegans	Pp1s123_58V2.1(pp)Pp1s1_175V2.1:NR	Pp1s123_58V2.1(pp)Pp1s1_175V2.1:C. elegans
Pp1s123_58V2.1(pp)Pp1s11_81V2.1	Pp1s123_58V2.1	Pp1s11_81V2.1	20093466	Synthetic Growth Defect	4932	BIOGRID	Saccharomyces cerevisiae	Pp1s123_58V2.1(pp)Pp1s11_81V2.1:Synthetic Growth Defect	Pp1s123_58V2.1(pp)Pp1s11_81V2.1:Saccharomyces cerevisiae
Pp1s123_58V2.1(pp)Pp1s123_58V2.1	Pp1s123_58V2.1	Pp1s123_58V2.1	11805826	Synthetic Lethality	4932	DIP	Saccharomyces cerevisiae	Pp1s123_58V2.1(pp)Pp1s123_58V2.1:Synthetic Lethality	Pp1s123_58V2.1(pp)Pp1s123_58V2.1:Saccharomyces cerevisiae
Pp1s123_72V2.1(pp)Pp1s10_305V2.1	Pp1s123_72V2.1	Pp1s10_305V2.1	11076961	Dosage Rescue	284812	BIOGRID	Schizosaccharomyes pombe	Pp1s123_72V2.1(pp)Pp1s10_305V2.1:Dosage Rescue	Pp1s123_72V2.1(pp)Pp1s10_305V2.1:Schizosaccharomyes pombe
Pp1s123_72V2.1(pp)Pp1s10_305V2.1	Pp1s123_72V2.1	Pp1s10_305V2.1	12956947	Co-purification	284812	BIOGRID	Schizosaccharomyes pombe	Pp1s123_72V2.1(pp)Pp1s10_305V2.1:Co-purification	Pp1s123_72V2.1(pp)Pp1s10_305V2.1:Schizosaccharomyes pombe
Pp1s123_72V2.1(pp)Pp1s10_305V2.1	Pp1s123_72V2.1	Pp1s10_305V2.1	12956947	Reconstituted Complex	9606	BIOGRID	Homo sapiens	Pp1s123_72V2.1(pp)Pp1s10_305V2.1:Reconstituted Complex	Pp1s123_72V2.1(pp)Pp1s10_305V2.1:Homo sapiens
Pp1s123_72V2.1(pp)Pp1s10_305V2.1	Pp1s123_72V2.1	Pp1s10_305V2.1	11076961	Co-purification	9606	BIOGRID	Homo sapiens	Pp1s123_72V2.1(pp)Pp1s10_305V2.1:Co-purification	Pp1s123_72V2.1(pp)Pp1s10_305V2.1:Homo sapiens
Pp1s123_72V2.1(pp)Pp1s10_305V2.1	Pp1s123_72V2.1	Pp1s10_305V2.1	20360068	Affinity Capture-MS	10090	BIOGRID	M. musculus	Pp1s123_72V2.1(pp)Pp1s10_305V2.1:Affinity Capture-MS	Pp1s123_72V2.1(pp)Pp1s10_305V2.1:M. musculus
Pp1s123_72V2.1(pp)Pp1s10_305V2.1	Pp1s123_72V2.1	Pp1s10_305V2.1	22939629	Co-fractionation	9606	BIOGRID	Homo sapiens	Pp1s123_72V2.1(pp)Pp1s10_305V2.1:Co-fractionation	Pp1s123_72V2.1(pp)Pp1s10_305V2.1:Homo sapiens
Pp1s123_72V2.1(pp)Pp1s10_305V2.1	Pp1s123_72V2.1	Pp1s10_305V2.1	20706207	Affinity Capture-MS	3702	BIOGRID	A. thaliana	Pp1s123_72V2.1(pp)Pp1s10_305V2.1:Affinity Capture-MS	Pp1s123_72V2.1(pp)Pp1s10_305V2.1:A. thaliana
Pp1s123_72V2.1(pp)Pp1s112_30V2.1	Pp1s123_72V2.1	Pp1s112_30V2.1	12956947	NR	562	BIOGRID	E. coli	Pp1s123_72V2.1(pp)Pp1s112_30V2.1:NR	Pp1s123_72V2.1(pp)Pp1s112_30V2.1:E. coli
Pp1s123_72V2.1(pp)Pp1s112_30V2.1	Pp1s123_72V2.1	Pp1s112_30V2.1	12956947	Reconstituted Complex	9606	BIOGRID	Homo sapiens	Pp1s123_72V2.1(pp)Pp1s112_30V2.1:Reconstituted Complex	Pp1s123_72V2.1(pp)Pp1s112_30V2.1:Homo sapiens
Pp1s123_72V2.1(pp)Pp1s118_60V2.1	Pp1s123_72V2.1	Pp1s118_60V2.1	20706207	Affinity Capture-MS	3702	BIOGRID	A. thaliana	Pp1s123_72V2.1(pp)Pp1s118_60V2.1:Affinity Capture-MS	Pp1s123_72V2.1(pp)Pp1s118_60V2.1:A. thaliana
Pp1s123_72V2.1(pp)Pp1s123_72V2.1	Pp1s123_72V2.1	Pp1s123_72V2.1	20360068	Affinity Capture-MS	10090	BIOGRID	M. musculus	Pp1s123_72V2.1(pp)Pp1s123_72V2.1:Affinity Capture-MS	Pp1s123_72V2.1(pp)Pp1s123_72V2.1:M. musculus
Pp1s123_7V2.1(pp)Pp1s10_5V2.1	Pp1s123_7V2.1	Pp1s10_5V2.1	16269340	NR	4932	BIOGRID	Saccharomyces cerevisiae	Pp1s123_7V2.1(pp)Pp1s10_5V2.1:NR	Pp1s123_7V2.1(pp)Pp1s10_5V2.1:Saccharomyces cerevisiae
Pp1s123_7V2.1(pp)Pp1s10_5V2.1	Pp1s123_7V2.1	Pp1s10_5V2.1	17314980	Affinity Capture-MS	4932	BIOGRID	Saccharomyces cerevisiae	Pp1s123_7V2.1(pp)Pp1s10_5V2.1:Affinity Capture-MS	Pp1s123_7V2.1(pp)Pp1s10_5V2.1:Saccharomyces cerevisiae
Pp1s123_7V2.1(pp)Pp1s104_29V2.1	Pp1s123_7V2.1	Pp1s104_29V2.1	20093466	Affinity Capture-MS	4932	BIOGRID	Saccharomyces cerevisiae	Pp1s123_7V2.1(pp)Pp1s104_29V2.1:Affinity Capture-MS	Pp1s123_7V2.1(pp)Pp1s104_29V2.1:Saccharomyces cerevisiae
Pp1s123_7V2.1(pp)Pp1s107_55V2.1	Pp1s123_7V2.1	Pp1s107_55V2.1	20093466	Affinity Capture-MS	4932	BIOGRID	Saccharomyces cerevisiae	Pp1s123_7V2.1(pp)Pp1s107_55V2.1:Affinity Capture-MS	Pp1s123_7V2.1(pp)Pp1s107_55V2.1:Saccharomyces cerevisiae
Pp1s123_7V2.1(pp)Pp1s11_113V2.1	Pp1s123_7V2.1	Pp1s11_113V2.1	16195350	NR	9606	BIOGRID	Homo sapiens	Pp1s123_7V2.1(pp)Pp1s11_113V2.1:NR	Pp1s123_7V2.1(pp)Pp1s11_113V2.1:Homo sapiens
Pp1s123_7V2.1(pp)Pp1s114_14V2.1	Pp1s123_7V2.1	Pp1s114_14V2.1	16300994	Two-hybrid	4932	BIOGRID	Saccharomyces cerevisiae	Pp1s123_7V2.1(pp)Pp1s114_14V2.1:Two-hybrid	Pp1s123_7V2.1(pp)Pp1s114_14V2.1:Saccharomyces cerevisiae
Pp1s123_7V2.1(pp)Pp1s114_14V2.1	Pp1s123_7V2.1	Pp1s114_14V2.1	18832321	NR	4932	BIOGRID	Saccharomyces cerevisiae	Pp1s123_7V2.1(pp)Pp1s114_14V2.1:NR	Pp1s123_7V2.1(pp)Pp1s114_14V2.1:Saccharomyces cerevisiae
Pp1s123_7V2.1(pp)Pp1s114_14V2.1	Pp1s123_7V2.1	Pp1s114_14V2.1	20093466	NR	4932	BIOGRID	Saccharomyces cerevisiae	Pp1s123_7V2.1(pp)Pp1s114_14V2.1:NR	Pp1s123_7V2.1(pp)Pp1s114_14V2.1:Saccharomyces cerevisiae
Pp1s123_7V2.1(pp)Pp1s114_14V2.1	Pp1s123_7V2.1	Pp1s114_14V2.1	8277826	NR	4932	BIOGRID	Saccharomyces cerevisiae	Pp1s123_7V2.1(pp)Pp1s114_14V2.1:NR	Pp1s123_7V2.1(pp)Pp1s114_14V2.1:Saccharomyces cerevisiae
Pp1s123_7V2.1(pp)Pp1s115_126V2.1	Pp1s123_7V2.1	Pp1s115_126V2.1	20093466	NR	4932	BIOGRID	Saccharomyces cerevisiae	Pp1s123_7V2.1(pp)Pp1s115_126V2.1:NR	Pp1s123_7V2.1(pp)Pp1s115_126V2.1:Saccharomyces cerevisiae
Pp1s123_7V2.1(pp)Pp1s115_74V2.1	Pp1s123_7V2.1	Pp1s115_74V2.1	16195350	Two-hybrid	4932	BIOGRID	Saccharomyces cerevisiae	Pp1s123_7V2.1(pp)Pp1s115_74V2.1:Two-hybrid	Pp1s123_7V2.1(pp)Pp1s115_74V2.1:Saccharomyces cerevisiae
Pp1s123_7V2.1(pp)Pp1s116_94V2.1	Pp1s123_7V2.1	Pp1s116_94V2.1	20093466	Two-hybrid	4932	BIOGRID	Saccharomyces cerevisiae	Pp1s123_7V2.1(pp)Pp1s116_94V2.1:Two-hybrid	Pp1s123_7V2.1(pp)Pp1s116_94V2.1:Saccharomyces cerevisiae
Pp1s123_7V2.1(pp)Pp1s120_110V2.1	Pp1s123_7V2.1	Pp1s120_110V2.1	22681890	Positive Genetic	4896	BIOGRID	Schizosaccharomyes pombe	Pp1s123_7V2.1(pp)Pp1s120_110V2.1:Positive Genetic	Pp1s123_7V2.1(pp)Pp1s120_110V2.1:Schizosaccharomyes pombe
Pp1s123_7V2.1(pp)Pp1s123_7V2.1	Pp1s123_7V2.1	Pp1s123_7V2.1	16300994	Reconstituted Complex	4932	BIOGRID	Saccharomyces cerevisiae	Pp1s123_7V2.1(pp)Pp1s123_7V2.1:Reconstituted Complex	Pp1s123_7V2.1(pp)Pp1s123_7V2.1:Saccharomyces cerevisiae
Pp1s123_7V2.1(pp)Pp1s123_7V2.1	Pp1s123_7V2.1	Pp1s123_7V2.1	18467557	Reconstituted Complex	4932	BIOGRID	Saccharomyces cerevisiae	Pp1s123_7V2.1(pp)Pp1s123_7V2.1:Reconstituted Complex	Pp1s123_7V2.1(pp)Pp1s123_7V2.1:Saccharomyces cerevisiae
Pp1s123_82V2.1(pp)Pp1s109_205V2.1	Pp1s123_82V2.1	Pp1s109_205V2.1	18000013	Co-purification	9606	DIP	Homo sapiens	Pp1s123_82V2.1(pp)Pp1s109_205V2.1:Co-purification	Pp1s123_82V2.1(pp)Pp1s109_205V2.1:Homo sapiens
Pp1s123_82V2.1(pp)Pp1s123_120V2.1	Pp1s123_82V2.1	Pp1s123_120V2.1	16267556	NR	9606	DIP	Homo sapiens	Pp1s123_82V2.1(pp)Pp1s123_120V2.1:NR	Pp1s123_82V2.1(pp)Pp1s123_120V2.1:Homo sapiens
Pp1s123_82V2.1(pp)Pp1s123_120V2.1	Pp1s123_82V2.1	Pp1s123_120V2.1	16267556	Two-hybrid	36329	BIOGRID	Plasmodium	Pp1s123_82V2.1(pp)Pp1s123_120V2.1:Two-hybrid	Pp1s123_82V2.1(pp)Pp1s123_120V2.1:Plasmodium
Pp1s123_8V2.1(pp)Pp1s114_128V2.1	Pp1s123_8V2.1	Pp1s114_128V2.1	19295130	Affinity Capture-MS	9606	BIOGRID	Homo sapiens	Pp1s123_8V2.1(pp)Pp1s114_128V2.1:Affinity Capture-MS	Pp1s123_8V2.1(pp)Pp1s114_128V2.1:Homo sapiens
Pp1s123_8V2.1(pp)Pp1s114_128V2.1	Pp1s123_8V2.1	Pp1s114_128V2.1	12732143	Affinity Capture-MS	9606	BIOGRID	Homo sapiens	Pp1s123_8V2.1(pp)Pp1s114_128V2.1:Affinity Capture-MS	Pp1s123_8V2.1(pp)Pp1s114_128V2.1:Homo sapiens
Pp1s123_8V2.1(pp)Pp1s114_128V2.1	Pp1s123_8V2.1	Pp1s114_128V2.1	12732143	Affinity Capture-Western	9606	BIOGRID	Homo sapiens	Pp1s123_8V2.1(pp)Pp1s114_128V2.1:Affinity Capture-Western	Pp1s123_8V2.1(pp)Pp1s114_128V2.1:Homo sapiens
Pp1s123_8V2.1(pp)Pp1s114_128V2.1	Pp1s123_8V2.1	Pp1s114_128V2.1	16260596	Affinity Capture-Western	9606	BIOGRID	Homo sapiens	Pp1s123_8V2.1(pp)Pp1s114_128V2.1:Affinity Capture-Western	Pp1s123_8V2.1(pp)Pp1s114_128V2.1:Homo sapiens
Pp1s123_8V2.1(pp)Pp1s114_128V2.1	Pp1s123_8V2.1	Pp1s114_128V2.1	19295130	Affinity Capture-Western	9606	BIOGRID	Homo sapiens	Pp1s123_8V2.1(pp)Pp1s114_128V2.1:Affinity Capture-Western	Pp1s123_8V2.1(pp)Pp1s114_128V2.1:Homo sapiens
Pp1s123_8V2.1(pp)Pp1s117_128V2.1	Pp1s123_8V2.1	Pp1s117_128V2.1	14605208	Reconstituted Complex	4932	intact	Saccharomyces cerevisiae	Pp1s123_8V2.1(pp)Pp1s117_128V2.1:Reconstituted Complex	Pp1s123_8V2.1(pp)Pp1s117_128V2.1:Saccharomyces cerevisiae
Pp1s123_8V2.1(pp)Pp1s117_128V2.1	Pp1s123_8V2.1	Pp1s117_128V2.1	14605208	Two-hybrid	7227	BIOGRID	Drosophila melanogaster	Pp1s123_8V2.1(pp)Pp1s117_128V2.1:Two-hybrid	Pp1s123_8V2.1(pp)Pp1s117_128V2.1:Drosophila melanogaster
Pp1s123_8V2.1(pp)Pp1s12_365V2.1	Pp1s123_8V2.1	Pp1s12_365V2.1	19295130	Affinity Capture-MS	9606	BIOGRID	Homo sapiens	Pp1s123_8V2.1(pp)Pp1s12_365V2.1:Affinity Capture-MS	Pp1s123_8V2.1(pp)Pp1s12_365V2.1:Homo sapiens
Pp1s123_8V2.1(pp)Pp1s12_365V2.1	Pp1s123_8V2.1	Pp1s12_365V2.1	12732143	Affinity Capture-MS	9606	BIOGRID	Homo sapiens	Pp1s123_8V2.1(pp)Pp1s12_365V2.1:Affinity Capture-MS	Pp1s123_8V2.1(pp)Pp1s12_365V2.1:Homo sapiens
Pp1s123_8V2.1(pp)Pp1s12_365V2.1	Pp1s123_8V2.1	Pp1s12_365V2.1	12732143	Affinity Capture-Western	9606	BIOGRID	Homo sapiens	Pp1s123_8V2.1(pp)Pp1s12_365V2.1:Affinity Capture-Western	Pp1s123_8V2.1(pp)Pp1s12_365V2.1:Homo sapiens
Pp1s123_8V2.1(pp)Pp1s123_100V2.1	Pp1s123_8V2.1	Pp1s123_100V2.1	19295130	Affinity Capture-MS	9606	BIOGRID	Homo sapiens	Pp1s123_8V2.1(pp)Pp1s123_100V2.1:Affinity Capture-MS	Pp1s123_8V2.1(pp)Pp1s123_100V2.1:Homo sapiens
Pp1s123_8V2.1(pp)Pp1s123_8V2.1	Pp1s123_8V2.1	Pp1s123_8V2.1	12615944	Reconstituted Complex	4932	intact	Saccharomyces cerevisiae	Pp1s123_8V2.1(pp)Pp1s123_8V2.1:Reconstituted Complex	Pp1s123_8V2.1(pp)Pp1s123_8V2.1:Saccharomyces cerevisiae
Pp1s123_8V2.1(pp)Pp1s123_8V2.1	Pp1s123_8V2.1	Pp1s123_8V2.1	12615944	Two-hybrid	3702	BIOGRID	A. thaliana	Pp1s123_8V2.1(pp)Pp1s123_8V2.1:Two-hybrid	Pp1s123_8V2.1(pp)Pp1s123_8V2.1:A. thaliana
Pp1s123_8V2.1(pp)Pp1s123_8V2.1	Pp1s123_8V2.1	Pp1s123_8V2.1	16036220	Affinity Capture-MS	9606	BIOGRID	Homo sapiens	Pp1s123_8V2.1(pp)Pp1s123_8V2.1:Affinity Capture-MS	Pp1s123_8V2.1(pp)Pp1s123_8V2.1:Homo sapiens
Pp1s123_96V2.1(pp)Pp1s12_222V2.1	Pp1s123_96V2.1	Pp1s12_222V2.1	16606699	NR	4932	DIP	Saccharomyces cerevisiae	Pp1s123_96V2.1(pp)Pp1s12_222V2.1:NR	Pp1s123_96V2.1(pp)Pp1s12_222V2.1:Saccharomyces cerevisiae
Pp1s123_9V2.1(pp)Pp1s1_181V2.1	Pp1s123_9V2.1	Pp1s1_181V2.1	20093466	Co-fractionation	4932	BIOGRID	Saccharomyces cerevisiae	Pp1s123_9V2.1(pp)Pp1s1_181V2.1:Co-fractionation	Pp1s123_9V2.1(pp)Pp1s1_181V2.1:Saccharomyces cerevisiae
Pp1s123_9V2.1(pp)Pp1s1_791V2.1	Pp1s123_9V2.1	Pp1s1_791V2.1	16269340	NR	4932	BIOGRID	Saccharomyces cerevisiae	Pp1s123_9V2.1(pp)Pp1s1_791V2.1:NR	Pp1s123_9V2.1(pp)Pp1s1_791V2.1:Saccharomyces cerevisiae
Pp1s123_9V2.1(pp)Pp1s10_314V2.1	Pp1s123_9V2.1	Pp1s10_314V2.1	16269340	Co-purification	4932	BIOGRID	Saccharomyces cerevisiae	Pp1s123_9V2.1(pp)Pp1s10_314V2.1:Co-purification	Pp1s123_9V2.1(pp)Pp1s10_314V2.1:Saccharomyces cerevisiae
Pp1s123_9V2.1(pp)Pp1s104_121V2.1	Pp1s123_9V2.1	Pp1s104_121V2.1	21798944	Two-hybrid	3702	BIOGRID	A. thaliana	Pp1s123_9V2.1(pp)Pp1s104_121V2.1:Two-hybrid	Pp1s123_9V2.1(pp)Pp1s104_121V2.1:A. thaliana
Pp1s123_9V2.1(pp)Pp1s109_262V2.1	Pp1s123_9V2.1	Pp1s109_262V2.1	17314980	Co-fractionation	4932	BIOGRID	Saccharomyces cerevisiae	Pp1s123_9V2.1(pp)Pp1s109_262V2.1:Co-fractionation	Pp1s123_9V2.1(pp)Pp1s109_262V2.1:Saccharomyces cerevisiae
Pp1s123_9V2.1(pp)Pp1s11_172V2.1	Pp1s123_9V2.1	Pp1s11_172V2.1	16269340	Synthetic Lethality	4932	BIOGRID	Saccharomyces cerevisiae	Pp1s123_9V2.1(pp)Pp1s11_172V2.1:Synthetic Lethality	Pp1s123_9V2.1(pp)Pp1s11_172V2.1:Saccharomyces cerevisiae
Pp1s123_9V2.1(pp)Pp1s112_214V2.1	Pp1s123_9V2.1	Pp1s112_214V2.1	20093466	Positive Genetic	4932	BIOGRID	Saccharomyces cerevisiae	Pp1s123_9V2.1(pp)Pp1s112_214V2.1:Positive Genetic	Pp1s123_9V2.1(pp)Pp1s112_214V2.1:Saccharomyces cerevisiae
Pp1s123_9V2.1(pp)Pp1s113_1V2.1	Pp1s123_9V2.1	Pp1s113_1V2.1	18467557	Affinity Capture-MS	4932	BIOGRID	Saccharomyces cerevisiae	Pp1s123_9V2.1(pp)Pp1s113_1V2.1:Affinity Capture-MS	Pp1s123_9V2.1(pp)Pp1s113_1V2.1:Saccharomyces cerevisiae
Pp1s123_9V2.1(pp)Pp1s113_1V2.1	Pp1s123_9V2.1	Pp1s113_1V2.1	20093466	Two-hybrid	4932	BIOGRID	Saccharomyces cerevisiae	Pp1s123_9V2.1(pp)Pp1s113_1V2.1:Two-hybrid	Pp1s123_9V2.1(pp)Pp1s113_1V2.1:Saccharomyces cerevisiae
Pp1s123_9V2.1(pp)Pp1s114_144V2.1	Pp1s123_9V2.1	Pp1s114_144V2.1	14690591	Negative Genetic	4932	DIP	Saccharomyces cerevisiae	Pp1s123_9V2.1(pp)Pp1s114_144V2.1:Negative Genetic	Pp1s123_9V2.1(pp)Pp1s114_144V2.1:Saccharomyces cerevisiae
Pp1s123_9V2.1(pp)Pp1s114_14V2.1	Pp1s123_9V2.1	Pp1s114_14V2.1	18467557	NR	4932	BIOGRID	Saccharomyces cerevisiae	Pp1s123_9V2.1(pp)Pp1s114_14V2.1:NR	Pp1s123_9V2.1(pp)Pp1s114_14V2.1:Saccharomyces cerevisiae
Pp1s123_9V2.1(pp)Pp1s115_74V2.1	Pp1s123_9V2.1	Pp1s115_74V2.1	16269340	NR	4932	BIOGRID	Saccharomyces cerevisiae	Pp1s123_9V2.1(pp)Pp1s115_74V2.1:NR	Pp1s123_9V2.1(pp)Pp1s115_74V2.1:Saccharomyces cerevisiae
Pp1s123_9V2.1(pp)Pp1s117_85V2.1	Pp1s123_9V2.1	Pp1s117_85V2.1	16269340	NR	4932	BIOGRID	Saccharomyces cerevisiae	Pp1s123_9V2.1(pp)Pp1s117_85V2.1:NR	Pp1s123_9V2.1(pp)Pp1s117_85V2.1:Saccharomyces cerevisiae
Pp1s123_9V2.1(pp)Pp1s117_85V2.1	Pp1s123_9V2.1	Pp1s117_85V2.1	17314980	Affinity Capture-MS	4932	BIOGRID	Saccharomyces cerevisiae	Pp1s123_9V2.1(pp)Pp1s117_85V2.1:Affinity Capture-MS	Pp1s123_9V2.1(pp)Pp1s117_85V2.1:Saccharomyces cerevisiae
Pp1s123_9V2.1(pp)Pp1s117_85V2.1	Pp1s123_9V2.1	Pp1s117_85V2.1	20093466	NR	4932	BIOGRID	Saccharomyces cerevisiae	Pp1s123_9V2.1(pp)Pp1s117_85V2.1:NR	Pp1s123_9V2.1(pp)Pp1s117_85V2.1:Saccharomyces cerevisiae
Pp1s123_9V2.1(pp)Pp1s118_108V2.1	Pp1s123_9V2.1	Pp1s118_108V2.1	17314980	Two-hybrid	4932	BIOGRID	Saccharomyces cerevisiae	Pp1s123_9V2.1(pp)Pp1s118_108V2.1:Two-hybrid	Pp1s123_9V2.1(pp)Pp1s118_108V2.1:Saccharomyces cerevisiae
Pp1s123_9V2.1(pp)Pp1s123_145V2.1	Pp1s123_9V2.1	Pp1s123_145V2.1	17314980	Reconstituted Complex	4932	BIOGRID	Saccharomyces cerevisiae	Pp1s123_9V2.1(pp)Pp1s123_145V2.1:Reconstituted Complex	Pp1s123_9V2.1(pp)Pp1s123_145V2.1:Saccharomyces cerevisiae
Pp1s123_9V2.1(pp)Pp1s123_145V2.1	Pp1s123_9V2.1	Pp1s123_145V2.1	20093466	Affinity Capture-Western	4932	BIOGRID	Saccharomyces cerevisiae	Pp1s123_9V2.1(pp)Pp1s123_145V2.1:Affinity Capture-Western	Pp1s123_9V2.1(pp)Pp1s123_145V2.1:Saccharomyces cerevisiae
Pp1s123_9V2.1(pp)Pp1s123_7V2.1	Pp1s123_9V2.1	Pp1s123_7V2.1	20093466	PCA	4932	BIOGRID	Saccharomyces cerevisiae	Pp1s123_9V2.1(pp)Pp1s123_7V2.1:PCA	Pp1s123_9V2.1(pp)Pp1s123_7V2.1:Saccharomyces cerevisiae
Pp1s123_9V2.1(pp)Pp1s123_9V2.1	Pp1s123_9V2.1	Pp1s123_9V2.1	18467557	Two-hybrid	4932	BIOGRID	Saccharomyces cerevisiae	Pp1s123_9V2.1(pp)Pp1s123_9V2.1:Two-hybrid	Pp1s123_9V2.1(pp)Pp1s123_9V2.1:Saccharomyces cerevisiae
Pp1s124_108V2.1(pp)Pp1s12_349V2.1	Pp1s124_108V2.1	Pp1s12_349V2.1	15479636	NR	4932	DIP	Saccharomyces cerevisiae	Pp1s124_108V2.1(pp)Pp1s12_349V2.1:NR	Pp1s124_108V2.1(pp)Pp1s12_349V2.1:Saccharomyces cerevisiae
Pp1s124_108V2.1(pp)Pp1s12_349V2.1	Pp1s124_108V2.1	Pp1s12_349V2.1	18700816	NR	4932	DIP	Saccharomyces cerevisiae	Pp1s124_108V2.1(pp)Pp1s12_349V2.1:NR	Pp1s124_108V2.1(pp)Pp1s12_349V2.1:Saccharomyces cerevisiae
Pp1s124_108V2.1(pp)Pp1s12_349V2.1	Pp1s124_108V2.1	Pp1s12_349V2.1	15479636	Affinity Capture-Western	7227	BIOGRID	Drosophila melanogaster	Pp1s124_108V2.1(pp)Pp1s12_349V2.1:Affinity Capture-Western	Pp1s124_108V2.1(pp)Pp1s12_349V2.1:Drosophila melanogaster
Pp1s124_108V2.1(pp)Pp1s12_349V2.1	Pp1s124_108V2.1	Pp1s12_349V2.1	15456884	Affinity Capture-Western	7227	BIOGRID	Drosophila melanogaster	Pp1s124_108V2.1(pp)Pp1s12_349V2.1:Affinity Capture-Western	Pp1s124_108V2.1(pp)Pp1s12_349V2.1:Drosophila melanogaster
Pp1s124_108V2.1(pp)Pp1s12_349V2.1	Pp1s124_108V2.1	Pp1s12_349V2.1	17531812	Affinity Capture-MS	9606	BIOGRID	Homo sapiens	Pp1s124_108V2.1(pp)Pp1s12_349V2.1:Affinity Capture-MS	Pp1s124_108V2.1(pp)Pp1s12_349V2.1:Homo sapiens
Pp1s124_108V2.1(pp)Pp1s12_349V2.1	Pp1s124_108V2.1	Pp1s12_349V2.1	18700816	Reconstituted Complex	3702	BIOGRID	A. thaliana	Pp1s124_108V2.1(pp)Pp1s12_349V2.1:Reconstituted Complex	Pp1s124_108V2.1(pp)Pp1s12_349V2.1:A. thaliana
Pp1s124_108V2.1(pp)Pp1s124_108V2.1	Pp1s124_108V2.1	Pp1s124_108V2.1	17531812	Affinity Capture-Western	9606	BIOGRID	Homo sapiens	Pp1s124_108V2.1(pp)Pp1s124_108V2.1:Affinity Capture-Western	Pp1s124_108V2.1(pp)Pp1s124_108V2.1:Homo sapiens
Pp1s124_108V2.1(pp)Pp1s124_108V2.1	Pp1s124_108V2.1	Pp1s124_108V2.1	15701640	Affinity Capture-Western	10090	BIOGRID	M. musculus	Pp1s124_108V2.1(pp)Pp1s124_108V2.1:Affinity Capture-Western	Pp1s124_108V2.1(pp)Pp1s124_108V2.1:M. musculus
Pp1s124_112V2.1(pp)Pp1s122_48V2.1	Pp1s124_112V2.1	Pp1s122_48V2.1	19037259	Two-hybrid	9606	BIOGRID	Homo sapiens	Pp1s124_112V2.1(pp)Pp1s122_48V2.1:Two-hybrid	Pp1s124_112V2.1(pp)Pp1s122_48V2.1:Homo sapiens
Pp1s124_133V2.1(pp)Pp1s124_133V2.1	Pp1s124_133V2.1	Pp1s124_133V2.1	10887159	Phenotypic Enhancement	7227	BIOGRID	Drosophila melanogaster	Pp1s124_133V2.1(pp)Pp1s124_133V2.1:Phenotypic Enhancement	Pp1s124_133V2.1(pp)Pp1s124_133V2.1:Drosophila melanogaster
Pp1s124_133V2.1(pp)Pp1s124_133V2.1	Pp1s124_133V2.1	Pp1s124_133V2.1	12181568	Phenotypic Enhancement	7227	BIOGRID	Drosophila melanogaster	Pp1s124_133V2.1(pp)Pp1s124_133V2.1:Phenotypic Enhancement	Pp1s124_133V2.1(pp)Pp1s124_133V2.1:Drosophila melanogaster
Pp1s124_133V2.1(pp)Pp1s124_133V2.1	Pp1s124_133V2.1	Pp1s124_133V2.1	12636917	Phenotypic Enhancement	7227	BIOGRID	Drosophila melanogaster	Pp1s124_133V2.1(pp)Pp1s124_133V2.1:Phenotypic Enhancement	Pp1s124_133V2.1(pp)Pp1s124_133V2.1:Drosophila melanogaster
Pp1s124_133V2.1(pp)Pp1s124_133V2.1	Pp1s124_133V2.1	Pp1s124_133V2.1	22738221	Co-fractionation	3702	BIOGRID	A. thaliana	Pp1s124_133V2.1(pp)Pp1s124_133V2.1:Co-fractionation	Pp1s124_133V2.1(pp)Pp1s124_133V2.1:A. thaliana
Pp1s124_156V2.1(pp)Pp1s108_16V2.1	Pp1s124_156V2.1	Pp1s108_16V2.1	20093466	Affinity Capture-MS	4932	BIOGRID	Saccharomyces cerevisiae	Pp1s124_156V2.1(pp)Pp1s108_16V2.1:Affinity Capture-MS	Pp1s124_156V2.1(pp)Pp1s108_16V2.1:Saccharomyces cerevisiae
Pp1s124_156V2.1(pp)Pp1s112_23V2.1	Pp1s124_156V2.1	Pp1s112_23V2.1	11805837	Affinity Capture-MS	4932	DIP	Saccharomyces cerevisiae	Pp1s124_156V2.1(pp)Pp1s112_23V2.1:Affinity Capture-MS	Pp1s124_156V2.1(pp)Pp1s112_23V2.1:Saccharomyces cerevisiae
Pp1s124_156V2.1(pp)Pp1s12_50V2.1	Pp1s124_156V2.1	Pp1s12_50V2.1	16554755	Negative Genetic	7227	BIOGRID	Drosophila melanogaster	Pp1s124_156V2.1(pp)Pp1s12_50V2.1:Negative Genetic	Pp1s124_156V2.1(pp)Pp1s12_50V2.1:Drosophila melanogaster
Pp1s124_156V2.1(pp)Pp1s124_156V2.1	Pp1s124_156V2.1	Pp1s124_156V2.1	18467557	Affinity Capture-MS	4932	BIOGRID	Saccharomyces cerevisiae	Pp1s124_156V2.1(pp)Pp1s124_156V2.1:Affinity Capture-MS	Pp1s124_156V2.1(pp)Pp1s124_156V2.1:Saccharomyces cerevisiae
Pp1s124_170V2.1(pp)Pp1s112_124V2.1	Pp1s124_170V2.1	Pp1s112_124V2.1	22863883	Affinity Capture-MS	9606	BIOGRID	Homo sapiens	Pp1s124_170V2.1(pp)Pp1s112_124V2.1:Affinity Capture-MS	Pp1s124_170V2.1(pp)Pp1s112_124V2.1:Homo sapiens
Pp1s124_170V2.1(pp)Pp1s124_170V2.1	Pp1s124_170V2.1	Pp1s124_170V2.1	17158604	Two-hybrid	9606	BIOGRID	Homo sapiens	Pp1s124_170V2.1(pp)Pp1s124_170V2.1:Two-hybrid	Pp1s124_170V2.1(pp)Pp1s124_170V2.1:Homo sapiens
Pp1s124_170V2.1(pp)Pp1s124_170V2.1	Pp1s124_170V2.1	Pp1s124_170V2.1	17158604	Affinity Capture-Western	3702	BIOGRID	A. thaliana	Pp1s124_170V2.1(pp)Pp1s124_170V2.1:Affinity Capture-Western	Pp1s124_170V2.1(pp)Pp1s124_170V2.1:A. thaliana
Pp1s124_170V2.1(pp)Pp1s124_170V2.1	Pp1s124_170V2.1	Pp1s124_170V2.1	20360068	Affinity Capture-MS	10090	BIOGRID	M. musculus	Pp1s124_170V2.1(pp)Pp1s124_170V2.1:Affinity Capture-MS	Pp1s124_170V2.1(pp)Pp1s124_170V2.1:M. musculus
Pp1s124_3V2.1(pp)Pp1s108_177V2.1	Pp1s124_3V2.1	Pp1s108_177V2.1	16429126	Phenotypic Enhancement	4932	DIP	Saccharomyces cerevisiae	Pp1s124_3V2.1(pp)Pp1s108_177V2.1:Phenotypic Enhancement	Pp1s124_3V2.1(pp)Pp1s108_177V2.1:Saccharomyces cerevisiae
Pp1s124_3V2.1(pp)Pp1s11_250V2.1	Pp1s124_3V2.1	Pp1s11_250V2.1	16429126	NR	9606	DIP	Homo sapiens	Pp1s124_3V2.1(pp)Pp1s11_250V2.1:NR	Pp1s124_3V2.1(pp)Pp1s11_250V2.1:Homo sapiens
Pp1s124_3V2.1(pp)Pp1s122_48V2.1	Pp1s124_3V2.1	Pp1s122_48V2.1	14704431	Affinity Capture-MS	284812	BIOGRID	Schizosaccharomyes pombe	Pp1s124_3V2.1(pp)Pp1s122_48V2.1:Affinity Capture-MS	Pp1s124_3V2.1(pp)Pp1s122_48V2.1:Schizosaccharomyes pombe
Pp1s124_3V2.1(pp)Pp1s122_48V2.1	Pp1s124_3V2.1	Pp1s122_48V2.1	14704431	Two-hybrid	6239	BIOGRID	C. elegans	Pp1s124_3V2.1(pp)Pp1s122_48V2.1:Two-hybrid	Pp1s124_3V2.1(pp)Pp1s122_48V2.1:C. elegans
Pp1s124_3V2.1(pp)Pp1s124_3V2.1	Pp1s124_3V2.1	Pp1s124_3V2.1	14759368	Two-hybrid	4932	BIOGRID	Saccharomyces cerevisiae	Pp1s124_3V2.1(pp)Pp1s124_3V2.1:Two-hybrid	Pp1s124_3V2.1(pp)Pp1s124_3V2.1:Saccharomyces cerevisiae
Pp1s125_103V2.1(pp)Pp1s12_261V2.1	Pp1s125_103V2.1	Pp1s12_261V2.1	18818364	Positive Genetic	4932	BIOGRID	Saccharomyces cerevisiae	Pp1s125_103V2.1(pp)Pp1s12_261V2.1:Positive Genetic	Pp1s125_103V2.1(pp)Pp1s12_261V2.1:Saccharomyces cerevisiae
Pp1s125_22V2.1(pp)Pp1s115_77V2.1	Pp1s125_22V2.1	Pp1s115_77V2.1	21988832	Two-hybrid	9606	BIOGRID	Homo sapiens	Pp1s125_22V2.1(pp)Pp1s115_77V2.1:Two-hybrid	Pp1s125_22V2.1(pp)Pp1s115_77V2.1:Homo sapiens
Pp1s125_22V2.1(pp)Pp1s125_22V2.1	Pp1s125_22V2.1	Pp1s125_22V2.1	14605208	Affinity Capture-Western	4896	BIOGRID	Schizosaccharomyes pombe	Pp1s125_22V2.1(pp)Pp1s125_22V2.1:Affinity Capture-Western	Pp1s125_22V2.1(pp)Pp1s125_22V2.1:Schizosaccharomyes pombe
Pp1s125_22V2.1(pp)Pp1s125_22V2.1	Pp1s125_22V2.1	Pp1s125_22V2.1	14605208	Two-hybrid	7227	BIOGRID	Drosophila melanogaster	Pp1s125_22V2.1(pp)Pp1s125_22V2.1:Two-hybrid	Pp1s125_22V2.1(pp)Pp1s125_22V2.1:Drosophila melanogaster
Pp1s125_61V2.1(pp)Pp1s120_137V2.1	Pp1s125_61V2.1	Pp1s120_137V2.1	22681890	Negative Genetic	4896	BIOGRID	Schizosaccharomyes pombe	Pp1s125_61V2.1(pp)Pp1s120_137V2.1:Negative Genetic	Pp1s125_61V2.1(pp)Pp1s120_137V2.1:Schizosaccharomyes pombe
Pp1s125_61V2.1(pp)Pp1s121_153V2.1	Pp1s125_61V2.1	Pp1s121_153V2.1	17643375	Affinity Capture-MS	9606	BIOGRID	Homo sapiens	Pp1s125_61V2.1(pp)Pp1s121_153V2.1:Affinity Capture-MS	Pp1s125_61V2.1(pp)Pp1s121_153V2.1:Homo sapiens
Pp1s125_88V2.1(pp)Pp1s10_309V2.1	Pp1s125_88V2.1	Pp1s10_309V2.1	22036573	Affinity Capture-MS	7227	BIOGRID	Drosophila melanogaster	Pp1s125_88V2.1(pp)Pp1s10_309V2.1:Affinity Capture-MS	Pp1s125_88V2.1(pp)Pp1s10_309V2.1:Drosophila melanogaster
Pp1s125_88V2.1(pp)Pp1s119_46V2.1	Pp1s125_88V2.1	Pp1s119_46V2.1	22036573	Affinity Capture-MS	7227	BIOGRID	Drosophila melanogaster	Pp1s125_88V2.1(pp)Pp1s119_46V2.1:Affinity Capture-MS	Pp1s125_88V2.1(pp)Pp1s119_46V2.1:Drosophila melanogaster
Pp1s125_88V2.1(pp)Pp1s123_100V2.1	Pp1s125_88V2.1	Pp1s123_100V2.1	19112177	Reconstituted Complex	9606	BIOGRID	Homo sapiens	Pp1s125_88V2.1(pp)Pp1s123_100V2.1:Reconstituted Complex	Pp1s125_88V2.1(pp)Pp1s123_100V2.1:Homo sapiens
Pp1s125_88V2.1(pp)Pp1s123_100V2.1	Pp1s125_88V2.1	Pp1s123_100V2.1	19112177	Affinity Capture-Western	9606	BIOGRID	Homo sapiens	Pp1s125_88V2.1(pp)Pp1s123_100V2.1:Affinity Capture-Western	Pp1s125_88V2.1(pp)Pp1s123_100V2.1:Homo sapiens
Pp1s125_88V2.1(pp)Pp1s125_88V2.1	Pp1s125_88V2.1	Pp1s125_88V2.1	16835243	Co-purification	9606	BIOGRID	Homo sapiens	Pp1s125_88V2.1(pp)Pp1s125_88V2.1:Co-purification	Pp1s125_88V2.1(pp)Pp1s125_88V2.1:Homo sapiens
Pp1s125_98V2.1(pp)Pp1s12_202V2.1	Pp1s125_98V2.1	Pp1s12_202V2.1	22036573	Affinity Capture-MS	7227	BIOGRID	Drosophila melanogaster	Pp1s125_98V2.1(pp)Pp1s12_202V2.1:Affinity Capture-MS	Pp1s125_98V2.1(pp)Pp1s12_202V2.1:Drosophila melanogaster
Pp1s125_99V2.1(pp)Pp1s100_110V2.1	Pp1s125_99V2.1	Pp1s100_110V2.1	22036573	Affinity Capture-MS	7227	BIOGRID	Drosophila melanogaster	Pp1s125_99V2.1(pp)Pp1s100_110V2.1:Affinity Capture-MS	Pp1s125_99V2.1(pp)Pp1s100_110V2.1:Drosophila melanogaster
Pp1s125_99V2.1(pp)Pp1s104_29V2.1	Pp1s125_99V2.1	Pp1s104_29V2.1	16155567	Affinity Capture-MS	4932	BIOGRID	Saccharomyces cerevisiae	Pp1s125_99V2.1(pp)Pp1s104_29V2.1:Affinity Capture-MS	Pp1s125_99V2.1(pp)Pp1s104_29V2.1:Saccharomyces cerevisiae
Pp1s126_105V2.1(pp)Pp1s126_105V2.1	Pp1s126_105V2.1	Pp1s126_105V2.1	11428898	NR	4896	BIOGRID	Schizosaccharomyes pombe	Pp1s126_105V2.1(pp)Pp1s126_105V2.1:NR	Pp1s126_105V2.1(pp)Pp1s126_105V2.1:Schizosaccharomyes pombe
Pp1s126_105V2.1(pp)Pp1s126_105V2.1	Pp1s126_105V2.1	Pp1s126_105V2.1	1152516	Co-crystal Structure	4896	BIOGRID	Schizosaccharomyes pombe	Pp1s126_105V2.1(pp)Pp1s126_105V2.1:Co-crystal Structure	Pp1s126_105V2.1(pp)Pp1s126_105V2.1:Schizosaccharomyes pombe
Pp1s126_105V2.1(pp)Pp1s126_105V2.1	Pp1s126_105V2.1	Pp1s126_105V2.1	12372836	NR	3702	BIOGRID	A. thaliana	Pp1s126_105V2.1(pp)Pp1s126_105V2.1:NR	Pp1s126_105V2.1(pp)Pp1s126_105V2.1:A. thaliana
Pp1s126_105V2.1(pp)Pp1s126_105V2.1	Pp1s126_105V2.1	Pp1s126_105V2.1	21988832	Two-hybrid	9606	BIOGRID	Homo sapiens	Pp1s126_105V2.1(pp)Pp1s126_105V2.1:Two-hybrid	Pp1s126_105V2.1(pp)Pp1s126_105V2.1:Homo sapiens
Pp1s126_108V2.1(pp)Pp1s10_99V2.1	Pp1s126_108V2.1	Pp1s10_99V2.1	12150911	Affinity Capture-Western	9606	DIP	Homo sapiens	Pp1s126_108V2.1(pp)Pp1s10_99V2.1:Affinity Capture-Western	Pp1s126_108V2.1(pp)Pp1s10_99V2.1:Homo sapiens
Pp1s126_108V2.1(pp)Pp1s10_99V2.1	Pp1s126_108V2.1	Pp1s10_99V2.1	16429126	NR	9606	DIP	Homo sapiens	Pp1s126_108V2.1(pp)Pp1s10_99V2.1:NR	Pp1s126_108V2.1(pp)Pp1s10_99V2.1:Homo sapiens
Pp1s126_108V2.1(pp)Pp1s101_217V2.1	Pp1s126_108V2.1	Pp1s101_217V2.1	20100801	Affinity Capture-MS	4932	BIOGRID	Saccharomyces cerevisiae	Pp1s126_108V2.1(pp)Pp1s101_217V2.1:Affinity Capture-MS	Pp1s126_108V2.1(pp)Pp1s101_217V2.1:Saccharomyces cerevisiae
Pp1s126_108V2.1(pp)Pp1s101_217V2.1	Pp1s126_108V2.1	Pp1s101_217V2.1	15167894	NR	4932	BIOGRID	Saccharomyces cerevisiae	Pp1s126_108V2.1(pp)Pp1s101_217V2.1:NR	Pp1s126_108V2.1(pp)Pp1s101_217V2.1:Saccharomyces cerevisiae
Pp1s126_108V2.1(pp)Pp1s101_217V2.1	Pp1s126_108V2.1	Pp1s101_217V2.1	11805826	Affinity Capture-MS	4932	DIP	Saccharomyces cerevisiae	Pp1s126_108V2.1(pp)Pp1s101_217V2.1:Affinity Capture-MS	Pp1s126_108V2.1(pp)Pp1s101_217V2.1:Saccharomyces cerevisiae
Pp1s126_108V2.1(pp)Pp1s101_217V2.1	Pp1s126_108V2.1	Pp1s101_217V2.1	12150911	Synthetic Lethality	4932	intact	Saccharomyces cerevisiae	Pp1s126_108V2.1(pp)Pp1s101_217V2.1:Synthetic Lethality	Pp1s126_108V2.1(pp)Pp1s101_217V2.1:Saccharomyces cerevisiae
Pp1s126_108V2.1(pp)Pp1s101_217V2.1	Pp1s126_108V2.1	Pp1s101_217V2.1	16429126	NR	4932	intact	Saccharomyces cerevisiae	Pp1s126_108V2.1(pp)Pp1s101_217V2.1:NR	Pp1s126_108V2.1(pp)Pp1s101_217V2.1:Saccharomyces cerevisiae
Pp1s126_108V2.1(pp)Pp1s102_98V2.1	Pp1s126_108V2.1	Pp1s102_98V2.1	12628929	Affinity Capture-Western	197	DIP	Campylobacter jejuni	Pp1s126_108V2.1(pp)Pp1s102_98V2.1:Affinity Capture-Western	Pp1s126_108V2.1(pp)Pp1s102_98V2.1:Campylobacter jejuni
Pp1s126_108V2.1(pp)Pp1s102_98V2.1	Pp1s126_108V2.1	Pp1s102_98V2.1	12150911	Affinity Capture-MS	4932	intact	Saccharomyces cerevisiae	Pp1s126_108V2.1(pp)Pp1s102_98V2.1:Affinity Capture-MS	Pp1s126_108V2.1(pp)Pp1s102_98V2.1:Saccharomyces cerevisiae
Pp1s126_108V2.1(pp)Pp1s102_98V2.1	Pp1s126_108V2.1	Pp1s102_98V2.1	16429126	Affinity Capture-MS	4932	intact	Saccharomyces cerevisiae	Pp1s126_108V2.1(pp)Pp1s102_98V2.1:Affinity Capture-MS	Pp1s126_108V2.1(pp)Pp1s102_98V2.1:Saccharomyces cerevisiae
Pp1s126_108V2.1(pp)Pp1s11_234V2.1	Pp1s126_108V2.1	Pp1s11_234V2.1	12628929	Negative Genetic	7227	DIP	Drosophila melanogaster	Pp1s126_108V2.1(pp)Pp1s11_234V2.1:Negative Genetic	Pp1s126_108V2.1(pp)Pp1s11_234V2.1:Drosophila melanogaster
Pp1s126_108V2.1(pp)Pp1s112_124V2.1	Pp1s126_108V2.1	Pp1s112_124V2.1	17200106	PCA	4932	BIOGRID	Saccharomyces cerevisiae	Pp1s126_108V2.1(pp)Pp1s112_124V2.1:PCA	Pp1s126_108V2.1(pp)Pp1s112_124V2.1:Saccharomyces cerevisiae
Pp1s126_108V2.1(pp)Pp1s112_124V2.1	Pp1s126_108V2.1	Pp1s112_124V2.1	12628929	Affinity Capture-MS	4932	intact	Saccharomyces cerevisiae	Pp1s126_108V2.1(pp)Pp1s112_124V2.1:Affinity Capture-MS	Pp1s126_108V2.1(pp)Pp1s112_124V2.1:Saccharomyces cerevisiae
Pp1s126_108V2.1(pp)Pp1s112_124V2.1	Pp1s126_108V2.1	Pp1s112_124V2.1	16429126	NR	4932	intact	Saccharomyces cerevisiae	Pp1s126_108V2.1(pp)Pp1s112_124V2.1:NR	Pp1s126_108V2.1(pp)Pp1s112_124V2.1:Saccharomyces cerevisiae
Pp1s126_108V2.1(pp)Pp1s115_55V2.1	Pp1s126_108V2.1	Pp1s115_55V2.1	22863883	Affinity Capture-MS	9606	BIOGRID	Homo sapiens	Pp1s126_108V2.1(pp)Pp1s115_55V2.1:Affinity Capture-MS	Pp1s126_108V2.1(pp)Pp1s115_55V2.1:Homo sapiens
Pp1s126_108V2.1(pp)Pp1s126_108V2.1	Pp1s126_108V2.1	Pp1s126_108V2.1	12150911	Phenotypic Enhancement	4932	BIOGRID	Saccharomyces cerevisiae	Pp1s126_108V2.1(pp)Pp1s126_108V2.1:Phenotypic Enhancement	Pp1s126_108V2.1(pp)Pp1s126_108V2.1:Saccharomyces cerevisiae
Pp1s126_108V2.1(pp)Pp1s126_108V2.1	Pp1s126_108V2.1	Pp1s126_108V2.1	11805826	Affinity Capture-MS	4932	DIP	Saccharomyces cerevisiae	Pp1s126_108V2.1(pp)Pp1s126_108V2.1:Affinity Capture-MS	Pp1s126_108V2.1(pp)Pp1s126_108V2.1:Saccharomyces cerevisiae
Pp1s126_123V2.1(pp)Pp1s101_166V2.1	Pp1s126_123V2.1	Pp1s101_166V2.1	15146195	Affinity Capture-MS	10090	BIOGRID	M. musculus	Pp1s126_123V2.1(pp)Pp1s101_166V2.1:Affinity Capture-MS	Pp1s126_123V2.1(pp)Pp1s101_166V2.1:M. musculus
Pp1s126_123V2.1(pp)Pp1s126_123V2.1	Pp1s126_123V2.1	Pp1s126_123V2.1	15474363	Affinity Capture-Western	9606	BIOGRID	Homo sapiens	Pp1s126_123V2.1(pp)Pp1s126_123V2.1:Affinity Capture-Western	Pp1s126_123V2.1(pp)Pp1s126_123V2.1:Homo sapiens
Pp1s126_125V2.1(pp)Pp1s126_125V2.1	Pp1s126_125V2.1	Pp1s126_125V2.1	11134022	Two-hybrid	4932	BIOGRID	Saccharomyces cerevisiae	Pp1s126_125V2.1(pp)Pp1s126_125V2.1:Two-hybrid	Pp1s126_125V2.1(pp)Pp1s126_125V2.1:Saccharomyces cerevisiae
Pp1s126_130V2.1(pp)Pp1s1_409V2.1	Pp1s126_130V2.1	Pp1s1_409V2.1	22010978	Affinity Capture-MS	3702	BIOGRID	A. thaliana	Pp1s126_130V2.1(pp)Pp1s1_409V2.1:Affinity Capture-MS	Pp1s126_130V2.1(pp)Pp1s1_409V2.1:A. thaliana
Pp1s126_184V2.1(pp)Pp1s126_184V2.1	Pp1s126_184V2.1	Pp1s126_184V2.1	14605208	Negative Genetic	4932	BIOGRID	Saccharomyces cerevisiae	Pp1s126_184V2.1(pp)Pp1s126_184V2.1:Negative Genetic	Pp1s126_184V2.1(pp)Pp1s126_184V2.1:Saccharomyces cerevisiae
Pp1s126_184V2.1(pp)Pp1s126_184V2.1	Pp1s126_184V2.1	Pp1s126_184V2.1	14605208	Two-hybrid	7227	BIOGRID	Drosophila melanogaster	Pp1s126_184V2.1(pp)Pp1s126_184V2.1:Two-hybrid	Pp1s126_184V2.1(pp)Pp1s126_184V2.1:Drosophila melanogaster
Pp1s126_188V2.1(pp)Pp1s1_157V2.1	Pp1s126_188V2.1	Pp1s1_157V2.1	22681890	Negative Genetic	4896	BIOGRID	Schizosaccharomyes pombe	Pp1s126_188V2.1(pp)Pp1s1_157V2.1:Negative Genetic	Pp1s126_188V2.1(pp)Pp1s1_157V2.1:Schizosaccharomyes pombe
Pp1s126_188V2.1(pp)Pp1s101_220V2.1	Pp1s126_188V2.1	Pp1s101_220V2.1	22939629	Co-fractionation	9606	BIOGRID	Homo sapiens	Pp1s126_188V2.1(pp)Pp1s101_220V2.1:Co-fractionation	Pp1s126_188V2.1(pp)Pp1s101_220V2.1:Homo sapiens
Pp1s126_188V2.1(pp)Pp1s101_25V2.1	Pp1s126_188V2.1	Pp1s101_25V2.1	22681890	Positive Genetic	4896	BIOGRID	Schizosaccharomyes pombe	Pp1s126_188V2.1(pp)Pp1s101_25V2.1:Positive Genetic	Pp1s126_188V2.1(pp)Pp1s101_25V2.1:Schizosaccharomyes pombe
Pp1s126_188V2.1(pp)Pp1s11_45V2.1	Pp1s126_188V2.1	Pp1s11_45V2.1	22681890	Negative Genetic	4896	BIOGRID	Schizosaccharomyes pombe	Pp1s126_188V2.1(pp)Pp1s11_45V2.1:Negative Genetic	Pp1s126_188V2.1(pp)Pp1s11_45V2.1:Schizosaccharomyes pombe
Pp1s126_190V2.1(pp)Pp1s104_121V2.1	Pp1s126_190V2.1	Pp1s104_121V2.1	21798944	Two-hybrid	3702	BIOGRID	A. thaliana	Pp1s126_190V2.1(pp)Pp1s104_121V2.1:Two-hybrid	Pp1s126_190V2.1(pp)Pp1s104_121V2.1:A. thaliana
Pp1s126_194V2.1(pp)Pp1s106_31V2.1	Pp1s126_194V2.1	Pp1s106_31V2.1	21798944	Two-hybrid	3702	BIOGRID	A. thaliana	Pp1s126_194V2.1(pp)Pp1s106_31V2.1:Two-hybrid	Pp1s126_194V2.1(pp)Pp1s106_31V2.1:A. thaliana
Pp1s126_194V2.1(pp)Pp1s126_194V2.1	Pp1s126_194V2.1	Pp1s126_194V2.1	21798944	Two-hybrid	3702	BIOGRID	A. thaliana	Pp1s126_194V2.1(pp)Pp1s126_194V2.1:Two-hybrid	Pp1s126_194V2.1(pp)Pp1s126_194V2.1:A. thaliana
Pp1s126_23V2.1(pp)Pp1s126_23V2.1	Pp1s126_23V2.1	Pp1s126_23V2.1	18000013	NR	4932	DIP	Saccharomyces cerevisiae	Pp1s126_23V2.1(pp)Pp1s126_23V2.1:NR	Pp1s126_23V2.1(pp)Pp1s126_23V2.1:Saccharomyces cerevisiae
Pp1s126_34V2.1(pp)Pp1s123_149V2.1	Pp1s126_34V2.1	Pp1s123_149V2.1	22939629	Co-fractionation	9606	BIOGRID	Homo sapiens	Pp1s126_34V2.1(pp)Pp1s123_149V2.1:Co-fractionation	Pp1s126_34V2.1(pp)Pp1s123_149V2.1:Homo sapiens
Pp1s126_35V2.1(pp)Pp1s1_522V2.1	Pp1s126_35V2.1	Pp1s1_522V2.1	23349634	Affinity Capture-MS	9606	BIOGRID	Homo sapiens	Pp1s126_35V2.1(pp)Pp1s1_522V2.1:Affinity Capture-MS	Pp1s126_35V2.1(pp)Pp1s1_522V2.1:Homo sapiens
Pp1s126_35V2.1(pp)Pp1s10_193V2.1	Pp1s126_35V2.1	Pp1s10_193V2.1	22036573	Affinity Capture-MS	7227	BIOGRID	Drosophila melanogaster	Pp1s126_35V2.1(pp)Pp1s10_193V2.1:Affinity Capture-MS	Pp1s126_35V2.1(pp)Pp1s10_193V2.1:Drosophila melanogaster
Pp1s126_35V2.1(pp)Pp1s109_261V2.1	Pp1s126_35V2.1	Pp1s109_261V2.1	22939629	Co-fractionation	9606	BIOGRID	Homo sapiens	Pp1s126_35V2.1(pp)Pp1s109_261V2.1:Co-fractionation	Pp1s126_35V2.1(pp)Pp1s109_261V2.1:Homo sapiens
Pp1s126_35V2.1(pp)Pp1s114_48V2.1	Pp1s126_35V2.1	Pp1s114_48V2.1	22036573	Affinity Capture-MS	7227	BIOGRID	Drosophila melanogaster	Pp1s126_35V2.1(pp)Pp1s114_48V2.1:Affinity Capture-MS	Pp1s126_35V2.1(pp)Pp1s114_48V2.1:Drosophila melanogaster
Pp1s126_35V2.1(pp)Pp1s116_52V2.1	Pp1s126_35V2.1	Pp1s116_52V2.1	22036573	Affinity Capture-MS	7227	BIOGRID	Drosophila melanogaster	Pp1s126_35V2.1(pp)Pp1s116_52V2.1:Affinity Capture-MS	Pp1s126_35V2.1(pp)Pp1s116_52V2.1:Drosophila melanogaster
Pp1s126_35V2.1(pp)Pp1s117_128V2.1	Pp1s126_35V2.1	Pp1s117_128V2.1	22036573	Affinity Capture-MS	7227	BIOGRID	Drosophila melanogaster	Pp1s126_35V2.1(pp)Pp1s117_128V2.1:Affinity Capture-MS	Pp1s126_35V2.1(pp)Pp1s117_128V2.1:Drosophila melanogaster
Pp1s126_35V2.1(pp)Pp1s123_129V2.1	Pp1s126_35V2.1	Pp1s123_129V2.1	22036573	Affinity Capture-MS	7227	BIOGRID	Drosophila melanogaster	Pp1s126_35V2.1(pp)Pp1s123_129V2.1:Affinity Capture-MS	Pp1s126_35V2.1(pp)Pp1s123_129V2.1:Drosophila melanogaster
Pp1s126_36V2.1(pp)Pp1s102_132V2.1	Pp1s126_36V2.1	Pp1s102_132V2.1	22863883	Affinity Capture-MS	9606	BIOGRID	Homo sapiens	Pp1s126_36V2.1(pp)Pp1s102_132V2.1:Affinity Capture-MS	Pp1s126_36V2.1(pp)Pp1s102_132V2.1:Homo sapiens
Pp1s126_36V2.1(pp)Pp1s126_36V2.1	Pp1s126_36V2.1	Pp1s126_36V2.1	14759368	Affinity Capture-MS	4932	BIOGRID	Saccharomyces cerevisiae	Pp1s126_36V2.1(pp)Pp1s126_36V2.1:Affinity Capture-MS	Pp1s126_36V2.1(pp)Pp1s126_36V2.1:Saccharomyces cerevisiae
Pp1s126_36V2.1(pp)Pp1s126_36V2.1	Pp1s126_36V2.1	Pp1s126_36V2.1	11805826	Affinity Capture-MS	4932	DIP	Saccharomyces cerevisiae	Pp1s126_36V2.1(pp)Pp1s126_36V2.1:Affinity Capture-MS	Pp1s126_36V2.1(pp)Pp1s126_36V2.1:Saccharomyces cerevisiae
Pp1s126_57V2.1(pp)Pp1s10_101V2.1	Pp1s126_57V2.1	Pp1s10_101V2.1	18931302	Synthetic Growth Defect	4932	BIOGRID	Saccharomyces cerevisiae	Pp1s126_57V2.1(pp)Pp1s10_101V2.1:Synthetic Growth Defect	Pp1s126_57V2.1(pp)Pp1s10_101V2.1:Saccharomyces cerevisiae
Pp1s126_57V2.1(pp)Pp1s113_1V2.1	Pp1s126_57V2.1	Pp1s113_1V2.1	18818364	Positive Genetic	4896	BIOGRID	Schizosaccharomyes pombe	Pp1s126_57V2.1(pp)Pp1s113_1V2.1:Positive Genetic	Pp1s126_57V2.1(pp)Pp1s113_1V2.1:Schizosaccharomyes pombe
Pp1s126_57V2.1(pp)Pp1s126_57V2.1	Pp1s126_57V2.1	Pp1s126_57V2.1	10567532	Negative Genetic	4896	BIOGRID	Schizosaccharomyes pombe	Pp1s126_57V2.1(pp)Pp1s126_57V2.1:Negative Genetic	Pp1s126_57V2.1(pp)Pp1s126_57V2.1:Schizosaccharomyes pombe
Pp1s126_57V2.1(pp)Pp1s126_57V2.1	Pp1s126_57V2.1	Pp1s126_57V2.1	11389855	Co-fractionation	4896	BIOGRID	Schizosaccharomyes pombe	Pp1s126_57V2.1(pp)Pp1s126_57V2.1:Co-fractionation	Pp1s126_57V2.1(pp)Pp1s126_57V2.1:Schizosaccharomyes pombe
Pp1s126_57V2.1(pp)Pp1s126_57V2.1	Pp1s126_57V2.1	Pp1s126_57V2.1	8943016	Affinity Capture-Western	6239	BIOGRID	C. elegans	Pp1s126_57V2.1(pp)Pp1s126_57V2.1:Affinity Capture-Western	Pp1s126_57V2.1(pp)Pp1s126_57V2.1:C. elegans
Pp1s126_57V2.1(pp)Pp1s126_57V2.1	Pp1s126_57V2.1	Pp1s126_57V2.1	9660817	Synthetic Lethality	9606	BIOGRID	Homo sapiens	Pp1s126_57V2.1(pp)Pp1s126_57V2.1:Synthetic Lethality	Pp1s126_57V2.1(pp)Pp1s126_57V2.1:Homo sapiens
Pp1s126_57V2.1(pp)Pp1s126_57V2.1	Pp1s126_57V2.1	Pp1s126_57V2.1	9660817	Phenotypic Enhancement	9606	BIOGRID	Homo sapiens	Pp1s126_57V2.1(pp)Pp1s126_57V2.1:Phenotypic Enhancement	Pp1s126_57V2.1(pp)Pp1s126_57V2.1:Homo sapiens
Pp1s126_57V2.1(pp)Pp1s126_57V2.1	Pp1s126_57V2.1	Pp1s126_57V2.1	9660818	Synthetic Lethality	4932	BIOGRID	Saccharomyces cerevisiae	Pp1s126_57V2.1(pp)Pp1s126_57V2.1:Synthetic Lethality	Pp1s126_57V2.1(pp)Pp1s126_57V2.1:Saccharomyces cerevisiae
Pp1s126_57V2.1(pp)Pp1s126_57V2.1	Pp1s126_57V2.1	Pp1s126_57V2.1	9858584	Affinity Capture-MS	7227	BIOGRID	Drosophila melanogaster	Pp1s126_57V2.1(pp)Pp1s126_57V2.1:Affinity Capture-MS	Pp1s126_57V2.1(pp)Pp1s126_57V2.1:Drosophila melanogaster
Pp1s126_67V2.1(pp)Pp1s122_24V2.1	Pp1s126_67V2.1	Pp1s122_24V2.1	16189514	Synthetic Haploinsufficiency	4932	BIOGRID	Saccharomyces cerevisiae	Pp1s126_67V2.1(pp)Pp1s122_24V2.1:Synthetic Haploinsufficiency	Pp1s126_67V2.1(pp)Pp1s122_24V2.1:Saccharomyces cerevisiae
Pp1s126_77V2.1(pp)Pp1s101_150V2.1	Pp1s126_77V2.1	Pp1s101_150V2.1	12110916	Two-hybrid	9606	BIOGRID	Homo sapiens	Pp1s126_77V2.1(pp)Pp1s101_150V2.1:Two-hybrid	Pp1s126_77V2.1(pp)Pp1s101_150V2.1:Homo sapiens
Pp1s126_77V2.1(pp)Pp1s102_132V2.1	Pp1s126_77V2.1	Pp1s102_132V2.1	22863883	Affinity Capture-MS	9606	BIOGRID	Homo sapiens	Pp1s126_77V2.1(pp)Pp1s102_132V2.1:Affinity Capture-MS	Pp1s126_77V2.1(pp)Pp1s102_132V2.1:Homo sapiens
Pp1s126_77V2.1(pp)Pp1s116_12V2.1	Pp1s126_77V2.1	Pp1s116_12V2.1	22939629	Co-fractionation	9606	BIOGRID	Homo sapiens	Pp1s126_77V2.1(pp)Pp1s116_12V2.1:Co-fractionation	Pp1s126_77V2.1(pp)Pp1s116_12V2.1:Homo sapiens
Pp1s126_77V2.1(pp)Pp1s121_27V2.1	Pp1s126_77V2.1	Pp1s121_27V2.1	8621488	NR	4932	BIOGRID	Saccharomyces cerevisiae	Pp1s126_77V2.1(pp)Pp1s121_27V2.1:NR	Pp1s126_77V2.1(pp)Pp1s121_27V2.1:Saccharomyces cerevisiae
Pp1s126_77V2.1(pp)Pp1s121_27V2.1	Pp1s126_77V2.1	Pp1s121_27V2.1	8621488	Reconstituted Complex	9606	BIOGRID	Homo sapiens	Pp1s126_77V2.1(pp)Pp1s121_27V2.1:Reconstituted Complex	Pp1s126_77V2.1(pp)Pp1s121_27V2.1:Homo sapiens
Pp1s126_82V2.1(pp)Pp1s100_114V2.1	Pp1s126_82V2.1	Pp1s100_114V2.1	11805837	Two-hybrid	4932	DIP	Saccharomyces cerevisiae	Pp1s126_82V2.1(pp)Pp1s100_114V2.1:Two-hybrid	Pp1s126_82V2.1(pp)Pp1s100_114V2.1:Saccharomyces cerevisiae
Pp1s126_82V2.1(pp)Pp1s112_23V2.1	Pp1s126_82V2.1	Pp1s112_23V2.1	11805837	PCA	4932	DIP	Saccharomyces cerevisiae	Pp1s126_82V2.1(pp)Pp1s112_23V2.1:PCA	Pp1s126_82V2.1(pp)Pp1s112_23V2.1:Saccharomyces cerevisiae
Pp1s126_82V2.1(pp)Pp1s126_82V2.1	Pp1s126_82V2.1	Pp1s126_82V2.1	11805826	NR	7227	DIP	Drosophila melanogaster	Pp1s126_82V2.1(pp)Pp1s126_82V2.1:NR	Pp1s126_82V2.1(pp)Pp1s126_82V2.1:Drosophila melanogaster
Pp1s126_83V2.1(pp)Pp1s10_314V2.1	Pp1s126_83V2.1	Pp1s10_314V2.1	19269370	NR	4932	BIOGRID	Saccharomyces cerevisiae	Pp1s126_83V2.1(pp)Pp1s10_314V2.1:NR	Pp1s126_83V2.1(pp)Pp1s10_314V2.1:Saccharomyces cerevisiae
Pp1s126_83V2.1(pp)Pp1s100_110V2.1	Pp1s126_83V2.1	Pp1s100_110V2.1	16429126	Negative Genetic	7227	DIP	Drosophila melanogaster	Pp1s126_83V2.1(pp)Pp1s100_110V2.1:Negative Genetic	Pp1s126_83V2.1(pp)Pp1s100_110V2.1:Drosophila melanogaster
Pp1s126_83V2.1(pp)Pp1s126_83V2.1	Pp1s126_83V2.1	Pp1s126_83V2.1	11805826	Affinity Capture-MS	4932	DIP	Saccharomyces cerevisiae	Pp1s126_83V2.1(pp)Pp1s126_83V2.1:Affinity Capture-MS	Pp1s126_83V2.1(pp)Pp1s126_83V2.1:Saccharomyces cerevisiae
Pp1s127_118V2.1(pp)Pp1s1_414V2.1	Pp1s127_118V2.1	Pp1s1_414V2.1	19547744	Phenotypic Enhancement	4896	BIOGRID	Schizosaccharomyes pombe	Pp1s127_118V2.1(pp)Pp1s1_414V2.1:Phenotypic Enhancement	Pp1s127_118V2.1(pp)Pp1s1_414V2.1:Schizosaccharomyes pombe
Pp1s127_118V2.1(pp)Pp1s1_414V2.1	Pp1s127_118V2.1	Pp1s1_414V2.1	19547744	Phenotypic Suppression	7227	BIOGRID	Drosophila melanogaster	Pp1s127_118V2.1(pp)Pp1s1_414V2.1:Phenotypic Suppression	Pp1s127_118V2.1(pp)Pp1s1_414V2.1:Drosophila melanogaster
Pp1s127_118V2.1(pp)Pp1s101_25V2.1	Pp1s127_118V2.1	Pp1s101_25V2.1	18818364	Positive Genetic	9606	BIOGRID	Homo sapiens	Pp1s127_118V2.1(pp)Pp1s101_25V2.1:Positive Genetic	Pp1s127_118V2.1(pp)Pp1s101_25V2.1:Homo sapiens
Pp1s127_118V2.1(pp)Pp1s101_25V2.1	Pp1s127_118V2.1	Pp1s101_25V2.1	18818364	Positive Genetic	4896	BIOGRID	Schizosaccharomyes pombe	Pp1s127_118V2.1(pp)Pp1s101_25V2.1:Positive Genetic	Pp1s127_118V2.1(pp)Pp1s101_25V2.1:Schizosaccharomyes pombe
Pp1s127_118V2.1(pp)Pp1s109_262V2.1	Pp1s127_118V2.1	Pp1s109_262V2.1	18818364	Negative Genetic	7227	BIOGRID	Drosophila melanogaster	Pp1s127_118V2.1(pp)Pp1s109_262V2.1:Negative Genetic	Pp1s127_118V2.1(pp)Pp1s109_262V2.1:Drosophila melanogaster
Pp1s127_118V2.1(pp)Pp1s109_262V2.1	Pp1s127_118V2.1	Pp1s109_262V2.1	18818364	Negative Genetic	4896	BIOGRID	Schizosaccharomyes pombe	Pp1s127_118V2.1(pp)Pp1s109_262V2.1:Negative Genetic	Pp1s127_118V2.1(pp)Pp1s109_262V2.1:Schizosaccharomyes pombe
Pp1s127_118V2.1(pp)Pp1s113_1V2.1	Pp1s127_118V2.1	Pp1s113_1V2.1	18818364	Positive Genetic	4896	BIOGRID	Schizosaccharomyes pombe	Pp1s127_118V2.1(pp)Pp1s113_1V2.1:Positive Genetic	Pp1s127_118V2.1(pp)Pp1s113_1V2.1:Schizosaccharomyes pombe
Pp1s127_118V2.1(pp)Pp1s114_145V2.1	Pp1s127_118V2.1	Pp1s114_145V2.1	18818364	Positive Genetic	4896	BIOGRID	Schizosaccharomyes pombe	Pp1s127_118V2.1(pp)Pp1s114_145V2.1:Positive Genetic	Pp1s127_118V2.1(pp)Pp1s114_145V2.1:Schizosaccharomyes pombe
Pp1s127_118V2.1(pp)Pp1s114_4V2.1	Pp1s127_118V2.1	Pp1s114_4V2.1	18818364	Positive Genetic	4896	BIOGRID	Schizosaccharomyes pombe	Pp1s127_118V2.1(pp)Pp1s114_4V2.1:Positive Genetic	Pp1s127_118V2.1(pp)Pp1s114_4V2.1:Schizosaccharomyes pombe
Pp1s127_118V2.1(pp)Pp1s121_89V2.1	Pp1s127_118V2.1	Pp1s121_89V2.1	18818364	Negative Genetic	4896	BIOGRID	Schizosaccharomyes pombe	Pp1s127_118V2.1(pp)Pp1s121_89V2.1:Negative Genetic	Pp1s127_118V2.1(pp)Pp1s121_89V2.1:Schizosaccharomyes pombe
Pp1s127_120V2.1(pp)Pp1s12_349V2.1	Pp1s127_120V2.1	Pp1s12_349V2.1	20064376	Affinity Capture-MS	10090	BIOGRID	M. musculus	Pp1s127_120V2.1(pp)Pp1s12_349V2.1:Affinity Capture-MS	Pp1s127_120V2.1(pp)Pp1s12_349V2.1:M. musculus
Pp1s127_120V2.1(pp)Pp1s120_97V2.1	Pp1s127_120V2.1	Pp1s120_97V2.1	22681890	Positive Genetic	4896	BIOGRID	Schizosaccharomyes pombe	Pp1s127_120V2.1(pp)Pp1s120_97V2.1:Positive Genetic	Pp1s127_120V2.1(pp)Pp1s120_97V2.1:Schizosaccharomyes pombe
Pp1s127_120V2.1(pp)Pp1s126_188V2.1	Pp1s127_120V2.1	Pp1s126_188V2.1	22681890	Positive Genetic	4896	BIOGRID	Schizosaccharomyes pombe	Pp1s127_120V2.1(pp)Pp1s126_188V2.1:Positive Genetic	Pp1s127_120V2.1(pp)Pp1s126_188V2.1:Schizosaccharomyes pombe
Pp1s127_23V2.1(pp)Pp1s127_23V2.1	Pp1s127_23V2.1	Pp1s127_23V2.1	14605208	NR	4932	intact	Saccharomyces cerevisiae	Pp1s127_23V2.1(pp)Pp1s127_23V2.1:NR	Pp1s127_23V2.1(pp)Pp1s127_23V2.1:Saccharomyces cerevisiae
Pp1s127_23V2.1(pp)Pp1s127_23V2.1	Pp1s127_23V2.1	Pp1s127_23V2.1	14605208	Two-hybrid	7227	BIOGRID	Drosophila melanogaster	Pp1s127_23V2.1(pp)Pp1s127_23V2.1:Two-hybrid	Pp1s127_23V2.1(pp)Pp1s127_23V2.1:Drosophila melanogaster
Pp1s127_24V2.1(pp)Pp1s1_247V2.1	Pp1s127_24V2.1	Pp1s1_247V2.1	16723501	Co-purification	4932	BIOGRID	Saccharomyces cerevisiae	Pp1s127_24V2.1(pp)Pp1s1_247V2.1:Co-purification	Pp1s127_24V2.1(pp)Pp1s1_247V2.1:Saccharomyces cerevisiae
Pp1s127_24V2.1(pp)Pp1s1_247V2.1	Pp1s127_24V2.1	Pp1s1_247V2.1	16723501	Reconstituted Complex	4932	BIOGRID	Saccharomyces cerevisiae	Pp1s127_24V2.1(pp)Pp1s1_247V2.1:Reconstituted Complex	Pp1s127_24V2.1(pp)Pp1s1_247V2.1:Saccharomyces cerevisiae
Pp1s127_24V2.1(pp)Pp1s1_247V2.1	Pp1s127_24V2.1	Pp1s1_247V2.1	16723501	Affinity Capture-Western	4932	BIOGRID	Saccharomyces cerevisiae	Pp1s127_24V2.1(pp)Pp1s1_247V2.1:Affinity Capture-Western	Pp1s127_24V2.1(pp)Pp1s1_247V2.1:Saccharomyces cerevisiae
Pp1s127_24V2.1(pp)Pp1s1_247V2.1	Pp1s127_24V2.1	Pp1s1_247V2.1	16723501	Affinity Capture-Western	4896	BIOGRID	Schizosaccharomyes pombe	Pp1s127_24V2.1(pp)Pp1s1_247V2.1:Affinity Capture-Western	Pp1s127_24V2.1(pp)Pp1s1_247V2.1:Schizosaccharomyes pombe
Pp1s127_24V2.1(pp)Pp1s1_247V2.1	Pp1s127_24V2.1	Pp1s1_247V2.1	22718908	Affinity Capture-Western	4896	BIOGRID	Schizosaccharomyes pombe	Pp1s127_24V2.1(pp)Pp1s1_247V2.1:Affinity Capture-Western	Pp1s127_24V2.1(pp)Pp1s1_247V2.1:Schizosaccharomyes pombe
Pp1s127_24V2.1(pp)Pp1s10_99V2.1	Pp1s127_24V2.1	Pp1s10_99V2.1	16429126	Two-hybrid	4896	intact	Schizosaccharomyes pombe	Pp1s127_24V2.1(pp)Pp1s10_99V2.1:Two-hybrid	Pp1s127_24V2.1(pp)Pp1s10_99V2.1:Schizosaccharomyes pombe
Pp1s127_24V2.1(pp)Pp1s100_110V2.1	Pp1s127_24V2.1	Pp1s100_110V2.1	16429126	Two-hybrid	4932	intact	Saccharomyces cerevisiae	Pp1s127_24V2.1(pp)Pp1s100_110V2.1:Two-hybrid	Pp1s127_24V2.1(pp)Pp1s100_110V2.1:Saccharomyces cerevisiae
Pp1s127_24V2.1(pp)Pp1s106_68V2.1	Pp1s127_24V2.1	Pp1s106_68V2.1	16554755	Co-purification	4932	BIOGRID	Saccharomyces cerevisiae	Pp1s127_24V2.1(pp)Pp1s106_68V2.1:Co-purification	Pp1s127_24V2.1(pp)Pp1s106_68V2.1:Saccharomyces cerevisiae
Pp1s127_24V2.1(pp)Pp1s12_203V2.1	Pp1s127_24V2.1	Pp1s12_203V2.1	16554755	Negative Genetic	4896	BIOGRID	Schizosaccharomyes pombe	Pp1s127_24V2.1(pp)Pp1s12_203V2.1:Negative Genetic	Pp1s127_24V2.1(pp)Pp1s12_203V2.1:Schizosaccharomyes pombe
Pp1s127_24V2.1(pp)Pp1s127_24V2.1	Pp1s127_24V2.1	Pp1s127_24V2.1	10878005	Affinity Capture-MS	4932	BIOGRID	Saccharomyces cerevisiae	Pp1s127_24V2.1(pp)Pp1s127_24V2.1:Affinity Capture-MS	Pp1s127_24V2.1(pp)Pp1s127_24V2.1:Saccharomyces cerevisiae
Pp1s127_24V2.1(pp)Pp1s127_24V2.1	Pp1s127_24V2.1	Pp1s127_24V2.1	12665575	Synthetic Growth Defect	4932	BIOGRID	Saccharomyces cerevisiae	Pp1s127_24V2.1(pp)Pp1s127_24V2.1:Synthetic Growth Defect	Pp1s127_24V2.1(pp)Pp1s127_24V2.1:Saccharomyces cerevisiae
Pp1s127_24V2.1(pp)Pp1s127_24V2.1	Pp1s127_24V2.1	Pp1s127_24V2.1	11805826	Two-hybrid	6239	intact	C. elegans	Pp1s127_24V2.1(pp)Pp1s127_24V2.1:Two-hybrid	Pp1s127_24V2.1(pp)Pp1s127_24V2.1:C. elegans
Pp1s127_30V2.1(pp)Pp1s112_214V2.1	Pp1s127_30V2.1	Pp1s112_214V2.1	19371376	Affinity Capture-MS	4896	BIOGRID	Schizosaccharomyes pombe	Pp1s127_30V2.1(pp)Pp1s112_214V2.1:Affinity Capture-MS	Pp1s127_30V2.1(pp)Pp1s112_214V2.1:Schizosaccharomyes pombe
Pp1s127_48V2.1(pp)Pp1s104_32V2.1	Pp1s127_48V2.1	Pp1s104_32V2.1	21798944	Two-hybrid	3702	BIOGRID	A. thaliana	Pp1s127_48V2.1(pp)Pp1s104_32V2.1:Two-hybrid	Pp1s127_48V2.1(pp)Pp1s104_32V2.1:A. thaliana
Pp1s127_48V2.1(pp)Pp1s127_48V2.1	Pp1s127_48V2.1	Pp1s127_48V2.1	18552202	Biochemical Activity	3702	BIOGRID	A. thaliana	Pp1s127_48V2.1(pp)Pp1s127_48V2.1:Biochemical Activity	Pp1s127_48V2.1(pp)Pp1s127_48V2.1:A. thaliana
Pp1s127_62V2.1(pp)Pp1s127_62V2.1	Pp1s127_62V2.1	Pp1s127_62V2.1	11679589	NR	562	BIOGRID	E. coli	Pp1s127_62V2.1(pp)Pp1s127_62V2.1:NR	Pp1s127_62V2.1(pp)Pp1s127_62V2.1:E. coli
Pp1s127_62V2.1(pp)Pp1s127_62V2.1	Pp1s127_62V2.1	Pp1s127_62V2.1	11679589	Reconstituted Complex	9606	BIOGRID	Homo sapiens	Pp1s127_62V2.1(pp)Pp1s127_62V2.1:Reconstituted Complex	Pp1s127_62V2.1(pp)Pp1s127_62V2.1:Homo sapiens
Pp1s127_62V2.1(pp)Pp1s127_62V2.1	Pp1s127_62V2.1	Pp1s127_62V2.1	11679589	Co-crystal Structure	9606	BIOGRID	Homo sapiens	Pp1s127_62V2.1(pp)Pp1s127_62V2.1:Co-crystal Structure	Pp1s127_62V2.1(pp)Pp1s127_62V2.1:Homo sapiens
Pp1s127_62V2.1(pp)Pp1s127_62V2.1	Pp1s127_62V2.1	Pp1s127_62V2.1	20388662	Two-hybrid	3702	BIOGRID	A. thaliana	Pp1s127_62V2.1(pp)Pp1s127_62V2.1:Two-hybrid	Pp1s127_62V2.1(pp)Pp1s127_62V2.1:A. thaliana
Pp1s127_69V2.1(pp)Pp1s100_111V2.1	Pp1s127_69V2.1	Pp1s100_111V2.1	15146057	NR	4932	BIOGRID	Saccharomyces cerevisiae	Pp1s127_69V2.1(pp)Pp1s100_111V2.1:NR	Pp1s127_69V2.1(pp)Pp1s100_111V2.1:Saccharomyces cerevisiae
Pp1s127_69V2.1(pp)Pp1s100_111V2.1	Pp1s127_69V2.1	Pp1s100_111V2.1	15146057	Affinity Capture-Western	9606	BIOGRID	Homo sapiens	Pp1s127_69V2.1(pp)Pp1s100_111V2.1:Affinity Capture-Western	Pp1s127_69V2.1(pp)Pp1s100_111V2.1:Homo sapiens
Pp1s127_69V2.1(pp)Pp1s114_58V2.1	Pp1s127_69V2.1	Pp1s114_58V2.1	15146057	Synthetic Growth Defect	4932	BIOGRID	Saccharomyces cerevisiae	Pp1s127_69V2.1(pp)Pp1s114_58V2.1:Synthetic Growth Defect	Pp1s127_69V2.1(pp)Pp1s114_58V2.1:Saccharomyces cerevisiae
Pp1s127_69V2.1(pp)Pp1s114_58V2.1	Pp1s127_69V2.1	Pp1s114_58V2.1	15146057	Affinity Capture-Western	9606	BIOGRID	Homo sapiens	Pp1s127_69V2.1(pp)Pp1s114_58V2.1:Affinity Capture-Western	Pp1s127_69V2.1(pp)Pp1s114_58V2.1:Homo sapiens
Pp1s127_69V2.1(pp)Pp1s114_58V2.1	Pp1s127_69V2.1	Pp1s114_58V2.1	20360068	Affinity Capture-MS	10090	BIOGRID	M. musculus	Pp1s127_69V2.1(pp)Pp1s114_58V2.1:Affinity Capture-MS	Pp1s127_69V2.1(pp)Pp1s114_58V2.1:M. musculus
Pp1s127_69V2.1(pp)Pp1s114_58V2.1	Pp1s127_69V2.1	Pp1s114_58V2.1	20676042	Affinity Capture-MS	9606	BIOGRID	Homo sapiens	Pp1s127_69V2.1(pp)Pp1s114_58V2.1:Affinity Capture-MS	Pp1s127_69V2.1(pp)Pp1s114_58V2.1:Homo sapiens
Pp1s127_69V2.1(pp)Pp1s114_58V2.1	Pp1s127_69V2.1	Pp1s114_58V2.1	17360435	Affinity Capture-MS	9606	BIOGRID	Homo sapiens	Pp1s127_69V2.1(pp)Pp1s114_58V2.1:Affinity Capture-MS	Pp1s127_69V2.1(pp)Pp1s114_58V2.1:Homo sapiens
Pp1s127_69V2.1(pp)Pp1s117_75V2.1	Pp1s127_69V2.1	Pp1s117_75V2.1	15146057	NR	4896	BIOGRID	Schizosaccharomyes pombe	Pp1s127_69V2.1(pp)Pp1s117_75V2.1:NR	Pp1s127_69V2.1(pp)Pp1s117_75V2.1:Schizosaccharomyes pombe
Pp1s127_69V2.1(pp)Pp1s117_75V2.1	Pp1s127_69V2.1	Pp1s117_75V2.1	15146057	Affinity Capture-Western	9606	BIOGRID	Homo sapiens	Pp1s127_69V2.1(pp)Pp1s117_75V2.1:Affinity Capture-Western	Pp1s127_69V2.1(pp)Pp1s117_75V2.1:Homo sapiens
Pp1s127_69V2.1(pp)Pp1s117_75V2.1	Pp1s127_69V2.1	Pp1s117_75V2.1	21189294	Affinity Capture-MS	3702	BIOGRID	A. thaliana	Pp1s127_69V2.1(pp)Pp1s117_75V2.1:Affinity Capture-MS	Pp1s127_69V2.1(pp)Pp1s117_75V2.1:A. thaliana
Pp1s127_90V2.1(pp)Pp1s102_98V2.1	Pp1s127_90V2.1	Pp1s102_98V2.1	23752268	Affinity Capture-MS	9606	BIOGRID	Homo sapiens	Pp1s127_90V2.1(pp)Pp1s102_98V2.1:Affinity Capture-MS	Pp1s127_90V2.1(pp)Pp1s102_98V2.1:Homo sapiens
Pp1s127_90V2.1(pp)Pp1s112_214V2.1	Pp1s127_90V2.1	Pp1s112_214V2.1	23752268	Affinity Capture-MS	9606	BIOGRID	Homo sapiens	Pp1s127_90V2.1(pp)Pp1s112_214V2.1:Affinity Capture-MS	Pp1s127_90V2.1(pp)Pp1s112_214V2.1:Homo sapiens
Pp1s127_90V2.1(pp)Pp1s12_74V2.1	Pp1s127_90V2.1	Pp1s12_74V2.1	23752268	Affinity Capture-MS	9606	BIOGRID	Homo sapiens	Pp1s127_90V2.1(pp)Pp1s12_74V2.1:Affinity Capture-MS	Pp1s127_90V2.1(pp)Pp1s12_74V2.1:Homo sapiens
Pp1s127_90V2.1(pp)Pp1s127_69V2.1	Pp1s127_90V2.1	Pp1s127_69V2.1	23752268	Affinity Capture-MS	9606	BIOGRID	Homo sapiens	Pp1s127_90V2.1(pp)Pp1s127_69V2.1:Affinity Capture-MS	Pp1s127_90V2.1(pp)Pp1s127_69V2.1:Homo sapiens
Pp1s127_90V2.1(pp)Pp1s127_90V2.1	Pp1s127_90V2.1	Pp1s127_90V2.1	23752268	Affinity Capture-MS	9606	BIOGRID	Homo sapiens	Pp1s127_90V2.1(pp)Pp1s127_90V2.1:Affinity Capture-MS	Pp1s127_90V2.1(pp)Pp1s127_90V2.1:Homo sapiens
Pp1s128_110V2.1(pp)Pp1s10_5V2.1	Pp1s128_110V2.1	Pp1s10_5V2.1	19547744	Affinity Capture-MS	4932	BIOGRID	Saccharomyces cerevisiae	Pp1s128_110V2.1(pp)Pp1s10_5V2.1:Affinity Capture-MS	Pp1s128_110V2.1(pp)Pp1s10_5V2.1:Saccharomyces cerevisiae
Pp1s128_110V2.1(pp)Pp1s10_5V2.1	Pp1s128_110V2.1	Pp1s10_5V2.1	19547744	Phenotypic Enhancement	4896	BIOGRID	Schizosaccharomyes pombe	Pp1s128_110V2.1(pp)Pp1s10_5V2.1:Phenotypic Enhancement	Pp1s128_110V2.1(pp)Pp1s10_5V2.1:Schizosaccharomyes pombe
Pp1s128_110V2.1(pp)Pp1s115_74V2.1	Pp1s128_110V2.1	Pp1s115_74V2.1	16269340	Affinity Capture-MS	4932	BIOGRID	Saccharomyces cerevisiae	Pp1s128_110V2.1(pp)Pp1s115_74V2.1:Affinity Capture-MS	Pp1s128_110V2.1(pp)Pp1s115_74V2.1:Saccharomyces cerevisiae
Pp1s128_114V2.1(pp)Pp1s128_114V2.1	Pp1s128_114V2.1	Pp1s128_114V2.1	14519118	Two-hybrid	4896	BIOGRID	Schizosaccharomyes pombe	Pp1s128_114V2.1(pp)Pp1s128_114V2.1:Two-hybrid	Pp1s128_114V2.1(pp)Pp1s128_114V2.1:Schizosaccharomyes pombe
Pp1s128_114V2.1(pp)Pp1s128_114V2.1	Pp1s128_114V2.1	Pp1s128_114V2.1	14519118	Reconstituted Complex	3702	BIOGRID	A. thaliana	Pp1s128_114V2.1(pp)Pp1s128_114V2.1:Reconstituted Complex	Pp1s128_114V2.1(pp)Pp1s128_114V2.1:A. thaliana
Pp1s128_116V2.1(pp)Pp1s128_116V2.1	Pp1s128_116V2.1	Pp1s128_116V2.1	22036573	Affinity Capture-MS	7227	BIOGRID	Drosophila melanogaster	Pp1s128_116V2.1(pp)Pp1s128_116V2.1:Affinity Capture-MS	Pp1s128_116V2.1(pp)Pp1s128_116V2.1:Drosophila melanogaster
Pp1s128_32V2.1(pp)Pp1s101_150V2.1	Pp1s128_32V2.1	Pp1s101_150V2.1	10806190	Synthetic Rescue	284812	BIOGRID	Schizosaccharomyes pombe	Pp1s128_32V2.1(pp)Pp1s101_150V2.1:Synthetic Rescue	Pp1s128_32V2.1(pp)Pp1s101_150V2.1:Schizosaccharomyes pombe
Pp1s128_32V2.1(pp)Pp1s114_177V2.1	Pp1s128_32V2.1	Pp1s114_177V2.1	14734561	FRET	9606	intact	Homo sapiens	Pp1s128_32V2.1(pp)Pp1s114_177V2.1:FRET	Pp1s128_32V2.1(pp)Pp1s114_177V2.1:Homo sapiens
Pp1s128_32V2.1(pp)Pp1s114_177V2.1	Pp1s128_32V2.1	Pp1s114_177V2.1	14734561	Affinity Capture-Western	9606	BIOGRID	Homo sapiens	Pp1s128_32V2.1(pp)Pp1s114_177V2.1:Affinity Capture-Western	Pp1s128_32V2.1(pp)Pp1s114_177V2.1:Homo sapiens
Pp1s128_32V2.1(pp)Pp1s114_177V2.1	Pp1s128_32V2.1	Pp1s114_177V2.1	14734561	Affinity Capture-MS	9606	BIOGRID	Homo sapiens	Pp1s128_32V2.1(pp)Pp1s114_177V2.1:Affinity Capture-MS	Pp1s128_32V2.1(pp)Pp1s114_177V2.1:Homo sapiens
Pp1s128_32V2.1(pp)Pp1s114_177V2.1	Pp1s128_32V2.1	Pp1s114_177V2.1	14734561	Reconstituted Complex	9606	BIOGRID	Homo sapiens	Pp1s128_32V2.1(pp)Pp1s114_177V2.1:Reconstituted Complex	Pp1s128_32V2.1(pp)Pp1s114_177V2.1:Homo sapiens
Pp1s128_32V2.1(pp)Pp1s121_27V2.1	Pp1s128_32V2.1	Pp1s121_27V2.1	10880505	NR	4896	BIOGRID	Schizosaccharomyes pombe	Pp1s128_32V2.1(pp)Pp1s121_27V2.1:NR	Pp1s128_32V2.1(pp)Pp1s121_27V2.1:Schizosaccharomyes pombe
Pp1s128_32V2.1(pp)Pp1s121_27V2.1	Pp1s128_32V2.1	Pp1s121_27V2.1	12177300	Synthetic Growth Defect	284812	BIOGRID	Schizosaccharomyes pombe	Pp1s128_32V2.1(pp)Pp1s121_27V2.1:Synthetic Growth Defect	Pp1s128_32V2.1(pp)Pp1s121_27V2.1:Schizosaccharomyes pombe
Pp1s128_32V2.1(pp)Pp1s121_27V2.1	Pp1s128_32V2.1	Pp1s121_27V2.1	10783163	Affinity Capture-Western	36329	intact	Plasmodium	Pp1s128_32V2.1(pp)Pp1s121_27V2.1:Affinity Capture-Western	Pp1s128_32V2.1(pp)Pp1s121_27V2.1:Plasmodium
Pp1s128_32V2.1(pp)Pp1s121_27V2.1	Pp1s128_32V2.1	Pp1s121_27V2.1	11328876	Affinity Capture-Western	4932	intact	Saccharomyces cerevisiae	Pp1s128_32V2.1(pp)Pp1s121_27V2.1:Affinity Capture-Western	Pp1s128_32V2.1(pp)Pp1s121_27V2.1:Saccharomyces cerevisiae
Pp1s128_32V2.1(pp)Pp1s121_27V2.1	Pp1s128_32V2.1	Pp1s121_27V2.1	14734561	Co-localization	4932	intact	Saccharomyces cerevisiae	Pp1s128_32V2.1(pp)Pp1s121_27V2.1:Co-localization	Pp1s128_32V2.1(pp)Pp1s121_27V2.1:Saccharomyces cerevisiae
Pp1s128_32V2.1(pp)Pp1s121_27V2.1	Pp1s128_32V2.1	Pp1s121_27V2.1	12177300	Affinity Capture-Western	9606	BIOGRID	Homo sapiens	Pp1s128_32V2.1(pp)Pp1s121_27V2.1:Affinity Capture-Western	Pp1s128_32V2.1(pp)Pp1s121_27V2.1:Homo sapiens
Pp1s128_32V2.1(pp)Pp1s121_27V2.1	Pp1s128_32V2.1	Pp1s121_27V2.1	12177300	Reconstituted Complex	9606	BIOGRID	Homo sapiens	Pp1s128_32V2.1(pp)Pp1s121_27V2.1:Reconstituted Complex	Pp1s128_32V2.1(pp)Pp1s121_27V2.1:Homo sapiens
Pp1s128_32V2.1(pp)Pp1s121_27V2.1	Pp1s128_32V2.1	Pp1s121_27V2.1	10880505	Affinity Capture-Western	9606	BIOGRID	Homo sapiens	Pp1s128_32V2.1(pp)Pp1s121_27V2.1:Affinity Capture-Western	Pp1s128_32V2.1(pp)Pp1s121_27V2.1:Homo sapiens
Pp1s128_32V2.1(pp)Pp1s121_27V2.1	Pp1s128_32V2.1	Pp1s121_27V2.1	10783163	Reconstituted Complex	9606	BIOGRID	Homo sapiens	Pp1s128_32V2.1(pp)Pp1s121_27V2.1:Reconstituted Complex	Pp1s128_32V2.1(pp)Pp1s121_27V2.1:Homo sapiens
Pp1s128_32V2.1(pp)Pp1s121_27V2.1	Pp1s128_32V2.1	Pp1s121_27V2.1	10783163	Affinity Capture-Western	9606	BIOGRID	Homo sapiens	Pp1s128_32V2.1(pp)Pp1s121_27V2.1:Affinity Capture-Western	Pp1s128_32V2.1(pp)Pp1s121_27V2.1:Homo sapiens
Pp1s128_32V2.1(pp)Pp1s121_27V2.1	Pp1s128_32V2.1	Pp1s121_27V2.1	11328876	Affinity Capture-Western	9606	BIOGRID	Homo sapiens	Pp1s128_32V2.1(pp)Pp1s121_27V2.1:Affinity Capture-Western	Pp1s128_32V2.1(pp)Pp1s121_27V2.1:Homo sapiens
Pp1s128_32V2.1(pp)Pp1s121_27V2.1	Pp1s128_32V2.1	Pp1s121_27V2.1	14734561	Affinity Capture-Western	9606	BIOGRID	Homo sapiens	Pp1s128_32V2.1(pp)Pp1s121_27V2.1:Affinity Capture-Western	Pp1s128_32V2.1(pp)Pp1s121_27V2.1:Homo sapiens
Pp1s128_32V2.1(pp)Pp1s121_27V2.1	Pp1s128_32V2.1	Pp1s121_27V2.1	14734561	Affinity Capture-MS	9606	BIOGRID	Homo sapiens	Pp1s128_32V2.1(pp)Pp1s121_27V2.1:Affinity Capture-MS	Pp1s128_32V2.1(pp)Pp1s121_27V2.1:Homo sapiens
Pp1s128_32V2.1(pp)Pp1s121_27V2.1	Pp1s128_32V2.1	Pp1s121_27V2.1	12937274	Affinity Capture-Western	9606	BIOGRID	Homo sapiens	Pp1s128_32V2.1(pp)Pp1s121_27V2.1:Affinity Capture-Western	Pp1s128_32V2.1(pp)Pp1s121_27V2.1:Homo sapiens
Pp1s128_32V2.1(pp)Pp1s121_27V2.1	Pp1s128_32V2.1	Pp1s121_27V2.1	21679440	Affinity Capture-Western	9606	BIOGRID	Homo sapiens	Pp1s128_32V2.1(pp)Pp1s121_27V2.1:Affinity Capture-Western	Pp1s128_32V2.1(pp)Pp1s121_27V2.1:Homo sapiens
Pp1s128_32V2.1(pp)Pp1s121_27V2.1	Pp1s128_32V2.1	Pp1s121_27V2.1	21679440	Affinity Capture-MS	9606	BIOGRID	Homo sapiens	Pp1s128_32V2.1(pp)Pp1s121_27V2.1:Affinity Capture-MS	Pp1s128_32V2.1(pp)Pp1s121_27V2.1:Homo sapiens
Pp1s128_32V2.1(pp)Pp1s128_32V2.1	Pp1s128_32V2.1	Pp1s128_32V2.1	15690043	NR	284812	BIOGRID	Schizosaccharomyes pombe	Pp1s128_32V2.1(pp)Pp1s128_32V2.1:NR	Pp1s128_32V2.1(pp)Pp1s128_32V2.1:Schizosaccharomyes pombe
Pp1s128_32V2.1(pp)Pp1s128_32V2.1	Pp1s128_32V2.1	Pp1s128_32V2.1	10783163	NR	4932	intact	Saccharomyces cerevisiae	Pp1s128_32V2.1(pp)Pp1s128_32V2.1:NR	Pp1s128_32V2.1(pp)Pp1s128_32V2.1:Saccharomyces cerevisiae
Pp1s128_32V2.1(pp)Pp1s128_32V2.1	Pp1s128_32V2.1	Pp1s128_32V2.1	10783163	Reconstituted Complex	9606	BIOGRID	Homo sapiens	Pp1s128_32V2.1(pp)Pp1s128_32V2.1:Reconstituted Complex	Pp1s128_32V2.1(pp)Pp1s128_32V2.1:Homo sapiens
Pp1s128_36V2.1(pp)Pp1s100_110V2.1	Pp1s128_36V2.1	Pp1s100_110V2.1	21674799	Affinity Capture-MS	9606	BIOGRID	Homo sapiens	Pp1s128_36V2.1(pp)Pp1s100_110V2.1:Affinity Capture-MS	Pp1s128_36V2.1(pp)Pp1s100_110V2.1:Homo sapiens
Pp1s128_42V2.1(pp)Pp1s123_100V2.1	Pp1s128_42V2.1	Pp1s123_100V2.1	21572392	Affinity Capture-Western	9606	BIOGRID	Homo sapiens	Pp1s128_42V2.1(pp)Pp1s123_100V2.1:Affinity Capture-Western	Pp1s128_42V2.1(pp)Pp1s123_100V2.1:Homo sapiens
Pp1s128_91V2.1(pp)Pp1s10_169V2.1	Pp1s128_91V2.1	Pp1s10_169V2.1	18555774	Affinity Capture-Western	10090	BIOGRID	M. musculus	Pp1s128_91V2.1(pp)Pp1s10_169V2.1:Affinity Capture-Western	Pp1s128_91V2.1(pp)Pp1s10_169V2.1:M. musculus
Pp1s128_91V2.1(pp)Pp1s112_30V2.1	Pp1s128_91V2.1	Pp1s112_30V2.1	21186356	Affinity Capture-Western	9606	BIOGRID	Homo sapiens	Pp1s128_91V2.1(pp)Pp1s112_30V2.1:Affinity Capture-Western	Pp1s128_91V2.1(pp)Pp1s112_30V2.1:Homo sapiens
Pp1s128_91V2.1(pp)Pp1s124_108V2.1	Pp1s128_91V2.1	Pp1s124_108V2.1	21988832	Two-hybrid	9606	BIOGRID	Homo sapiens	Pp1s128_91V2.1(pp)Pp1s124_108V2.1:Two-hybrid	Pp1s128_91V2.1(pp)Pp1s124_108V2.1:Homo sapiens
Pp1s128_91V2.1(pp)Pp1s128_91V2.1	Pp1s128_91V2.1	Pp1s128_91V2.1	9933164	Co-crystal Structure	9606	BIOGRID	Homo sapiens	Pp1s128_91V2.1(pp)Pp1s128_91V2.1:Co-crystal Structure	Pp1s128_91V2.1(pp)Pp1s128_91V2.1:Homo sapiens
Pp1s128_91V2.1(pp)Pp1s128_91V2.1	Pp1s128_91V2.1	Pp1s128_91V2.1	20086179	Affinity Capture-Western	9606	BIOGRID	Homo sapiens	Pp1s128_91V2.1(pp)Pp1s128_91V2.1:Affinity Capture-Western	Pp1s128_91V2.1(pp)Pp1s128_91V2.1:Homo sapiens
Pp1s128_91V2.1(pp)Pp1s128_91V2.1	Pp1s128_91V2.1	Pp1s128_91V2.1	18797457	Biochemical Activity	9606	BIOGRID	Homo sapiens	Pp1s128_91V2.1(pp)Pp1s128_91V2.1:Biochemical Activity	Pp1s128_91V2.1(pp)Pp1s128_91V2.1:Homo sapiens
Pp1s129_114V2.1(pp)Pp1s109_262V2.1	Pp1s129_114V2.1	Pp1s109_262V2.1	18818364	Positive Genetic	4896	BIOGRID	Schizosaccharomyes pombe	Pp1s129_114V2.1(pp)Pp1s109_262V2.1:Positive Genetic	Pp1s129_114V2.1(pp)Pp1s109_262V2.1:Schizosaccharomyes pombe
Pp1s129_114V2.1(pp)Pp1s12_261V2.1	Pp1s129_114V2.1	Pp1s12_261V2.1	21035342	Synthetic Rescue	4896	BIOGRID	Schizosaccharomyes pombe	Pp1s129_114V2.1(pp)Pp1s12_261V2.1:Synthetic Rescue	Pp1s129_114V2.1(pp)Pp1s12_261V2.1:Schizosaccharomyes pombe
Pp1s129_114V2.1(pp)Pp1s12_261V2.1	Pp1s129_114V2.1	Pp1s12_261V2.1	23271606	Dosage Rescue	4896	BIOGRID	Schizosaccharomyes pombe	Pp1s129_114V2.1(pp)Pp1s12_261V2.1:Dosage Rescue	Pp1s129_114V2.1(pp)Pp1s12_261V2.1:Schizosaccharomyes pombe
Pp1s129_119V2.1(pp)Pp1s1_585V2.1	Pp1s129_119V2.1	Pp1s1_585V2.1	22737156	PCA	3702	BIOGRID	A. thaliana	Pp1s129_119V2.1(pp)Pp1s1_585V2.1:PCA	Pp1s129_119V2.1(pp)Pp1s1_585V2.1:A. thaliana
Pp1s129_119V2.1(pp)Pp1s10_169V2.1	Pp1s129_119V2.1	Pp1s10_169V2.1	21798944	Two-hybrid	3702	BIOGRID	A. thaliana	Pp1s129_119V2.1(pp)Pp1s10_169V2.1:Two-hybrid	Pp1s129_119V2.1(pp)Pp1s10_169V2.1:A. thaliana
Pp1s129_119V2.1(pp)Pp1s108_81V2.1	Pp1s129_119V2.1	Pp1s108_81V2.1	16396496	Affinity Capture-MS	9606	BIOGRID	Homo sapiens	Pp1s129_119V2.1(pp)Pp1s108_81V2.1:Affinity Capture-MS	Pp1s129_119V2.1(pp)Pp1s108_81V2.1:Homo sapiens
Pp1s129_119V2.1(pp)Pp1s113_30V2.1	Pp1s129_119V2.1	Pp1s113_30V2.1	16396496	Affinity Capture-MS	9606	BIOGRID	Homo sapiens	Pp1s129_119V2.1(pp)Pp1s113_30V2.1:Affinity Capture-MS	Pp1s129_119V2.1(pp)Pp1s113_30V2.1:Homo sapiens
Pp1s129_119V2.1(pp)Pp1s12_259V2.1	Pp1s129_119V2.1	Pp1s12_259V2.1	16396496	Affinity Capture-MS	9606	BIOGRID	Homo sapiens	Pp1s129_119V2.1(pp)Pp1s12_259V2.1:Affinity Capture-MS	Pp1s129_119V2.1(pp)Pp1s12_259V2.1:Homo sapiens
Pp1s129_150V2.1(pp)Pp1s107_167V2.1	Pp1s129_150V2.1	Pp1s107_167V2.1	22939629	Co-fractionation	9606	BIOGRID	Homo sapiens	Pp1s129_150V2.1(pp)Pp1s107_167V2.1:Co-fractionation	Pp1s129_150V2.1(pp)Pp1s107_167V2.1:Homo sapiens
Pp1s129_150V2.1(pp)Pp1s107_167V2.1	Pp1s129_150V2.1	Pp1s107_167V2.1	22863883	Affinity Capture-MS	9606	BIOGRID	Homo sapiens	Pp1s129_150V2.1(pp)Pp1s107_167V2.1:Affinity Capture-MS	Pp1s129_150V2.1(pp)Pp1s107_167V2.1:Homo sapiens
Pp1s129_150V2.1(pp)Pp1s108_177V2.1	Pp1s129_150V2.1	Pp1s108_177V2.1	22939629	Co-fractionation	9606	BIOGRID	Homo sapiens	Pp1s129_150V2.1(pp)Pp1s108_177V2.1:Co-fractionation	Pp1s129_150V2.1(pp)Pp1s108_177V2.1:Homo sapiens
Pp1s129_150V2.1(pp)Pp1s108_177V2.1	Pp1s129_150V2.1	Pp1s108_177V2.1	22863883	Affinity Capture-MS	9606	BIOGRID	Homo sapiens	Pp1s129_150V2.1(pp)Pp1s108_177V2.1:Affinity Capture-MS	Pp1s129_150V2.1(pp)Pp1s108_177V2.1:Homo sapiens
Pp1s129_150V2.1(pp)Pp1s126_35V2.1	Pp1s129_150V2.1	Pp1s126_35V2.1	20510162	Affinity Capture-Western	9606	BIOGRID	Homo sapiens	Pp1s129_150V2.1(pp)Pp1s126_35V2.1:Affinity Capture-Western	Pp1s129_150V2.1(pp)Pp1s126_35V2.1:Homo sapiens
Pp1s129_150V2.1(pp)Pp1s129_150V2.1	Pp1s129_150V2.1	Pp1s129_150V2.1	11101501	NR	284812	BIOGRID	Schizosaccharomyes pombe	Pp1s129_150V2.1(pp)Pp1s129_150V2.1:NR	Pp1s129_150V2.1(pp)Pp1s129_150V2.1:Schizosaccharomyes pombe
Pp1s129_150V2.1(pp)Pp1s129_150V2.1	Pp1s129_150V2.1	Pp1s129_150V2.1	15690043	NR	3702	BIOGRID	A. thaliana	Pp1s129_150V2.1(pp)Pp1s129_150V2.1:NR	Pp1s129_150V2.1(pp)Pp1s129_150V2.1:A. thaliana
Pp1s129_153V2.1(pp)Pp1s129_153V2.1	Pp1s129_153V2.1	Pp1s129_153V2.1	21798944	Two-hybrid	3702	BIOGRID	A. thaliana	Pp1s129_153V2.1(pp)Pp1s129_153V2.1:Two-hybrid	Pp1s129_153V2.1(pp)Pp1s129_153V2.1:A. thaliana
Pp1s129_187V2.1(pp)Pp1s103_63V2.1	Pp1s129_187V2.1	Pp1s103_63V2.1	23334891	Two-hybrid	3702	BIOGRID	A. thaliana	Pp1s129_187V2.1(pp)Pp1s103_63V2.1:Two-hybrid	Pp1s129_187V2.1(pp)Pp1s103_63V2.1:A. thaliana
Pp1s129_187V2.1(pp)Pp1s129_187V2.1	Pp1s129_187V2.1	Pp1s129_187V2.1	15690043	NR	284812	BIOGRID	Schizosaccharomyes pombe	Pp1s129_187V2.1(pp)Pp1s129_187V2.1:NR	Pp1s129_187V2.1(pp)Pp1s129_187V2.1:Schizosaccharomyes pombe
Pp1s129_198V2.1(pp)Pp1s1_313V2.1	Pp1s129_198V2.1	Pp1s1_313V2.1	18622397	Biochemical Activity	4932	BIOGRID	Saccharomyces cerevisiae	Pp1s129_198V2.1(pp)Pp1s1_313V2.1:Biochemical Activity	Pp1s129_198V2.1(pp)Pp1s1_313V2.1:Saccharomyces cerevisiae
Pp1s129_198V2.1(pp)Pp1s1_313V2.1	Pp1s129_198V2.1	Pp1s1_313V2.1	22939629	Co-fractionation	9606	BIOGRID	Homo sapiens	Pp1s129_198V2.1(pp)Pp1s1_313V2.1:Co-fractionation	Pp1s129_198V2.1(pp)Pp1s1_313V2.1:Homo sapiens
Pp1s129_198V2.1(pp)Pp1s1_313V2.1	Pp1s129_198V2.1	Pp1s1_313V2.1	22036573	Affinity Capture-MS	7227	BIOGRID	Drosophila melanogaster	Pp1s129_198V2.1(pp)Pp1s1_313V2.1:Affinity Capture-MS	Pp1s129_198V2.1(pp)Pp1s1_313V2.1:Drosophila melanogaster
Pp1s129_198V2.1(pp)Pp1s101_33V2.1	Pp1s129_198V2.1	Pp1s101_33V2.1	10615043	Two-hybrid	9606	BIND	Homo sapiens	Pp1s129_198V2.1(pp)Pp1s101_33V2.1:Two-hybrid	Pp1s129_198V2.1(pp)Pp1s101_33V2.1:Homo sapiens
Pp1s129_198V2.1(pp)Pp1s101_33V2.1	Pp1s129_198V2.1	Pp1s101_33V2.1	11559592	NR	9606	BIND	Homo sapiens	Pp1s129_198V2.1(pp)Pp1s101_33V2.1:NR	Pp1s129_198V2.1(pp)Pp1s101_33V2.1:Homo sapiens
Pp1s129_198V2.1(pp)Pp1s101_33V2.1	Pp1s129_198V2.1	Pp1s101_33V2.1	12679813	Two-hybrid	9606	BIND	Homo sapiens	Pp1s129_198V2.1(pp)Pp1s101_33V2.1:Two-hybrid	Pp1s129_198V2.1(pp)Pp1s101_33V2.1:Homo sapiens
Pp1s129_198V2.1(pp)Pp1s101_33V2.1	Pp1s129_198V2.1	Pp1s101_33V2.1	12376572	NR	9606	intact	Homo sapiens	Pp1s129_198V2.1(pp)Pp1s101_33V2.1:NR	Pp1s129_198V2.1(pp)Pp1s101_33V2.1:Homo sapiens
Pp1s129_198V2.1(pp)Pp1s101_33V2.1	Pp1s129_198V2.1	Pp1s101_33V2.1	15225636	NR	9606	intact	Homo sapiens	Pp1s129_198V2.1(pp)Pp1s101_33V2.1:NR	Pp1s129_198V2.1(pp)Pp1s101_33V2.1:Homo sapiens
Pp1s129_198V2.1(pp)Pp1s101_33V2.1	Pp1s129_198V2.1	Pp1s101_33V2.1	16857966	NR	9606	intact	Homo sapiens	Pp1s129_198V2.1(pp)Pp1s101_33V2.1:NR	Pp1s129_198V2.1(pp)Pp1s101_33V2.1:Homo sapiens
Pp1s129_198V2.1(pp)Pp1s101_33V2.1	Pp1s129_198V2.1	Pp1s101_33V2.1	14704431	Two-hybrid	6239	BIOGRID	C. elegans	Pp1s129_198V2.1(pp)Pp1s101_33V2.1:Two-hybrid	Pp1s129_198V2.1(pp)Pp1s101_33V2.1:C. elegans
Pp1s129_198V2.1(pp)Pp1s101_33V2.1	Pp1s129_198V2.1	Pp1s101_33V2.1	14733938	Two-hybrid	9606	BIOGRID	Homo sapiens	Pp1s129_198V2.1(pp)Pp1s101_33V2.1:Two-hybrid	Pp1s129_198V2.1(pp)Pp1s101_33V2.1:Homo sapiens
Pp1s129_198V2.1(pp)Pp1s101_33V2.1	Pp1s129_198V2.1	Pp1s101_33V2.1	11559592	Two-hybrid	6239	BIOGRID	C. elegans	Pp1s129_198V2.1(pp)Pp1s101_33V2.1:Two-hybrid	Pp1s129_198V2.1(pp)Pp1s101_33V2.1:C. elegans
Pp1s129_198V2.1(pp)Pp1s101_33V2.1	Pp1s129_198V2.1	Pp1s101_33V2.1	22939629	Co-fractionation	9606	BIOGRID	Homo sapiens	Pp1s129_198V2.1(pp)Pp1s101_33V2.1:Co-fractionation	Pp1s129_198V2.1(pp)Pp1s101_33V2.1:Homo sapiens
Pp1s129_198V2.1(pp)Pp1s101_33V2.1	Pp1s129_198V2.1	Pp1s101_33V2.1	22863883	Affinity Capture-MS	9606	BIOGRID	Homo sapiens	Pp1s129_198V2.1(pp)Pp1s101_33V2.1:Affinity Capture-MS	Pp1s129_198V2.1(pp)Pp1s101_33V2.1:Homo sapiens
Pp1s129_198V2.1(pp)Pp1s102_66V2.1	Pp1s129_198V2.1	Pp1s102_66V2.1	18692475	Two-hybrid	7227	intact	Drosophila melanogaster	Pp1s129_198V2.1(pp)Pp1s102_66V2.1:Two-hybrid	Pp1s129_198V2.1(pp)Pp1s102_66V2.1:Drosophila melanogaster
Pp1s129_198V2.1(pp)Pp1s111_153V2.1	Pp1s129_198V2.1	Pp1s111_153V2.1	16554755	NR	4932	BIOGRID	Saccharomyces cerevisiae	Pp1s129_198V2.1(pp)Pp1s111_153V2.1:NR	Pp1s129_198V2.1(pp)Pp1s111_153V2.1:Saccharomyces cerevisiae
Pp1s129_198V2.1(pp)Pp1s114_57V2.1	Pp1s129_198V2.1	Pp1s114_57V2.1	17200106	Negative Genetic	4896	BIOGRID	Schizosaccharomyes pombe	Pp1s129_198V2.1(pp)Pp1s114_57V2.1:Negative Genetic	Pp1s129_198V2.1(pp)Pp1s114_57V2.1:Schizosaccharomyes pombe
Pp1s129_198V2.1(pp)Pp1s114_57V2.1	Pp1s129_198V2.1	Pp1s114_57V2.1	18511945	Reconstituted Complex	4896	BIOGRID	Schizosaccharomyes pombe	Pp1s129_198V2.1(pp)Pp1s114_57V2.1:Reconstituted Complex	Pp1s129_198V2.1(pp)Pp1s114_57V2.1:Schizosaccharomyes pombe
Pp1s129_198V2.1(pp)Pp1s114_57V2.1	Pp1s129_198V2.1	Pp1s114_57V2.1	22939629	Co-fractionation	9606	BIOGRID	Homo sapiens	Pp1s129_198V2.1(pp)Pp1s114_57V2.1:Co-fractionation	Pp1s129_198V2.1(pp)Pp1s114_57V2.1:Homo sapiens
Pp1s129_198V2.1(pp)Pp1s117_128V2.1	Pp1s129_198V2.1	Pp1s117_128V2.1	16857963	NR	6239	intact	C. elegans	Pp1s129_198V2.1(pp)Pp1s117_128V2.1:NR	Pp1s129_198V2.1(pp)Pp1s117_128V2.1:C. elegans
Pp1s129_198V2.1(pp)Pp1s12_202V2.1	Pp1s129_198V2.1	Pp1s12_202V2.1	17200106	Two-hybrid	4932	BIOGRID	Saccharomyces cerevisiae	Pp1s129_198V2.1(pp)Pp1s12_202V2.1:Two-hybrid	Pp1s129_198V2.1(pp)Pp1s12_202V2.1:Saccharomyces cerevisiae
Pp1s129_198V2.1(pp)Pp1s12_202V2.1	Pp1s129_198V2.1	Pp1s12_202V2.1	18622397	Two-hybrid	4932	BIOGRID	Saccharomyces cerevisiae	Pp1s129_198V2.1(pp)Pp1s12_202V2.1:Two-hybrid	Pp1s129_198V2.1(pp)Pp1s12_202V2.1:Saccharomyces cerevisiae
Pp1s129_198V2.1(pp)Pp1s12_202V2.1	Pp1s129_198V2.1	Pp1s12_202V2.1	22036573	Affinity Capture-MS	7227	BIOGRID	Drosophila melanogaster	Pp1s129_198V2.1(pp)Pp1s12_202V2.1:Affinity Capture-MS	Pp1s129_198V2.1(pp)Pp1s12_202V2.1:Drosophila melanogaster
Pp1s129_198V2.1(pp)Pp1s123_129V2.1	Pp1s129_198V2.1	Pp1s123_129V2.1	11595789	Synthetic Growth Defect	4932	BIOGRID	Saccharomyces cerevisiae	Pp1s129_198V2.1(pp)Pp1s123_129V2.1:Synthetic Growth Defect	Pp1s129_198V2.1(pp)Pp1s123_129V2.1:Saccharomyces cerevisiae
Pp1s129_198V2.1(pp)Pp1s125_98V2.1	Pp1s129_198V2.1	Pp1s125_98V2.1	22036573	Affinity Capture-MS	7227	BIOGRID	Drosophila melanogaster	Pp1s129_198V2.1(pp)Pp1s125_98V2.1:Affinity Capture-MS	Pp1s129_198V2.1(pp)Pp1s125_98V2.1:Drosophila melanogaster
Pp1s129_198V2.1(pp)Pp1s129_198V2.1	Pp1s129_198V2.1	Pp1s129_198V2.1	14733938	Two-hybrid	9606	BIOGRID	Homo sapiens	Pp1s129_198V2.1(pp)Pp1s129_198V2.1:Two-hybrid	Pp1s129_198V2.1(pp)Pp1s129_198V2.1:Homo sapiens
Pp1s129_86V2.1(pp)Pp1s100_110V2.1	Pp1s129_86V2.1	Pp1s100_110V2.1	17200106	Negative Genetic	4932	BIOGRID	Saccharomyces cerevisiae	Pp1s129_86V2.1(pp)Pp1s100_110V2.1:Negative Genetic	Pp1s129_86V2.1(pp)Pp1s100_110V2.1:Saccharomyces cerevisiae
Pp1s129_86V2.1(pp)Pp1s100_110V2.1	Pp1s129_86V2.1	Pp1s100_110V2.1	16554755	Affinity Capture-MS	4932	DIP	Saccharomyces cerevisiae	Pp1s129_86V2.1(pp)Pp1s100_110V2.1:Affinity Capture-MS	Pp1s129_86V2.1(pp)Pp1s100_110V2.1:Saccharomyces cerevisiae
Pp1s129_86V2.1(pp)Pp1s100_110V2.1	Pp1s129_86V2.1	Pp1s100_110V2.1	16429126	Synthetic Lethality	4932	intact	Saccharomyces cerevisiae	Pp1s129_86V2.1(pp)Pp1s100_110V2.1:Synthetic Lethality	Pp1s129_86V2.1(pp)Pp1s100_110V2.1:Saccharomyces cerevisiae
Pp1s129_86V2.1(pp)Pp1s12_94V2.1	Pp1s129_86V2.1	Pp1s12_94V2.1	18719252	Negative Genetic	4932	BIOGRID	Saccharomyces cerevisiae	Pp1s129_86V2.1(pp)Pp1s12_94V2.1:Negative Genetic	Pp1s129_86V2.1(pp)Pp1s12_94V2.1:Saccharomyces cerevisiae
Pp1s129_86V2.1(pp)Pp1s128_14V2.1	Pp1s129_86V2.1	Pp1s128_14V2.1	14605208	Phenotypic Enhancement	4896	BIOGRID	Schizosaccharomyes pombe	Pp1s129_86V2.1(pp)Pp1s128_14V2.1:Phenotypic Enhancement	Pp1s129_86V2.1(pp)Pp1s128_14V2.1:Schizosaccharomyes pombe
Pp1s129_86V2.1(pp)Pp1s129_86V2.1	Pp1s129_86V2.1	Pp1s129_86V2.1	10581247	Synthetic Lethality	4932	BIOGRID	Saccharomyces cerevisiae	Pp1s129_86V2.1(pp)Pp1s129_86V2.1:Synthetic Lethality	Pp1s129_86V2.1(pp)Pp1s129_86V2.1:Saccharomyces cerevisiae
Pp1s129_86V2.1(pp)Pp1s129_86V2.1	Pp1s129_86V2.1	Pp1s129_86V2.1	11967834	Affinity Capture-MS	4932	BIOGRID	Saccharomyces cerevisiae	Pp1s129_86V2.1(pp)Pp1s129_86V2.1:Affinity Capture-MS	Pp1s129_86V2.1(pp)Pp1s129_86V2.1:Saccharomyces cerevisiae
Pp1s129_86V2.1(pp)Pp1s129_86V2.1	Pp1s129_86V2.1	Pp1s129_86V2.1	18719252	Affinity Capture-Western	4932	BIOGRID	Saccharomyces cerevisiae	Pp1s129_86V2.1(pp)Pp1s129_86V2.1:Affinity Capture-Western	Pp1s129_86V2.1(pp)Pp1s129_86V2.1:Saccharomyces cerevisiae
Pp1s129_86V2.1(pp)Pp1s129_86V2.1	Pp1s129_86V2.1	Pp1s129_86V2.1	1058124	Co-purification	284812	BIOGRID	Schizosaccharomyes pombe	Pp1s129_86V2.1(pp)Pp1s129_86V2.1:Co-purification	Pp1s129_86V2.1(pp)Pp1s129_86V2.1:Schizosaccharomyes pombe
Pp1s129_86V2.1(pp)Pp1s129_86V2.1	Pp1s129_86V2.1	Pp1s129_86V2.1	16843901	Co-purification	4896	BIOGRID	Schizosaccharomyes pombe	Pp1s129_86V2.1(pp)Pp1s129_86V2.1:Co-purification	Pp1s129_86V2.1(pp)Pp1s129_86V2.1:Schizosaccharomyes pombe
Pp1s129_86V2.1(pp)Pp1s129_86V2.1	Pp1s129_86V2.1	Pp1s129_86V2.1	18243115	NR	4932	DIP	Saccharomyces cerevisiae	Pp1s129_86V2.1(pp)Pp1s129_86V2.1:NR	Pp1s129_86V2.1(pp)Pp1s129_86V2.1:Saccharomyces cerevisiae
Pp1s13_108V2.1(pp)Pp1s100_110V2.1	Pp1s13_108V2.1	Pp1s100_110V2.1	16429126	Synthetic Lethality	4932	intact	Saccharomyces cerevisiae	Pp1s13_108V2.1(pp)Pp1s100_110V2.1:Synthetic Lethality	Pp1s13_108V2.1(pp)Pp1s100_110V2.1:Saccharomyces cerevisiae
Pp1s13_108V2.1(pp)Pp1s12_74V2.1	Pp1s13_108V2.1	Pp1s12_74V2.1	16429126	Phenotypic Enhancement	9606	intact	Homo sapiens	Pp1s13_108V2.1(pp)Pp1s12_74V2.1:Phenotypic Enhancement	Pp1s13_108V2.1(pp)Pp1s12_74V2.1:Homo sapiens
Pp1s13_110V2.1(pp)Pp1s1_181V2.1	Pp1s13_110V2.1	Pp1s1_181V2.1	18676811	PCA	4932	BIOGRID	Saccharomyces cerevisiae	Pp1s13_110V2.1(pp)Pp1s1_181V2.1:PCA	Pp1s13_110V2.1(pp)Pp1s1_181V2.1:Saccharomyces cerevisiae
Pp1s13_110V2.1(pp)Pp1s1_198V2.1	Pp1s13_110V2.1	Pp1s1_198V2.1	19303850	NR	4932	BIOGRID	Saccharomyces cerevisiae	Pp1s13_110V2.1(pp)Pp1s1_198V2.1:NR	Pp1s13_110V2.1(pp)Pp1s1_198V2.1:Saccharomyces cerevisiae
Pp1s13_110V2.1(pp)Pp1s10_297V2.1	Pp1s13_110V2.1	Pp1s10_297V2.1	21798944	Two-hybrid	3702	BIOGRID	A. thaliana	Pp1s13_110V2.1(pp)Pp1s10_297V2.1:Two-hybrid	Pp1s13_110V2.1(pp)Pp1s10_297V2.1:A. thaliana
Pp1s13_110V2.1(pp)Pp1s106_133V2.1	Pp1s13_110V2.1	Pp1s106_133V2.1	19303850	NR	4932	BIOGRID	Saccharomyces cerevisiae	Pp1s13_110V2.1(pp)Pp1s106_133V2.1:NR	Pp1s13_110V2.1(pp)Pp1s106_133V2.1:Saccharomyces cerevisiae
Pp1s13_110V2.1(pp)Pp1s107_77V2.1	Pp1s13_110V2.1	Pp1s107_77V2.1	18676811	Affinity Capture-MS	4932	BIOGRID	Saccharomyces cerevisiae	Pp1s13_110V2.1(pp)Pp1s107_77V2.1:Affinity Capture-MS	Pp1s13_110V2.1(pp)Pp1s107_77V2.1:Saccharomyces cerevisiae
Pp1s13_110V2.1(pp)Pp1s109_261V2.1	Pp1s13_110V2.1	Pp1s109_261V2.1	18676811	NR	4932	BIOGRID	Saccharomyces cerevisiae	Pp1s13_110V2.1(pp)Pp1s109_261V2.1:NR	Pp1s13_110V2.1(pp)Pp1s109_261V2.1:Saccharomyces cerevisiae
Pp1s13_110V2.1(pp)Pp1s11_113V2.1	Pp1s13_110V2.1	Pp1s11_113V2.1	18676811	Biochemical Activity	4932	BIOGRID	Saccharomyces cerevisiae	Pp1s13_110V2.1(pp)Pp1s11_113V2.1:Biochemical Activity	Pp1s13_110V2.1(pp)Pp1s11_113V2.1:Saccharomyces cerevisiae
Pp1s13_110V2.1(pp)Pp1s112_214V2.1	Pp1s13_110V2.1	Pp1s112_214V2.1	11805837	Negative Genetic	3702	BIOGRID	A. thaliana	Pp1s13_110V2.1(pp)Pp1s112_214V2.1:Negative Genetic	Pp1s13_110V2.1(pp)Pp1s112_214V2.1:A. thaliana
Pp1s13_110V2.1(pp)Pp1s115_74V2.1	Pp1s13_110V2.1	Pp1s115_74V2.1	18676811	Affinity Capture-MS	4932	BIOGRID	Saccharomyces cerevisiae	Pp1s13_110V2.1(pp)Pp1s115_74V2.1:Affinity Capture-MS	Pp1s13_110V2.1(pp)Pp1s115_74V2.1:Saccharomyces cerevisiae
Pp1s13_110V2.1(pp)Pp1s115_77V2.1	Pp1s13_110V2.1	Pp1s115_77V2.1	20093466	NR	4932	BIOGRID	Saccharomyces cerevisiae	Pp1s13_110V2.1(pp)Pp1s115_77V2.1:NR	Pp1s13_110V2.1(pp)Pp1s115_77V2.1:Saccharomyces cerevisiae
Pp1s13_110V2.1(pp)Pp1s116_52V2.1	Pp1s13_110V2.1	Pp1s116_52V2.1	19303850	Synthetic Lethality	4932	BIOGRID	Saccharomyces cerevisiae	Pp1s13_110V2.1(pp)Pp1s116_52V2.1:Synthetic Lethality	Pp1s13_110V2.1(pp)Pp1s116_52V2.1:Saccharomyces cerevisiae
Pp1s13_110V2.1(pp)Pp1s117_6V2.1	Pp1s13_110V2.1	Pp1s117_6V2.1	10082517	Negative Genetic	4896	BIOGRID	Schizosaccharomyes pombe	Pp1s13_110V2.1(pp)Pp1s117_6V2.1:Negative Genetic	Pp1s13_110V2.1(pp)Pp1s117_6V2.1:Schizosaccharomyes pombe
Pp1s13_110V2.1(pp)Pp1s117_6V2.1	Pp1s13_110V2.1	Pp1s117_6V2.1	12379856	Negative Genetic	4896	BIOGRID	Schizosaccharomyes pombe	Pp1s13_110V2.1(pp)Pp1s117_6V2.1:Negative Genetic	Pp1s13_110V2.1(pp)Pp1s117_6V2.1:Schizosaccharomyes pombe
Pp1s13_110V2.1(pp)Pp1s117_6V2.1	Pp1s13_110V2.1	Pp1s117_6V2.1	16135807	Negative Genetic	4896	BIOGRID	Schizosaccharomyes pombe	Pp1s13_110V2.1(pp)Pp1s117_6V2.1:Negative Genetic	Pp1s13_110V2.1(pp)Pp1s117_6V2.1:Schizosaccharomyes pombe
Pp1s13_110V2.1(pp)Pp1s117_85V2.1	Pp1s13_110V2.1	Pp1s117_85V2.1	18676811	NR	4932	BIOGRID	Saccharomyces cerevisiae	Pp1s13_110V2.1(pp)Pp1s117_85V2.1:NR	Pp1s13_110V2.1(pp)Pp1s117_85V2.1:Saccharomyces cerevisiae
Pp1s13_110V2.1(pp)Pp1s12_241V2.1	Pp1s13_110V2.1	Pp1s12_241V2.1	18212056	NR	4932	BIOGRID	Saccharomyces cerevisiae	Pp1s13_110V2.1(pp)Pp1s12_241V2.1:NR	Pp1s13_110V2.1(pp)Pp1s12_241V2.1:Saccharomyces cerevisiae
Pp1s13_110V2.1(pp)Pp1s123_120V2.1	Pp1s13_110V2.1	Pp1s123_120V2.1	18676811	Affinity Capture-MS	4932	BIOGRID	Saccharomyces cerevisiae	Pp1s13_110V2.1(pp)Pp1s123_120V2.1:Affinity Capture-MS	Pp1s13_110V2.1(pp)Pp1s123_120V2.1:Saccharomyces cerevisiae
Pp1s13_110V2.1(pp)Pp1s123_131V2.1	Pp1s13_110V2.1	Pp1s123_131V2.1	19303850	Affinity Capture-MS	4932	BIOGRID	Saccharomyces cerevisiae	Pp1s13_110V2.1(pp)Pp1s123_131V2.1:Affinity Capture-MS	Pp1s13_110V2.1(pp)Pp1s123_131V2.1:Saccharomyces cerevisiae
Pp1s13_110V2.1(pp)Pp1s128_110V2.1	Pp1s13_110V2.1	Pp1s128_110V2.1	18676811	Synthetic Lethality	4932	BIOGRID	Saccharomyces cerevisiae	Pp1s13_110V2.1(pp)Pp1s128_110V2.1:Synthetic Lethality	Pp1s13_110V2.1(pp)Pp1s128_110V2.1:Saccharomyces cerevisiae
Pp1s13_110V2.1(pp)Pp1s13_110V2.1	Pp1s13_110V2.1	Pp1s13_110V2.1	11805826	NR	284812	intact	Schizosaccharomyes pombe	Pp1s13_110V2.1(pp)Pp1s13_110V2.1:NR	Pp1s13_110V2.1(pp)Pp1s13_110V2.1:Schizosaccharomyes pombe
Pp1s13_110V2.1(pp)Pp1s13_110V2.1	Pp1s13_110V2.1	Pp1s13_110V2.1	15485911	NR	9606	intact	Homo sapiens	Pp1s13_110V2.1(pp)Pp1s13_110V2.1:NR	Pp1s13_110V2.1(pp)Pp1s13_110V2.1:Homo sapiens
Pp1s13_110V2.1(pp)Pp1s13_110V2.1	Pp1s13_110V2.1	Pp1s13_110V2.1	15960975	Affinity Capture-Western	9606	BIOGRID	Homo sapiens	Pp1s13_110V2.1(pp)Pp1s13_110V2.1:Affinity Capture-Western	Pp1s13_110V2.1(pp)Pp1s13_110V2.1:Homo sapiens
Pp1s13_110V2.1(pp)Pp1s13_110V2.1	Pp1s13_110V2.1	Pp1s13_110V2.1	20360068	Affinity Capture-MS	10090	BIOGRID	M. musculus	Pp1s13_110V2.1(pp)Pp1s13_110V2.1:Affinity Capture-MS	Pp1s13_110V2.1(pp)Pp1s13_110V2.1:M. musculus
Pp1s13_110V2.1(pp)Pp1s13_110V2.1	Pp1s13_110V2.1	Pp1s13_110V2.1	21502975	Biochemical Activity	9606	BIOGRID	Homo sapiens	Pp1s13_110V2.1(pp)Pp1s13_110V2.1:Biochemical Activity	Pp1s13_110V2.1(pp)Pp1s13_110V2.1:Homo sapiens
Pp1s13_110V2.1(pp)Pp1s13_110V2.1	Pp1s13_110V2.1	Pp1s13_110V2.1	21502975	Affinity Capture-Western	9606	BIOGRID	Homo sapiens	Pp1s13_110V2.1(pp)Pp1s13_110V2.1:Affinity Capture-Western	Pp1s13_110V2.1(pp)Pp1s13_110V2.1:Homo sapiens
Pp1s13_111V2.1(pp)Pp1s123_7V2.1	Pp1s13_111V2.1	Pp1s123_7V2.1	20093466	Biochemical Activity	4932	BIOGRID	Saccharomyces cerevisiae	Pp1s13_111V2.1(pp)Pp1s123_7V2.1:Biochemical Activity	Pp1s13_111V2.1(pp)Pp1s123_7V2.1:Saccharomyces cerevisiae
Pp1s13_115V2.1(pp)Pp1s104_2V2.1	Pp1s13_115V2.1	Pp1s104_2V2.1	19615732	Affinity Capture-MS	9606	BIOGRID	Homo sapiens	Pp1s13_115V2.1(pp)Pp1s104_2V2.1:Affinity Capture-MS	Pp1s13_115V2.1(pp)Pp1s104_2V2.1:Homo sapiens
Pp1s13_115V2.1(pp)Pp1s13_115V2.1	Pp1s13_115V2.1	Pp1s13_115V2.1	17825299	Affinity Capture-Western	9606	BIOGRID	Homo sapiens	Pp1s13_115V2.1(pp)Pp1s13_115V2.1:Affinity Capture-Western	Pp1s13_115V2.1(pp)Pp1s13_115V2.1:Homo sapiens
Pp1s13_128V2.1(pp)Pp1s101_116V2.1	Pp1s13_128V2.1	Pp1s101_116V2.1	22863883	Affinity Capture-MS	9606	BIOGRID	Homo sapiens	Pp1s13_128V2.1(pp)Pp1s101_116V2.1:Affinity Capture-MS	Pp1s13_128V2.1(pp)Pp1s101_116V2.1:Homo sapiens
Pp1s13_128V2.1(pp)Pp1s119_46V2.1	Pp1s13_128V2.1	Pp1s119_46V2.1	22036573	Affinity Capture-MS	7227	BIOGRID	Drosophila melanogaster	Pp1s13_128V2.1(pp)Pp1s119_46V2.1:Affinity Capture-MS	Pp1s13_128V2.1(pp)Pp1s119_46V2.1:Drosophila melanogaster
Pp1s13_128V2.1(pp)Pp1s12_54V2.1	Pp1s13_128V2.1	Pp1s12_54V2.1	16950927	Affinity Capture-Western	4896	BIOGRID	Schizosaccharomyes pombe	Pp1s13_128V2.1(pp)Pp1s12_54V2.1:Affinity Capture-Western	Pp1s13_128V2.1(pp)Pp1s12_54V2.1:Schizosaccharomyes pombe
Pp1s13_128V2.1(pp)Pp1s12_54V2.1	Pp1s13_128V2.1	Pp1s12_54V2.1	16950927	Dosage Rescue	4896	BIOGRID	Schizosaccharomyes pombe	Pp1s13_128V2.1(pp)Pp1s12_54V2.1:Dosage Rescue	Pp1s13_128V2.1(pp)Pp1s12_54V2.1:Schizosaccharomyes pombe
Pp1s13_128V2.1(pp)Pp1s123_129V2.1	Pp1s13_128V2.1	Pp1s123_129V2.1	22863883	Affinity Capture-MS	9606	BIOGRID	Homo sapiens	Pp1s13_128V2.1(pp)Pp1s123_129V2.1:Affinity Capture-MS	Pp1s13_128V2.1(pp)Pp1s123_129V2.1:Homo sapiens
Pp1s13_128V2.1(pp)Pp1s125_88V2.1	Pp1s13_128V2.1	Pp1s125_88V2.1	22036573	Affinity Capture-MS	7227	BIOGRID	Drosophila melanogaster	Pp1s13_128V2.1(pp)Pp1s125_88V2.1:Affinity Capture-MS	Pp1s13_128V2.1(pp)Pp1s125_88V2.1:Drosophila melanogaster
Pp1s13_128V2.1(pp)Pp1s13_128V2.1	Pp1s13_128V2.1	Pp1s13_128V2.1	9151953	Affinity Capture-MS	4932	BIOGRID	Saccharomyces cerevisiae	Pp1s13_128V2.1(pp)Pp1s13_128V2.1:Affinity Capture-MS	Pp1s13_128V2.1(pp)Pp1s13_128V2.1:Saccharomyces cerevisiae
Pp1s13_128V2.1(pp)Pp1s13_128V2.1	Pp1s13_128V2.1	Pp1s13_128V2.1	9151953	Co-fractionation	9606	BIOGRID	Homo sapiens	Pp1s13_128V2.1(pp)Pp1s13_128V2.1:Co-fractionation	Pp1s13_128V2.1(pp)Pp1s13_128V2.1:Homo sapiens
Pp1s13_128V2.1(pp)Pp1s13_128V2.1	Pp1s13_128V2.1	Pp1s13_128V2.1	22036573	Affinity Capture-MS	7227	BIOGRID	Drosophila melanogaster	Pp1s13_128V2.1(pp)Pp1s13_128V2.1:Affinity Capture-MS	Pp1s13_128V2.1(pp)Pp1s13_128V2.1:Drosophila melanogaster
Pp1s13_134V2.1(pp)Pp1s1_247V2.1	Pp1s13_134V2.1	Pp1s1_247V2.1	11937031	Two-hybrid	4896	BIOGRID	Schizosaccharomyes pombe	Pp1s13_134V2.1(pp)Pp1s1_247V2.1:Two-hybrid	Pp1s13_134V2.1(pp)Pp1s1_247V2.1:Schizosaccharomyes pombe
Pp1s13_134V2.1(pp)Pp1s12_261V2.1	Pp1s13_134V2.1	Pp1s12_261V2.1	23271606	Synthetic Growth Defect	4896	BIOGRID	Schizosaccharomyes pombe	Pp1s13_134V2.1(pp)Pp1s12_261V2.1:Synthetic Growth Defect	Pp1s13_134V2.1(pp)Pp1s12_261V2.1:Schizosaccharomyes pombe
Pp1s13_146V2.1(pp)Pp1s104_32V2.1	Pp1s13_146V2.1	Pp1s104_32V2.1	21798944	Two-hybrid	3702	BIOGRID	A. thaliana	Pp1s13_146V2.1(pp)Pp1s104_32V2.1:Two-hybrid	Pp1s13_146V2.1(pp)Pp1s104_32V2.1:A. thaliana
Pp1s13_168V2.1(pp)Pp1s128_2V2.1	Pp1s13_168V2.1	Pp1s128_2V2.1	21922322	Affinity Capture-MS	3702	BIOGRID	A. thaliana	Pp1s13_168V2.1(pp)Pp1s128_2V2.1:Affinity Capture-MS	Pp1s13_168V2.1(pp)Pp1s128_2V2.1:A. thaliana
Pp1s13_168V2.1(pp)Pp1s13_168V2.1	Pp1s13_168V2.1	Pp1s13_168V2.1	12663926	Positive Genetic	4896	BIOGRID	Schizosaccharomyes pombe	Pp1s13_168V2.1(pp)Pp1s13_168V2.1:Positive Genetic	Pp1s13_168V2.1(pp)Pp1s13_168V2.1:Schizosaccharomyes pombe
Pp1s13_177V2.1(pp)Pp1s104_29V2.1	Pp1s13_177V2.1	Pp1s104_29V2.1	16155567	NR	4932	BIOGRID	Saccharomyces cerevisiae	Pp1s13_177V2.1(pp)Pp1s104_29V2.1:NR	Pp1s13_177V2.1(pp)Pp1s104_29V2.1:Saccharomyces cerevisiae
Pp1s13_177V2.1(pp)Pp1s108_22V2.1	Pp1s13_177V2.1	Pp1s108_22V2.1	11959996	Affinity Capture-MS	4932	BIOGRID	Saccharomyces cerevisiae	Pp1s13_177V2.1(pp)Pp1s108_22V2.1:Affinity Capture-MS	Pp1s13_177V2.1(pp)Pp1s108_22V2.1:Saccharomyces cerevisiae
Pp1s13_177V2.1(pp)Pp1s13_177V2.1	Pp1s13_177V2.1	Pp1s13_177V2.1	11805826	Affinity Capture-MS	4932	intact	Saccharomyces cerevisiae	Pp1s13_177V2.1(pp)Pp1s13_177V2.1:Affinity Capture-MS	Pp1s13_177V2.1(pp)Pp1s13_177V2.1:Saccharomyces cerevisiae
Pp1s13_187V2.1(pp)Pp1s11_81V2.1	Pp1s13_187V2.1	Pp1s11_81V2.1	11805826	Negative Genetic	4896	BIOGRID	Schizosaccharomyes pombe	Pp1s13_187V2.1(pp)Pp1s11_81V2.1:Negative Genetic	Pp1s13_187V2.1(pp)Pp1s11_81V2.1:Schizosaccharomyes pombe
Pp1s13_187V2.1(pp)Pp1s11_81V2.1	Pp1s13_187V2.1	Pp1s11_81V2.1	16429126	Negative Genetic	4896	BIOGRID	Schizosaccharomyes pombe	Pp1s13_187V2.1(pp)Pp1s11_81V2.1:Negative Genetic	Pp1s13_187V2.1(pp)Pp1s11_81V2.1:Schizosaccharomyes pombe
Pp1s13_187V2.1(pp)Pp1s11_81V2.1	Pp1s13_187V2.1	Pp1s11_81V2.1	16554755	Negative Genetic	4932	BIOGRID	Saccharomyces cerevisiae	Pp1s13_187V2.1(pp)Pp1s11_81V2.1:Negative Genetic	Pp1s13_187V2.1(pp)Pp1s11_81V2.1:Saccharomyces cerevisiae
Pp1s13_187V2.1(pp)Pp1s11_81V2.1	Pp1s13_187V2.1	Pp1s11_81V2.1	17200106	Negative Genetic	7227	BIOGRID	Drosophila melanogaster	Pp1s13_187V2.1(pp)Pp1s11_81V2.1:Negative Genetic	Pp1s13_187V2.1(pp)Pp1s11_81V2.1:Drosophila melanogaster
Pp1s13_187V2.1(pp)Pp1s13_187V2.1	Pp1s13_187V2.1	Pp1s13_187V2.1	9482852	Affinity Capture-Western	9606	BIOGRID	Homo sapiens	Pp1s13_187V2.1(pp)Pp1s13_187V2.1:Affinity Capture-Western	Pp1s13_187V2.1(pp)Pp1s13_187V2.1:Homo sapiens
Pp1s13_187V2.1(pp)Pp1s13_187V2.1	Pp1s13_187V2.1	Pp1s13_187V2.1	14729954	Affinity Capture-Western	9606	BIOGRID	Homo sapiens	Pp1s13_187V2.1(pp)Pp1s13_187V2.1:Affinity Capture-Western	Pp1s13_187V2.1(pp)Pp1s13_187V2.1:Homo sapiens
Pp1s13_188V2.1(pp)Pp1s106_173V2.1	Pp1s13_188V2.1	Pp1s106_173V2.1	22036573	Affinity Capture-MS	7227	BIOGRID	Drosophila melanogaster	Pp1s13_188V2.1(pp)Pp1s106_173V2.1:Affinity Capture-MS	Pp1s13_188V2.1(pp)Pp1s106_173V2.1:Drosophila melanogaster
Pp1s13_188V2.1(pp)Pp1s112_134V2.1	Pp1s13_188V2.1	Pp1s112_134V2.1	14605208	Two-hybrid	7227	BIOGRID	Drosophila melanogaster	Pp1s13_188V2.1(pp)Pp1s112_134V2.1:Two-hybrid	Pp1s13_188V2.1(pp)Pp1s112_134V2.1:Drosophila melanogaster
Pp1s13_188V2.1(pp)Pp1s117_128V2.1	Pp1s13_188V2.1	Pp1s117_128V2.1	22036573	Affinity Capture-MS	7227	BIOGRID	Drosophila melanogaster	Pp1s13_188V2.1(pp)Pp1s117_128V2.1:Affinity Capture-MS	Pp1s13_188V2.1(pp)Pp1s117_128V2.1:Drosophila melanogaster
Pp1s13_19V2.1(pp)Pp1s10_99V2.1	Pp1s13_19V2.1	Pp1s10_99V2.1	16429126	Affinity Capture-MS	4932	BIOGRID	Saccharomyces cerevisiae	Pp1s13_19V2.1(pp)Pp1s10_99V2.1:Affinity Capture-MS	Pp1s13_19V2.1(pp)Pp1s10_99V2.1:Saccharomyces cerevisiae
Pp1s13_19V2.1(pp)Pp1s10_99V2.1	Pp1s13_19V2.1	Pp1s10_99V2.1	17200106	NR	4932	intact	Saccharomyces cerevisiae	Pp1s13_19V2.1(pp)Pp1s10_99V2.1:NR	Pp1s13_19V2.1(pp)Pp1s10_99V2.1:Saccharomyces cerevisiae
Pp1s13_19V2.1(pp)Pp1s101_72V2.1	Pp1s13_19V2.1	Pp1s101_72V2.1	17200106	NR	7227	BIOGRID	Drosophila melanogaster	Pp1s13_19V2.1(pp)Pp1s101_72V2.1:NR	Pp1s13_19V2.1(pp)Pp1s101_72V2.1:Drosophila melanogaster
Pp1s13_19V2.1(pp)Pp1s102_98V2.1	Pp1s13_19V2.1	Pp1s102_98V2.1	16429126	Affinity Capture-MS	4932	BIOGRID	Saccharomyces cerevisiae	Pp1s13_19V2.1(pp)Pp1s102_98V2.1:Affinity Capture-MS	Pp1s13_19V2.1(pp)Pp1s102_98V2.1:Saccharomyces cerevisiae
Pp1s13_19V2.1(pp)Pp1s102_98V2.1	Pp1s13_19V2.1	Pp1s102_98V2.1	16554755	Synthetic Lethality	4932	intact	Saccharomyces cerevisiae	Pp1s13_19V2.1(pp)Pp1s102_98V2.1:Synthetic Lethality	Pp1s13_19V2.1(pp)Pp1s102_98V2.1:Saccharomyces cerevisiae
Pp1s13_19V2.1(pp)Pp1s104_29V2.1	Pp1s13_19V2.1	Pp1s104_29V2.1	11805826	Affinity Capture-MS	4932	BIOGRID	Saccharomyces cerevisiae	Pp1s13_19V2.1(pp)Pp1s104_29V2.1:Affinity Capture-MS	Pp1s13_19V2.1(pp)Pp1s104_29V2.1:Saccharomyces cerevisiae
Pp1s13_19V2.1(pp)Pp1s104_29V2.1	Pp1s13_19V2.1	Pp1s104_29V2.1	16429126	NR	4932	DIP	Saccharomyces cerevisiae	Pp1s13_19V2.1(pp)Pp1s104_29V2.1:NR	Pp1s13_19V2.1(pp)Pp1s104_29V2.1:Saccharomyces cerevisiae
Pp1s13_19V2.1(pp)Pp1s106_133V2.1	Pp1s13_19V2.1	Pp1s106_133V2.1	16429126	PCA	4932	DIP	Saccharomyces cerevisiae	Pp1s13_19V2.1(pp)Pp1s106_133V2.1:PCA	Pp1s13_19V2.1(pp)Pp1s106_133V2.1:Saccharomyces cerevisiae
Pp1s13_19V2.1(pp)Pp1s106_133V2.1	Pp1s13_19V2.1	Pp1s106_133V2.1	11805826	NR	4932	intact	Saccharomyces cerevisiae	Pp1s13_19V2.1(pp)Pp1s106_133V2.1:NR	Pp1s13_19V2.1(pp)Pp1s106_133V2.1:Saccharomyces cerevisiae
Pp1s13_19V2.1(pp)Pp1s106_133V2.1	Pp1s13_19V2.1	Pp1s106_133V2.1	17200106	Affinity Capture-MS	4932	intact	Saccharomyces cerevisiae	Pp1s13_19V2.1(pp)Pp1s106_133V2.1:Affinity Capture-MS	Pp1s13_19V2.1(pp)Pp1s106_133V2.1:Saccharomyces cerevisiae
Pp1s13_19V2.1(pp)Pp1s122_100V2.1	Pp1s13_19V2.1	Pp1s122_100V2.1	16554755	Affinity Capture-Western	4932	BIOGRID	Saccharomyces cerevisiae	Pp1s13_19V2.1(pp)Pp1s122_100V2.1:Affinity Capture-Western	Pp1s13_19V2.1(pp)Pp1s122_100V2.1:Saccharomyces cerevisiae
Pp1s13_19V2.1(pp)Pp1s125_61V2.1	Pp1s13_19V2.1	Pp1s125_61V2.1	19615732	Affinity Capture-MS	9606	BIOGRID	Homo sapiens	Pp1s13_19V2.1(pp)Pp1s125_61V2.1:Affinity Capture-MS	Pp1s13_19V2.1(pp)Pp1s125_61V2.1:Homo sapiens
Pp1s13_200V2.1(pp)Pp1s13_200V2.1	Pp1s13_200V2.1	Pp1s13_200V2.1	11707391	Co-crystal Structure	9606	BIOGRID	Homo sapiens	Pp1s13_200V2.1(pp)Pp1s13_200V2.1:Co-crystal Structure	Pp1s13_200V2.1(pp)Pp1s13_200V2.1:Homo sapiens
Pp1s13_213V2.1(pp)Pp1s1_581V2.1	Pp1s13_213V2.1	Pp1s1_581V2.1	22681890	Negative Genetic	4896	BIOGRID	Schizosaccharomyes pombe	Pp1s13_213V2.1(pp)Pp1s1_581V2.1:Negative Genetic	Pp1s13_213V2.1(pp)Pp1s1_581V2.1:Schizosaccharomyes pombe
Pp1s13_213V2.1(pp)Pp1s12_203V2.1	Pp1s13_213V2.1	Pp1s12_203V2.1	22681890	Negative Genetic	4896	BIOGRID	Schizosaccharomyes pombe	Pp1s13_213V2.1(pp)Pp1s12_203V2.1:Negative Genetic	Pp1s13_213V2.1(pp)Pp1s12_203V2.1:Schizosaccharomyes pombe
Pp1s13_21V2.1(pp)Pp1s117_80V2.1	Pp1s13_21V2.1	Pp1s117_80V2.1	18000013	Affinity Capture-MS	4932	intact	Saccharomyces cerevisiae	Pp1s13_21V2.1(pp)Pp1s117_80V2.1:Affinity Capture-MS	Pp1s13_21V2.1(pp)Pp1s117_80V2.1:Saccharomyces cerevisiae
Pp1s13_231V2.1(pp)Pp1s10_31V2.1	Pp1s13_231V2.1	Pp1s10_31V2.1	22939629	Co-fractionation	9606	BIOGRID	Homo sapiens	Pp1s13_231V2.1(pp)Pp1s10_31V2.1:Co-fractionation	Pp1s13_231V2.1(pp)Pp1s10_31V2.1:Homo sapiens
Pp1s13_231V2.1(pp)Pp1s102_66V2.1	Pp1s13_231V2.1	Pp1s102_66V2.1	22939629	Co-fractionation	9606	BIOGRID	Homo sapiens	Pp1s13_231V2.1(pp)Pp1s102_66V2.1:Co-fractionation	Pp1s13_231V2.1(pp)Pp1s102_66V2.1:Homo sapiens
Pp1s13_231V2.1(pp)Pp1s11_172V2.1	Pp1s13_231V2.1	Pp1s11_172V2.1	22939629	Co-fractionation	9606	BIOGRID	Homo sapiens	Pp1s13_231V2.1(pp)Pp1s11_172V2.1:Co-fractionation	Pp1s13_231V2.1(pp)Pp1s11_172V2.1:Homo sapiens
Pp1s13_231V2.1(pp)Pp1s115_55V2.1	Pp1s13_231V2.1	Pp1s115_55V2.1	22863883	Affinity Capture-MS	9606	BIOGRID	Homo sapiens	Pp1s13_231V2.1(pp)Pp1s115_55V2.1:Affinity Capture-MS	Pp1s13_231V2.1(pp)Pp1s115_55V2.1:Homo sapiens
Pp1s13_231V2.1(pp)Pp1s121_153V2.1	Pp1s13_231V2.1	Pp1s121_153V2.1	23455922	Affinity Capture-MS	9606	BIOGRID	Homo sapiens	Pp1s13_231V2.1(pp)Pp1s121_153V2.1:Affinity Capture-MS	Pp1s13_231V2.1(pp)Pp1s121_153V2.1:Homo sapiens
Pp1s13_231V2.1(pp)Pp1s123_149V2.1	Pp1s13_231V2.1	Pp1s123_149V2.1	22863883	Affinity Capture-MS	9606	BIOGRID	Homo sapiens	Pp1s13_231V2.1(pp)Pp1s123_149V2.1:Affinity Capture-MS	Pp1s13_231V2.1(pp)Pp1s123_149V2.1:Homo sapiens
Pp1s13_265V2.1(pp)Pp1s10_169V2.1	Pp1s13_265V2.1	Pp1s10_169V2.1	21952135	Two-hybrid	3702	BIOGRID	A. thaliana	Pp1s13_265V2.1(pp)Pp1s10_169V2.1:Two-hybrid	Pp1s13_265V2.1(pp)Pp1s10_169V2.1:A. thaliana
Pp1s13_265V2.1(pp)Pp1s13_265V2.1	Pp1s13_265V2.1	Pp1s13_265V2.1	21798944	Two-hybrid	3702	BIOGRID	A. thaliana	Pp1s13_265V2.1(pp)Pp1s13_265V2.1:Two-hybrid	Pp1s13_265V2.1(pp)Pp1s13_265V2.1:A. thaliana
Pp1s13_265V2.1(pp)Pp1s13_265V2.1	Pp1s13_265V2.1	Pp1s13_265V2.1	21952135	Two-hybrid	3702	BIOGRID	A. thaliana	Pp1s13_265V2.1(pp)Pp1s13_265V2.1:Two-hybrid	Pp1s13_265V2.1(pp)Pp1s13_265V2.1:A. thaliana
Pp1s13_308V2.1(pp)Pp1s110_77V2.1	Pp1s13_308V2.1	Pp1s110_77V2.1	15690043	NR	9606	intact	Homo sapiens	Pp1s13_308V2.1(pp)Pp1s110_77V2.1:NR	Pp1s13_308V2.1(pp)Pp1s110_77V2.1:Homo sapiens
Pp1s13_308V2.1(pp)Pp1s119_81V2.1	Pp1s13_308V2.1	Pp1s119_81V2.1	16606699	NR	4896	intact	Schizosaccharomyes pombe	Pp1s13_308V2.1(pp)Pp1s119_81V2.1:NR	Pp1s13_308V2.1(pp)Pp1s119_81V2.1:Schizosaccharomyes pombe
Pp1s13_312V2.1(pp)Pp1s1_757V2.1	Pp1s13_312V2.1	Pp1s1_757V2.1	12200147	Co-purification	284812	BIOGRID	Schizosaccharomyes pombe	Pp1s13_312V2.1(pp)Pp1s1_757V2.1:Co-purification	Pp1s13_312V2.1(pp)Pp1s1_757V2.1:Schizosaccharomyes pombe
Pp1s13_312V2.1(pp)Pp1s1_757V2.1	Pp1s13_312V2.1	Pp1s1_757V2.1	9159119	Co-purification	9606	BIOGRID	Homo sapiens	Pp1s13_312V2.1(pp)Pp1s1_757V2.1:Co-purification	Pp1s13_312V2.1(pp)Pp1s1_757V2.1:Homo sapiens
Pp1s13_312V2.1(pp)Pp1s1_757V2.1	Pp1s13_312V2.1	Pp1s1_757V2.1	9159119	Reconstituted Complex	9606	BIOGRID	Homo sapiens	Pp1s13_312V2.1(pp)Pp1s1_757V2.1:Reconstituted Complex	Pp1s13_312V2.1(pp)Pp1s1_757V2.1:Homo sapiens
Pp1s13_312V2.1(pp)Pp1s101_150V2.1	Pp1s13_312V2.1	Pp1s101_150V2.1	15637059	Biochemical Activity	9606	BIOGRID	Homo sapiens	Pp1s13_312V2.1(pp)Pp1s101_150V2.1:Biochemical Activity	Pp1s13_312V2.1(pp)Pp1s101_150V2.1:Homo sapiens
Pp1s13_312V2.1(pp)Pp1s11_234V2.1	Pp1s13_312V2.1	Pp1s11_234V2.1	12052880	Reconstituted Complex	4932	BIOGRID	Saccharomyces cerevisiae	Pp1s13_312V2.1(pp)Pp1s11_234V2.1:Reconstituted Complex	Pp1s13_312V2.1(pp)Pp1s11_234V2.1:Saccharomyces cerevisiae
Pp1s13_312V2.1(pp)Pp1s112_124V2.1	Pp1s13_312V2.1	Pp1s112_124V2.1	12052880	Affinity Capture-MS	4932	BIOGRID	Saccharomyces cerevisiae	Pp1s13_312V2.1(pp)Pp1s112_124V2.1:Affinity Capture-MS	Pp1s13_312V2.1(pp)Pp1s112_124V2.1:Saccharomyces cerevisiae
Pp1s13_312V2.1(pp)Pp1s112_128V2.1	Pp1s13_312V2.1	Pp1s112_128V2.1	10581240	NR	4932	BIOGRID	Saccharomyces cerevisiae	Pp1s13_312V2.1(pp)Pp1s112_128V2.1:NR	Pp1s13_312V2.1(pp)Pp1s112_128V2.1:Saccharomyces cerevisiae
Pp1s13_312V2.1(pp)Pp1s112_128V2.1	Pp1s13_312V2.1	Pp1s112_128V2.1	18703679	Synthetic Lethality	4932	BIOGRID	Saccharomyces cerevisiae	Pp1s13_312V2.1(pp)Pp1s112_128V2.1:Synthetic Lethality	Pp1s13_312V2.1(pp)Pp1s112_128V2.1:Saccharomyces cerevisiae
Pp1s13_312V2.1(pp)Pp1s112_128V2.1	Pp1s13_312V2.1	Pp1s112_128V2.1	19098311	Negative Genetic	4932	BIOGRID	Saccharomyces cerevisiae	Pp1s13_312V2.1(pp)Pp1s112_128V2.1:Negative Genetic	Pp1s13_312V2.1(pp)Pp1s112_128V2.1:Saccharomyces cerevisiae
Pp1s13_312V2.1(pp)Pp1s112_128V2.1	Pp1s13_312V2.1	Pp1s112_128V2.1	9671455	NR	4932	BIOGRID	Saccharomyces cerevisiae	Pp1s13_312V2.1(pp)Pp1s112_128V2.1:NR	Pp1s13_312V2.1(pp)Pp1s112_128V2.1:Saccharomyces cerevisiae
Pp1s13_312V2.1(pp)Pp1s112_128V2.1	Pp1s13_312V2.1	Pp1s112_128V2.1	9096360	Affinity Capture-Western	9606	intact	Homo sapiens	Pp1s13_312V2.1(pp)Pp1s112_128V2.1:Affinity Capture-Western	Pp1s13_312V2.1(pp)Pp1s112_128V2.1:Homo sapiens
Pp1s13_312V2.1(pp)Pp1s112_23V2.1	Pp1s13_312V2.1	Pp1s112_23V2.1	10688190	Synthetic Lethality	4932	BIOGRID	Saccharomyces cerevisiae	Pp1s13_312V2.1(pp)Pp1s112_23V2.1:Synthetic Lethality	Pp1s13_312V2.1(pp)Pp1s112_23V2.1:Saccharomyces cerevisiae
Pp1s13_312V2.1(pp)Pp1s112_23V2.1	Pp1s13_312V2.1	Pp1s112_23V2.1	11805826	Co-purification	284812	BIOGRID	Schizosaccharomyes pombe	Pp1s13_312V2.1(pp)Pp1s112_23V2.1:Co-purification	Pp1s13_312V2.1(pp)Pp1s112_23V2.1:Schizosaccharomyes pombe
Pp1s13_312V2.1(pp)Pp1s117_160V2.1	Pp1s13_312V2.1	Pp1s117_160V2.1	22323595	Affinity Capture-Western	9606	BIOGRID	Homo sapiens	Pp1s13_312V2.1(pp)Pp1s117_160V2.1:Affinity Capture-Western	Pp1s13_312V2.1(pp)Pp1s117_160V2.1:Homo sapiens
Pp1s13_312V2.1(pp)Pp1s117_6V2.1	Pp1s13_312V2.1	Pp1s117_6V2.1	16429126	Positive Genetic	4896	BIOGRID	Schizosaccharomyes pombe	Pp1s13_312V2.1(pp)Pp1s117_6V2.1:Positive Genetic	Pp1s13_312V2.1(pp)Pp1s117_6V2.1:Schizosaccharomyes pombe
Pp1s13_312V2.1(pp)Pp1s118_108V2.1	Pp1s13_312V2.1	Pp1s118_108V2.1	10788514	NR	4932	BIOGRID	Saccharomyces cerevisiae	Pp1s13_312V2.1(pp)Pp1s118_108V2.1:NR	Pp1s13_312V2.1(pp)Pp1s118_108V2.1:Saccharomyces cerevisiae
Pp1s13_312V2.1(pp)Pp1s118_108V2.1	Pp1s13_312V2.1	Pp1s118_108V2.1	11279037	Affinity Capture-MS	4932	BIOGRID	Saccharomyces cerevisiae	Pp1s13_312V2.1(pp)Pp1s118_108V2.1:Affinity Capture-MS	Pp1s13_312V2.1(pp)Pp1s118_108V2.1:Saccharomyces cerevisiae
Pp1s13_312V2.1(pp)Pp1s118_108V2.1	Pp1s13_312V2.1	Pp1s118_108V2.1	11972332	NR	4932	BIOGRID	Saccharomyces cerevisiae	Pp1s13_312V2.1(pp)Pp1s118_108V2.1:NR	Pp1s13_312V2.1(pp)Pp1s118_108V2.1:Saccharomyces cerevisiae
Pp1s13_312V2.1(pp)Pp1s118_108V2.1	Pp1s13_312V2.1	Pp1s118_108V2.1	7667272	Affinity Capture-Western	4932	BIOGRID	Saccharomyces cerevisiae	Pp1s13_312V2.1(pp)Pp1s118_108V2.1:Affinity Capture-Western	Pp1s13_312V2.1(pp)Pp1s118_108V2.1:Saccharomyces cerevisiae
Pp1s13_312V2.1(pp)Pp1s118_108V2.1	Pp1s13_312V2.1	Pp1s118_108V2.1	8083216	NR	4932	BIOGRID	Saccharomyces cerevisiae	Pp1s13_312V2.1(pp)Pp1s118_108V2.1:NR	Pp1s13_312V2.1(pp)Pp1s118_108V2.1:Saccharomyces cerevisiae
Pp1s13_312V2.1(pp)Pp1s118_108V2.1	Pp1s13_312V2.1	Pp1s118_108V2.1	8340360	Affinity Capture-MS	4932	BIOGRID	Saccharomyces cerevisiae	Pp1s13_312V2.1(pp)Pp1s118_108V2.1:Affinity Capture-MS	Pp1s13_312V2.1(pp)Pp1s118_108V2.1:Saccharomyces cerevisiae
Pp1s13_312V2.1(pp)Pp1s118_108V2.1	Pp1s13_312V2.1	Pp1s118_108V2.1	9671455	Affinity Capture-Western	4932	BIOGRID	Saccharomyces cerevisiae	Pp1s13_312V2.1(pp)Pp1s118_108V2.1:Affinity Capture-Western	Pp1s13_312V2.1(pp)Pp1s118_108V2.1:Saccharomyces cerevisiae
Pp1s13_312V2.1(pp)Pp1s118_108V2.1	Pp1s13_312V2.1	Pp1s118_108V2.1	9844639	NR	4932	BIOGRID	Saccharomyces cerevisiae	Pp1s13_312V2.1(pp)Pp1s118_108V2.1:NR	Pp1s13_312V2.1(pp)Pp1s118_108V2.1:Saccharomyces cerevisiae
Pp1s13_312V2.1(pp)Pp1s118_108V2.1	Pp1s13_312V2.1	Pp1s118_108V2.1	9844640	NR	4932	BIOGRID	Saccharomyces cerevisiae	Pp1s13_312V2.1(pp)Pp1s118_108V2.1:NR	Pp1s13_312V2.1(pp)Pp1s118_108V2.1:Saccharomyces cerevisiae
Pp1s13_312V2.1(pp)Pp1s118_108V2.1	Pp1s13_312V2.1	Pp1s118_108V2.1	12524336	NR	4932	BIOGRID	Saccharomyces cerevisiae	Pp1s13_312V2.1(pp)Pp1s118_108V2.1:NR	Pp1s13_312V2.1(pp)Pp1s118_108V2.1:Saccharomyces cerevisiae
Pp1s13_312V2.1(pp)Pp1s118_108V2.1	Pp1s13_312V2.1	Pp1s118_108V2.1	15132995	Affinity Capture-MS	4932	BIOGRID	Saccharomyces cerevisiae	Pp1s13_312V2.1(pp)Pp1s118_108V2.1:Affinity Capture-MS	Pp1s13_312V2.1(pp)Pp1s118_108V2.1:Saccharomyces cerevisiae
Pp1s13_312V2.1(pp)Pp1s118_108V2.1	Pp1s13_312V2.1	Pp1s118_108V2.1	16429126	Synthetic Growth Defect	4932	BIOGRID	Saccharomyces cerevisiae	Pp1s13_312V2.1(pp)Pp1s118_108V2.1:Synthetic Growth Defect	Pp1s13_312V2.1(pp)Pp1s118_108V2.1:Saccharomyces cerevisiae
Pp1s13_312V2.1(pp)Pp1s118_108V2.1	Pp1s13_312V2.1	Pp1s118_108V2.1	17397863	Affinity Capture-MS	4932	BIOGRID	Saccharomyces cerevisiae	Pp1s13_312V2.1(pp)Pp1s118_108V2.1:Affinity Capture-MS	Pp1s13_312V2.1(pp)Pp1s118_108V2.1:Saccharomyces cerevisiae
Pp1s13_312V2.1(pp)Pp1s118_108V2.1	Pp1s13_312V2.1	Pp1s118_108V2.1	9488488	NR	284812	BIOGRID	Schizosaccharomyes pombe	Pp1s13_312V2.1(pp)Pp1s118_108V2.1:NR	Pp1s13_312V2.1(pp)Pp1s118_108V2.1:Schizosaccharomyes pombe
Pp1s13_312V2.1(pp)Pp1s118_108V2.1	Pp1s13_312V2.1	Pp1s118_108V2.1	10751405	NR	4932	DIP	Saccharomyces cerevisiae	Pp1s13_312V2.1(pp)Pp1s118_108V2.1:NR	Pp1s13_312V2.1(pp)Pp1s118_108V2.1:Saccharomyces cerevisiae
Pp1s13_312V2.1(pp)Pp1s118_108V2.1	Pp1s13_312V2.1	Pp1s118_108V2.1	12052880	NR	4932	DIP	Saccharomyces cerevisiae	Pp1s13_312V2.1(pp)Pp1s118_108V2.1:NR	Pp1s13_312V2.1(pp)Pp1s118_108V2.1:Saccharomyces cerevisiae
Pp1s13_312V2.1(pp)Pp1s118_108V2.1	Pp1s13_312V2.1	Pp1s118_108V2.1	11279037	NR	4932	intact	Saccharomyces cerevisiae	Pp1s13_312V2.1(pp)Pp1s118_108V2.1:NR	Pp1s13_312V2.1(pp)Pp1s118_108V2.1:Saccharomyces cerevisiae
Pp1s13_312V2.1(pp)Pp1s118_108V2.1	Pp1s13_312V2.1	Pp1s118_108V2.1	11585915	NR	4932	intact	Saccharomyces cerevisiae	Pp1s13_312V2.1(pp)Pp1s118_108V2.1:NR	Pp1s13_312V2.1(pp)Pp1s118_108V2.1:Saccharomyces cerevisiae
Pp1s13_312V2.1(pp)Pp1s118_108V2.1	Pp1s13_312V2.1	Pp1s118_108V2.1	11805826	NR	4932	intact	Saccharomyces cerevisiae	Pp1s13_312V2.1(pp)Pp1s118_108V2.1:NR	Pp1s13_312V2.1(pp)Pp1s118_108V2.1:Saccharomyces cerevisiae
Pp1s13_312V2.1(pp)Pp1s118_108V2.1	Pp1s13_312V2.1	Pp1s118_108V2.1	11972332	Co-purification	4932	intact	Saccharomyces cerevisiae	Pp1s13_312V2.1(pp)Pp1s118_108V2.1:Co-purification	Pp1s13_312V2.1(pp)Pp1s118_108V2.1:Saccharomyces cerevisiae
Pp1s13_312V2.1(pp)Pp1s118_108V2.1	Pp1s13_312V2.1	Pp1s118_108V2.1	8662725	Affinity Capture-Western	4932	intact	Saccharomyces cerevisiae	Pp1s13_312V2.1(pp)Pp1s118_108V2.1:Affinity Capture-Western	Pp1s13_312V2.1(pp)Pp1s118_108V2.1:Saccharomyces cerevisiae
Pp1s13_312V2.1(pp)Pp1s118_108V2.1	Pp1s13_312V2.1	Pp1s118_108V2.1	9153318	Affinity Capture-Western	9606	BIOGRID	Homo sapiens	Pp1s13_312V2.1(pp)Pp1s118_108V2.1:Affinity Capture-Western	Pp1s13_312V2.1(pp)Pp1s118_108V2.1:Homo sapiens
Pp1s13_312V2.1(pp)Pp1s118_108V2.1	Pp1s13_312V2.1	Pp1s118_108V2.1	7680771	Co-purification	9606	BIOGRID	Homo sapiens	Pp1s13_312V2.1(pp)Pp1s118_108V2.1:Co-purification	Pp1s13_312V2.1(pp)Pp1s118_108V2.1:Homo sapiens
Pp1s13_312V2.1(pp)Pp1s118_108V2.1	Pp1s13_312V2.1	Pp1s118_108V2.1	19240132	Reconstituted Complex	9606	BIOGRID	Homo sapiens	Pp1s13_312V2.1(pp)Pp1s118_108V2.1:Reconstituted Complex	Pp1s13_312V2.1(pp)Pp1s118_108V2.1:Homo sapiens
Pp1s13_312V2.1(pp)Pp1s118_108V2.1	Pp1s13_312V2.1	Pp1s118_108V2.1	17967894	Affinity Capture-Western	9606	BIOGRID	Homo sapiens	Pp1s13_312V2.1(pp)Pp1s118_108V2.1:Affinity Capture-Western	Pp1s13_312V2.1(pp)Pp1s118_108V2.1:Homo sapiens
Pp1s13_312V2.1(pp)Pp1s118_108V2.1	Pp1s13_312V2.1	Pp1s118_108V2.1	17375202	Co-purification	9606	BIOGRID	Homo sapiens	Pp1s13_312V2.1(pp)Pp1s118_108V2.1:Co-purification	Pp1s13_312V2.1(pp)Pp1s118_108V2.1:Homo sapiens
Pp1s13_312V2.1(pp)Pp1s118_108V2.1	Pp1s13_312V2.1	Pp1s118_108V2.1	8858156	Affinity Capture-Western	9606	BIOGRID	Homo sapiens	Pp1s13_312V2.1(pp)Pp1s118_108V2.1:Affinity Capture-Western	Pp1s13_312V2.1(pp)Pp1s118_108V2.1:Homo sapiens
Pp1s13_312V2.1(pp)Pp1s118_108V2.1	Pp1s13_312V2.1	Pp1s118_108V2.1	9603525	Co-purification	9606	BIOGRID	Homo sapiens	Pp1s13_312V2.1(pp)Pp1s118_108V2.1:Co-purification	Pp1s13_312V2.1(pp)Pp1s118_108V2.1:Homo sapiens
Pp1s13_312V2.1(pp)Pp1s118_108V2.1	Pp1s13_312V2.1	Pp1s118_108V2.1	9311784	Affinity Capture-Western	9606	BIOGRID	Homo sapiens	Pp1s13_312V2.1(pp)Pp1s118_108V2.1:Affinity Capture-Western	Pp1s13_312V2.1(pp)Pp1s118_108V2.1:Homo sapiens
Pp1s13_312V2.1(pp)Pp1s118_108V2.1	Pp1s13_312V2.1	Pp1s118_108V2.1	9311784	Affinity Capture-RNA	9606	BIOGRID	Homo sapiens	Pp1s13_312V2.1(pp)Pp1s118_108V2.1:Affinity Capture-RNA	Pp1s13_312V2.1(pp)Pp1s118_108V2.1:Homo sapiens
Pp1s13_312V2.1(pp)Pp1s118_108V2.1	Pp1s13_312V2.1	Pp1s118_108V2.1	22323595	Affinity Capture-Western	9606	BIOGRID	Homo sapiens	Pp1s13_312V2.1(pp)Pp1s118_108V2.1:Affinity Capture-Western	Pp1s13_312V2.1(pp)Pp1s118_108V2.1:Homo sapiens
Pp1s13_312V2.1(pp)Pp1s118_108V2.1	Pp1s13_312V2.1	Pp1s118_108V2.1	15870280	Affinity Capture-Western	9606	BIOGRID	Homo sapiens	Pp1s13_312V2.1(pp)Pp1s118_108V2.1:Affinity Capture-Western	Pp1s13_312V2.1(pp)Pp1s118_108V2.1:Homo sapiens
Pp1s13_312V2.1(pp)Pp1s118_108V2.1	Pp1s13_312V2.1	Pp1s118_108V2.1	9674425	Affinity Capture-Western	9606	BIOGRID	Homo sapiens	Pp1s13_312V2.1(pp)Pp1s118_108V2.1:Affinity Capture-Western	Pp1s13_312V2.1(pp)Pp1s118_108V2.1:Homo sapiens
Pp1s13_312V2.1(pp)Pp1s118_108V2.1	Pp1s13_312V2.1	Pp1s118_108V2.1	7744009	Affinity Capture-Western	10090	BIOGRID	M. musculus	Pp1s13_312V2.1(pp)Pp1s118_108V2.1:Affinity Capture-Western	Pp1s13_312V2.1(pp)Pp1s118_108V2.1:M. musculus
Pp1s13_312V2.1(pp)Pp1s118_108V2.1	Pp1s13_312V2.1	Pp1s118_108V2.1	7744009	Affinity Capture-Western	9606	BIOGRID	Homo sapiens	Pp1s13_312V2.1(pp)Pp1s118_108V2.1:Affinity Capture-Western	Pp1s13_312V2.1(pp)Pp1s118_108V2.1:Homo sapiens
Pp1s13_312V2.1(pp)Pp1s118_108V2.1	Pp1s13_312V2.1	Pp1s118_108V2.1	11972332	Affinity Capture-Western	4896	BIOGRID	Schizosaccharomyes pombe	Pp1s13_312V2.1(pp)Pp1s118_108V2.1:Affinity Capture-Western	Pp1s13_312V2.1(pp)Pp1s118_108V2.1:Schizosaccharomyes pombe
Pp1s13_312V2.1(pp)Pp1s118_108V2.1	Pp1s13_312V2.1	Pp1s118_108V2.1	11279037	Affinity Capture-Western	4896	BIOGRID	Schizosaccharomyes pombe	Pp1s13_312V2.1(pp)Pp1s118_108V2.1:Affinity Capture-Western	Pp1s13_312V2.1(pp)Pp1s118_108V2.1:Schizosaccharomyes pombe
Pp1s13_312V2.1(pp)Pp1s118_108V2.1	Pp1s13_312V2.1	Pp1s118_108V2.1	9045704	Affinity Capture-Western	9606	BIOGRID	Homo sapiens	Pp1s13_312V2.1(pp)Pp1s118_108V2.1:Affinity Capture-Western	Pp1s13_312V2.1(pp)Pp1s118_108V2.1:Homo sapiens
Pp1s13_312V2.1(pp)Pp1s119_92V2.1	Pp1s13_312V2.1	Pp1s119_92V2.1	12052880	Negative Genetic	4932	BIOGRID	Saccharomyces cerevisiae	Pp1s13_312V2.1(pp)Pp1s119_92V2.1:Negative Genetic	Pp1s13_312V2.1(pp)Pp1s119_92V2.1:Saccharomyces cerevisiae
Pp1s13_312V2.1(pp)Pp1s12_202V2.1	Pp1s13_312V2.1	Pp1s12_202V2.1	10526239	Affinity Capture-Western	10116	BIOGRID	R. norvegicus	Pp1s13_312V2.1(pp)Pp1s12_202V2.1:Affinity Capture-Western	Pp1s13_312V2.1(pp)Pp1s12_202V2.1:R. norvegicus
Pp1s13_312V2.1(pp)Pp1s12_279V2.1	Pp1s13_312V2.1	Pp1s12_279V2.1	9171375	Two-hybrid	3702	BIOGRID	A. thaliana	Pp1s13_312V2.1(pp)Pp1s12_279V2.1:Two-hybrid	Pp1s13_312V2.1(pp)Pp1s12_279V2.1:A. thaliana
Pp1s13_312V2.1(pp)Pp1s12_279V2.1	Pp1s13_312V2.1	Pp1s12_279V2.1	9171375	Reconstituted Complex	9606	BIOGRID	Homo sapiens	Pp1s13_312V2.1(pp)Pp1s12_279V2.1:Reconstituted Complex	Pp1s13_312V2.1(pp)Pp1s12_279V2.1:Homo sapiens
Pp1s13_312V2.1(pp)Pp1s12_368V2.1	Pp1s13_312V2.1	Pp1s12_368V2.1	16429126	NR	4932	intact	Saccharomyces cerevisiae	Pp1s13_312V2.1(pp)Pp1s12_368V2.1:NR	Pp1s13_312V2.1(pp)Pp1s12_368V2.1:Saccharomyces cerevisiae
Pp1s13_312V2.1(pp)Pp1s123_145V2.1	Pp1s13_312V2.1	Pp1s123_145V2.1	10224244	Affinity Capture-MS	4932	BIOGRID	Saccharomyces cerevisiae	Pp1s13_312V2.1(pp)Pp1s123_145V2.1:Affinity Capture-MS	Pp1s13_312V2.1(pp)Pp1s123_145V2.1:Saccharomyces cerevisiae
Pp1s13_312V2.1(pp)Pp1s127_27V2.1	Pp1s13_312V2.1	Pp1s127_27V2.1	10373544	Reconstituted Complex	9606	BIOGRID	Homo sapiens	Pp1s13_312V2.1(pp)Pp1s127_27V2.1:Reconstituted Complex	Pp1s13_312V2.1(pp)Pp1s127_27V2.1:Homo sapiens
Pp1s13_312V2.1(pp)Pp1s13_312V2.1	Pp1s13_312V2.1	Pp1s13_312V2.1	8650542	Two-hybrid	4896	BIOGRID	Schizosaccharomyes pombe	Pp1s13_312V2.1(pp)Pp1s13_312V2.1:Two-hybrid	Pp1s13_312V2.1(pp)Pp1s13_312V2.1:Schizosaccharomyes pombe
Pp1s13_312V2.1(pp)Pp1s13_312V2.1	Pp1s13_312V2.1	Pp1s13_312V2.1	10788514	NR	4932	BIOGRID	Saccharomyces cerevisiae	Pp1s13_312V2.1(pp)Pp1s13_312V2.1:NR	Pp1s13_312V2.1(pp)Pp1s13_312V2.1:Saccharomyces cerevisiae
Pp1s13_312V2.1(pp)Pp1s13_312V2.1	Pp1s13_312V2.1	Pp1s13_312V2.1	14534318	NR	4932	BIOGRID	Saccharomyces cerevisiae	Pp1s13_312V2.1(pp)Pp1s13_312V2.1:NR	Pp1s13_312V2.1(pp)Pp1s13_312V2.1:Saccharomyces cerevisiae
Pp1s13_312V2.1(pp)Pp1s13_312V2.1	Pp1s13_312V2.1	Pp1s13_312V2.1	17683121	NR	4932	BIOGRID	Saccharomyces cerevisiae	Pp1s13_312V2.1(pp)Pp1s13_312V2.1:NR	Pp1s13_312V2.1(pp)Pp1s13_312V2.1:Saccharomyces cerevisiae
Pp1s13_312V2.1(pp)Pp1s13_312V2.1	Pp1s13_312V2.1	Pp1s13_312V2.1	9917384	Affinity Capture-MS	4932	BIOGRID	Saccharomyces cerevisiae	Pp1s13_312V2.1(pp)Pp1s13_312V2.1:Affinity Capture-MS	Pp1s13_312V2.1(pp)Pp1s13_312V2.1:Saccharomyces cerevisiae
Pp1s13_312V2.1(pp)Pp1s13_312V2.1	Pp1s13_312V2.1	Pp1s13_312V2.1	11805826	NR	4932	intact	Saccharomyces cerevisiae	Pp1s13_312V2.1(pp)Pp1s13_312V2.1:NR	Pp1s13_312V2.1(pp)Pp1s13_312V2.1:Saccharomyces cerevisiae
Pp1s13_312V2.1(pp)Pp1s13_312V2.1	Pp1s13_312V2.1	Pp1s13_312V2.1	8650542	Affinity Capture-Western	9606	BIOGRID	Homo sapiens	Pp1s13_312V2.1(pp)Pp1s13_312V2.1:Affinity Capture-Western	Pp1s13_312V2.1(pp)Pp1s13_312V2.1:Homo sapiens
Pp1s13_312V2.1(pp)Pp1s13_312V2.1	Pp1s13_312V2.1	Pp1s13_312V2.1	9603525	Co-purification	9606	BIOGRID	Homo sapiens	Pp1s13_312V2.1(pp)Pp1s13_312V2.1:Co-purification	Pp1s13_312V2.1(pp)Pp1s13_312V2.1:Homo sapiens
Pp1s13_312V2.1(pp)Pp1s13_312V2.1	Pp1s13_312V2.1	Pp1s13_312V2.1	9311784	Affinity Capture-RNA	9606	BIOGRID	Homo sapiens	Pp1s13_312V2.1(pp)Pp1s13_312V2.1:Affinity Capture-RNA	Pp1s13_312V2.1(pp)Pp1s13_312V2.1:Homo sapiens
Pp1s13_312V2.1(pp)Pp1s13_312V2.1	Pp1s13_312V2.1	Pp1s13_312V2.1	9674425	Affinity Capture-Western	9606	BIOGRID	Homo sapiens	Pp1s13_312V2.1(pp)Pp1s13_312V2.1:Affinity Capture-Western	Pp1s13_312V2.1(pp)Pp1s13_312V2.1:Homo sapiens
Pp1s13_31V2.1(pp)Pp1s101_25V2.1	Pp1s13_31V2.1	Pp1s101_25V2.1	18818364	Negative Genetic	4932	BIOGRID	Saccharomyces cerevisiae	Pp1s13_31V2.1(pp)Pp1s101_25V2.1:Negative Genetic	Pp1s13_31V2.1(pp)Pp1s101_25V2.1:Saccharomyces cerevisiae
Pp1s13_31V2.1(pp)Pp1s113_1V2.1	Pp1s13_31V2.1	Pp1s113_1V2.1	18818364	Positive Genetic	4932	BIOGRID	Saccharomyces cerevisiae	Pp1s13_31V2.1(pp)Pp1s113_1V2.1:Positive Genetic	Pp1s13_31V2.1(pp)Pp1s113_1V2.1:Saccharomyces cerevisiae
Pp1s13_31V2.1(pp)Pp1s114_145V2.1	Pp1s13_31V2.1	Pp1s114_145V2.1	18818364	Negative Genetic	4932	BIOGRID	Saccharomyces cerevisiae	Pp1s13_31V2.1(pp)Pp1s114_145V2.1:Negative Genetic	Pp1s13_31V2.1(pp)Pp1s114_145V2.1:Saccharomyces cerevisiae
Pp1s13_31V2.1(pp)Pp1s13_31V2.1	Pp1s13_31V2.1	Pp1s13_31V2.1	18818364	Negative Genetic	4896	BIOGRID	Schizosaccharomyes pombe	Pp1s13_31V2.1(pp)Pp1s13_31V2.1:Negative Genetic	Pp1s13_31V2.1(pp)Pp1s13_31V2.1:Schizosaccharomyes pombe
Pp1s13_368V2.1(pp)Pp1s1_433V2.1	Pp1s13_368V2.1	Pp1s1_433V2.1	21798944	Two-hybrid	3702	BIOGRID	A. thaliana	Pp1s13_368V2.1(pp)Pp1s1_433V2.1:Two-hybrid	Pp1s13_368V2.1(pp)Pp1s1_433V2.1:A. thaliana
Pp1s13_375V2.1(pp)Pp1s13_308V2.1	Pp1s13_375V2.1	Pp1s13_308V2.1	15690043	NR	9606	intact	Homo sapiens	Pp1s13_375V2.1(pp)Pp1s13_308V2.1:NR	Pp1s13_375V2.1(pp)Pp1s13_308V2.1:Homo sapiens
Pp1s13_375V2.1(pp)Pp1s13_375V2.1	Pp1s13_375V2.1	Pp1s13_375V2.1	15150219	NR	4932	intact	Saccharomyces cerevisiae	Pp1s13_375V2.1(pp)Pp1s13_375V2.1:NR	Pp1s13_375V2.1(pp)Pp1s13_375V2.1:Saccharomyces cerevisiae
Pp1s13_375V2.1(pp)Pp1s13_375V2.1	Pp1s13_375V2.1	Pp1s13_375V2.1	16109709	Affinity Capture-Western	4932	intact	Saccharomyces cerevisiae	Pp1s13_375V2.1(pp)Pp1s13_375V2.1:Affinity Capture-Western	Pp1s13_375V2.1(pp)Pp1s13_375V2.1:Saccharomyces cerevisiae
Pp1s13_375V2.1(pp)Pp1s13_375V2.1	Pp1s13_375V2.1	Pp1s13_375V2.1	18000013	NR	4932	intact	Saccharomyces cerevisiae	Pp1s13_375V2.1(pp)Pp1s13_375V2.1:NR	Pp1s13_375V2.1(pp)Pp1s13_375V2.1:Saccharomyces cerevisiae
Pp1s13_376V2.1(pp)Pp1s1_157V2.1	Pp1s13_376V2.1	Pp1s1_157V2.1	22681890	Negative Genetic	4896	BIOGRID	Schizosaccharomyes pombe	Pp1s13_376V2.1(pp)Pp1s1_157V2.1:Negative Genetic	Pp1s13_376V2.1(pp)Pp1s1_157V2.1:Schizosaccharomyes pombe
Pp1s13_376V2.1(pp)Pp1s109_234V2.1	Pp1s13_376V2.1	Pp1s109_234V2.1	16606699	NR	1142	intact	Synechocystis	Pp1s13_376V2.1(pp)Pp1s109_234V2.1:NR	Pp1s13_376V2.1(pp)Pp1s109_234V2.1:Synechocystis
Pp1s13_376V2.1(pp)Pp1s110_77V2.1	Pp1s13_376V2.1	Pp1s110_77V2.1	16606699	NR	1142	intact	Synechocystis	Pp1s13_376V2.1(pp)Pp1s110_77V2.1:NR	Pp1s13_376V2.1(pp)Pp1s110_77V2.1:Synechocystis
Pp1s13_376V2.1(pp)Pp1s114_160V2.1	Pp1s13_376V2.1	Pp1s114_160V2.1	22036573	Affinity Capture-MS	7227	BIOGRID	Drosophila melanogaster	Pp1s13_376V2.1(pp)Pp1s114_160V2.1:Affinity Capture-MS	Pp1s13_376V2.1(pp)Pp1s114_160V2.1:Drosophila melanogaster
Pp1s13_376V2.1(pp)Pp1s13_376V2.1	Pp1s13_376V2.1	Pp1s13_376V2.1	18296637	NR	3702	BIOGRID	A. thaliana	Pp1s13_376V2.1(pp)Pp1s13_376V2.1:NR	Pp1s13_376V2.1(pp)Pp1s13_376V2.1:A. thaliana
Pp1s13_379V2.1(pp)Pp1s10_31V2.1	Pp1s13_379V2.1	Pp1s10_31V2.1	22939629	Co-fractionation	9606	BIOGRID	Homo sapiens	Pp1s13_379V2.1(pp)Pp1s10_31V2.1:Co-fractionation	Pp1s13_379V2.1(pp)Pp1s10_31V2.1:Homo sapiens
Pp1s13_379V2.1(pp)Pp1s101_25V2.1	Pp1s13_379V2.1	Pp1s101_25V2.1	22681890	Negative Genetic	4896	BIOGRID	Schizosaccharomyes pombe	Pp1s13_379V2.1(pp)Pp1s101_25V2.1:Negative Genetic	Pp1s13_379V2.1(pp)Pp1s101_25V2.1:Schizosaccharomyes pombe
Pp1s13_379V2.1(pp)Pp1s102_66V2.1	Pp1s13_379V2.1	Pp1s102_66V2.1	22939629	Co-fractionation	9606	BIOGRID	Homo sapiens	Pp1s13_379V2.1(pp)Pp1s102_66V2.1:Co-fractionation	Pp1s13_379V2.1(pp)Pp1s102_66V2.1:Homo sapiens
Pp1s13_379V2.1(pp)Pp1s13_231V2.1	Pp1s13_379V2.1	Pp1s13_231V2.1	22939629	Co-fractionation	9606	BIOGRID	Homo sapiens	Pp1s13_379V2.1(pp)Pp1s13_231V2.1:Co-fractionation	Pp1s13_379V2.1(pp)Pp1s13_231V2.1:Homo sapiens
Pp1s13_397V2.1(pp)Pp1s10_303V2.1	Pp1s13_397V2.1	Pp1s10_303V2.1	16429126	NR	284812	intact	Schizosaccharomyes pombe	Pp1s13_397V2.1(pp)Pp1s10_303V2.1:NR	Pp1s13_397V2.1(pp)Pp1s10_303V2.1:Schizosaccharomyes pombe
Pp1s13_397V2.1(pp)Pp1s110_97V2.1	Pp1s13_397V2.1	Pp1s110_97V2.1	17200106	NR	6239	BIOGRID	C. elegans	Pp1s13_397V2.1(pp)Pp1s110_97V2.1:NR	Pp1s13_397V2.1(pp)Pp1s110_97V2.1:C. elegans
Pp1s13_397V2.1(pp)Pp1s110_97V2.1	Pp1s13_397V2.1	Pp1s110_97V2.1	16429126	NR	1148	intact	Synechocystis	Pp1s13_397V2.1(pp)Pp1s110_97V2.1:NR	Pp1s13_397V2.1(pp)Pp1s110_97V2.1:Synechocystis
Pp1s13_431V2.1(pp)Pp1s1_521V2.1	Pp1s13_431V2.1	Pp1s1_521V2.1	15690043	NR	4932	intact	Saccharomyces cerevisiae	Pp1s13_431V2.1(pp)Pp1s1_521V2.1:NR	Pp1s13_431V2.1(pp)Pp1s1_521V2.1:Saccharomyces cerevisiae
Pp1s13_439V2.2(pp)Pp1s10_99V2.1	Pp1s13_439V2.2	Pp1s10_99V2.1	16429126	NR	83333	intact	E. coli	Pp1s13_439V2.2(pp)Pp1s10_99V2.1:NR	Pp1s13_439V2.2(pp)Pp1s10_99V2.1:E. coli
Pp1s13_439V2.2(pp)Pp1s102_98V2.1	Pp1s13_439V2.2	Pp1s102_98V2.1	16429126	NR	4932	BIOGRID	Saccharomyces cerevisiae	Pp1s13_439V2.2(pp)Pp1s102_98V2.1:NR	Pp1s13_439V2.2(pp)Pp1s102_98V2.1:Saccharomyces cerevisiae
Pp1s13_439V2.2(pp)Pp1s109_262V2.1	Pp1s13_439V2.2	Pp1s109_262V2.1	16429126	Affinity Capture-MS	4932	BIOGRID	Saccharomyces cerevisiae	Pp1s13_439V2.2(pp)Pp1s109_262V2.1:Affinity Capture-MS	Pp1s13_439V2.2(pp)Pp1s109_262V2.1:Saccharomyces cerevisiae
Pp1s13_439V2.2(pp)Pp1s11_234V2.1	Pp1s13_439V2.2	Pp1s11_234V2.1	11805826	Affinity Capture-MS	4932	BIOGRID	Saccharomyces cerevisiae	Pp1s13_439V2.2(pp)Pp1s11_234V2.1:Affinity Capture-MS	Pp1s13_439V2.2(pp)Pp1s11_234V2.1:Saccharomyces cerevisiae
Pp1s13_439V2.2(pp)Pp1s11_234V2.1	Pp1s13_439V2.2	Pp1s11_234V2.1	16429126	PCA	4932	BIOGRID	Saccharomyces cerevisiae	Pp1s13_439V2.2(pp)Pp1s11_234V2.1:PCA	Pp1s13_439V2.2(pp)Pp1s11_234V2.1:Saccharomyces cerevisiae
Pp1s13_439V2.2(pp)Pp1s124_3V2.1	Pp1s13_439V2.2	Pp1s124_3V2.1	16429126	Two-hybrid	284812	intact	Schizosaccharomyes pombe	Pp1s13_439V2.2(pp)Pp1s124_3V2.1:Two-hybrid	Pp1s13_439V2.2(pp)Pp1s124_3V2.1:Schizosaccharomyes pombe
Pp1s13_439V2.2(pp)Pp1s126_120V2.1	Pp1s13_439V2.2	Pp1s126_120V2.1	16429126	Negative Genetic	4932	intact	Saccharomyces cerevisiae	Pp1s13_439V2.2(pp)Pp1s126_120V2.1:Negative Genetic	Pp1s13_439V2.2(pp)Pp1s126_120V2.1:Saccharomyces cerevisiae
Pp1s13_439V2.2(pp)Pp1s127_24V2.1	Pp1s13_439V2.2	Pp1s127_24V2.1	16554755	Affinity Capture-MS	4932	BIOGRID	Saccharomyces cerevisiae	Pp1s13_439V2.2(pp)Pp1s127_24V2.1:Affinity Capture-MS	Pp1s13_439V2.2(pp)Pp1s127_24V2.1:Saccharomyces cerevisiae
Pp1s13_439V2.2(pp)Pp1s13_19V2.1	Pp1s13_439V2.2	Pp1s13_19V2.1	16554755	Affinity Capture-MS	4932	intact	Saccharomyces cerevisiae	Pp1s13_439V2.2(pp)Pp1s13_19V2.1:Affinity Capture-MS	Pp1s13_439V2.2(pp)Pp1s13_19V2.1:Saccharomyces cerevisiae
Pp1s13_439V2.2(pp)Pp1s13_397V2.1	Pp1s13_439V2.2	Pp1s13_397V2.1	16429126	NR	4932	intact	Saccharomyces cerevisiae	Pp1s13_439V2.2(pp)Pp1s13_397V2.1:NR	Pp1s13_439V2.2(pp)Pp1s13_397V2.1:Saccharomyces cerevisiae
Pp1s13_439V2.2(pp)Pp1s13_439V2.2	Pp1s13_439V2.2	Pp1s13_439V2.2	11805826	Affinity Capture-Western	1148	intact	Synechocystis	Pp1s13_439V2.2(pp)Pp1s13_439V2.2:Affinity Capture-Western	Pp1s13_439V2.2(pp)Pp1s13_439V2.2:Synechocystis
Pp1s13_439V2.2(pp)Pp1s13_439V2.2	Pp1s13_439V2.2	Pp1s13_439V2.2	14759368	Affinity Capture-MS	4932	intact	Saccharomyces cerevisiae	Pp1s13_439V2.2(pp)Pp1s13_439V2.2:Affinity Capture-MS	Pp1s13_439V2.2(pp)Pp1s13_439V2.2:Saccharomyces cerevisiae
Pp1s13_43V2.1(pp)Pp1s101_148V2.1	Pp1s13_43V2.1	Pp1s101_148V2.1	18818364	Negative Genetic	4932	BIOGRID	Saccharomyces cerevisiae	Pp1s13_43V2.1(pp)Pp1s101_148V2.1:Negative Genetic	Pp1s13_43V2.1(pp)Pp1s101_148V2.1:Saccharomyces cerevisiae
Pp1s13_43V2.1(pp)Pp1s101_25V2.1	Pp1s13_43V2.1	Pp1s101_25V2.1	18818364	Negative Genetic	4932	BIOGRID	Saccharomyces cerevisiae	Pp1s13_43V2.1(pp)Pp1s101_25V2.1:Negative Genetic	Pp1s13_43V2.1(pp)Pp1s101_25V2.1:Saccharomyces cerevisiae
Pp1s13_43V2.1(pp)Pp1s113_1V2.1	Pp1s13_43V2.1	Pp1s113_1V2.1	18818364	Positive Genetic	4932	BIOGRID	Saccharomyces cerevisiae	Pp1s13_43V2.1(pp)Pp1s113_1V2.1:Positive Genetic	Pp1s13_43V2.1(pp)Pp1s113_1V2.1:Saccharomyces cerevisiae
Pp1s13_43V2.1(pp)Pp1s12_261V2.1	Pp1s13_43V2.1	Pp1s12_261V2.1	18818364	Negative Genetic	4932	BIOGRID	Saccharomyces cerevisiae	Pp1s13_43V2.1(pp)Pp1s12_261V2.1:Negative Genetic	Pp1s13_43V2.1(pp)Pp1s12_261V2.1:Saccharomyces cerevisiae
Pp1s13_43V2.1(pp)Pp1s13_31V2.1	Pp1s13_43V2.1	Pp1s13_31V2.1	18818364	Negative Genetic	4932	BIOGRID	Saccharomyces cerevisiae	Pp1s13_43V2.1(pp)Pp1s13_31V2.1:Negative Genetic	Pp1s13_43V2.1(pp)Pp1s13_31V2.1:Saccharomyces cerevisiae
Pp1s13_43V2.1(pp)Pp1s13_43V2.1	Pp1s13_43V2.1	Pp1s13_43V2.1	17470967	NR	9606	intact	Homo sapiens	Pp1s13_43V2.1(pp)Pp1s13_43V2.1:NR	Pp1s13_43V2.1(pp)Pp1s13_43V2.1:Homo sapiens
Pp1s13_8V2.1(pp)Pp1s13_207V2.1	Pp1s13_8V2.1	Pp1s13_207V2.1	16267556	NR	3702	intact	A. thaliana	Pp1s13_8V2.1(pp)Pp1s13_207V2.1:NR	Pp1s13_8V2.1(pp)Pp1s13_207V2.1:A. thaliana
Pp1s13_8V2.1(pp)Pp1s13_207V2.1	Pp1s13_8V2.1	Pp1s13_207V2.1	16267556	Two-hybrid	36329	BIOGRID	Plasmodium	Pp1s13_8V2.1(pp)Pp1s13_207V2.1:Two-hybrid	Pp1s13_8V2.1(pp)Pp1s13_207V2.1:Plasmodium
Pp1s130_142V2.1(pp)Pp1s12_19V2.1	Pp1s130_142V2.1	Pp1s12_19V2.1	17081979	Two-hybrid	4932	BIOGRID	Saccharomyces cerevisiae	Pp1s130_142V2.1(pp)Pp1s12_19V2.1:Two-hybrid	Pp1s130_142V2.1(pp)Pp1s12_19V2.1:Saccharomyces cerevisiae
Pp1s130_142V2.1(pp)Pp1s12_239V2.1	Pp1s130_142V2.1	Pp1s12_239V2.1	21245327	Reconstituted Complex	3702	BIOGRID	A. thaliana	Pp1s130_142V2.1(pp)Pp1s12_239V2.1:Reconstituted Complex	Pp1s130_142V2.1(pp)Pp1s12_239V2.1:A. thaliana
Pp1s130_142V2.1(pp)Pp1s12_239V2.1	Pp1s130_142V2.1	Pp1s12_239V2.1	21245327	Affinity Capture-Western	3702	BIOGRID	A. thaliana	Pp1s130_142V2.1(pp)Pp1s12_239V2.1:Affinity Capture-Western	Pp1s130_142V2.1(pp)Pp1s12_239V2.1:A. thaliana
Pp1s130_163V2.1(pp)Pp1s101_25V2.1	Pp1s130_163V2.1	Pp1s101_25V2.1	22681890	Negative Genetic	4896	BIOGRID	Schizosaccharomyes pombe	Pp1s130_163V2.1(pp)Pp1s101_25V2.1:Negative Genetic	Pp1s130_163V2.1(pp)Pp1s101_25V2.1:Schizosaccharomyes pombe
Pp1s130_185V2.1(pp)Pp1s125_33V2.1	Pp1s130_185V2.1	Pp1s125_33V2.1	21798944	Two-hybrid	3702	BIOGRID	A. thaliana	Pp1s130_185V2.1(pp)Pp1s125_33V2.1:Two-hybrid	Pp1s130_185V2.1(pp)Pp1s125_33V2.1:A. thaliana
Pp1s130_189V2.1(pp)Pp1s1_247V2.1	Pp1s130_189V2.1	Pp1s1_247V2.1	15155581	Affinity Capture-MS	4932	BIOGRID	Saccharomyces cerevisiae	Pp1s130_189V2.1(pp)Pp1s1_247V2.1:Affinity Capture-MS	Pp1s130_189V2.1(pp)Pp1s1_247V2.1:Saccharomyces cerevisiae
Pp1s130_189V2.1(pp)Pp1s1_247V2.1	Pp1s130_189V2.1	Pp1s1_247V2.1	16723501	Affinity Capture-Western	7227	BIOGRID	Drosophila melanogaster	Pp1s130_189V2.1(pp)Pp1s1_247V2.1:Affinity Capture-Western	Pp1s130_189V2.1(pp)Pp1s1_247V2.1:Drosophila melanogaster
Pp1s130_189V2.1(pp)Pp1s1_247V2.1	Pp1s130_189V2.1	Pp1s1_247V2.1	16723501	Two-hybrid	4896	BIOGRID	Schizosaccharomyes pombe	Pp1s130_189V2.1(pp)Pp1s1_247V2.1:Two-hybrid	Pp1s130_189V2.1(pp)Pp1s1_247V2.1:Schizosaccharomyes pombe
Pp1s130_189V2.1(pp)Pp1s1_247V2.1	Pp1s130_189V2.1	Pp1s1_247V2.1	16723501	Affinity Capture-Western	4896	BIOGRID	Schizosaccharomyes pombe	Pp1s130_189V2.1(pp)Pp1s1_247V2.1:Affinity Capture-Western	Pp1s130_189V2.1(pp)Pp1s1_247V2.1:Schizosaccharomyes pombe
Pp1s130_189V2.1(pp)Pp1s1_247V2.1	Pp1s130_189V2.1	Pp1s1_247V2.1	15155581	Affinity Capture-Western	4896	BIOGRID	Schizosaccharomyes pombe	Pp1s130_189V2.1(pp)Pp1s1_247V2.1:Affinity Capture-Western	Pp1s130_189V2.1(pp)Pp1s1_247V2.1:Schizosaccharomyes pombe
Pp1s130_189V2.1(pp)Pp1s1_247V2.1	Pp1s130_189V2.1	Pp1s1_247V2.1	22761595	Phenotypic Suppression	4896	BIOGRID	Schizosaccharomyes pombe	Pp1s130_189V2.1(pp)Pp1s1_247V2.1:Phenotypic Suppression	Pp1s130_189V2.1(pp)Pp1s1_247V2.1:Schizosaccharomyes pombe
Pp1s130_189V2.1(pp)Pp1s1_247V2.1	Pp1s130_189V2.1	Pp1s1_247V2.1	24074952	Reconstituted Complex	4896	BIOGRID	Schizosaccharomyes pombe	Pp1s130_189V2.1(pp)Pp1s1_247V2.1:Reconstituted Complex	Pp1s130_189V2.1(pp)Pp1s1_247V2.1:Schizosaccharomyes pombe
Pp1s130_189V2.1(pp)Pp1s1_247V2.1	Pp1s130_189V2.1	Pp1s1_247V2.1	22761595	Synthetic Growth Defect	4896	BIOGRID	Schizosaccharomyes pombe	Pp1s130_189V2.1(pp)Pp1s1_247V2.1:Synthetic Growth Defect	Pp1s130_189V2.1(pp)Pp1s1_247V2.1:Schizosaccharomyes pombe
Pp1s130_189V2.1(pp)Pp1s1_293V2.1	Pp1s130_189V2.1	Pp1s1_293V2.1	18818364	Positive Genetic	7227	BIOGRID	Drosophila melanogaster	Pp1s130_189V2.1(pp)Pp1s1_293V2.1:Positive Genetic	Pp1s130_189V2.1(pp)Pp1s1_293V2.1:Drosophila melanogaster
Pp1s130_189V2.1(pp)Pp1s101_25V2.1	Pp1s130_189V2.1	Pp1s101_25V2.1	18818364	Negative Genetic	4896	BIOGRID	Schizosaccharomyes pombe	Pp1s130_189V2.1(pp)Pp1s101_25V2.1:Negative Genetic	Pp1s130_189V2.1(pp)Pp1s101_25V2.1:Schizosaccharomyes pombe
Pp1s130_189V2.1(pp)Pp1s118_60V2.1	Pp1s130_189V2.1	Pp1s118_60V2.1	9398669	Dosage Rescue	4896	BIOGRID	Schizosaccharomyes pombe	Pp1s130_189V2.1(pp)Pp1s118_60V2.1:Dosage Rescue	Pp1s130_189V2.1(pp)Pp1s118_60V2.1:Schizosaccharomyes pombe
Pp1s130_189V2.1(pp)Pp1s130_163V2.1	Pp1s130_189V2.1	Pp1s130_163V2.1	22681890	Positive Genetic	4896	BIOGRID	Schizosaccharomyes pombe	Pp1s130_189V2.1(pp)Pp1s130_163V2.1:Positive Genetic	Pp1s130_189V2.1(pp)Pp1s130_163V2.1:Schizosaccharomyes pombe
Pp1s130_204V2.1(pp)Pp1s1_313V2.1	Pp1s130_204V2.1	Pp1s1_313V2.1	22036573	Affinity Capture-MS	7227	BIOGRID	Drosophila melanogaster	Pp1s130_204V2.1(pp)Pp1s1_313V2.1:Affinity Capture-MS	Pp1s130_204V2.1(pp)Pp1s1_313V2.1:Drosophila melanogaster
Pp1s130_204V2.1(pp)Pp1s1_313V2.1	Pp1s130_204V2.1	Pp1s1_313V2.1	22939629	Co-fractionation	9606	BIOGRID	Homo sapiens	Pp1s130_204V2.1(pp)Pp1s1_313V2.1:Co-fractionation	Pp1s130_204V2.1(pp)Pp1s1_313V2.1:Homo sapiens
Pp1s130_204V2.1(pp)Pp1s101_33V2.1	Pp1s130_204V2.1	Pp1s101_33V2.1	22939629	Co-fractionation	9606	BIOGRID	Homo sapiens	Pp1s130_204V2.1(pp)Pp1s101_33V2.1:Co-fractionation	Pp1s130_204V2.1(pp)Pp1s101_33V2.1:Homo sapiens
Pp1s130_204V2.1(pp)Pp1s101_33V2.1	Pp1s130_204V2.1	Pp1s101_33V2.1	22863883	Affinity Capture-MS	9606	BIOGRID	Homo sapiens	Pp1s130_204V2.1(pp)Pp1s101_33V2.1:Affinity Capture-MS	Pp1s130_204V2.1(pp)Pp1s101_33V2.1:Homo sapiens
Pp1s130_204V2.1(pp)Pp1s114_57V2.1	Pp1s130_204V2.1	Pp1s114_57V2.1	22939629	Co-fractionation	9606	BIOGRID	Homo sapiens	Pp1s130_204V2.1(pp)Pp1s114_57V2.1:Co-fractionation	Pp1s130_204V2.1(pp)Pp1s114_57V2.1:Homo sapiens
Pp1s130_204V2.1(pp)Pp1s115_77V2.1	Pp1s130_204V2.1	Pp1s115_77V2.1	10615043	Reconstituted Complex	9606	BIND	Homo sapiens	Pp1s130_204V2.1(pp)Pp1s115_77V2.1:Reconstituted Complex	Pp1s130_204V2.1(pp)Pp1s115_77V2.1:Homo sapiens
Pp1s130_204V2.1(pp)Pp1s115_77V2.1	Pp1s130_204V2.1	Pp1s115_77V2.1	11559592	Biochemical Activity	9606	BIND	Homo sapiens	Pp1s130_204V2.1(pp)Pp1s115_77V2.1:Biochemical Activity	Pp1s130_204V2.1(pp)Pp1s115_77V2.1:Homo sapiens
Pp1s130_204V2.1(pp)Pp1s115_77V2.1	Pp1s130_204V2.1	Pp1s115_77V2.1	12679813	Affinity Capture-MS	9606	BIND	Homo sapiens	Pp1s130_204V2.1(pp)Pp1s115_77V2.1:Affinity Capture-MS	Pp1s130_204V2.1(pp)Pp1s115_77V2.1:Homo sapiens
Pp1s130_204V2.1(pp)Pp1s115_77V2.1	Pp1s130_204V2.1	Pp1s115_77V2.1	14704431	Two-hybrid	6239	BIOGRID	C. elegans	Pp1s130_204V2.1(pp)Pp1s115_77V2.1:Two-hybrid	Pp1s130_204V2.1(pp)Pp1s115_77V2.1:C. elegans
Pp1s130_204V2.1(pp)Pp1s117_128V2.1	Pp1s130_204V2.1	Pp1s117_128V2.1	16857963	NR	4932	intact	Saccharomyces cerevisiae	Pp1s130_204V2.1(pp)Pp1s117_128V2.1:NR	Pp1s130_204V2.1(pp)Pp1s117_128V2.1:Saccharomyces cerevisiae
Pp1s130_204V2.1(pp)Pp1s12_202V2.1	Pp1s130_204V2.1	Pp1s12_202V2.1	22036573	Affinity Capture-MS	7227	BIOGRID	Drosophila melanogaster	Pp1s130_204V2.1(pp)Pp1s12_202V2.1:Affinity Capture-MS	Pp1s130_204V2.1(pp)Pp1s12_202V2.1:Drosophila melanogaster
Pp1s130_204V2.1(pp)Pp1s125_61V2.1	Pp1s130_204V2.1	Pp1s125_61V2.1	22863883	Affinity Capture-MS	9606	BIOGRID	Homo sapiens	Pp1s130_204V2.1(pp)Pp1s125_61V2.1:Affinity Capture-MS	Pp1s130_204V2.1(pp)Pp1s125_61V2.1:Homo sapiens
Pp1s130_204V2.1(pp)Pp1s125_98V2.1	Pp1s130_204V2.1	Pp1s125_98V2.1	22036573	Affinity Capture-MS	7227	BIOGRID	Drosophila melanogaster	Pp1s130_204V2.1(pp)Pp1s125_98V2.1:Affinity Capture-MS	Pp1s130_204V2.1(pp)Pp1s125_98V2.1:Drosophila melanogaster
Pp1s130_204V2.1(pp)Pp1s128_116V2.1	Pp1s130_204V2.1	Pp1s128_116V2.1	14605208	Two-hybrid	7227	BIOGRID	Drosophila melanogaster	Pp1s130_204V2.1(pp)Pp1s128_116V2.1:Two-hybrid	Pp1s130_204V2.1(pp)Pp1s128_116V2.1:Drosophila melanogaster
Pp1s130_204V2.1(pp)Pp1s129_198V2.1	Pp1s130_204V2.1	Pp1s129_198V2.1	12376572	NR	4932	intact	Saccharomyces cerevisiae	Pp1s130_204V2.1(pp)Pp1s129_198V2.1:NR	Pp1s130_204V2.1(pp)Pp1s129_198V2.1:Saccharomyces cerevisiae
Pp1s130_204V2.1(pp)Pp1s129_198V2.1	Pp1s130_204V2.1	Pp1s129_198V2.1	16857966	NR	4932	intact	Saccharomyces cerevisiae	Pp1s130_204V2.1(pp)Pp1s129_198V2.1:NR	Pp1s130_204V2.1(pp)Pp1s129_198V2.1:Saccharomyces cerevisiae
Pp1s130_204V2.1(pp)Pp1s129_198V2.1	Pp1s130_204V2.1	Pp1s129_198V2.1	22036573	Affinity Capture-MS	7227	BIOGRID	Drosophila melanogaster	Pp1s130_204V2.1(pp)Pp1s129_198V2.1:Affinity Capture-MS	Pp1s130_204V2.1(pp)Pp1s129_198V2.1:Drosophila melanogaster
Pp1s130_204V2.1(pp)Pp1s129_198V2.1	Pp1s130_204V2.1	Pp1s129_198V2.1	22939629	Co-fractionation	9606	BIOGRID	Homo sapiens	Pp1s130_204V2.1(pp)Pp1s129_198V2.1:Co-fractionation	Pp1s130_204V2.1(pp)Pp1s129_198V2.1:Homo sapiens
Pp1s130_204V2.1(pp)Pp1s129_198V2.1	Pp1s130_204V2.1	Pp1s129_198V2.1	22863883	Affinity Capture-MS	9606	BIOGRID	Homo sapiens	Pp1s130_204V2.1(pp)Pp1s129_198V2.1:Affinity Capture-MS	Pp1s130_204V2.1(pp)Pp1s129_198V2.1:Homo sapiens
Pp1s130_204V2.1(pp)Pp1s130_204V2.1	Pp1s130_204V2.1	Pp1s130_204V2.1	17948026	Two-hybrid	9606	BIOGRID	Homo sapiens	Pp1s130_204V2.1(pp)Pp1s130_204V2.1:Two-hybrid	Pp1s130_204V2.1(pp)Pp1s130_204V2.1:Homo sapiens
Pp1s130_217V2.1(pp)Pp1s101_148V2.1	Pp1s130_217V2.1	Pp1s101_148V2.1	22681890	Negative Genetic	4896	BIOGRID	Schizosaccharomyes pombe	Pp1s130_217V2.1(pp)Pp1s101_148V2.1:Negative Genetic	Pp1s130_217V2.1(pp)Pp1s101_148V2.1:Schizosaccharomyes pombe
Pp1s130_217V2.1(pp)Pp1s104_32V2.1	Pp1s130_217V2.1	Pp1s104_32V2.1	21798944	Two-hybrid	3702	BIOGRID	A. thaliana	Pp1s130_217V2.1(pp)Pp1s104_32V2.1:Two-hybrid	Pp1s130_217V2.1(pp)Pp1s104_32V2.1:A. thaliana
Pp1s130_217V2.1(pp)Pp1s115_77V2.1	Pp1s130_217V2.1	Pp1s115_77V2.1	22681890	Negative Genetic	4896	BIOGRID	Schizosaccharomyes pombe	Pp1s130_217V2.1(pp)Pp1s115_77V2.1:Negative Genetic	Pp1s130_217V2.1(pp)Pp1s115_77V2.1:Schizosaccharomyes pombe
Pp1s130_217V2.1(pp)Pp1s117_77V2.1	Pp1s130_217V2.1	Pp1s117_77V2.1	22681890	Negative Genetic	4896	BIOGRID	Schizosaccharomyes pombe	Pp1s130_217V2.1(pp)Pp1s117_77V2.1:Negative Genetic	Pp1s130_217V2.1(pp)Pp1s117_77V2.1:Schizosaccharomyes pombe
Pp1s130_234V2.1(pp)Pp1s120_110V2.1	Pp1s130_234V2.1	Pp1s120_110V2.1	22681890	Negative Genetic	4896	BIOGRID	Schizosaccharomyes pombe	Pp1s130_234V2.1(pp)Pp1s120_110V2.1:Negative Genetic	Pp1s130_234V2.1(pp)Pp1s120_110V2.1:Schizosaccharomyes pombe
Pp1s130_248V2.1(pp)Pp1s102_135V2.1	Pp1s130_248V2.1	Pp1s102_135V2.1	20562859	Affinity Capture-MS	9606	BIOGRID	Homo sapiens	Pp1s130_248V2.1(pp)Pp1s102_135V2.1:Affinity Capture-MS	Pp1s130_248V2.1(pp)Pp1s102_135V2.1:Homo sapiens
Pp1s130_258V2.1(pp)Pp1s1_157V2.1	Pp1s130_258V2.1	Pp1s1_157V2.1	22681890	Negative Genetic	4896	BIOGRID	Schizosaccharomyes pombe	Pp1s130_258V2.1(pp)Pp1s1_157V2.1:Negative Genetic	Pp1s130_258V2.1(pp)Pp1s1_157V2.1:Schizosaccharomyes pombe
Pp1s130_258V2.1(pp)Pp1s1_433V2.1	Pp1s130_258V2.1	Pp1s1_433V2.1	21798944	Two-hybrid	3702	BIOGRID	A. thaliana	Pp1s130_258V2.1(pp)Pp1s1_433V2.1:Two-hybrid	Pp1s130_258V2.1(pp)Pp1s1_433V2.1:A. thaliana
Pp1s130_258V2.1(pp)Pp1s101_25V2.1	Pp1s130_258V2.1	Pp1s101_25V2.1	22681890	Positive Genetic	4896	BIOGRID	Schizosaccharomyes pombe	Pp1s130_258V2.1(pp)Pp1s101_25V2.1:Positive Genetic	Pp1s130_258V2.1(pp)Pp1s101_25V2.1:Schizosaccharomyes pombe
Pp1s130_258V2.1(pp)Pp1s130_258V2.1	Pp1s130_258V2.1	Pp1s130_258V2.1	11805826	NR	4896	BIOGRID	Schizosaccharomyes pombe	Pp1s130_258V2.1(pp)Pp1s130_258V2.1:NR	Pp1s130_258V2.1(pp)Pp1s130_258V2.1:Schizosaccharomyes pombe
Pp1s130_258V2.1(pp)Pp1s130_258V2.1	Pp1s130_258V2.1	Pp1s130_258V2.1	10688190	Affinity Capture-MS	4932	DIP	Saccharomyces cerevisiae	Pp1s130_258V2.1(pp)Pp1s130_258V2.1:Affinity Capture-MS	Pp1s130_258V2.1(pp)Pp1s130_258V2.1:Saccharomyces cerevisiae
Pp1s130_258V2.1(pp)Pp1s130_258V2.1	Pp1s130_258V2.1	Pp1s130_258V2.1	18719252	NR	4932	intact	Saccharomyces cerevisiae	Pp1s130_258V2.1(pp)Pp1s130_258V2.1:NR	Pp1s130_258V2.1(pp)Pp1s130_258V2.1:Saccharomyces cerevisiae
Pp1s130_258V2.1(pp)Pp1s130_258V2.1	Pp1s130_258V2.1	Pp1s130_258V2.1	23695164	Two-hybrid	4896	BIOGRID	Schizosaccharomyes pombe	Pp1s130_258V2.1(pp)Pp1s130_258V2.1:Two-hybrid	Pp1s130_258V2.1(pp)Pp1s130_258V2.1:Schizosaccharomyes pombe
Pp1s130_263V2.1(pp)Pp1s106_65V2.1	Pp1s130_263V2.1	Pp1s106_65V2.1	16606699	NR	4932	intact	Saccharomyces cerevisiae	Pp1s130_263V2.1(pp)Pp1s106_65V2.1:NR	Pp1s130_263V2.1(pp)Pp1s106_65V2.1:Saccharomyces cerevisiae
Pp1s130_263V2.1(pp)Pp1s116_74V2.1	Pp1s130_263V2.1	Pp1s116_74V2.1	14704431	NR	284812	BIOGRID	Schizosaccharomyes pombe	Pp1s130_263V2.1(pp)Pp1s116_74V2.1:NR	Pp1s130_263V2.1(pp)Pp1s116_74V2.1:Schizosaccharomyes pombe
Pp1s130_263V2.1(pp)Pp1s116_74V2.1	Pp1s130_263V2.1	Pp1s116_74V2.1	14704431	Two-hybrid	6239	BIOGRID	C. elegans	Pp1s130_263V2.1(pp)Pp1s116_74V2.1:Two-hybrid	Pp1s130_263V2.1(pp)Pp1s116_74V2.1:C. elegans
Pp1s130_263V2.1(pp)Pp1s128_32V2.1	Pp1s130_263V2.1	Pp1s128_32V2.1	15690043	NR	4896	BIOGRID	Schizosaccharomyes pombe	Pp1s130_263V2.1(pp)Pp1s128_32V2.1:NR	Pp1s130_263V2.1(pp)Pp1s128_32V2.1:Schizosaccharomyes pombe
Pp1s130_276V2.1(pp)Pp1s130_276V2.1	Pp1s130_276V2.1	Pp1s130_276V2.1	19037259	Phenotypic Suppression	4896	BIOGRID	Schizosaccharomyes pombe	Pp1s130_276V2.1(pp)Pp1s130_276V2.1:Phenotypic Suppression	Pp1s130_276V2.1(pp)Pp1s130_276V2.1:Schizosaccharomyes pombe
Pp1s130_279V2.1(pp)Pp1s11_234V2.1	Pp1s130_279V2.1	Pp1s11_234V2.1	12068309	NR	4932	BIOGRID	Saccharomyces cerevisiae	Pp1s130_279V2.1(pp)Pp1s11_234V2.1:NR	Pp1s130_279V2.1(pp)Pp1s11_234V2.1:Saccharomyces cerevisiae
Pp1s130_279V2.1(pp)Pp1s11_57V2.1	Pp1s130_279V2.1	Pp1s11_57V2.1	16155567	Negative Genetic	4896	BIOGRID	Schizosaccharomyes pombe	Pp1s130_279V2.1(pp)Pp1s11_57V2.1:Negative Genetic	Pp1s130_279V2.1(pp)Pp1s11_57V2.1:Schizosaccharomyes pombe
Pp1s130_279V2.1(pp)Pp1s126_108V2.1	Pp1s130_279V2.1	Pp1s126_108V2.1	12628929	NR	4932	intact	Saccharomyces cerevisiae	Pp1s130_279V2.1(pp)Pp1s126_108V2.1:NR	Pp1s130_279V2.1(pp)Pp1s126_108V2.1:Saccharomyces cerevisiae
Pp1s130_279V2.1(pp)Pp1s13_168V2.1	Pp1s130_279V2.1	Pp1s13_168V2.1	11805837	Negative Genetic	4896	BIOGRID	Schizosaccharomyes pombe	Pp1s130_279V2.1(pp)Pp1s13_168V2.1:Negative Genetic	Pp1s130_279V2.1(pp)Pp1s13_168V2.1:Schizosaccharomyes pombe
Pp1s130_280V2.1(pp)Pp1s106_22V2.1	Pp1s130_280V2.1	Pp1s106_22V2.1	20360068	Affinity Capture-MS	10090	BIOGRID	M. musculus	Pp1s130_280V2.1(pp)Pp1s106_22V2.1:Affinity Capture-MS	Pp1s130_280V2.1(pp)Pp1s106_22V2.1:M. musculus
Pp1s130_40V2.2(pp)Pp1s106_65V2.2	Pp1s130_40V2.2	Pp1s106_65V2.2	15004283	Phenotypic Suppression	83333	intact	E. coli	Pp1s130_40V2.2(pp)Pp1s106_65V2.2:Phenotypic Suppression	Pp1s130_40V2.2(pp)Pp1s106_65V2.2:E. coli
Pp1s130_40V2.2(pp)Pp1s106_65V2.2	Pp1s130_40V2.2	Pp1s106_65V2.2	15004283	NR	4932	intact	Saccharomyces cerevisiae	Pp1s130_40V2.2(pp)Pp1s106_65V2.2:NR	Pp1s130_40V2.2(pp)Pp1s106_65V2.2:Saccharomyces cerevisiae
Pp1s130_71V2.1(pp)Pp1s115_120V2.1	Pp1s130_71V2.1	Pp1s115_120V2.1	12853575	NR	4932	BIOGRID	Saccharomyces cerevisiae	Pp1s130_71V2.1(pp)Pp1s115_120V2.1:NR	Pp1s130_71V2.1(pp)Pp1s115_120V2.1:Saccharomyces cerevisiae
Pp1s130_71V2.1(pp)Pp1s115_120V2.1	Pp1s130_71V2.1	Pp1s115_120V2.1	12853575	Affinity Capture-Western	9606	BIOGRID	Homo sapiens	Pp1s130_71V2.1(pp)Pp1s115_120V2.1:Affinity Capture-Western	Pp1s130_71V2.1(pp)Pp1s115_120V2.1:Homo sapiens
Pp1s130_71V2.1(pp)Pp1s128_110V2.1	Pp1s130_71V2.1	Pp1s128_110V2.1	9182526	Affinity Capture-Western	9606	BIOGRID	Homo sapiens	Pp1s130_71V2.1(pp)Pp1s128_110V2.1:Affinity Capture-Western	Pp1s130_71V2.1(pp)Pp1s128_110V2.1:Homo sapiens
Pp1s130_71V2.1(pp)Pp1s128_110V2.1	Pp1s130_71V2.1	Pp1s128_110V2.1	22863883	Affinity Capture-MS	9606	BIOGRID	Homo sapiens	Pp1s130_71V2.1(pp)Pp1s128_110V2.1:Affinity Capture-MS	Pp1s130_71V2.1(pp)Pp1s128_110V2.1:Homo sapiens
Pp1s130_71V2.1(pp)Pp1s129_198V2.1	Pp1s130_71V2.1	Pp1s129_198V2.1	22863883	Affinity Capture-MS	9606	BIOGRID	Homo sapiens	Pp1s130_71V2.1(pp)Pp1s129_198V2.1:Affinity Capture-MS	Pp1s130_71V2.1(pp)Pp1s129_198V2.1:Homo sapiens
Pp1s130_71V2.1(pp)Pp1s130_204V2.1	Pp1s130_71V2.1	Pp1s130_204V2.1	22863883	Affinity Capture-MS	9606	BIOGRID	Homo sapiens	Pp1s130_71V2.1(pp)Pp1s130_204V2.1:Affinity Capture-MS	Pp1s130_71V2.1(pp)Pp1s130_204V2.1:Homo sapiens
Pp1s130_80V2.1(pp)Pp1s130_80V2.1	Pp1s130_80V2.1	Pp1s130_80V2.1	18467557	Affinity Capture-MS	4932	BIOGRID	Saccharomyces cerevisiae	Pp1s130_80V2.1(pp)Pp1s130_80V2.1:Affinity Capture-MS	Pp1s130_80V2.1(pp)Pp1s130_80V2.1:Saccharomyces cerevisiae
Pp1s130_91V2.1(pp)Pp1s112_178V2.1	Pp1s130_91V2.1	Pp1s112_178V2.1	8378088	Phenotypic Suppression	7227	BIOGRID	Drosophila melanogaster	Pp1s130_91V2.1(pp)Pp1s112_178V2.1:Phenotypic Suppression	Pp1s130_91V2.1(pp)Pp1s112_178V2.1:Drosophila melanogaster
Pp1s130_91V2.1(pp)Pp1s124_133V2.1	Pp1s130_91V2.1	Pp1s124_133V2.1	9927462	NR	9606	BIOGRID	Homo sapiens	Pp1s130_91V2.1(pp)Pp1s124_133V2.1:NR	Pp1s130_91V2.1(pp)Pp1s124_133V2.1:Homo sapiens
Pp1s130_91V2.1(pp)Pp1s124_133V2.1	Pp1s130_91V2.1	Pp1s124_133V2.1	9927462	Phenotypic Suppression	7227	BIOGRID	Drosophila melanogaster	Pp1s130_91V2.1(pp)Pp1s124_133V2.1:Phenotypic Suppression	Pp1s130_91V2.1(pp)Pp1s124_133V2.1:Drosophila melanogaster
Pp1s130_91V2.1(pp)Pp1s13_110V2.1	Pp1s130_91V2.1	Pp1s13_110V2.1	14605208	Two-hybrid	7227	BIOGRID	Drosophila melanogaster	Pp1s130_91V2.1(pp)Pp1s13_110V2.1:Two-hybrid	Pp1s130_91V2.1(pp)Pp1s13_110V2.1:Drosophila melanogaster
Pp1s130_91V2.1(pp)Pp1s130_91V2.1	Pp1s130_91V2.1	Pp1s130_91V2.1	14605208	Two-hybrid	7227	BIOGRID	Drosophila melanogaster	Pp1s130_91V2.1(pp)Pp1s130_91V2.1:Two-hybrid	Pp1s130_91V2.1(pp)Pp1s130_91V2.1:Drosophila melanogaster
Pp1s130_91V2.1(pp)Pp1s130_91V2.1	Pp1s130_91V2.1	Pp1s130_91V2.1	9660965	Phenotypic Enhancement	7227	BIOGRID	Drosophila melanogaster	Pp1s130_91V2.1(pp)Pp1s130_91V2.1:Phenotypic Enhancement	Pp1s130_91V2.1(pp)Pp1s130_91V2.1:Drosophila melanogaster
Pp1s130_91V2.1(pp)Pp1s130_91V2.1	Pp1s130_91V2.1	Pp1s130_91V2.1	9660966	Phenotypic Enhancement	7227	BIOGRID	Drosophila melanogaster	Pp1s130_91V2.1(pp)Pp1s130_91V2.1:Phenotypic Enhancement	Pp1s130_91V2.1(pp)Pp1s130_91V2.1:Drosophila melanogaster
Pp1s130_91V2.1(pp)Pp1s130_91V2.1	Pp1s130_91V2.1	Pp1s130_91V2.1	10634792	Phenotypic Enhancement	7227	BIOGRID	Drosophila melanogaster	Pp1s130_91V2.1(pp)Pp1s130_91V2.1:Phenotypic Enhancement	Pp1s130_91V2.1(pp)Pp1s130_91V2.1:Drosophila melanogaster
Pp1s130_91V2.1(pp)Pp1s130_91V2.1	Pp1s130_91V2.1	Pp1s130_91V2.1	10634792	Phenotypic Suppression	7227	BIOGRID	Drosophila melanogaster	Pp1s130_91V2.1(pp)Pp1s130_91V2.1:Phenotypic Suppression	Pp1s130_91V2.1(pp)Pp1s130_91V2.1:Drosophila melanogaster
Pp1s131_116V2.1(pp)Pp1s1_791V2.1	Pp1s131_116V2.1	Pp1s1_791V2.1	20093466	Affinity Capture-MS	4932	DIP	Saccharomyces cerevisiae	Pp1s131_116V2.1(pp)Pp1s1_791V2.1:Affinity Capture-MS	Pp1s131_116V2.1(pp)Pp1s1_791V2.1:Saccharomyces cerevisiae
Pp1s131_116V2.1(pp)Pp1s11_57V2.1	Pp1s131_116V2.1	Pp1s11_57V2.1	16155567	Negative Genetic	4896	BIOGRID	Schizosaccharomyes pombe	Pp1s131_116V2.1(pp)Pp1s11_57V2.1:Negative Genetic	Pp1s131_116V2.1(pp)Pp1s11_57V2.1:Schizosaccharomyes pombe
Pp1s131_116V2.1(pp)Pp1s114_198V2.1	Pp1s131_116V2.1	Pp1s114_198V2.1	22681890	Negative Genetic	4896	BIOGRID	Schizosaccharomyes pombe	Pp1s131_116V2.1(pp)Pp1s114_198V2.1:Negative Genetic	Pp1s131_116V2.1(pp)Pp1s114_198V2.1:Schizosaccharomyes pombe
Pp1s131_116V2.1(pp)Pp1s117_85V2.1	Pp1s131_116V2.1	Pp1s117_85V2.1	20093466	Co-purification	4932	BIOGRID	Saccharomyces cerevisiae	Pp1s131_116V2.1(pp)Pp1s117_85V2.1:Co-purification	Pp1s131_116V2.1(pp)Pp1s117_85V2.1:Saccharomyces cerevisiae
Pp1s131_116V2.1(pp)Pp1s12_74V2.1	Pp1s131_116V2.1	Pp1s12_74V2.1	11805826	NR	4932	BIOGRID	Saccharomyces cerevisiae	Pp1s131_116V2.1(pp)Pp1s12_74V2.1:NR	Pp1s131_116V2.1(pp)Pp1s12_74V2.1:Saccharomyces cerevisiae
Pp1s131_116V2.1(pp)Pp1s12_74V2.1	Pp1s131_116V2.1	Pp1s12_74V2.1	16429126	NR	9606	intact	Homo sapiens	Pp1s131_116V2.1(pp)Pp1s12_74V2.1:NR	Pp1s131_116V2.1(pp)Pp1s12_74V2.1:Homo sapiens
Pp1s131_116V2.1(pp)Pp1s122_48V2.1	Pp1s131_116V2.1	Pp1s122_48V2.1	14764870	NR	4932	BIOGRID	Saccharomyces cerevisiae	Pp1s131_116V2.1(pp)Pp1s122_48V2.1:NR	Pp1s131_116V2.1(pp)Pp1s122_48V2.1:Saccharomyces cerevisiae
Pp1s131_116V2.1(pp)Pp1s122_48V2.1	Pp1s131_116V2.1	Pp1s122_48V2.1	20093466	NR	4932	BIOGRID	Saccharomyces cerevisiae	Pp1s131_116V2.1(pp)Pp1s122_48V2.1:NR	Pp1s131_116V2.1(pp)Pp1s122_48V2.1:Saccharomyces cerevisiae
Pp1s131_116V2.1(pp)Pp1s123_100V2.1	Pp1s131_116V2.1	Pp1s123_100V2.1	11805837	Negative Genetic	4896	BIOGRID	Schizosaccharomyes pombe	Pp1s131_116V2.1(pp)Pp1s123_100V2.1:Negative Genetic	Pp1s131_116V2.1(pp)Pp1s123_100V2.1:Schizosaccharomyes pombe
Pp1s131_116V2.1(pp)Pp1s123_131V2.1	Pp1s131_116V2.1	Pp1s123_131V2.1	11805826	Affinity Capture-MS	4932	BIOGRID	Saccharomyces cerevisiae	Pp1s131_116V2.1(pp)Pp1s123_131V2.1:Affinity Capture-MS	Pp1s131_116V2.1(pp)Pp1s123_131V2.1:Saccharomyces cerevisiae
Pp1s131_116V2.1(pp)Pp1s123_7V2.1	Pp1s131_116V2.1	Pp1s123_7V2.1	20093466	Affinity Capture-MS	4932	BIOGRID	Saccharomyces cerevisiae	Pp1s131_116V2.1(pp)Pp1s123_7V2.1:Affinity Capture-MS	Pp1s131_116V2.1(pp)Pp1s123_7V2.1:Saccharomyces cerevisiae
Pp1s131_116V2.1(pp)Pp1s131_116V2.1	Pp1s131_116V2.1	Pp1s131_116V2.1	18003699	Negative Genetic	4896	BIOGRID	Schizosaccharomyes pombe	Pp1s131_116V2.1(pp)Pp1s131_116V2.1:Negative Genetic	Pp1s131_116V2.1(pp)Pp1s131_116V2.1:Schizosaccharomyes pombe
Pp1s131_116V2.1(pp)Pp1s131_116V2.1	Pp1s131_116V2.1	Pp1s131_116V2.1	19805578	Synthetic Growth Defect	4896	BIOGRID	Schizosaccharomyes pombe	Pp1s131_116V2.1(pp)Pp1s131_116V2.1:Synthetic Growth Defect	Pp1s131_116V2.1(pp)Pp1s131_116V2.1:Schizosaccharomyes pombe
Pp1s131_116V2.1(pp)Pp1s131_116V2.1	Pp1s131_116V2.1	Pp1s131_116V2.1	19805578	Synthetic Lethality	4896	BIOGRID	Schizosaccharomyes pombe	Pp1s131_116V2.1(pp)Pp1s131_116V2.1:Synthetic Lethality	Pp1s131_116V2.1(pp)Pp1s131_116V2.1:Schizosaccharomyes pombe
Pp1s131_116V2.1(pp)Pp1s131_116V2.1	Pp1s131_116V2.1	Pp1s131_116V2.1	15821138	Affinity Capture-MS	4932	BIOGRID	Saccharomyces cerevisiae	Pp1s131_116V2.1(pp)Pp1s131_116V2.1:Affinity Capture-MS	Pp1s131_116V2.1(pp)Pp1s131_116V2.1:Saccharomyces cerevisiae
Pp1s131_116V2.1(pp)Pp1s131_116V2.1	Pp1s131_116V2.1	Pp1s131_116V2.1	17893244	Synthetic Haploinsufficiency	4932	BIOGRID	Saccharomyces cerevisiae	Pp1s131_116V2.1(pp)Pp1s131_116V2.1:Synthetic Haploinsufficiency	Pp1s131_116V2.1(pp)Pp1s131_116V2.1:Saccharomyces cerevisiae
Pp1s131_116V2.1(pp)Pp1s131_116V2.1	Pp1s131_116V2.1	Pp1s131_116V2.1	11805826	Negative Genetic	9606	intact	Homo sapiens	Pp1s131_116V2.1(pp)Pp1s131_116V2.1:Negative Genetic	Pp1s131_116V2.1(pp)Pp1s131_116V2.1:Homo sapiens
Pp1s131_116V2.1(pp)Pp1s131_116V2.1	Pp1s131_116V2.1	Pp1s131_116V2.1	18003699	Two-hybrid	4896	BIOGRID	Schizosaccharomyes pombe	Pp1s131_116V2.1(pp)Pp1s131_116V2.1:Two-hybrid	Pp1s131_116V2.1(pp)Pp1s131_116V2.1:Schizosaccharomyes pombe
Pp1s131_116V2.1(pp)Pp1s131_116V2.1	Pp1s131_116V2.1	Pp1s131_116V2.1	19805578	Affinity Capture-RNA	4896	BIOGRID	Schizosaccharomyes pombe	Pp1s131_116V2.1(pp)Pp1s131_116V2.1:Affinity Capture-RNA	Pp1s131_116V2.1(pp)Pp1s131_116V2.1:Schizosaccharomyes pombe
Pp1s131_116V2.1(pp)Pp1s131_116V2.1	Pp1s131_116V2.1	Pp1s131_116V2.1	23051734	Phenotypic Enhancement	4896	BIOGRID	Schizosaccharomyes pombe	Pp1s131_116V2.1(pp)Pp1s131_116V2.1:Phenotypic Enhancement	Pp1s131_116V2.1(pp)Pp1s131_116V2.1:Schizosaccharomyes pombe
Pp1s131_133V2.1(pp)Pp1s131_133V2.1	Pp1s131_133V2.1	Pp1s131_133V2.1	16469735	Affinity Capture-Western	7227	BIOGRID	Drosophila melanogaster	Pp1s131_133V2.1(pp)Pp1s131_133V2.1:Affinity Capture-Western	Pp1s131_133V2.1(pp)Pp1s131_133V2.1:Drosophila melanogaster
Pp1s131_133V2.1(pp)Pp1s131_133V2.1	Pp1s131_133V2.1	Pp1s131_133V2.1	16469735	Two-hybrid	4896	BIOGRID	Schizosaccharomyes pombe	Pp1s131_133V2.1(pp)Pp1s131_133V2.1:Two-hybrid	Pp1s131_133V2.1(pp)Pp1s131_133V2.1:Schizosaccharomyes pombe
Pp1s131_133V2.1(pp)Pp1s131_133V2.1	Pp1s131_133V2.1	Pp1s131_133V2.1	16469735	Affinity Capture-MS	4896	BIOGRID	Schizosaccharomyes pombe	Pp1s131_133V2.1(pp)Pp1s131_133V2.1:Affinity Capture-MS	Pp1s131_133V2.1(pp)Pp1s131_133V2.1:Schizosaccharomyes pombe
Pp1s131_146V2.1(pp)Pp1s118_224V2.1	Pp1s131_146V2.1	Pp1s118_224V2.1	15102471	NR	4932	intact	Saccharomyces cerevisiae	Pp1s131_146V2.1(pp)Pp1s118_224V2.1:NR	Pp1s131_146V2.1(pp)Pp1s118_224V2.1:Saccharomyces cerevisiae
Pp1s131_147V2.1(pp)Pp1s1_224V2.1	Pp1s131_147V2.1	Pp1s1_224V2.1	22939629	Co-fractionation	9606	BIOGRID	Homo sapiens	Pp1s131_147V2.1(pp)Pp1s1_224V2.1:Co-fractionation	Pp1s131_147V2.1(pp)Pp1s1_224V2.1:Homo sapiens
Pp1s131_151V2.1(pp)Pp1s1_181V2.1	Pp1s131_151V2.1	Pp1s1_181V2.1	16269340	Affinity Capture-MS	4932	DIP	Saccharomyces cerevisiae	Pp1s131_151V2.1(pp)Pp1s1_181V2.1:Affinity Capture-MS	Pp1s131_151V2.1(pp)Pp1s1_181V2.1:Saccharomyces cerevisiae
Pp1s131_151V2.1(pp)Pp1s1_791V2.1	Pp1s131_151V2.1	Pp1s1_791V2.1	16269340	NR	4932	DIP	Saccharomyces cerevisiae	Pp1s131_151V2.1(pp)Pp1s1_791V2.1:NR	Pp1s131_151V2.1(pp)Pp1s1_791V2.1:Saccharomyces cerevisiae
Pp1s131_151V2.1(pp)Pp1s10_314V2.1	Pp1s131_151V2.1	Pp1s10_314V2.1	16269340	NR	4932	BIOGRID	Saccharomyces cerevisiae	Pp1s131_151V2.1(pp)Pp1s10_314V2.1:NR	Pp1s131_151V2.1(pp)Pp1s10_314V2.1:Saccharomyces cerevisiae
Pp1s131_151V2.1(pp)Pp1s100_110V2.1	Pp1s131_151V2.1	Pp1s100_110V2.1	14764870	NR	4932	BIOGRID	Saccharomyces cerevisiae	Pp1s131_151V2.1(pp)Pp1s100_110V2.1:NR	Pp1s131_151V2.1(pp)Pp1s100_110V2.1:Saccharomyces cerevisiae
Pp1s131_151V2.1(pp)Pp1s100_110V2.1	Pp1s131_151V2.1	Pp1s100_110V2.1	15082776	NR	4932	BIOGRID	Saccharomyces cerevisiae	Pp1s131_151V2.1(pp)Pp1s100_110V2.1:NR	Pp1s131_151V2.1(pp)Pp1s100_110V2.1:Saccharomyces cerevisiae
Pp1s131_151V2.1(pp)Pp1s101_148V2.1	Pp1s131_151V2.1	Pp1s101_148V2.1	22681890	Negative Genetic	4896	BIOGRID	Schizosaccharomyes pombe	Pp1s131_151V2.1(pp)Pp1s101_148V2.1:Negative Genetic	Pp1s131_151V2.1(pp)Pp1s101_148V2.1:Schizosaccharomyes pombe
Pp1s131_151V2.1(pp)Pp1s101_25V2.1	Pp1s131_151V2.1	Pp1s101_25V2.1	22681890	Negative Genetic	4896	BIOGRID	Schizosaccharomyes pombe	Pp1s131_151V2.1(pp)Pp1s101_25V2.1:Negative Genetic	Pp1s131_151V2.1(pp)Pp1s101_25V2.1:Schizosaccharomyes pombe
Pp1s131_151V2.1(pp)Pp1s102_66V2.1	Pp1s131_151V2.1	Pp1s102_66V2.1	20093466	Two-hybrid	4896	BIOGRID	Schizosaccharomyes pombe	Pp1s131_151V2.1(pp)Pp1s102_66V2.1:Two-hybrid	Pp1s131_151V2.1(pp)Pp1s102_66V2.1:Schizosaccharomyes pombe
Pp1s131_151V2.1(pp)Pp1s102_66V2.1	Pp1s131_151V2.1	Pp1s102_66V2.1	20093466	Affinity Capture-Western	4896	BIOGRID	Schizosaccharomyes pombe	Pp1s131_151V2.1(pp)Pp1s102_66V2.1:Affinity Capture-Western	Pp1s131_151V2.1(pp)Pp1s102_66V2.1:Schizosaccharomyes pombe
Pp1s131_151V2.1(pp)Pp1s105_215V2.1	Pp1s131_151V2.1	Pp1s105_215V2.1	22681890	Negative Genetic	4896	BIOGRID	Schizosaccharomyes pombe	Pp1s131_151V2.1(pp)Pp1s105_215V2.1:Negative Genetic	Pp1s131_151V2.1(pp)Pp1s105_215V2.1:Schizosaccharomyes pombe
Pp1s131_151V2.1(pp)Pp1s107_171V2.1	Pp1s131_151V2.1	Pp1s107_171V2.1	20093466	NR	4932	BIOGRID	Saccharomyces cerevisiae	Pp1s131_151V2.1(pp)Pp1s107_171V2.1:NR	Pp1s131_151V2.1(pp)Pp1s107_171V2.1:Saccharomyces cerevisiae
Pp1s131_151V2.1(pp)Pp1s109_261V2.1	Pp1s131_151V2.1	Pp1s109_261V2.1	14764870	Affinity Capture-MS	4932	BIOGRID	Saccharomyces cerevisiae	Pp1s131_151V2.1(pp)Pp1s109_261V2.1:Affinity Capture-MS	Pp1s131_151V2.1(pp)Pp1s109_261V2.1:Saccharomyces cerevisiae
Pp1s131_151V2.1(pp)Pp1s109_262V2.1	Pp1s131_151V2.1	Pp1s109_262V2.1	22681890	Negative Genetic	4896	BIOGRID	Schizosaccharomyes pombe	Pp1s131_151V2.1(pp)Pp1s109_262V2.1:Negative Genetic	Pp1s131_151V2.1(pp)Pp1s109_262V2.1:Schizosaccharomyes pombe
Pp1s131_151V2.1(pp)Pp1s11_113V2.1	Pp1s131_151V2.1	Pp1s11_113V2.1	18931302	Synthetic Lethality	4932	BIOGRID	Saccharomyces cerevisiae	Pp1s131_151V2.1(pp)Pp1s11_113V2.1:Synthetic Lethality	Pp1s131_151V2.1(pp)Pp1s11_113V2.1:Saccharomyces cerevisiae
Pp1s131_151V2.1(pp)Pp1s11_113V2.1	Pp1s131_151V2.1	Pp1s11_113V2.1	20093466	Synthetic Lethality	4932	BIOGRID	Saccharomyces cerevisiae	Pp1s131_151V2.1(pp)Pp1s11_113V2.1:Synthetic Lethality	Pp1s131_151V2.1(pp)Pp1s11_113V2.1:Saccharomyces cerevisiae
Pp1s131_151V2.1(pp)Pp1s11_81V2.1	Pp1s131_151V2.1	Pp1s11_81V2.1	20093466	Synthetic Lethality	4932	BIOGRID	Saccharomyces cerevisiae	Pp1s131_151V2.1(pp)Pp1s11_81V2.1:Synthetic Lethality	Pp1s131_151V2.1(pp)Pp1s11_81V2.1:Saccharomyces cerevisiae
Pp1s131_151V2.1(pp)Pp1s113_1V2.1	Pp1s131_151V2.1	Pp1s113_1V2.1	14764870	Dosage Lethality	4932	BIOGRID	Saccharomyces cerevisiae	Pp1s131_151V2.1(pp)Pp1s113_1V2.1:Dosage Lethality	Pp1s131_151V2.1(pp)Pp1s113_1V2.1:Saccharomyces cerevisiae
Pp1s131_151V2.1(pp)Pp1s113_1V2.1	Pp1s131_151V2.1	Pp1s113_1V2.1	16269340	Negative Genetic	4932	BIOGRID	Saccharomyces cerevisiae	Pp1s131_151V2.1(pp)Pp1s113_1V2.1:Negative Genetic	Pp1s131_151V2.1(pp)Pp1s113_1V2.1:Saccharomyces cerevisiae
Pp1s131_151V2.1(pp)Pp1s113_1V2.1	Pp1s131_151V2.1	Pp1s113_1V2.1	20093466	Affinity Capture-MS	4932	BIOGRID	Saccharomyces cerevisiae	Pp1s131_151V2.1(pp)Pp1s113_1V2.1:Affinity Capture-MS	Pp1s131_151V2.1(pp)Pp1s113_1V2.1:Saccharomyces cerevisiae
Pp1s131_151V2.1(pp)Pp1s114_14V2.1	Pp1s131_151V2.1	Pp1s114_14V2.1	11805047	Affinity Capture-MS	4932	BIOGRID	Saccharomyces cerevisiae	Pp1s131_151V2.1(pp)Pp1s114_14V2.1:Affinity Capture-MS	Pp1s131_151V2.1(pp)Pp1s114_14V2.1:Saccharomyces cerevisiae
Pp1s131_151V2.1(pp)Pp1s114_14V2.1	Pp1s131_151V2.1	Pp1s114_14V2.1	14661025	NR	4932	BIOGRID	Saccharomyces cerevisiae	Pp1s131_151V2.1(pp)Pp1s114_14V2.1:NR	Pp1s131_151V2.1(pp)Pp1s114_14V2.1:Saccharomyces cerevisiae
Pp1s131_151V2.1(pp)Pp1s114_14V2.1	Pp1s131_151V2.1	Pp1s114_14V2.1	20093466	Negative Genetic	4932	BIOGRID	Saccharomyces cerevisiae	Pp1s131_151V2.1(pp)Pp1s114_14V2.1:Negative Genetic	Pp1s131_151V2.1(pp)Pp1s114_14V2.1:Saccharomyces cerevisiae
Pp1s131_151V2.1(pp)Pp1s117_85V2.1	Pp1s131_151V2.1	Pp1s117_85V2.1	9452439	Affinity Capture-MS	4932	BIOGRID	Saccharomyces cerevisiae	Pp1s131_151V2.1(pp)Pp1s117_85V2.1:Affinity Capture-MS	Pp1s131_151V2.1(pp)Pp1s117_85V2.1:Saccharomyces cerevisiae
Pp1s131_151V2.1(pp)Pp1s12_347V2.1	Pp1s131_151V2.1	Pp1s12_347V2.1	20093466	NR	4932	BIOGRID	Saccharomyces cerevisiae	Pp1s131_151V2.1(pp)Pp1s12_347V2.1:NR	Pp1s131_151V2.1(pp)Pp1s12_347V2.1:Saccharomyces cerevisiae
Pp1s131_151V2.1(pp)Pp1s12_355V2.1	Pp1s131_151V2.1	Pp1s12_355V2.1	20093466	PCA	4932	BIOGRID	Saccharomyces cerevisiae	Pp1s131_151V2.1(pp)Pp1s12_355V2.1:PCA	Pp1s131_151V2.1(pp)Pp1s12_355V2.1:Saccharomyces cerevisiae
Pp1s131_151V2.1(pp)Pp1s122_48V2.1	Pp1s131_151V2.1	Pp1s122_48V2.1	20093466	Affinity Capture-MS	4932	BIOGRID	Saccharomyces cerevisiae	Pp1s131_151V2.1(pp)Pp1s122_48V2.1:Affinity Capture-MS	Pp1s131_151V2.1(pp)Pp1s122_48V2.1:Saccharomyces cerevisiae
Pp1s131_151V2.1(pp)Pp1s123_7V2.1	Pp1s131_151V2.1	Pp1s123_7V2.1	20093466	NR	4932	BIOGRID	Saccharomyces cerevisiae	Pp1s131_151V2.1(pp)Pp1s123_7V2.1:NR	Pp1s131_151V2.1(pp)Pp1s123_7V2.1:Saccharomyces cerevisiae
Pp1s131_151V2.1(pp)Pp1s123_9V2.1	Pp1s131_151V2.1	Pp1s123_9V2.1	20093466	Affinity Capture-MS	4932	BIOGRID	Saccharomyces cerevisiae	Pp1s131_151V2.1(pp)Pp1s123_9V2.1:Affinity Capture-MS	Pp1s131_151V2.1(pp)Pp1s123_9V2.1:Saccharomyces cerevisiae
Pp1s131_151V2.1(pp)Pp1s128_110V2.1	Pp1s131_151V2.1	Pp1s128_110V2.1	16269340	PCA	4932	BIOGRID	Saccharomyces cerevisiae	Pp1s131_151V2.1(pp)Pp1s128_110V2.1:PCA	Pp1s131_151V2.1(pp)Pp1s128_110V2.1:Saccharomyces cerevisiae
Pp1s131_151V2.1(pp)Pp1s13_110V2.1	Pp1s131_151V2.1	Pp1s13_110V2.1	18676811	NR	4932	BIOGRID	Saccharomyces cerevisiae	Pp1s131_151V2.1(pp)Pp1s13_110V2.1:NR	Pp1s131_151V2.1(pp)Pp1s13_110V2.1:Saccharomyces cerevisiae
Pp1s131_169V2.1(pp)Pp1s10_99V2.1	Pp1s131_169V2.1	Pp1s10_99V2.1	16429126	Affinity Capture-MS	9606	intact	Homo sapiens	Pp1s131_169V2.1(pp)Pp1s10_99V2.1:Affinity Capture-MS	Pp1s131_169V2.1(pp)Pp1s10_99V2.1:Homo sapiens
Pp1s131_169V2.1(pp)Pp1s101_217V2.1	Pp1s131_169V2.1	Pp1s101_217V2.1	16554755	Affinity Capture-MS	4932	BIOGRID	Saccharomyces cerevisiae	Pp1s131_169V2.1(pp)Pp1s101_217V2.1:Affinity Capture-MS	Pp1s131_169V2.1(pp)Pp1s101_217V2.1:Saccharomyces cerevisiae
Pp1s131_169V2.1(pp)Pp1s102_98V2.1	Pp1s131_169V2.1	Pp1s102_98V2.1	16429126	NR	4932	intact	Saccharomyces cerevisiae	Pp1s131_169V2.1(pp)Pp1s102_98V2.1:NR	Pp1s131_169V2.1(pp)Pp1s102_98V2.1:Saccharomyces cerevisiae
Pp1s131_169V2.1(pp)Pp1s124_3V2.1	Pp1s131_169V2.1	Pp1s124_3V2.1	11805826	NR	3702	BIOGRID	A. thaliana	Pp1s131_169V2.1(pp)Pp1s124_3V2.1:NR	Pp1s131_169V2.1(pp)Pp1s124_3V2.1:A. thaliana
Pp1s131_169V2.1(pp)Pp1s124_3V2.1	Pp1s131_169V2.1	Pp1s124_3V2.1	16429126	NR	4932	intact	Saccharomyces cerevisiae	Pp1s131_169V2.1(pp)Pp1s124_3V2.1:NR	Pp1s131_169V2.1(pp)Pp1s124_3V2.1:Saccharomyces cerevisiae
Pp1s131_169V2.1(pp)Pp1s13_312V2.1	Pp1s131_169V2.1	Pp1s13_312V2.1	12052880	Affinity Capture-MS	4932	BIOGRID	Saccharomyces cerevisiae	Pp1s131_169V2.1(pp)Pp1s13_312V2.1:Affinity Capture-MS	Pp1s131_169V2.1(pp)Pp1s13_312V2.1:Saccharomyces cerevisiae
Pp1s131_174V2.1(pp)Pp1s10_5V2.1	Pp1s131_174V2.1	Pp1s10_5V2.1	22681890	Negative Genetic	4896	BIOGRID	Schizosaccharomyes pombe	Pp1s131_174V2.1(pp)Pp1s10_5V2.1:Negative Genetic	Pp1s131_174V2.1(pp)Pp1s10_5V2.1:Schizosaccharomyes pombe
Pp1s131_190V2.1(pp)Pp1s11_45V2.1	Pp1s131_190V2.1	Pp1s11_45V2.1	20706207	Affinity Capture-MS	3702	BIOGRID	A. thaliana	Pp1s131_190V2.1(pp)Pp1s11_45V2.1:Affinity Capture-MS	Pp1s131_190V2.1(pp)Pp1s11_45V2.1:A. thaliana
Pp1s131_23V2.1(pp)Pp1s109_262V2.1	Pp1s131_23V2.1	Pp1s109_262V2.1	22681890	Negative Genetic	4896	BIOGRID	Schizosaccharomyes pombe	Pp1s131_23V2.1(pp)Pp1s109_262V2.1:Negative Genetic	Pp1s131_23V2.1(pp)Pp1s109_262V2.1:Schizosaccharomyes pombe
Pp1s131_23V2.1(pp)Pp1s115_77V2.1	Pp1s131_23V2.1	Pp1s115_77V2.1	22681890	Negative Genetic	4896	BIOGRID	Schizosaccharomyes pombe	Pp1s131_23V2.1(pp)Pp1s115_77V2.1:Negative Genetic	Pp1s131_23V2.1(pp)Pp1s115_77V2.1:Schizosaccharomyes pombe
Pp1s131_23V2.1(pp)Pp1s131_23V2.1	Pp1s131_23V2.1	Pp1s131_23V2.1	11672446	Affinity Capture-Western	9606	BIOGRID	Homo sapiens	Pp1s131_23V2.1(pp)Pp1s131_23V2.1:Affinity Capture-Western	Pp1s131_23V2.1(pp)Pp1s131_23V2.1:Homo sapiens
Pp1s131_23V2.1(pp)Pp1s131_23V2.1	Pp1s131_23V2.1	Pp1s131_23V2.1	11672446	Reconstituted Complex	9606	BIOGRID	Homo sapiens	Pp1s131_23V2.1(pp)Pp1s131_23V2.1:Reconstituted Complex	Pp1s131_23V2.1(pp)Pp1s131_23V2.1:Homo sapiens
Pp1s131_39V2.1(pp)Pp1s104_136V2.1	Pp1s131_39V2.1	Pp1s104_136V2.1	17651922	Synthetic Growth Defect	4896	BIOGRID	Schizosaccharomyes pombe	Pp1s131_39V2.1(pp)Pp1s104_136V2.1:Synthetic Growth Defect	Pp1s131_39V2.1(pp)Pp1s104_136V2.1:Schizosaccharomyes pombe
Pp1s131_39V2.1(pp)Pp1s104_136V2.1	Pp1s131_39V2.1	Pp1s104_136V2.1	17651922	Negative Genetic	4896	BIOGRID	Schizosaccharomyes pombe	Pp1s131_39V2.1(pp)Pp1s104_136V2.1:Negative Genetic	Pp1s131_39V2.1(pp)Pp1s104_136V2.1:Schizosaccharomyes pombe
Pp1s131_39V2.1(pp)Pp1s126_130V2.1	Pp1s131_39V2.1	Pp1s126_130V2.1	12062100	Affinity Capture-Western	7227	BIOGRID	Drosophila melanogaster	Pp1s131_39V2.1(pp)Pp1s126_130V2.1:Affinity Capture-Western	Pp1s131_39V2.1(pp)Pp1s126_130V2.1:Drosophila melanogaster
Pp1s131_39V2.1(pp)Pp1s130_189V2.1	Pp1s131_39V2.1	Pp1s130_189V2.1	12062100	Dosage Rescue	4932	BIOGRID	Saccharomyces cerevisiae	Pp1s131_39V2.1(pp)Pp1s130_189V2.1:Dosage Rescue	Pp1s131_39V2.1(pp)Pp1s130_189V2.1:Saccharomyces cerevisiae
Pp1s131_41V2.1(pp)Pp1s101_150V2.1	Pp1s131_41V2.1	Pp1s101_150V2.1	21798944	Two-hybrid	3702	BIOGRID	A. thaliana	Pp1s131_41V2.1(pp)Pp1s101_150V2.1:Two-hybrid	Pp1s131_41V2.1(pp)Pp1s101_150V2.1:A. thaliana
Pp1s131_41V2.1(pp)Pp1s131_41V2.1	Pp1s131_41V2.1	Pp1s131_41V2.1	21798944	Two-hybrid	3702	BIOGRID	A. thaliana	Pp1s131_41V2.1(pp)Pp1s131_41V2.1:Two-hybrid	Pp1s131_41V2.1(pp)Pp1s131_41V2.1:A. thaliana
Pp1s131_4V2.1(pp)Pp1s100_110V2.1	Pp1s131_4V2.1	Pp1s100_110V2.1	16429126	Two-hybrid	4932	intact	Saccharomyces cerevisiae	Pp1s131_4V2.1(pp)Pp1s100_110V2.1:Two-hybrid	Pp1s131_4V2.1(pp)Pp1s100_110V2.1:Saccharomyces cerevisiae
Pp1s131_4V2.1(pp)Pp1s101_25V2.1	Pp1s131_4V2.1	Pp1s101_25V2.1	22681890	Positive Genetic	4896	BIOGRID	Schizosaccharomyes pombe	Pp1s131_4V2.1(pp)Pp1s101_25V2.1:Positive Genetic	Pp1s131_4V2.1(pp)Pp1s101_25V2.1:Schizosaccharomyes pombe
Pp1s131_4V2.1(pp)Pp1s123_7V2.1	Pp1s131_4V2.1	Pp1s123_7V2.1	11283351	Affinity Capture-MS	284812	BIOGRID	Schizosaccharomyes pombe	Pp1s131_4V2.1(pp)Pp1s123_7V2.1:Affinity Capture-MS	Pp1s131_4V2.1(pp)Pp1s123_7V2.1:Schizosaccharomyes pombe
Pp1s131_4V2.1(pp)Pp1s131_4V2.1	Pp1s131_4V2.1	Pp1s131_4V2.1	23695164	Two-hybrid	4896	BIOGRID	Schizosaccharomyes pombe	Pp1s131_4V2.1(pp)Pp1s131_4V2.1:Two-hybrid	Pp1s131_4V2.1(pp)Pp1s131_4V2.1:Schizosaccharomyes pombe
Pp1s131_6V2.1(pp)Pp1s106_175V2.1	Pp1s131_6V2.1	Pp1s106_175V2.1	22863883	Affinity Capture-MS	9606	BIOGRID	Homo sapiens	Pp1s131_6V2.1(pp)Pp1s106_175V2.1:Affinity Capture-MS	Pp1s131_6V2.1(pp)Pp1s106_175V2.1:Homo sapiens
Pp1s131_6V2.1(pp)Pp1s12_349V2.1	Pp1s131_6V2.1	Pp1s12_349V2.1	11805837	Negative Genetic	4932	BIOGRID	Saccharomyces cerevisiae	Pp1s131_6V2.1(pp)Pp1s12_349V2.1:Negative Genetic	Pp1s131_6V2.1(pp)Pp1s12_349V2.1:Saccharomyces cerevisiae
Pp1s131_6V2.1(pp)Pp1s12_399V2.1	Pp1s131_6V2.1	Pp1s12_399V2.1	22036573	Affinity Capture-MS	7227	BIOGRID	Drosophila melanogaster	Pp1s131_6V2.1(pp)Pp1s12_399V2.1:Affinity Capture-MS	Pp1s131_6V2.1(pp)Pp1s12_399V2.1:Drosophila melanogaster
Pp1s131_6V2.1(pp)Pp1s120_160V2.1	Pp1s131_6V2.1	Pp1s120_160V2.1	16941010	Affinity Capture-MS	4932	BIOGRID	Saccharomyces cerevisiae	Pp1s131_6V2.1(pp)Pp1s120_160V2.1:Affinity Capture-MS	Pp1s131_6V2.1(pp)Pp1s120_160V2.1:Saccharomyces cerevisiae
Pp1s131_6V2.1(pp)Pp1s120_78V2.1	Pp1s131_6V2.1	Pp1s120_78V2.1	22036573	Affinity Capture-MS	7227	BIOGRID	Drosophila melanogaster	Pp1s131_6V2.1(pp)Pp1s120_78V2.1:Affinity Capture-MS	Pp1s131_6V2.1(pp)Pp1s120_78V2.1:Drosophila melanogaster
Pp1s131_6V2.1(pp)Pp1s125_88V2.1	Pp1s131_6V2.1	Pp1s125_88V2.1	22036573	Affinity Capture-MS	7227	BIOGRID	Drosophila melanogaster	Pp1s131_6V2.1(pp)Pp1s125_88V2.1:Affinity Capture-MS	Pp1s131_6V2.1(pp)Pp1s125_88V2.1:Drosophila melanogaster
Pp1s131_6V2.1(pp)Pp1s13_128V2.1	Pp1s131_6V2.1	Pp1s13_128V2.1	22036573	Affinity Capture-MS	7227	BIOGRID	Drosophila melanogaster	Pp1s131_6V2.1(pp)Pp1s13_128V2.1:Affinity Capture-MS	Pp1s131_6V2.1(pp)Pp1s13_128V2.1:Drosophila melanogaster
Pp1s131_6V2.1(pp)Pp1s131_6V2.1	Pp1s131_6V2.1	Pp1s131_6V2.1	17570834	Positive Genetic	4932	BIOGRID	Saccharomyces cerevisiae	Pp1s131_6V2.1(pp)Pp1s131_6V2.1:Positive Genetic	Pp1s131_6V2.1(pp)Pp1s131_6V2.1:Saccharomyces cerevisiae
Pp1s131_70V2.1(pp)Pp1s100_110V2.1	Pp1s131_70V2.1	Pp1s100_110V2.1	17215245	NR	4932	BIOGRID	Saccharomyces cerevisiae	Pp1s131_70V2.1(pp)Pp1s100_110V2.1:NR	Pp1s131_70V2.1(pp)Pp1s100_110V2.1:Saccharomyces cerevisiae
Pp1s131_70V2.1(pp)Pp1s117_6V2.1	Pp1s131_70V2.1	Pp1s117_6V2.1	19547744	Two-hybrid	4896	BIOGRID	Schizosaccharomyes pombe	Pp1s131_70V2.1(pp)Pp1s117_6V2.1:Two-hybrid	Pp1s131_70V2.1(pp)Pp1s117_6V2.1:Schizosaccharomyes pombe
Pp1s131_70V2.1(pp)Pp1s120_160V2.1	Pp1s131_70V2.1	Pp1s120_160V2.1	16287844	NR	4932	BIOGRID	Saccharomyces cerevisiae	Pp1s131_70V2.1(pp)Pp1s120_160V2.1:NR	Pp1s131_70V2.1(pp)Pp1s120_160V2.1:Saccharomyces cerevisiae
Pp1s131_70V2.1(pp)Pp1s120_160V2.1	Pp1s131_70V2.1	Pp1s120_160V2.1	19129474	NR	4932	BIOGRID	Saccharomyces cerevisiae	Pp1s131_70V2.1(pp)Pp1s120_160V2.1:NR	Pp1s131_70V2.1(pp)Pp1s120_160V2.1:Saccharomyces cerevisiae
Pp1s131_70V2.1(pp)Pp1s120_160V2.1	Pp1s131_70V2.1	Pp1s120_160V2.1	8910528	Affinity Capture-MS	4932	BIOGRID	Saccharomyces cerevisiae	Pp1s131_70V2.1(pp)Pp1s120_160V2.1:Affinity Capture-MS	Pp1s131_70V2.1(pp)Pp1s120_160V2.1:Saccharomyces cerevisiae
Pp1s131_70V2.1(pp)Pp1s131_70V2.1	Pp1s131_70V2.1	Pp1s131_70V2.1	1772629	NR	4932	BIOGRID	Saccharomyces cerevisiae	Pp1s131_70V2.1(pp)Pp1s131_70V2.1:NR	Pp1s131_70V2.1(pp)Pp1s131_70V2.1:Saccharomyces cerevisiae
Pp1s131_71V2.1(pp)Pp1s101_116V2.1	Pp1s131_71V2.1	Pp1s101_116V2.1	22863883	Affinity Capture-MS	9606	BIOGRID	Homo sapiens	Pp1s131_71V2.1(pp)Pp1s101_116V2.1:Affinity Capture-MS	Pp1s131_71V2.1(pp)Pp1s101_116V2.1:Homo sapiens
Pp1s131_71V2.1(pp)Pp1s113_30V2.1	Pp1s131_71V2.1	Pp1s113_30V2.1	22939629	Co-fractionation	9606	BIOGRID	Homo sapiens	Pp1s131_71V2.1(pp)Pp1s113_30V2.1:Co-fractionation	Pp1s131_71V2.1(pp)Pp1s113_30V2.1:Homo sapiens
Pp1s131_71V2.1(pp)Pp1s126_82V2.1	Pp1s131_71V2.1	Pp1s126_82V2.1	22939629	Co-fractionation	9606	BIOGRID	Homo sapiens	Pp1s131_71V2.1(pp)Pp1s126_82V2.1:Co-fractionation	Pp1s131_71V2.1(pp)Pp1s126_82V2.1:Homo sapiens
Pp1s131_73V2.1(pp)Pp1s1_313V2.1	Pp1s131_73V2.1	Pp1s1_313V2.1	17353931	Two-hybrid	4896	BIOGRID	Schizosaccharomyes pombe	Pp1s131_73V2.1(pp)Pp1s1_313V2.1:Two-hybrid	Pp1s131_73V2.1(pp)Pp1s1_313V2.1:Schizosaccharomyes pombe
Pp1s131_73V2.1(pp)Pp1s1_313V2.1	Pp1s131_73V2.1	Pp1s1_313V2.1	10873636	Affinity Capture-MS	4932	BIOGRID	Saccharomyces cerevisiae	Pp1s131_73V2.1(pp)Pp1s1_313V2.1:Affinity Capture-MS	Pp1s131_73V2.1(pp)Pp1s1_313V2.1:Saccharomyces cerevisiae
Pp1s131_73V2.1(pp)Pp1s1_313V2.1	Pp1s131_73V2.1	Pp1s1_313V2.1	11805826	NR	4932	BIOGRID	Saccharomyces cerevisiae	Pp1s131_73V2.1(pp)Pp1s1_313V2.1:NR	Pp1s131_73V2.1(pp)Pp1s1_313V2.1:Saccharomyces cerevisiae
Pp1s131_73V2.1(pp)Pp1s1_313V2.1	Pp1s131_73V2.1	Pp1s1_313V2.1	14759368	NR	4932	BIOGRID	Saccharomyces cerevisiae	Pp1s131_73V2.1(pp)Pp1s1_313V2.1:NR	Pp1s131_73V2.1(pp)Pp1s1_313V2.1:Saccharomyces cerevisiae
Pp1s131_73V2.1(pp)Pp1s1_313V2.1	Pp1s131_73V2.1	Pp1s1_313V2.1	15102831	NR	4932	BIOGRID	Saccharomyces cerevisiae	Pp1s131_73V2.1(pp)Pp1s1_313V2.1:NR	Pp1s131_73V2.1(pp)Pp1s1_313V2.1:Saccharomyces cerevisiae
Pp1s131_73V2.1(pp)Pp1s1_313V2.1	Pp1s131_73V2.1	Pp1s1_313V2.1	16429126	NR	4932	BIOGRID	Saccharomyces cerevisiae	Pp1s131_73V2.1(pp)Pp1s1_313V2.1:NR	Pp1s131_73V2.1(pp)Pp1s1_313V2.1:Saccharomyces cerevisiae
Pp1s131_73V2.1(pp)Pp1s1_313V2.1	Pp1s131_73V2.1	Pp1s1_313V2.1	16554755	NR	4932	BIOGRID	Saccharomyces cerevisiae	Pp1s131_73V2.1(pp)Pp1s1_313V2.1:NR	Pp1s131_73V2.1(pp)Pp1s1_313V2.1:Saccharomyces cerevisiae
Pp1s131_73V2.1(pp)Pp1s1_313V2.1	Pp1s131_73V2.1	Pp1s1_313V2.1	18467557	NR	4932	BIOGRID	Saccharomyces cerevisiae	Pp1s131_73V2.1(pp)Pp1s1_313V2.1:NR	Pp1s131_73V2.1(pp)Pp1s1_313V2.1:Saccharomyces cerevisiae
Pp1s131_73V2.1(pp)Pp1s1_313V2.1	Pp1s131_73V2.1	Pp1s1_313V2.1	9741626	NR	4932	BIOGRID	Saccharomyces cerevisiae	Pp1s131_73V2.1(pp)Pp1s1_313V2.1:NR	Pp1s131_73V2.1(pp)Pp1s1_313V2.1:Saccharomyces cerevisiae
Pp1s131_73V2.1(pp)Pp1s1_313V2.1	Pp1s131_73V2.1	Pp1s1_313V2.1	17200106	Affinity Capture-MS	4932	DIP	Saccharomyces cerevisiae	Pp1s131_73V2.1(pp)Pp1s1_313V2.1:Affinity Capture-MS	Pp1s131_73V2.1(pp)Pp1s1_313V2.1:Saccharomyces cerevisiae
Pp1s131_73V2.1(pp)Pp1s1_313V2.1	Pp1s131_73V2.1	Pp1s1_313V2.1	17353931	Affinity Capture-MS	9606	BIOGRID	Homo sapiens	Pp1s131_73V2.1(pp)Pp1s1_313V2.1:Affinity Capture-MS	Pp1s131_73V2.1(pp)Pp1s1_313V2.1:Homo sapiens
Pp1s131_73V2.1(pp)Pp1s1_313V2.1	Pp1s131_73V2.1	Pp1s1_313V2.1	22863883	Affinity Capture-MS	9606	BIOGRID	Homo sapiens	Pp1s131_73V2.1(pp)Pp1s1_313V2.1:Affinity Capture-MS	Pp1s131_73V2.1(pp)Pp1s1_313V2.1:Homo sapiens
Pp1s131_73V2.1(pp)Pp1s1_313V2.1	Pp1s131_73V2.1	Pp1s1_313V2.1	22939629	Co-fractionation	9606	BIOGRID	Homo sapiens	Pp1s131_73V2.1(pp)Pp1s1_313V2.1:Co-fractionation	Pp1s131_73V2.1(pp)Pp1s1_313V2.1:Homo sapiens
Pp1s131_73V2.1(pp)Pp1s10_31V2.1	Pp1s131_73V2.1	Pp1s10_31V2.1	22863883	Affinity Capture-MS	9606	BIOGRID	Homo sapiens	Pp1s131_73V2.1(pp)Pp1s10_31V2.1:Affinity Capture-MS	Pp1s131_73V2.1(pp)Pp1s10_31V2.1:Homo sapiens
Pp1s131_73V2.1(pp)Pp1s101_33V2.1	Pp1s131_73V2.1	Pp1s101_33V2.1	17353931	NR	4932	intact	Saccharomyces cerevisiae	Pp1s131_73V2.1(pp)Pp1s101_33V2.1:NR	Pp1s131_73V2.1(pp)Pp1s101_33V2.1:Saccharomyces cerevisiae
Pp1s131_73V2.1(pp)Pp1s101_33V2.1	Pp1s131_73V2.1	Pp1s101_33V2.1	17353931	Affinity Capture-MS	9606	BIOGRID	Homo sapiens	Pp1s131_73V2.1(pp)Pp1s101_33V2.1:Affinity Capture-MS	Pp1s131_73V2.1(pp)Pp1s101_33V2.1:Homo sapiens
Pp1s131_73V2.1(pp)Pp1s101_33V2.1	Pp1s131_73V2.1	Pp1s101_33V2.1	22939629	Co-fractionation	9606	BIOGRID	Homo sapiens	Pp1s131_73V2.1(pp)Pp1s101_33V2.1:Co-fractionation	Pp1s131_73V2.1(pp)Pp1s101_33V2.1:Homo sapiens
Pp1s131_73V2.1(pp)Pp1s114_144V2.1	Pp1s131_73V2.1	Pp1s114_144V2.1	16429126	Positive Genetic	4932	intact	Saccharomyces cerevisiae	Pp1s131_73V2.1(pp)Pp1s114_144V2.1:Positive Genetic	Pp1s131_73V2.1(pp)Pp1s114_144V2.1:Saccharomyces cerevisiae
Pp1s131_73V2.1(pp)Pp1s114_57V2.1	Pp1s131_73V2.1	Pp1s114_57V2.1	16429126	Negative Genetic	4896	BIOGRID	Schizosaccharomyes pombe	Pp1s131_73V2.1(pp)Pp1s114_57V2.1:Negative Genetic	Pp1s131_73V2.1(pp)Pp1s114_57V2.1:Schizosaccharomyes pombe
Pp1s131_73V2.1(pp)Pp1s114_57V2.1	Pp1s131_73V2.1	Pp1s114_57V2.1	16554755	Negative Genetic	4896	BIOGRID	Schizosaccharomyes pombe	Pp1s131_73V2.1(pp)Pp1s114_57V2.1:Negative Genetic	Pp1s131_73V2.1(pp)Pp1s114_57V2.1:Schizosaccharomyes pombe
Pp1s131_73V2.1(pp)Pp1s114_57V2.1	Pp1s131_73V2.1	Pp1s114_57V2.1	17200106	Negative Genetic	4896	BIOGRID	Schizosaccharomyes pombe	Pp1s131_73V2.1(pp)Pp1s114_57V2.1:Negative Genetic	Pp1s131_73V2.1(pp)Pp1s114_57V2.1:Schizosaccharomyes pombe
Pp1s131_73V2.1(pp)Pp1s114_57V2.1	Pp1s131_73V2.1	Pp1s114_57V2.1	17353931	NR	83333	BIOGRID	E. coli	Pp1s131_73V2.1(pp)Pp1s114_57V2.1:NR	Pp1s131_73V2.1(pp)Pp1s114_57V2.1:E. coli
Pp1s131_73V2.1(pp)Pp1s114_57V2.1	Pp1s131_73V2.1	Pp1s114_57V2.1	17353931	Affinity Capture-MS	9606	BIOGRID	Homo sapiens	Pp1s131_73V2.1(pp)Pp1s114_57V2.1:Affinity Capture-MS	Pp1s131_73V2.1(pp)Pp1s114_57V2.1:Homo sapiens
Pp1s131_73V2.1(pp)Pp1s114_57V2.1	Pp1s131_73V2.1	Pp1s114_57V2.1	22939629	Co-fractionation	9606	BIOGRID	Homo sapiens	Pp1s131_73V2.1(pp)Pp1s114_57V2.1:Co-fractionation	Pp1s131_73V2.1(pp)Pp1s114_57V2.1:Homo sapiens
Pp1s131_73V2.1(pp)Pp1s114_57V2.1	Pp1s131_73V2.1	Pp1s114_57V2.1	22863883	Affinity Capture-MS	9606	BIOGRID	Homo sapiens	Pp1s131_73V2.1(pp)Pp1s114_57V2.1:Affinity Capture-MS	Pp1s131_73V2.1(pp)Pp1s114_57V2.1:Homo sapiens
Pp1s131_73V2.1(pp)Pp1s12_202V2.1	Pp1s131_73V2.1	Pp1s12_202V2.1	16429126	NR	4932	BIOGRID	Saccharomyces cerevisiae	Pp1s131_73V2.1(pp)Pp1s12_202V2.1:NR	Pp1s131_73V2.1(pp)Pp1s12_202V2.1:Saccharomyces cerevisiae
Pp1s131_73V2.1(pp)Pp1s12_202V2.1	Pp1s131_73V2.1	Pp1s12_202V2.1	16554755	Affinity Capture-MS	4932	BIOGRID	Saccharomyces cerevisiae	Pp1s131_73V2.1(pp)Pp1s12_202V2.1:Affinity Capture-MS	Pp1s131_73V2.1(pp)Pp1s12_202V2.1:Saccharomyces cerevisiae
Pp1s131_73V2.1(pp)Pp1s12_202V2.1	Pp1s131_73V2.1	Pp1s12_202V2.1	17200106	NR	4932	BIOGRID	Saccharomyces cerevisiae	Pp1s131_73V2.1(pp)Pp1s12_202V2.1:NR	Pp1s131_73V2.1(pp)Pp1s12_202V2.1:Saccharomyces cerevisiae
Pp1s131_73V2.1(pp)Pp1s12_202V2.1	Pp1s131_73V2.1	Pp1s12_202V2.1	17353931	Affinity Capture-MS	4932	BIOGRID	Saccharomyces cerevisiae	Pp1s131_73V2.1(pp)Pp1s12_202V2.1:Affinity Capture-MS	Pp1s131_73V2.1(pp)Pp1s12_202V2.1:Saccharomyces cerevisiae
Pp1s131_73V2.1(pp)Pp1s12_349V2.1	Pp1s131_73V2.1	Pp1s12_349V2.1	22939629	Co-fractionation	9606	BIOGRID	Homo sapiens	Pp1s131_73V2.1(pp)Pp1s12_349V2.1:Co-fractionation	Pp1s131_73V2.1(pp)Pp1s12_349V2.1:Homo sapiens
Pp1s131_73V2.1(pp)Pp1s122_48V2.1	Pp1s131_73V2.1	Pp1s122_48V2.1	11595789	Affinity Capture-MS	284812	BIOGRID	Schizosaccharomyes pombe	Pp1s131_73V2.1(pp)Pp1s122_48V2.1:Affinity Capture-MS	Pp1s131_73V2.1(pp)Pp1s122_48V2.1:Schizosaccharomyes pombe
Pp1s131_73V2.1(pp)Pp1s129_198V2.1	Pp1s131_73V2.1	Pp1s129_198V2.1	16429126	Two-hybrid	4932	BIOGRID	Saccharomyces cerevisiae	Pp1s131_73V2.1(pp)Pp1s129_198V2.1:Two-hybrid	Pp1s131_73V2.1(pp)Pp1s129_198V2.1:Saccharomyces cerevisiae
Pp1s131_73V2.1(pp)Pp1s129_198V2.1	Pp1s131_73V2.1	Pp1s129_198V2.1	17353931	Negative Genetic	4932	BIOGRID	Saccharomyces cerevisiae	Pp1s131_73V2.1(pp)Pp1s129_198V2.1:Negative Genetic	Pp1s131_73V2.1(pp)Pp1s129_198V2.1:Saccharomyces cerevisiae
Pp1s131_73V2.1(pp)Pp1s129_198V2.1	Pp1s131_73V2.1	Pp1s129_198V2.1	17200106	Negative Genetic	4932	intact	Saccharomyces cerevisiae	Pp1s131_73V2.1(pp)Pp1s129_198V2.1:Negative Genetic	Pp1s131_73V2.1(pp)Pp1s129_198V2.1:Saccharomyces cerevisiae
Pp1s131_73V2.1(pp)Pp1s129_198V2.1	Pp1s131_73V2.1	Pp1s129_198V2.1	17353931	Affinity Capture-MS	9606	BIOGRID	Homo sapiens	Pp1s131_73V2.1(pp)Pp1s129_198V2.1:Affinity Capture-MS	Pp1s131_73V2.1(pp)Pp1s129_198V2.1:Homo sapiens
Pp1s131_73V2.1(pp)Pp1s129_198V2.1	Pp1s131_73V2.1	Pp1s129_198V2.1	22939629	Co-fractionation	9606	BIOGRID	Homo sapiens	Pp1s131_73V2.1(pp)Pp1s129_198V2.1:Co-fractionation	Pp1s131_73V2.1(pp)Pp1s129_198V2.1:Homo sapiens
Pp1s131_73V2.1(pp)Pp1s13_312V2.1	Pp1s131_73V2.1	Pp1s13_312V2.1	11805826	NR	4932	BIOGRID	Saccharomyces cerevisiae	Pp1s131_73V2.1(pp)Pp1s13_312V2.1:NR	Pp1s131_73V2.1(pp)Pp1s13_312V2.1:Saccharomyces cerevisiae
Pp1s131_73V2.1(pp)Pp1s13_312V2.1	Pp1s131_73V2.1	Pp1s13_312V2.1	16429126	NR	4932	intact	Saccharomyces cerevisiae	Pp1s131_73V2.1(pp)Pp1s13_312V2.1:NR	Pp1s131_73V2.1(pp)Pp1s13_312V2.1:Saccharomyces cerevisiae
Pp1s131_73V2.1(pp)Pp1s130_204V2.1	Pp1s131_73V2.1	Pp1s130_204V2.1	22939629	Co-fractionation	9606	BIOGRID	Homo sapiens	Pp1s131_73V2.1(pp)Pp1s130_204V2.1:Co-fractionation	Pp1s131_73V2.1(pp)Pp1s130_204V2.1:Homo sapiens
Pp1s131_74V2.1(pp)Pp1s126_57V2.1	Pp1s131_74V2.1	Pp1s126_57V2.1	11389855	Affinity Capture-MS	4896	BIOGRID	Schizosaccharomyes pombe	Pp1s131_74V2.1(pp)Pp1s126_57V2.1:Affinity Capture-MS	Pp1s131_74V2.1(pp)Pp1s126_57V2.1:Schizosaccharomyes pombe
Pp1s131_74V2.1(pp)Pp1s126_57V2.1	Pp1s131_74V2.1	Pp1s126_57V2.1	11389855	Reconstituted Complex	9606	BIOGRID	Homo sapiens	Pp1s131_74V2.1(pp)Pp1s126_57V2.1:Reconstituted Complex	Pp1s131_74V2.1(pp)Pp1s126_57V2.1:Homo sapiens
Pp1s131_74V2.1(pp)Pp1s131_74V2.1	Pp1s131_74V2.1	Pp1s131_74V2.1	22036573	Affinity Capture-MS	7227	BIOGRID	Drosophila melanogaster	Pp1s131_74V2.1(pp)Pp1s131_74V2.1:Affinity Capture-MS	Pp1s131_74V2.1(pp)Pp1s131_74V2.1:Drosophila melanogaster
Pp1s131_7V2.1(pp)Pp1s1_538V2.1	Pp1s131_7V2.1	Pp1s1_538V2.1	9892665	Synthetic Rescue	9606	BIOGRID	Homo sapiens	Pp1s131_7V2.1(pp)Pp1s1_538V2.1:Synthetic Rescue	Pp1s131_7V2.1(pp)Pp1s1_538V2.1:Homo sapiens
Pp1s131_90V2.1(pp)Pp1s109_262V2.1	Pp1s131_90V2.1	Pp1s109_262V2.1	18818364	Negative Genetic	4896	BIOGRID	Schizosaccharomyes pombe	Pp1s131_90V2.1(pp)Pp1s109_262V2.1:Negative Genetic	Pp1s131_90V2.1(pp)Pp1s109_262V2.1:Schizosaccharomyes pombe
Pp1s131_92V2.1(pp)Pp1s131_92V2.1	Pp1s131_92V2.1	Pp1s131_92V2.1	16189514	NR	4932	BIOGRID	Saccharomyces cerevisiae	Pp1s131_92V2.1(pp)Pp1s131_92V2.1:NR	Pp1s131_92V2.1(pp)Pp1s131_92V2.1:Saccharomyces cerevisiae
Pp1s131_92V2.1(pp)Pp1s131_92V2.1	Pp1s131_92V2.1	Pp1s131_92V2.1	16189514	Two-hybrid	9606	BIOGRID	Homo sapiens	Pp1s131_92V2.1(pp)Pp1s131_92V2.1:Two-hybrid	Pp1s131_92V2.1(pp)Pp1s131_92V2.1:Homo sapiens
Pp1s131_9V2.1(pp)Pp1s101_150V2.1	Pp1s131_9V2.1	Pp1s101_150V2.1	19549727	Two-hybrid	9606	BIOGRID	Homo sapiens	Pp1s131_9V2.1(pp)Pp1s101_150V2.1:Two-hybrid	Pp1s131_9V2.1(pp)Pp1s101_150V2.1:Homo sapiens
Pp1s131_9V2.1(pp)Pp1s131_9V2.1	Pp1s131_9V2.1	Pp1s131_9V2.1	12560552	Biochemical Activity	10090	BIOGRID	M. musculus	Pp1s131_9V2.1(pp)Pp1s131_9V2.1:Biochemical Activity	Pp1s131_9V2.1(pp)Pp1s131_9V2.1:M. musculus
Pp1s132_139V2.1(pp)Pp1s112_124V2.1	Pp1s132_139V2.1	Pp1s112_124V2.1	22863883	Affinity Capture-MS	9606	BIOGRID	Homo sapiens	Pp1s132_139V2.1(pp)Pp1s112_124V2.1:Affinity Capture-MS	Pp1s132_139V2.1(pp)Pp1s112_124V2.1:Homo sapiens
Pp1s132_139V2.1(pp)Pp1s124_170V2.1	Pp1s132_139V2.1	Pp1s124_170V2.1	22863883	Affinity Capture-MS	9606	BIOGRID	Homo sapiens	Pp1s132_139V2.1(pp)Pp1s124_170V2.1:Affinity Capture-MS	Pp1s132_139V2.1(pp)Pp1s124_170V2.1:Homo sapiens
Pp1s132_160V2.1(pp)Pp1s117_75V2.1	Pp1s132_160V2.1	Pp1s117_75V2.1	21189294	Affinity Capture-MS	3702	BIOGRID	A. thaliana	Pp1s132_160V2.1(pp)Pp1s117_75V2.1:Affinity Capture-MS	Pp1s132_160V2.1(pp)Pp1s117_75V2.1:A. thaliana
Pp1s132_164V2.1(pp)Pp1s1_538V2.1	Pp1s132_164V2.1	Pp1s1_538V2.1	16267556	NR	4932	intact	Saccharomyces cerevisiae	Pp1s132_164V2.1(pp)Pp1s1_538V2.1:NR	Pp1s132_164V2.1(pp)Pp1s1_538V2.1:Saccharomyces cerevisiae
Pp1s132_164V2.1(pp)Pp1s1_538V2.1	Pp1s132_164V2.1	Pp1s1_538V2.1	16267556	Two-hybrid	36329	BIOGRID	Plasmodium	Pp1s132_164V2.1(pp)Pp1s1_538V2.1:Two-hybrid	Pp1s132_164V2.1(pp)Pp1s1_538V2.1:Plasmodium
Pp1s132_166V2.1(pp)Pp1s10_303V2.1	Pp1s132_166V2.1	Pp1s10_303V2.1	15004009	Phenotypic Suppression	284812	BIOGRID	Schizosaccharomyes pombe	Pp1s132_166V2.1(pp)Pp1s10_303V2.1:Phenotypic Suppression	Pp1s132_166V2.1(pp)Pp1s10_303V2.1:Schizosaccharomyes pombe
Pp1s132_166V2.1(pp)Pp1s10_303V2.1	Pp1s132_166V2.1	Pp1s10_303V2.1	15004009	Reconstituted Complex	9606	BIOGRID	Homo sapiens	Pp1s132_166V2.1(pp)Pp1s10_303V2.1:Reconstituted Complex	Pp1s132_166V2.1(pp)Pp1s10_303V2.1:Homo sapiens
Pp1s132_166V2.1(pp)Pp1s129_145V2.1	Pp1s132_166V2.1	Pp1s129_145V2.1	14605208	Two-hybrid	7227	BIOGRID	Drosophila melanogaster	Pp1s132_166V2.1(pp)Pp1s129_145V2.1:Two-hybrid	Pp1s132_166V2.1(pp)Pp1s129_145V2.1:Drosophila melanogaster
Pp1s132_166V2.1(pp)Pp1s13_312V2.1	Pp1s132_166V2.1	Pp1s13_312V2.1	11250903	Two-hybrid	4896	BIOGRID	Schizosaccharomyes pombe	Pp1s132_166V2.1(pp)Pp1s13_312V2.1:Two-hybrid	Pp1s132_166V2.1(pp)Pp1s13_312V2.1:Schizosaccharomyes pombe
Pp1s132_166V2.1(pp)Pp1s13_312V2.1	Pp1s132_166V2.1	Pp1s13_312V2.1	11250903	Affinity Capture-Western	9606	BIOGRID	Homo sapiens	Pp1s132_166V2.1(pp)Pp1s13_312V2.1:Affinity Capture-Western	Pp1s132_166V2.1(pp)Pp1s13_312V2.1:Homo sapiens
Pp1s132_167V2.1(pp)Pp1s114_69V2.1	Pp1s132_167V2.1	Pp1s114_69V2.1	17353931	Co-purification	284812	BIOGRID	Schizosaccharomyes pombe	Pp1s132_167V2.1(pp)Pp1s114_69V2.1:Co-purification	Pp1s132_167V2.1(pp)Pp1s114_69V2.1:Schizosaccharomyes pombe
Pp1s132_167V2.1(pp)Pp1s114_69V2.1	Pp1s132_167V2.1	Pp1s114_69V2.1	17353931	Affinity Capture-MS	9606	BIOGRID	Homo sapiens	Pp1s132_167V2.1(pp)Pp1s114_69V2.1:Affinity Capture-MS	Pp1s132_167V2.1(pp)Pp1s114_69V2.1:Homo sapiens
Pp1s132_167V2.1(pp)Pp1s127_27V2.1	Pp1s132_167V2.1	Pp1s127_27V2.1	17353931	Phenotypic Suppression	4932	intact	Saccharomyces cerevisiae	Pp1s132_167V2.1(pp)Pp1s127_27V2.1:Phenotypic Suppression	Pp1s132_167V2.1(pp)Pp1s127_27V2.1:Saccharomyces cerevisiae
Pp1s132_167V2.1(pp)Pp1s13_368V2.1	Pp1s132_167V2.1	Pp1s13_368V2.1	14690591	NR	9606	intact	Homo sapiens	Pp1s132_167V2.1(pp)Pp1s13_368V2.1:NR	Pp1s132_167V2.1(pp)Pp1s13_368V2.1:Homo sapiens
Pp1s132_175V2.1(pp)Pp1s1_313V2.1	Pp1s132_175V2.1	Pp1s1_313V2.1	16169070	NR	4932	intact	Saccharomyces cerevisiae	Pp1s132_175V2.1(pp)Pp1s1_313V2.1:NR	Pp1s132_175V2.1(pp)Pp1s1_313V2.1:Saccharomyces cerevisiae
Pp1s132_175V2.1(pp)Pp1s1_313V2.1	Pp1s132_175V2.1	Pp1s1_313V2.1	16169070	Two-hybrid	9606	BIOGRID	Homo sapiens	Pp1s132_175V2.1(pp)Pp1s1_313V2.1:Two-hybrid	Pp1s132_175V2.1(pp)Pp1s1_313V2.1:Homo sapiens
Pp1s132_175V2.1(pp)Pp1s102_132V2.1	Pp1s132_175V2.1	Pp1s102_132V2.1	16169070	Two-hybrid	9606	BIOGRID	Homo sapiens	Pp1s132_175V2.1(pp)Pp1s102_132V2.1:Two-hybrid	Pp1s132_175V2.1(pp)Pp1s102_132V2.1:Homo sapiens
Pp1s132_175V2.1(pp)Pp1s108_177V2.1	Pp1s132_175V2.1	Pp1s108_177V2.1	16169070	Affinity Capture-MS	4932	BIOGRID	Saccharomyces cerevisiae	Pp1s132_175V2.1(pp)Pp1s108_177V2.1:Affinity Capture-MS	Pp1s132_175V2.1(pp)Pp1s108_177V2.1:Saccharomyces cerevisiae
Pp1s132_175V2.1(pp)Pp1s108_177V2.1	Pp1s132_175V2.1	Pp1s108_177V2.1	16169070	Two-hybrid	9606	BIOGRID	Homo sapiens	Pp1s132_175V2.1(pp)Pp1s108_177V2.1:Two-hybrid	Pp1s132_175V2.1(pp)Pp1s108_177V2.1:Homo sapiens
Pp1s132_175V2.1(pp)Pp1s114_2V2.1	Pp1s132_175V2.1	Pp1s114_2V2.1	16169070	Two-hybrid	4896	BIOGRID	Schizosaccharomyes pombe	Pp1s132_175V2.1(pp)Pp1s114_2V2.1:Two-hybrid	Pp1s132_175V2.1(pp)Pp1s114_2V2.1:Schizosaccharomyes pombe
Pp1s132_175V2.1(pp)Pp1s12_261V2.1	Pp1s132_175V2.1	Pp1s12_261V2.1	18818364	Negative Genetic	4896	BIOGRID	Schizosaccharomyes pombe	Pp1s132_175V2.1(pp)Pp1s12_261V2.1:Negative Genetic	Pp1s132_175V2.1(pp)Pp1s12_261V2.1:Schizosaccharomyes pombe
Pp1s132_175V2.1(pp)Pp1s127_23V2.1	Pp1s132_175V2.1	Pp1s127_23V2.1	16169070	NR	4932	BIOGRID	Saccharomyces cerevisiae	Pp1s132_175V2.1(pp)Pp1s127_23V2.1:NR	Pp1s132_175V2.1(pp)Pp1s127_23V2.1:Saccharomyces cerevisiae
Pp1s132_175V2.1(pp)Pp1s127_23V2.1	Pp1s132_175V2.1	Pp1s127_23V2.1	15383276	NR	4932	intact	Saccharomyces cerevisiae	Pp1s132_175V2.1(pp)Pp1s127_23V2.1:NR	Pp1s132_175V2.1(pp)Pp1s127_23V2.1:Saccharomyces cerevisiae
Pp1s132_175V2.1(pp)Pp1s127_23V2.1	Pp1s132_175V2.1	Pp1s127_23V2.1	16169070	Two-hybrid	9606	BIOGRID	Homo sapiens	Pp1s132_175V2.1(pp)Pp1s127_23V2.1:Two-hybrid	Pp1s132_175V2.1(pp)Pp1s127_23V2.1:Homo sapiens
Pp1s132_175V2.1(pp)Pp1s127_23V2.1	Pp1s132_175V2.1	Pp1s127_23V2.1	15383276	Two-hybrid	9606	BIOGRID	Homo sapiens	Pp1s132_175V2.1(pp)Pp1s127_23V2.1:Two-hybrid	Pp1s132_175V2.1(pp)Pp1s127_23V2.1:Homo sapiens
Pp1s132_175V2.1(pp)Pp1s127_69V2.1	Pp1s132_175V2.1	Pp1s127_69V2.1	16169070	NR	4932	DIP	Saccharomyces cerevisiae	Pp1s132_175V2.1(pp)Pp1s127_69V2.1:NR	Pp1s132_175V2.1(pp)Pp1s127_69V2.1:Saccharomyces cerevisiae
Pp1s132_175V2.1(pp)Pp1s127_69V2.1	Pp1s132_175V2.1	Pp1s127_69V2.1	16169070	Two-hybrid	9606	BIOGRID	Homo sapiens	Pp1s132_175V2.1(pp)Pp1s127_69V2.1:Two-hybrid	Pp1s132_175V2.1(pp)Pp1s127_69V2.1:Homo sapiens
Pp1s132_175V2.1(pp)Pp1s128_126V2.1	Pp1s132_175V2.1	Pp1s128_126V2.1	16169070	NR	4932	BIOGRID	Saccharomyces cerevisiae	Pp1s132_175V2.1(pp)Pp1s128_126V2.1:NR	Pp1s132_175V2.1(pp)Pp1s128_126V2.1:Saccharomyces cerevisiae
Pp1s132_175V2.1(pp)Pp1s128_126V2.1	Pp1s132_175V2.1	Pp1s128_126V2.1	16169070	Two-hybrid	9606	BIOGRID	Homo sapiens	Pp1s132_175V2.1(pp)Pp1s128_126V2.1:Two-hybrid	Pp1s132_175V2.1(pp)Pp1s128_126V2.1:Homo sapiens
Pp1s132_175V2.1(pp)Pp1s132_175V2.1	Pp1s132_175V2.1	Pp1s132_175V2.1	10094407	Affinity Capture-MS	4932	intact	Saccharomyces cerevisiae	Pp1s132_175V2.1(pp)Pp1s132_175V2.1:Affinity Capture-MS	Pp1s132_175V2.1(pp)Pp1s132_175V2.1:Saccharomyces cerevisiae
Pp1s132_175V2.1(pp)Pp1s132_175V2.1	Pp1s132_175V2.1	Pp1s132_175V2.1	15383276	NR	4932	intact	Saccharomyces cerevisiae	Pp1s132_175V2.1(pp)Pp1s132_175V2.1:NR	Pp1s132_175V2.1(pp)Pp1s132_175V2.1:Saccharomyces cerevisiae
Pp1s132_175V2.1(pp)Pp1s132_175V2.1	Pp1s132_175V2.1	Pp1s132_175V2.1	10094407	Co-purification	9606	BIOGRID	Homo sapiens	Pp1s132_175V2.1(pp)Pp1s132_175V2.1:Co-purification	Pp1s132_175V2.1(pp)Pp1s132_175V2.1:Homo sapiens
Pp1s132_175V2.1(pp)Pp1s132_175V2.1	Pp1s132_175V2.1	Pp1s132_175V2.1	15383276	Two-hybrid	9606	BIOGRID	Homo sapiens	Pp1s132_175V2.1(pp)Pp1s132_175V2.1:Two-hybrid	Pp1s132_175V2.1(pp)Pp1s132_175V2.1:Homo sapiens
Pp1s132_176V2.1(pp)Pp1s107_171V2.1	Pp1s132_176V2.1	Pp1s107_171V2.1	18467557	Affinity Capture-MS	4932	BIOGRID	Saccharomyces cerevisiae	Pp1s132_176V2.1(pp)Pp1s107_171V2.1:Affinity Capture-MS	Pp1s132_176V2.1(pp)Pp1s107_171V2.1:Saccharomyces cerevisiae
Pp1s132_176V2.1(pp)Pp1s114_14V2.1	Pp1s132_176V2.1	Pp1s114_14V2.1	18467557	Affinity Capture-MS	4932	BIOGRID	Saccharomyces cerevisiae	Pp1s132_176V2.1(pp)Pp1s114_14V2.1:Affinity Capture-MS	Pp1s132_176V2.1(pp)Pp1s114_14V2.1:Saccharomyces cerevisiae
Pp1s132_176V2.1(pp)Pp1s132_176V2.1	Pp1s132_176V2.1	Pp1s132_176V2.1	18467557	Affinity Capture-MS	4932	BIOGRID	Saccharomyces cerevisiae	Pp1s132_176V2.1(pp)Pp1s132_176V2.1:Affinity Capture-MS	Pp1s132_176V2.1(pp)Pp1s132_176V2.1:Saccharomyces cerevisiae
Pp1s132_19V2.1(pp)Pp1s12_261V2.1	Pp1s132_19V2.1	Pp1s12_261V2.1	18818364	Positive Genetic	4932	BIOGRID	Saccharomyces cerevisiae	Pp1s132_19V2.1(pp)Pp1s12_261V2.1:Positive Genetic	Pp1s132_19V2.1(pp)Pp1s12_261V2.1:Saccharomyces cerevisiae
Pp1s132_58V2.1(pp)Pp1s101_150V2.1	Pp1s132_58V2.1	Pp1s101_150V2.1	15575970	Two-hybrid	7227	BIOGRID	Drosophila melanogaster	Pp1s132_58V2.1(pp)Pp1s101_150V2.1:Two-hybrid	Pp1s132_58V2.1(pp)Pp1s101_150V2.1:Drosophila melanogaster
Pp1s132_58V2.1(pp)Pp1s132_58V2.1	Pp1s132_58V2.1	Pp1s132_58V2.1	15575970	Two-hybrid	7227	BIOGRID	Drosophila melanogaster	Pp1s132_58V2.1(pp)Pp1s132_58V2.1:Two-hybrid	Pp1s132_58V2.1(pp)Pp1s132_58V2.1:Drosophila melanogaster
Pp1s132_62V2.1(pp)Pp1s114_160V2.1	Pp1s132_62V2.1	Pp1s114_160V2.1	22939629	Co-fractionation	9606	BIOGRID	Homo sapiens	Pp1s132_62V2.1(pp)Pp1s114_160V2.1:Co-fractionation	Pp1s132_62V2.1(pp)Pp1s114_160V2.1:Homo sapiens
Pp1s132_62V2.1(pp)Pp1s114_56V2.1	Pp1s132_62V2.1	Pp1s114_56V2.1	20093466	Two-hybrid	9606	BIOGRID	Homo sapiens	Pp1s132_62V2.1(pp)Pp1s114_56V2.1:Two-hybrid	Pp1s132_62V2.1(pp)Pp1s114_56V2.1:Homo sapiens
Pp1s132_93V2.1(pp)Pp1s10_31V2.1	Pp1s132_93V2.1	Pp1s10_31V2.1	22036573	Affinity Capture-MS	7227	BIOGRID	Drosophila melanogaster	Pp1s132_93V2.1(pp)Pp1s10_31V2.1:Affinity Capture-MS	Pp1s132_93V2.1(pp)Pp1s10_31V2.1:Drosophila melanogaster
Pp1s132_93V2.1(pp)Pp1s109_262V2.1	Pp1s132_93V2.1	Pp1s109_262V2.1	22036573	Affinity Capture-MS	7227	BIOGRID	Drosophila melanogaster	Pp1s132_93V2.1(pp)Pp1s109_262V2.1:Affinity Capture-MS	Pp1s132_93V2.1(pp)Pp1s109_262V2.1:Drosophila melanogaster
Pp1s132_93V2.1(pp)Pp1s132_93V2.1	Pp1s132_93V2.1	Pp1s132_93V2.1	9655342	Reconstituted Complex	4932	BIOGRID	Saccharomyces cerevisiae	Pp1s132_93V2.1(pp)Pp1s132_93V2.1:Reconstituted Complex	Pp1s132_93V2.1(pp)Pp1s132_93V2.1:Saccharomyces cerevisiae
Pp1s133_105V2.1(pp)Pp1s1_313V2.1	Pp1s133_105V2.1	Pp1s1_313V2.1	17314980	NR	4932	BIOGRID	Saccharomyces cerevisiae	Pp1s133_105V2.1(pp)Pp1s1_313V2.1:NR	Pp1s133_105V2.1(pp)Pp1s1_313V2.1:Saccharomyces cerevisiae
Pp1s133_105V2.1(pp)Pp1s10_303V2.1	Pp1s133_105V2.1	Pp1s10_303V2.1	11805826	Affinity Capture-Western	4896	BIOGRID	Schizosaccharomyes pombe	Pp1s133_105V2.1(pp)Pp1s10_303V2.1:Affinity Capture-Western	Pp1s133_105V2.1(pp)Pp1s10_303V2.1:Schizosaccharomyes pombe
Pp1s133_105V2.1(pp)Pp1s10_303V2.1	Pp1s133_105V2.1	Pp1s10_303V2.1	16429126	Two-hybrid	4932	intact	Saccharomyces cerevisiae	Pp1s133_105V2.1(pp)Pp1s10_303V2.1:Two-hybrid	Pp1s133_105V2.1(pp)Pp1s10_303V2.1:Saccharomyces cerevisiae
Pp1s133_105V2.1(pp)Pp1s10_99V2.1	Pp1s133_105V2.1	Pp1s10_99V2.1	16429126	NR	4932	intact	Saccharomyces cerevisiae	Pp1s133_105V2.1(pp)Pp1s10_99V2.1:NR	Pp1s133_105V2.1(pp)Pp1s10_99V2.1:Saccharomyces cerevisiae
Pp1s133_105V2.1(pp)Pp1s100_110V2.1	Pp1s133_105V2.1	Pp1s100_110V2.1	16429126	Two-hybrid	4932	intact	Saccharomyces cerevisiae	Pp1s133_105V2.1(pp)Pp1s100_110V2.1:Two-hybrid	Pp1s133_105V2.1(pp)Pp1s100_110V2.1:Saccharomyces cerevisiae
Pp1s133_105V2.1(pp)Pp1s102_19V2.1	Pp1s133_105V2.1	Pp1s102_19V2.1	11805826	Reconstituted Complex	3702	BIOGRID	A. thaliana	Pp1s133_105V2.1(pp)Pp1s102_19V2.1:Reconstituted Complex	Pp1s133_105V2.1(pp)Pp1s102_19V2.1:A. thaliana
Pp1s133_105V2.1(pp)Pp1s102_19V2.1	Pp1s133_105V2.1	Pp1s102_19V2.1	16429126	NR	9606	intact	Homo sapiens	Pp1s133_105V2.1(pp)Pp1s102_19V2.1:NR	Pp1s133_105V2.1(pp)Pp1s102_19V2.1:Homo sapiens
Pp1s133_105V2.1(pp)Pp1s11_3V2.1	Pp1s133_105V2.1	Pp1s11_3V2.1	16429126	PCA	10090	intact	M. musculus	Pp1s133_105V2.1(pp)Pp1s11_3V2.1:PCA	Pp1s133_105V2.1(pp)Pp1s11_3V2.1:M. musculus
Pp1s133_105V2.1(pp)Pp1s112_65V2.1	Pp1s133_105V2.1	Pp1s112_65V2.1	16429126	Affinity Capture-MS	9606	intact	Homo sapiens	Pp1s133_105V2.1(pp)Pp1s112_65V2.1:Affinity Capture-MS	Pp1s133_105V2.1(pp)Pp1s112_65V2.1:Homo sapiens
Pp1s133_105V2.1(pp)Pp1s113_1V2.1	Pp1s133_105V2.1	Pp1s113_1V2.1	18818364	Negative Genetic	4932	BIOGRID	Saccharomyces cerevisiae	Pp1s133_105V2.1(pp)Pp1s113_1V2.1:Negative Genetic	Pp1s133_105V2.1(pp)Pp1s113_1V2.1:Saccharomyces cerevisiae
Pp1s133_105V2.1(pp)Pp1s114_198V2.1	Pp1s133_105V2.1	Pp1s114_198V2.1	11805826	Dosage Rescue	4896	BIOGRID	Schizosaccharomyes pombe	Pp1s133_105V2.1(pp)Pp1s114_198V2.1:Dosage Rescue	Pp1s133_105V2.1(pp)Pp1s114_198V2.1:Schizosaccharomyes pombe
Pp1s133_105V2.1(pp)Pp1s114_198V2.1	Pp1s133_105V2.1	Pp1s114_198V2.1	16429126	Affinity Capture-MS	9606	intact	Homo sapiens	Pp1s133_105V2.1(pp)Pp1s114_198V2.1:Affinity Capture-MS	Pp1s133_105V2.1(pp)Pp1s114_198V2.1:Homo sapiens
Pp1s133_105V2.1(pp)Pp1s12_202V2.1	Pp1s133_105V2.1	Pp1s12_202V2.1	20093466	Phenotypic Enhancement	4932	BIOGRID	Saccharomyces cerevisiae	Pp1s133_105V2.1(pp)Pp1s12_202V2.1:Phenotypic Enhancement	Pp1s133_105V2.1(pp)Pp1s12_202V2.1:Saccharomyces cerevisiae
Pp1s133_105V2.1(pp)Pp1s12_349V2.1	Pp1s133_105V2.1	Pp1s12_349V2.1	11694505	Affinity Capture-Western	9606	BIOGRID	Homo sapiens	Pp1s133_105V2.1(pp)Pp1s12_349V2.1:Affinity Capture-Western	Pp1s133_105V2.1(pp)Pp1s12_349V2.1:Homo sapiens
Pp1s133_105V2.1(pp)Pp1s12_349V2.1	Pp1s133_105V2.1	Pp1s12_349V2.1	16554755	NR	9606	BIOGRID	Homo sapiens	Pp1s133_105V2.1(pp)Pp1s12_349V2.1:NR	Pp1s133_105V2.1(pp)Pp1s12_349V2.1:Homo sapiens
Pp1s133_105V2.1(pp)Pp1s12_349V2.1	Pp1s133_105V2.1	Pp1s12_349V2.1	17200106	Two-hybrid	9606	BIOGRID	Homo sapiens	Pp1s133_105V2.1(pp)Pp1s12_349V2.1:Two-hybrid	Pp1s133_105V2.1(pp)Pp1s12_349V2.1:Homo sapiens
Pp1s133_105V2.1(pp)Pp1s12_349V2.1	Pp1s133_105V2.1	Pp1s12_349V2.1	18373695	NR	9606	BIOGRID	Homo sapiens	Pp1s133_105V2.1(pp)Pp1s12_349V2.1:NR	Pp1s133_105V2.1(pp)Pp1s12_349V2.1:Homo sapiens
Pp1s133_105V2.1(pp)Pp1s12_349V2.1	Pp1s133_105V2.1	Pp1s12_349V2.1	11805826	Affinity Capture-MS	284812	BIOGRID	Schizosaccharomyes pombe	Pp1s133_105V2.1(pp)Pp1s12_349V2.1:Affinity Capture-MS	Pp1s133_105V2.1(pp)Pp1s12_349V2.1:Schizosaccharomyes pombe
Pp1s133_105V2.1(pp)Pp1s12_349V2.1	Pp1s133_105V2.1	Pp1s12_349V2.1	8858151	NR	284812	BIOGRID	Schizosaccharomyes pombe	Pp1s133_105V2.1(pp)Pp1s12_349V2.1:NR	Pp1s133_105V2.1(pp)Pp1s12_349V2.1:Schizosaccharomyes pombe
Pp1s133_105V2.1(pp)Pp1s12_349V2.1	Pp1s133_105V2.1	Pp1s12_349V2.1	16429126	Affinity Capture-MS	10090	intact	M. musculus	Pp1s133_105V2.1(pp)Pp1s12_349V2.1:Affinity Capture-MS	Pp1s133_105V2.1(pp)Pp1s12_349V2.1:M. musculus
Pp1s133_105V2.1(pp)Pp1s12_349V2.1	Pp1s133_105V2.1	Pp1s12_349V2.1	9427644	Affinity Capture-Western	9606	BIOGRID	Homo sapiens	Pp1s133_105V2.1(pp)Pp1s12_349V2.1:Affinity Capture-Western	Pp1s133_105V2.1(pp)Pp1s12_349V2.1:Homo sapiens
Pp1s133_105V2.1(pp)Pp1s12_368V2.1	Pp1s133_105V2.1	Pp1s12_368V2.1	16554755	NR	4932	BIOGRID	Saccharomyces cerevisiae	Pp1s133_105V2.1(pp)Pp1s12_368V2.1:NR	Pp1s133_105V2.1(pp)Pp1s12_368V2.1:Saccharomyces cerevisiae
Pp1s133_105V2.1(pp)Pp1s12_74V2.1	Pp1s133_105V2.1	Pp1s12_74V2.1	16429126	Negative Genetic	4932	intact	Saccharomyces cerevisiae	Pp1s133_105V2.1(pp)Pp1s12_74V2.1:Negative Genetic	Pp1s133_105V2.1(pp)Pp1s12_74V2.1:Saccharomyces cerevisiae
Pp1s133_105V2.1(pp)Pp1s123_120V2.1	Pp1s133_105V2.1	Pp1s123_120V2.1	16227570	Affinity Capture-MS	4932	BIOGRID	Saccharomyces cerevisiae	Pp1s133_105V2.1(pp)Pp1s123_120V2.1:Affinity Capture-MS	Pp1s133_105V2.1(pp)Pp1s123_120V2.1:Saccharomyces cerevisiae
Pp1s133_105V2.1(pp)Pp1s123_120V2.1	Pp1s133_105V2.1	Pp1s123_120V2.1	17015471	Affinity Capture-MS	4932	BIOGRID	Saccharomyces cerevisiae	Pp1s133_105V2.1(pp)Pp1s123_120V2.1:Affinity Capture-MS	Pp1s133_105V2.1(pp)Pp1s123_120V2.1:Saccharomyces cerevisiae
Pp1s133_105V2.1(pp)Pp1s13_110V2.1	Pp1s133_105V2.1	Pp1s13_110V2.1	10082517	Negative Genetic	4932	BIOGRID	Saccharomyces cerevisiae	Pp1s133_105V2.1(pp)Pp1s13_110V2.1:Negative Genetic	Pp1s133_105V2.1(pp)Pp1s13_110V2.1:Saccharomyces cerevisiae
Pp1s133_105V2.1(pp)Pp1s13_110V2.1	Pp1s133_105V2.1	Pp1s13_110V2.1	12379856	NR	4932	BIOGRID	Saccharomyces cerevisiae	Pp1s133_105V2.1(pp)Pp1s13_110V2.1:NR	Pp1s133_105V2.1(pp)Pp1s13_110V2.1:Saccharomyces cerevisiae
Pp1s133_105V2.1(pp)Pp1s13_110V2.1	Pp1s133_105V2.1	Pp1s13_110V2.1	16135807	NR	4932	BIOGRID	Saccharomyces cerevisiae	Pp1s133_105V2.1(pp)Pp1s13_110V2.1:NR	Pp1s133_105V2.1(pp)Pp1s13_110V2.1:Saccharomyces cerevisiae
Pp1s133_105V2.1(pp)Pp1s13_110V2.1	Pp1s133_105V2.1	Pp1s13_110V2.1	16648464	Biochemical Activity	3702	BIOGRID	A. thaliana	Pp1s133_105V2.1(pp)Pp1s13_110V2.1:Biochemical Activity	Pp1s133_105V2.1(pp)Pp1s13_110V2.1:A. thaliana
Pp1s133_105V2.1(pp)Pp1s13_312V2.1	Pp1s133_105V2.1	Pp1s13_312V2.1	16429126	NR	4932	intact	Saccharomyces cerevisiae	Pp1s133_105V2.1(pp)Pp1s13_312V2.1:NR	Pp1s133_105V2.1(pp)Pp1s13_312V2.1:Saccharomyces cerevisiae
Pp1s133_105V2.1(pp)Pp1s13_397V2.1	Pp1s133_105V2.1	Pp1s13_397V2.1	16429126	NR	284812	intact	Schizosaccharomyes pombe	Pp1s133_105V2.1(pp)Pp1s13_397V2.1:NR	Pp1s133_105V2.1(pp)Pp1s13_397V2.1:Schizosaccharomyes pombe
Pp1s133_105V2.1(pp)Pp1s131_70V2.1	Pp1s133_105V2.1	Pp1s131_70V2.1	19547744	Negative Genetic	4932	BIOGRID	Saccharomyces cerevisiae	Pp1s133_105V2.1(pp)Pp1s131_70V2.1:Negative Genetic	Pp1s133_105V2.1(pp)Pp1s131_70V2.1:Saccharomyces cerevisiae
Pp1s133_105V2.1(pp)Pp1s133_105V2.1	Pp1s133_105V2.1	Pp1s133_105V2.1	18818364	Negative Genetic	9606	BIOGRID	Homo sapiens	Pp1s133_105V2.1(pp)Pp1s133_105V2.1:Negative Genetic	Pp1s133_105V2.1(pp)Pp1s133_105V2.1:Homo sapiens
Pp1s133_105V2.1(pp)Pp1s133_105V2.1	Pp1s133_105V2.1	Pp1s133_105V2.1	16554755	Affinity Capture-MS	4932	BIOGRID	Saccharomyces cerevisiae	Pp1s133_105V2.1(pp)Pp1s133_105V2.1:Affinity Capture-MS	Pp1s133_105V2.1(pp)Pp1s133_105V2.1:Saccharomyces cerevisiae
Pp1s133_105V2.1(pp)Pp1s133_105V2.1	Pp1s133_105V2.1	Pp1s133_105V2.1	17200106	Negative Genetic	4932	BIOGRID	Saccharomyces cerevisiae	Pp1s133_105V2.1(pp)Pp1s133_105V2.1:Negative Genetic	Pp1s133_105V2.1(pp)Pp1s133_105V2.1:Saccharomyces cerevisiae
Pp1s133_105V2.1(pp)Pp1s133_105V2.1	Pp1s133_105V2.1	Pp1s133_105V2.1	17314980	Reconstituted Complex	4932	BIOGRID	Saccharomyces cerevisiae	Pp1s133_105V2.1(pp)Pp1s133_105V2.1:Reconstituted Complex	Pp1s133_105V2.1(pp)Pp1s133_105V2.1:Saccharomyces cerevisiae
Pp1s133_105V2.1(pp)Pp1s133_105V2.1	Pp1s133_105V2.1	Pp1s133_105V2.1	18458063	Biochemical Activity	4932	BIOGRID	Saccharomyces cerevisiae	Pp1s133_105V2.1(pp)Pp1s133_105V2.1:Biochemical Activity	Pp1s133_105V2.1(pp)Pp1s133_105V2.1:Saccharomyces cerevisiae
Pp1s133_105V2.1(pp)Pp1s133_105V2.1	Pp1s133_105V2.1	Pp1s133_105V2.1	18467557	Affinity Capture-MS	4932	BIOGRID	Saccharomyces cerevisiae	Pp1s133_105V2.1(pp)Pp1s133_105V2.1:Affinity Capture-MS	Pp1s133_105V2.1(pp)Pp1s133_105V2.1:Saccharomyces cerevisiae
Pp1s133_105V2.1(pp)Pp1s133_105V2.1	Pp1s133_105V2.1	Pp1s133_105V2.1	20093466	Affinity Capture-MS	4932	BIOGRID	Saccharomyces cerevisiae	Pp1s133_105V2.1(pp)Pp1s133_105V2.1:Affinity Capture-MS	Pp1s133_105V2.1(pp)Pp1s133_105V2.1:Saccharomyces cerevisiae
Pp1s133_105V2.1(pp)Pp1s133_105V2.1	Pp1s133_105V2.1	Pp1s133_105V2.1	8622646	Synthetic Lethality	4932	BIOGRID	Saccharomyces cerevisiae	Pp1s133_105V2.1(pp)Pp1s133_105V2.1:Synthetic Lethality	Pp1s133_105V2.1(pp)Pp1s133_105V2.1:Saccharomyces cerevisiae
Pp1s133_111V2.1(pp)Pp1s112_178V2.1	Pp1s133_111V2.1	Pp1s112_178V2.1	9475739	NR	4932	BIOGRID	Saccharomyces cerevisiae	Pp1s133_111V2.1(pp)Pp1s112_178V2.1:NR	Pp1s133_111V2.1(pp)Pp1s112_178V2.1:Saccharomyces cerevisiae
Pp1s133_111V2.1(pp)Pp1s112_178V2.1	Pp1s133_111V2.1	Pp1s112_178V2.1	9475739	Phenotypic Enhancement	7227	BIOGRID	Drosophila melanogaster	Pp1s133_111V2.1(pp)Pp1s112_178V2.1:Phenotypic Enhancement	Pp1s133_111V2.1(pp)Pp1s112_178V2.1:Drosophila melanogaster
Pp1s133_111V2.1(pp)Pp1s112_178V2.1	Pp1s133_111V2.1	Pp1s112_178V2.1	9475739	Phenotypic Suppression	7227	BIOGRID	Drosophila melanogaster	Pp1s133_111V2.1(pp)Pp1s112_178V2.1:Phenotypic Suppression	Pp1s133_111V2.1(pp)Pp1s112_178V2.1:Drosophila melanogaster
Pp1s133_111V2.1(pp)Pp1s112_198V2.1	Pp1s133_111V2.1	Pp1s112_198V2.1	15575970	NR	4932	BIOGRID	Saccharomyces cerevisiae	Pp1s133_111V2.1(pp)Pp1s112_198V2.1:NR	Pp1s133_111V2.1(pp)Pp1s112_198V2.1:Saccharomyces cerevisiae
Pp1s133_111V2.1(pp)Pp1s112_198V2.1	Pp1s133_111V2.1	Pp1s112_198V2.1	15575970	Two-hybrid	7227	BIOGRID	Drosophila melanogaster	Pp1s133_111V2.1(pp)Pp1s112_198V2.1:Two-hybrid	Pp1s133_111V2.1(pp)Pp1s112_198V2.1:Drosophila melanogaster
Pp1s133_111V2.1(pp)Pp1s131_151V2.1	Pp1s133_111V2.1	Pp1s131_151V2.1	11805047	NR	4932	BIOGRID	Saccharomyces cerevisiae	Pp1s133_111V2.1(pp)Pp1s131_151V2.1:NR	Pp1s133_111V2.1(pp)Pp1s131_151V2.1:Saccharomyces cerevisiae
Pp1s133_111V2.1(pp)Pp1s133_111V2.1	Pp1s133_111V2.1	Pp1s133_111V2.1	23615447	Two-hybrid	4896	BIOGRID	Schizosaccharomyes pombe	Pp1s133_111V2.1(pp)Pp1s133_111V2.1:Two-hybrid	Pp1s133_111V2.1(pp)Pp1s133_111V2.1:Schizosaccharomyes pombe
Pp1s133_38V2.1(pp)Pp1s100_110V2.1	Pp1s133_38V2.1	Pp1s100_110V2.1	16429126	Synthetic Growth Defect	4932	intact	Saccharomyces cerevisiae	Pp1s133_38V2.1(pp)Pp1s100_110V2.1:Synthetic Growth Defect	Pp1s133_38V2.1(pp)Pp1s100_110V2.1:Saccharomyces cerevisiae
Pp1s133_38V2.1(pp)Pp1s108_171V2.1	Pp1s133_38V2.1	Pp1s108_171V2.1	21705323	Reconstituted Complex	9606	BIOGRID	Homo sapiens	Pp1s133_38V2.1(pp)Pp1s108_171V2.1:Reconstituted Complex	Pp1s133_38V2.1(pp)Pp1s108_171V2.1:Homo sapiens
Pp1s133_38V2.1(pp)Pp1s124_3V2.1	Pp1s133_38V2.1	Pp1s124_3V2.1	16429126	Synthetic Rescue	4932	intact	Saccharomyces cerevisiae	Pp1s133_38V2.1(pp)Pp1s124_3V2.1:Synthetic Rescue	Pp1s133_38V2.1(pp)Pp1s124_3V2.1:Saccharomyces cerevisiae
Pp1s133_38V2.1(pp)Pp1s127_24V2.1	Pp1s133_38V2.1	Pp1s127_24V2.1	11805826	NR	4932	BIOGRID	Saccharomyces cerevisiae	Pp1s133_38V2.1(pp)Pp1s127_24V2.1:NR	Pp1s133_38V2.1(pp)Pp1s127_24V2.1:Saccharomyces cerevisiae
Pp1s133_38V2.1(pp)Pp1s127_24V2.1	Pp1s133_38V2.1	Pp1s127_24V2.1	12015307	Affinity Capture-MS	4932	BIOGRID	Saccharomyces cerevisiae	Pp1s133_38V2.1(pp)Pp1s127_24V2.1:Affinity Capture-MS	Pp1s133_38V2.1(pp)Pp1s127_24V2.1:Saccharomyces cerevisiae
Pp1s133_38V2.1(pp)Pp1s127_24V2.1	Pp1s133_38V2.1	Pp1s127_24V2.1	10878005	NR	4932	BIOGRID	Saccharomyces cerevisiae	Pp1s133_38V2.1(pp)Pp1s127_24V2.1:NR	Pp1s133_38V2.1(pp)Pp1s127_24V2.1:Saccharomyces cerevisiae
Pp1s133_38V2.1(pp)Pp1s127_24V2.1	Pp1s133_38V2.1	Pp1s127_24V2.1	12571237	NR	4932	BIOGRID	Saccharomyces cerevisiae	Pp1s133_38V2.1(pp)Pp1s127_24V2.1:NR	Pp1s133_38V2.1(pp)Pp1s127_24V2.1:Saccharomyces cerevisiae
Pp1s133_38V2.1(pp)Pp1s127_24V2.1	Pp1s133_38V2.1	Pp1s127_24V2.1	12665575	NR	4932	BIOGRID	Saccharomyces cerevisiae	Pp1s133_38V2.1(pp)Pp1s127_24V2.1:NR	Pp1s133_38V2.1(pp)Pp1s127_24V2.1:Saccharomyces cerevisiae
Pp1s133_38V2.1(pp)Pp1s127_24V2.1	Pp1s133_38V2.1	Pp1s127_24V2.1	14747467	NR	4932	BIOGRID	Saccharomyces cerevisiae	Pp1s133_38V2.1(pp)Pp1s127_24V2.1:NR	Pp1s133_38V2.1(pp)Pp1s127_24V2.1:Saccharomyces cerevisiae
Pp1s133_38V2.1(pp)Pp1s127_24V2.1	Pp1s133_38V2.1	Pp1s127_24V2.1	15824130	NR	4932	BIOGRID	Saccharomyces cerevisiae	Pp1s133_38V2.1(pp)Pp1s127_24V2.1:NR	Pp1s133_38V2.1(pp)Pp1s127_24V2.1:Saccharomyces cerevisiae
Pp1s133_38V2.1(pp)Pp1s127_24V2.1	Pp1s133_38V2.1	Pp1s127_24V2.1	16429126	NR	4932	BIOGRID	Saccharomyces cerevisiae	Pp1s133_38V2.1(pp)Pp1s127_24V2.1:NR	Pp1s133_38V2.1(pp)Pp1s127_24V2.1:Saccharomyces cerevisiae
Pp1s133_38V2.1(pp)Pp1s127_24V2.1	Pp1s133_38V2.1	Pp1s127_24V2.1	16554755	Affinity Capture-MS	4932	BIOGRID	Saccharomyces cerevisiae	Pp1s133_38V2.1(pp)Pp1s127_24V2.1:Affinity Capture-MS	Pp1s133_38V2.1(pp)Pp1s127_24V2.1:Saccharomyces cerevisiae
Pp1s133_38V2.1(pp)Pp1s127_24V2.1	Pp1s133_38V2.1	Pp1s127_24V2.1	16916794	Affinity Capture-MS	4932	BIOGRID	Saccharomyces cerevisiae	Pp1s133_38V2.1(pp)Pp1s127_24V2.1:Affinity Capture-MS	Pp1s133_38V2.1(pp)Pp1s127_24V2.1:Saccharomyces cerevisiae
Pp1s133_38V2.1(pp)Pp1s127_24V2.1	Pp1s133_38V2.1	Pp1s127_24V2.1	17200106	Affinity Capture-MS	4932	BIOGRID	Saccharomyces cerevisiae	Pp1s133_38V2.1(pp)Pp1s127_24V2.1:Affinity Capture-MS	Pp1s133_38V2.1(pp)Pp1s127_24V2.1:Saccharomyces cerevisiae
Pp1s133_38V2.1(pp)Pp1s127_24V2.1	Pp1s133_38V2.1	Pp1s127_24V2.1	19463834	NR	4932	BIOGRID	Saccharomyces cerevisiae	Pp1s133_38V2.1(pp)Pp1s127_24V2.1:NR	Pp1s133_38V2.1(pp)Pp1s127_24V2.1:Saccharomyces cerevisiae
Pp1s133_38V2.1(pp)Pp1s127_24V2.1	Pp1s133_38V2.1	Pp1s127_24V2.1	9792727	Affinity Capture-MS	4932	BIOGRID	Saccharomyces cerevisiae	Pp1s133_38V2.1(pp)Pp1s127_24V2.1:Affinity Capture-MS	Pp1s133_38V2.1(pp)Pp1s127_24V2.1:Saccharomyces cerevisiae
Pp1s133_38V2.1(pp)Pp1s127_24V2.1	Pp1s133_38V2.1	Pp1s127_24V2.1	11756442	NR	4932	DIP	Saccharomyces cerevisiae	Pp1s133_38V2.1(pp)Pp1s127_24V2.1:NR	Pp1s133_38V2.1(pp)Pp1s127_24V2.1:Saccharomyces cerevisiae
Pp1s133_38V2.1(pp)Pp1s127_24V2.1	Pp1s133_38V2.1	Pp1s127_24V2.1	15163346	Affinity Capture-MS	4932	DIP	Saccharomyces cerevisiae	Pp1s133_38V2.1(pp)Pp1s127_24V2.1:Affinity Capture-MS	Pp1s133_38V2.1(pp)Pp1s127_24V2.1:Saccharomyces cerevisiae
Pp1s133_38V2.1(pp)Pp1s127_24V2.1	Pp1s133_38V2.1	Pp1s127_24V2.1	18245343	NR	4932	DIP	Saccharomyces cerevisiae	Pp1s133_38V2.1(pp)Pp1s127_24V2.1:NR	Pp1s133_38V2.1(pp)Pp1s127_24V2.1:Saccharomyces cerevisiae
Pp1s133_38V2.1(pp)Pp1s127_24V2.1	Pp1s133_38V2.1	Pp1s127_24V2.1	10801849	Affinity Capture-Western	284812	intact	Schizosaccharomyes pombe	Pp1s133_38V2.1(pp)Pp1s127_24V2.1:Affinity Capture-Western	Pp1s133_38V2.1(pp)Pp1s127_24V2.1:Schizosaccharomyes pombe
Pp1s133_38V2.1(pp)Pp1s127_24V2.1	Pp1s133_38V2.1	Pp1s127_24V2.1	14681455	Two-hybrid	36329	intact	Plasmodium	Pp1s133_38V2.1(pp)Pp1s127_24V2.1:Two-hybrid	Pp1s133_38V2.1(pp)Pp1s127_24V2.1:Plasmodium
Pp1s133_38V2.1(pp)Pp1s127_24V2.1	Pp1s133_38V2.1	Pp1s127_24V2.1	14681455	NR	4932	intact	Saccharomyces cerevisiae	Pp1s133_38V2.1(pp)Pp1s127_24V2.1:NR	Pp1s133_38V2.1(pp)Pp1s127_24V2.1:Saccharomyces cerevisiae
Pp1s133_38V2.1(pp)Pp1s127_24V2.1	Pp1s133_38V2.1	Pp1s127_24V2.1	14681455	Affinity Capture-Western	4932	intact	Saccharomyces cerevisiae	Pp1s133_38V2.1(pp)Pp1s127_24V2.1:Affinity Capture-Western	Pp1s133_38V2.1(pp)Pp1s127_24V2.1:Saccharomyces cerevisiae
Pp1s133_38V2.1(pp)Pp1s127_24V2.1	Pp1s133_38V2.1	Pp1s127_24V2.1	14681455	Affinity Capture-MS	284812	intact	Schizosaccharomyes pombe	Pp1s133_38V2.1(pp)Pp1s127_24V2.1:Affinity Capture-MS	Pp1s133_38V2.1(pp)Pp1s127_24V2.1:Schizosaccharomyes pombe
Pp1s133_38V2.1(pp)Pp1s127_24V2.1	Pp1s133_38V2.1	Pp1s127_24V2.1	16369485	NR	4932	intact	Saccharomyces cerevisiae	Pp1s133_38V2.1(pp)Pp1s127_24V2.1:NR	Pp1s133_38V2.1(pp)Pp1s127_24V2.1:Saccharomyces cerevisiae
Pp1s133_38V2.1(pp)Pp1s127_24V2.1	Pp1s133_38V2.1	Pp1s127_24V2.1	18851837	NR	4932	intact	Saccharomyces cerevisiae	Pp1s133_38V2.1(pp)Pp1s127_24V2.1:NR	Pp1s133_38V2.1(pp)Pp1s127_24V2.1:Saccharomyces cerevisiae
Pp1s133_38V2.1(pp)Pp1s127_24V2.1	Pp1s133_38V2.1	Pp1s127_24V2.1	22718908	Synthetic Rescue	4896	BIOGRID	Schizosaccharomyes pombe	Pp1s133_38V2.1(pp)Pp1s127_24V2.1:Synthetic Rescue	Pp1s133_38V2.1(pp)Pp1s127_24V2.1:Schizosaccharomyes pombe
Pp1s133_38V2.1(pp)Pp1s127_24V2.1	Pp1s133_38V2.1	Pp1s127_24V2.1	22939629	Co-fractionation	9606	BIOGRID	Homo sapiens	Pp1s133_38V2.1(pp)Pp1s127_24V2.1:Co-fractionation	Pp1s133_38V2.1(pp)Pp1s127_24V2.1:Homo sapiens
Pp1s133_38V2.1(pp)Pp1s127_24V2.1	Pp1s133_38V2.1	Pp1s127_24V2.1	22718908	Affinity Capture-Western	4896	BIOGRID	Schizosaccharomyes pombe	Pp1s133_38V2.1(pp)Pp1s127_24V2.1:Affinity Capture-Western	Pp1s133_38V2.1(pp)Pp1s127_24V2.1:Schizosaccharomyes pombe
Pp1s133_38V2.1(pp)Pp1s127_24V2.1	Pp1s133_38V2.1	Pp1s127_24V2.1	21705323	Co-fractionation	9606	BIOGRID	Homo sapiens	Pp1s133_38V2.1(pp)Pp1s127_24V2.1:Co-fractionation	Pp1s133_38V2.1(pp)Pp1s127_24V2.1:Homo sapiens
Pp1s133_38V2.1(pp)Pp1s127_24V2.1	Pp1s133_38V2.1	Pp1s127_24V2.1	21705323	Reconstituted Complex	9606	BIOGRID	Homo sapiens	Pp1s133_38V2.1(pp)Pp1s127_24V2.1:Reconstituted Complex	Pp1s133_38V2.1(pp)Pp1s127_24V2.1:Homo sapiens
Pp1s133_38V2.1(pp)Pp1s130_189V2.1	Pp1s133_38V2.1	Pp1s130_189V2.1	18667534	Synthetic Rescue	7227	BIOGRID	Drosophila melanogaster	Pp1s133_38V2.1(pp)Pp1s130_189V2.1:Synthetic Rescue	Pp1s133_38V2.1(pp)Pp1s130_189V2.1:Drosophila melanogaster
Pp1s133_38V2.1(pp)Pp1s130_189V2.1	Pp1s133_38V2.1	Pp1s130_189V2.1	18667534	Phenotypic Enhancement	4896	BIOGRID	Schizosaccharomyes pombe	Pp1s133_38V2.1(pp)Pp1s130_189V2.1:Phenotypic Enhancement	Pp1s133_38V2.1(pp)Pp1s130_189V2.1:Schizosaccharomyes pombe
Pp1s133_38V2.1(pp)Pp1s133_38V2.1	Pp1s133_38V2.1	Pp1s133_38V2.1	9792727	Affinity Capture-MS	4932	BIOGRID	Saccharomyces cerevisiae	Pp1s133_38V2.1(pp)Pp1s133_38V2.1:Affinity Capture-MS	Pp1s133_38V2.1(pp)Pp1s133_38V2.1:Saccharomyces cerevisiae
Pp1s133_40V2.1(pp)Pp1s1_808V2.1	Pp1s133_40V2.1	Pp1s1_808V2.1	19782028	Affinity Capture-MS	7227	BIOGRID	Drosophila melanogaster	Pp1s133_40V2.1(pp)Pp1s1_808V2.1:Affinity Capture-MS	Pp1s133_40V2.1(pp)Pp1s1_808V2.1:Drosophila melanogaster
Pp1s133_40V2.1(pp)Pp1s114_177V2.1	Pp1s133_40V2.1	Pp1s114_177V2.1	22036573	Affinity Capture-MS	7227	BIOGRID	Drosophila melanogaster	Pp1s133_40V2.1(pp)Pp1s114_177V2.1:Affinity Capture-MS	Pp1s133_40V2.1(pp)Pp1s114_177V2.1:Drosophila melanogaster
Pp1s133_46V2.1(pp)Pp1s102_81V2.1	Pp1s133_46V2.1	Pp1s102_81V2.1	20360068	Affinity Capture-MS	10090	BIOGRID	M. musculus	Pp1s133_46V2.1(pp)Pp1s102_81V2.1:Affinity Capture-MS	Pp1s133_46V2.1(pp)Pp1s102_81V2.1:M. musculus
Pp1s133_46V2.1(pp)Pp1s122_9V2.1	Pp1s133_46V2.1	Pp1s122_9V2.1	20360068	Affinity Capture-MS	10090	BIOGRID	M. musculus	Pp1s133_46V2.1(pp)Pp1s122_9V2.1:Affinity Capture-MS	Pp1s133_46V2.1(pp)Pp1s122_9V2.1:M. musculus
Pp1s133_49V2.1(pp)Pp1s133_49V2.1	Pp1s133_49V2.1	Pp1s133_49V2.1	14973045	NR	3702	BIOGRID	A. thaliana	Pp1s133_49V2.1(pp)Pp1s133_49V2.1:NR	Pp1s133_49V2.1(pp)Pp1s133_49V2.1:A. thaliana
Pp1s133_57V2.1(pp)Pp1s133_57V2.1	Pp1s133_57V2.1	Pp1s133_57V2.1	9342315	Two-hybrid	4932	BIOGRID	Saccharomyces cerevisiae	Pp1s133_57V2.1(pp)Pp1s133_57V2.1:Two-hybrid	Pp1s133_57V2.1(pp)Pp1s133_57V2.1:Saccharomyces cerevisiae
Pp1s133_71V2.1(pp)Pp1s129_145V2.1	Pp1s133_71V2.1	Pp1s129_145V2.1	14605208	Two-hybrid	7227	BIOGRID	Drosophila melanogaster	Pp1s133_71V2.1(pp)Pp1s129_145V2.1:Two-hybrid	Pp1s133_71V2.1(pp)Pp1s129_145V2.1:Drosophila melanogaster
Pp1s133_90V2.1(pp)Pp1s133_90V2.1	Pp1s133_90V2.1	Pp1s133_90V2.1	11805826	NR	4932	intact	Saccharomyces cerevisiae	Pp1s133_90V2.1(pp)Pp1s133_90V2.1:NR	Pp1s133_90V2.1(pp)Pp1s133_90V2.1:Saccharomyces cerevisiae
Pp1s133_95V2.1(pp)Pp1s10_99V2.1	Pp1s133_95V2.1	Pp1s10_99V2.1	17200106	Two-hybrid	9606	BIOGRID	Homo sapiens	Pp1s133_95V2.1(pp)Pp1s10_99V2.1:Two-hybrid	Pp1s133_95V2.1(pp)Pp1s10_99V2.1:Homo sapiens
Pp1s133_95V2.1(pp)Pp1s101_72V2.1	Pp1s133_95V2.1	Pp1s101_72V2.1	17200106	NR	9606	BIOGRID	Homo sapiens	Pp1s133_95V2.1(pp)Pp1s101_72V2.1:NR	Pp1s133_95V2.1(pp)Pp1s101_72V2.1:Homo sapiens
[truncated: 102,602 more rows]

## Sheet: Unique interactions and CV
Unique ID	InteractorA	InteractorB	Number of references	Confidence Value
[truncated: 67,743 more rows]

[truncated: 5 more sheets: Stats, Unique Experiment Matrix, Unique species matrix, Hub size, Interactions-Exp]
