# Supplementary material for: Predicted protein-protein interactions in the moss Physcomitrella patens: a new bioinformatic resource
Source: BMC Bioinformatics. 2015 Mar 16;16(1):89. doi: 10.1186/s12859-015-0524-1 (PMC4384322; doi:10.1186/s12859-015-0524-1)
Supplement: Additional file 3: Table S2. — Moss Ortholog Database. [file 12859_2015_524_MOESM3_ESM.xlsx]

## Sheet: Arabidopsis
Moss ID	Arabidopsis Ortholog
Pp1s65_234V2.1	AT2G17930
Pp1s101_7V2.1	AT1G80070
Pp1s31_211V2.1	AT3G02260
Pp1s78_161V2.1	AT5G23110
Pp1s314_25V2.1	AT1G48090
Pp1s53_80V2.1	AT1G03060
Pp1s93_129V2.1	AT5G53460
Pp1s28_165V2.1	AT1G20960
Pp1s13_168V2.1	AT1G36160
Pp1s138_125V2.1	AT1G55860
Pp1s60_214V2.1	AT2G26890
Pp1s7_94V2.1	AT3G11130
Pp1s448_6V2.1	AT1G50030
Pp1s460_28V2.1	AT4G35800
Pp1s225_58V2.1	AT4G17140
Pp1s133_38V2.1	AT1G08260
Pp1s88_100V2.1	AT2G45540
Pp1s404_21V2.1	AT5G15680
Pp1s173_18V2.1	AT1G55350
Pp1s12_74V2.1	AT1G64790
Pp1s84_125V2.1	AT5G61140
Pp1s199_12V2.1	AT2G13680
Pp1s212_47V2.1	AT5G04140
Pp1s30_285V2.1	AT1G01040
Pp1s77_258V2.1	AT5G40820
Pp1s59_27V2.1	AT4G16340
Pp1s348_33V2.1	AT5G13630
Pp1s264_71V2.1	AT3G60860
Pp1s66_166V2.1	AT2G35630
Pp1s20_49V2.1	AT2G22125
Pp1s84_238V2.1	AT4G21710
Pp1s85_33V2.1	AT1G02080
Pp1s391_45V2.1	AT3G55200
Pp1s11_250V2.1	AT5G64270
Pp1s74_194V2.1	AT3G54280
Pp1s18_292V2.1	AT3G07160
Pp1s227_1V2.1	AT2G34660
Pp1s119_64V2.1	AT2G25320
Pp1s131_116V2.1	AT1G54560
Pp1s135_71V2.1	AT3G48190
Pp1s386_19V2.1	AT1G74260
Pp1s13_419V2.1	AT4G03550
Pp1s109_55V2.1	AT2G25730
Pp1s12_30V2.1	AT2G29940
Pp1s261_4V2.1	AT1G58250
Pp1s471_20V2.1	AT5G37830
Pp1s72_282V2.1	AT1G15210
Pp1s160_33V2.1	AT1G59870
Pp1s458_4V2.1	AT4G05420
Pp1s475_15V2.1	AT2G38770
Pp1s42_184V2.1	AT5G06600
Pp1s12_337V2.1	AT1G13980
Pp1s43_30V2.1	AT1G29900
Pp1s11_81V2.1	AT1G62020
Pp1s19_36V2.1	AT3G43300
Pp1s375_50V2.1	AT1G66950
Pp1s44_135V2.1	AT5G47010
Pp1s51_61V2.1	AT5G17020
Pp1s277_46V2.1	AT2G34680
Pp1s44_126V2.1	AT4G34890
Pp1s440_11V2.1	AT4G32700
Pp1s80_85V2.1	AT1G24706
Pp1s150_138V2.1	AT4G39850
Pp1s14_171V2.1	AT5G63960
Pp1s316_33V2.1	AT1G80490
Pp1s267_88V2.1	AT2G25660
Pp1s10_244V2.1	AT3G55410
Pp1s109_205V2.1	AT3G23890
Pp1s452_20V2.1	AT3G12810
Pp1s7_302V2.1	AT5G23630
Pp1s310_8V2.1	AT3G03050
Pp1s331_35V2.1	AT5G13010
Pp1s93_120V2.1	AT2G13370
Pp1s35_200V2.1	AT2G02560
Pp1s117_129V2.1	AT1G06220
Pp1s138_82V2.1	AT1G56070
Pp1s88_68V2.1	AT3G62010
Pp1s201_63V2.1	AT5G51200
Pp1s207_36V2.1	AT5G19820
Pp1s87_152V2.1	AT1G59820
Pp1s61_35V2.1	AT5G51660
Pp1s197_25V2.1	AT4G10320
Pp1s19_311V2.1	AT5G45140
Pp1s26_190V2.1	AT5G60040
Pp1s136_135V2.1	AT1G17500
Pp1s15_487V2.1	AT4G33010
Pp1s154_2V2.1	AT5G06120
Pp1s441_22V2.1	AT5G18410
Pp1s123_120V2.1	AT3G06400
Pp1s158_35V2.1	AT2G46020
Pp1s74_67V2.1	AT2G30110
Pp1s47_189V2.1	AT3G50590
Pp1s29_238V2.1	AT5G17420
Pp1s43_55V2.1	AT2G27210
Pp1s253_16V2.1	AT2G05710
Pp1s90_239V2.1	AT4G32410
Pp1s196_9V2.1	AT5G15450
Pp1s8_68V2.1	AT1G10760
Pp1s2_118V2.1	AT4G20850
Pp1s29_109V2.1	AT2G39480
Pp1s341_53V2.1	AT1G53310
Pp1s252_60V2.1	AT3G28860
Pp1s263_5V2.1	AT3G04240
Pp1s518_10V2.1	AT1G04120
Pp1s112_65V2.1	AT5G15070
Pp1s23_100V2.1	AT5G50920
Pp1s15_378V2.1	AT3G52140
Pp1s9_140V2.1	AT4G01800
Pp1s72_274V2.1	AT3G19170
Pp1s199_72V2.1	AT3G08850
Pp1s199_45V2.1	AT5G65930
Pp1s42_99V2.1	AT4G31480
Pp1s239_18V2.1	AT1G10130
Pp1s217_28V2.1	AT5G03340
Pp1s188_78V2.1	AT1G02520
Pp1s391_47V2.1	AT2G47000
Pp1s28_174V2.1	AT1G48410
Pp1s177_30V2.1	AT5G44240
Pp1s164_64V2.1	AT2G18790
Pp1s248_28V2.2	AT1G07810
Pp1s28_274V2.1	AT4G25960
Pp1s124_121V2.1	AT1G67140
Pp1s43_54V2.1	AT1G32490
Pp1s242_86V2.1	AT5G42390
Pp1s338_12V2.1	AT4G23460
Pp1s64_36V2.1	AT2G21790
Pp1s406_14V2.1	AT3G46960
Pp1s58_30V2.1	AT2G06990
Pp1s80_36V2.1	AT4G00900
Pp1s61_1V2.1	AT1G52360
Pp1s237_5V2.1	AT3G03380
Pp1s96_143V2.1	AT4G38350
Pp1s212_11V2.1	AT4G03430
Pp1s300_54V2.1	AT1G74310
Pp1s540_4V2.1	AT3G59140
Pp1s23_51V2.1	AT4G15530
Pp1s44_156V2.1	AT2G32730
Pp1s123_13V2.1	AT2G39260
Pp1s122_166V2.1	AT3G62700
Pp1s38_171V2.1	AT1G09620
Pp1s26_35V2.1	AT5G22780
Pp1s462_18V2.1	AT1G79000
Pp1s102_98V2.1	AT3G11964
Pp1s7_48V2.1	AT3G01780
Pp1s52_56V2.1	AT5G62410
Pp1s213_127V2.1	AT4G29380
Pp1s137_95V2.1	AT1G18270
Pp1s28_111V2.1	AT5G24710
Pp1s117_67V2.1	AT3G55160
Pp1s39_116V2.1	AT2G35110
Pp1s45_261V2.1	AT2G35110
Pp1s235_74V2.1	AT2G25170
Pp1s26_82V2.1	AT5G49030
Pp1s276_93V2.1	AT4G34450
Pp1s456_3V2.1	AT3G11540
Pp1s36_193V2.1	AT3G14270
Pp1s397_2V2.1	AT3G28345
Pp1s16_234V2.1	AT2G20190
Pp1s125_53V2.1	AT2G36810
Pp1s86_215V2.1	AT4G31160
Pp1s70_253V2.1	AT5G16715
Pp1s91_42V2.1	AT3G54670
Pp1s3_174V2.1	AT5G48600
Pp1s462_5V2.1	AT3G16785
Pp1s55_107V2.1	AT4G39450
Pp1s72_99V2.1	AT4G11800
Pp1s99_11V2.1	AT3G13530
Pp1s232_46V2.1	AT5G11700
Pp1s54_223V2.1	AT1G23230
Pp1s75_41V2.1	AT4G04350
Pp1s66_219V2.1	AT1G04920
Pp1s149_144V2.1	AT1G63770
Pp1s84_121V2.1	AT1G14610
Pp1s69_153V2.1	AT1G61850
Pp1s207_111V2.1	AT5G53480
Pp1s427_9V2.1	AT3G62310
Pp1s257_32V2.2	AT5G67100
Pp1s414_21V2.1	AT2G20580
Pp1s105_42V2.1	AT1G78920
Pp1s195_41V2.1	AT3G29320
Pp1s164_17V2.1	AT1G50200
Pp1s69_14V2.1	AT1G59760
Pp1s304_34V2.1	AT1G48650
Pp1s29_49V2.1	AT4G32180
Pp1s5_417V2.1	AT1G30450
Pp1s73_27V2.1	AT4G28080
Pp1s295_48V2.1	AT3G48110
Pp1s145_25V2.1	AT1G03190
Pp1s169_144V2.1	AT4G02570
Pp1s6_58V2.1	AT1G49040
Pp1s143_119V2.1	AT4G27640
Pp1s386_18V2.1	AT4G16130
Pp1s135_41V2.1	AT3G59770
Pp1s199_105V2.1	AT3G04740
Pp1s58_181V2.1	AT1G60490
Pp1s169_124V2.1	AT1G29940
Pp1s39_57V2.1	AT5G04930
Pp1s71_235V2.1	AT1G56500
Pp1s3_310V2.1	AT5G26570
Pp1s81_43V2.1	AT2G17510
Pp1s130_40V2.2	AT3G54440
Pp1s27_78V2.1	AT5G17920
Pp1s404_34V2.1	AT5G62670
Pp1s351_21V2.1	AT5G02500
Pp1s60_153V2.1	AT5G10470
Pp1s17_365V2.1	AT1G50360
Pp1s174_119V2.1	AT3G19960
Pp1s95_37V2.1	AT1G32750
Pp1s255_22V2.1	AT3G19040
Pp1s121_141V2.1	AT2G07680
Pp1s14_38V2.1	AT2G47390
Pp1s23_190V2.1	AT1G65440
Pp1s374_48V2.1	AT4G10710
Pp1s88_62V2.1	AT4G19710
Pp1s31_376V2.1	AT4G13610
Pp1s93_175V2.1	AT1G10490
Pp1s251_75V2.1	AT3G18524
Pp1s352_4V2.1	AT1G62750
Pp1s55_131V2.1	AT5G19660
Pp1s139_28V2.1	AT5G28740
Pp1s99_199V2.1	AT5G42620
Pp1s126_89V2.1	AT5G18700
Pp1s160_79V2.1	AT4G32820
Pp1s8_295V2.1	AT5G57110
Pp1s311_37V2.1	AT1G26830
Pp1s404_38V2.1	AT5G19690
Pp1s276_75V2.1	AT2G16950
Pp1s77_110V2.1	AT3G18290
Pp1s474_3V2.1	AT2G32000
Pp1s177_118V2.1	AT5G41370
Pp1s20_92V2.1	AT1G45332
Pp1s36_15V2.1	AT2G42490
Pp1s37_340V2.1	AT4G37640
Pp1s204_98V2.1	AT5G46210
Pp1s117_165V2.1	AT5G49930
Pp1s54_296V2.1	AT3G06010
Pp1s274_65V2.1	AT1G67550
Pp1s29_106V2.1	AT5G47040
Pp1s7_205V2.1	AT5G22800
Pp1s136_163V2.1	AT3G33530
Pp1s303_40V2.1	AT4G02280
Pp1s396_9V2.1	AT1G12470
Pp1s6_282V2.1	AT5G54440
Pp1s31_196V2.1	AT1G47550
Pp1s445_15V2.1	AT1G15690
Pp1s39_296V2.1	AT5G49810
Pp1s198_18V2.1	AT3G57060
Pp1s271_29V2.1	AT2G31660
Pp1s19_20V2.1	AT5G49430
Pp1s88_37V2.1	AT2G05170
Pp1s120_160V2.1	AT3G60750
Pp1s25_362V2.1	AT2G06210
Pp1s68_76V2.1	AT3G22980
Pp1s253_30V2.1	AT5G24740
Pp1s98_20V2.1	AT1G34130
Pp1s33_207V2.1	AT2G07050
Pp1s181_1V2.1	AT5G42020
Pp1s220_74V2.1	AT5G56000
Pp1s246_115V2.1	AT5G07350
Pp1s242_45V2.2	AT3G23640
Pp1s22_301V2.1	AT4G15560
Pp1s291_58V2.1	AT5G52640
Pp1s51_205V2.1	AT5G19420
Pp1s28_258V2.1	AT1G44900
Pp1s126_120V2.1	AT2G41790
Pp1s174_65V2.1	AT5G11040
Pp1s109_261V2.1	AT5G63840
Pp1s212_15V2.1	AT4G00450
Pp1s67_172V2.1	AT5G02310
Pp1s158_105V2.1	AT1G06720
Pp1s25_367V2.1	AT2G48060
Pp1s131_181V2.1	AT5G11490
Pp1s41_172V2.1	AT5G22750
Pp1s313_99V2.1	AT1G75850
Pp1s194_118V2.1	AT1G78570
Pp1s107_167V2.1	AT4G13780
Pp1s5_14V2.1	AT5G26860
Pp1s189_9V2.1	AT4G34100
Pp1s475_5V2.1	AT5G63920
Pp1s20_65V2.1	AT5G60600
Pp1s123_72V2.1	AT5G05560
Pp1s6_133V2.1	AT4G24280
Pp1s429_1V2.1	AT1G21650
Pp1s228_19V2.1	AT4G13750
Pp1s54_76V2.1	AT5G40480
Pp1s94_94V2.1	AT5G44790
Pp1s10_34V2.1	AT5G14950
Pp1s80_86V2.1	AT4G17770
Pp1s44_101V2.1	AT1G78900
Pp1s263_86V2.1	AT5G64070
Pp1s240_105V2.1	AT1G78580
Pp1s129_145V2.1	AT3G26720
Pp1s224_36V2.1	AT5G15400
Pp1s127_30V2.1	AT2G46520
Pp1s98_113V2.1	AT2G22010
Pp1s35_369V2.1	AT5G49460
Pp1s60_193V2.1	AT4G39080
Pp1s111_99V2.1	AT5G07280
Pp1s142_80V2.1	AT5G04360
Pp1s111_35V2.1	AT3G23510
Pp1s276_94V2.1	AT5G66760
Pp1s150_111V2.1	AT3G47730
Pp1s3_201V2.1	AT5G51070
Pp1s174_62V2.1	AT5G56730
Pp1s43_166V2.1	AT1G25350
Pp1s253_27V2.1	AT2G40840
Pp1s34_445V2.1	AT5G13390
Pp1s495_6V2.1	AT3G20630
Pp1s81_119V2.1	AT2G20050
Pp1s134_53V2.1	AT3G24180
Pp1s67_227V2.1	AT1G79930
Pp1s70_143V2.1	AT1G31730
Pp1s176_109V2.1	AT4G14160
Pp1s84_186V2.1	AT3G45780
Pp1s31_201V2.1	AT4G00630
Pp1s77_84V2.1	AT2G38280
Pp1s131_13V2.1	AT3G13670
Pp1s14_201V2.1	AT1G01950
Pp1s110_97V2.1	AT4G11420
Pp1s292_61V2.1	AT4G33090
Pp1s170_31V2.1	AT3G43600
Pp1s93_48V2.1	AT1G04580
Pp1s402_38V2.1	AT2G29630
Pp1s307_51V2.1	AT1G20920
Pp1s33_60V2.1	AT3G06810
Pp1s213_43V2.1	AT4G04920
Pp1s118_164V2.1	AT2G30950
Pp1s61_292V2.1	AT2G30800
Pp1s59_276V2.1	AT4G32640
Pp1s59_287V2.1	AT4G32640
Pp1s67_212V2.1	AT1G80410
Pp1s27_209V2.1	AT3G24190
Pp1s91_73V2.1	AT2G44900
Pp1s14_257V2.1	AT2G17820
Pp1s3_457V2.1	AT2G40770
Pp1s223_98V2.1	AT2G38020
Pp1s41_17V2.1	AT1G06900
Pp1s61_274V2.2	AT5G36880
Pp1s159_50V2.1	AT4G37870
Pp1s44_78V2.1	AT5G42270
Pp1s200_86V2.1	AT4G16310
Pp1s126_35V2.1	AT4G24190
Pp1s122_161V2.1	AT3G10690
Pp1s31_81V2.1	AT4G02060
Pp1s214_37V2.1	AT3G25800
Pp1s174_60V2.1	AT5G58140
Pp1s323_74V2.2	AT3G17850
Pp1s5_374V2.1	AT5G41770
Pp1s54_291V2.1	AT1G66340
Pp1s246_114V2.1	AT5G15700
Pp1s34_358V2.1	AT1G08600
Pp1s6_389V2.1	AT5G08650
Pp1s101_147V2.1	AT3G11960
Pp1s4_374V2.1	AT2G13440
Pp1s47_96V2.1	AT1G64550
Pp1s114_177V2.1	AT2G31320
Pp1s137_119V2.1	AT5G25060
Pp1s10_137V2.1	AT2G32810
Pp1s30_327V2.1	AT4G25540
Pp1s22_39V2.1	AT2G39800
Pp1s207_40V2.1	AT4G04940
Pp1s137_189V2.1	AT5G26240
Pp1s15_85V2.1	AT3G54460
Pp1s44_157V2.1	AT1G05910
Pp1s122_48V2.1	AT2G01690
Pp1s139_12V2.1	AT3G24090
Pp1s400_35V2.1	AT5G26830
Pp1s68_164V2.1	AT3G01380
Pp1s183_56V2.1	AT5G09590
Pp1s81_92V2.1	AT5G24810
Pp1s36_253V2.1	AT2G39930
Pp1s346_20V2.1	AT2G29080
Pp1s131_24V2.1	AT3G44600
Pp1s224_1V2.1	AT1G50480
Pp1s12_8V2.1	AT2G01980
Pp1s138_36V2.1	AT5G25780
Pp1s185_37V2.1	AT5G50320
Pp1s26_189V2.1	AT1G60070
Pp1s79_73V2.1	AT1G77760
Pp1s185_38V2.1	AT1G73960
Pp1s214_88V2.1	AT4G33150
Pp1s407_40V2.1	AT5G06970
Pp1s12_260V2.1	AT1G76140
Pp1s358_10V2.1	AT3G07100
Pp1s193_47V2.1	AT4G00800
Pp1s11_302V2.1	AT3G51770
Pp1s68_84V2.1	AT1G55090
Pp1s118_213V2.1	AT2G04030
Pp1s670_1V2.1	AT5G65110
Pp1s58_138V2.1	AT3G15730
Pp1s87_37V2.1	AT1G15440
Pp1s66_143V2.1	AT2G18760
Pp1s355_51V2.1	AT2G07690
Pp1s210_34V2.1	AT5G44635
Pp1s124_112V2.1	AT1G22620
Pp1s300_61V2.1	AT1G14830
Pp1s33_168V2.1	AT3G60190
Pp1s641_1V2.1	AT1G09770
Pp1s223_99V2.1	AT5G44800
Pp1s73_48V2.1	AT5G11560
Pp1s6_153V2.1	AT3G56150
Pp1s144_35V2.1	AT4G08350
Pp1s35_265V2.1	AT1G71820
Pp1s173_128V2.1	AT3G17205
Pp1s274_79V2.1	AT5G15920
Pp1s15_8V2.1	AT4G32880
Pp1s58_1V2.1	AT1G73430
Pp1s33_55V2.1	AT5G16210
Pp1s9_152V2.1	AT5G46280
Pp1s201_60V2.1	AT1G70070
Pp1s23_189V2.1	AT1G61010
Pp1s7_256V2.1	AT5G28350
Pp1s54_280V2.1	AT3G47890
Pp1s178_117V2.1	AT1G17230
Pp1s25_61V2.1	AT4G09020
Pp1s47_170V2.1	AT2G40730
Pp1s41_304V2.1	AT3G27730
Pp1s50_138V2.1	AT2G01830
Pp1s114_161V2.1	AT1G09010
Pp1s257_104V2.1	AT5G45380
Pp1s63_14V2.1	AT5G62230
Pp1s83_44V2.1	AT5G64940
Pp1s281_108V2.1	AT3G63460
Pp1s38_273V2.1	AT3G19720
Pp1s304_64V2.1	AT3G19720
Pp1s25_335V2.1	AT4G03200
Pp1s108_22V2.1	AT1G72560
Pp1s244_60V2.1	AT3G20780
Pp1s263_88V2.1	AT5G60790
Pp1s312_57V2.1	AT1G33390
Pp1s42_71V2.1	AT5G47820
Pp1s45_91V2.1	AT5G39900
Pp1s119_123V2.1	AT3G54540
Pp1s1_817V2.1	AT5G60700
Pp1s49_203V2.1	AT4G33650
Pp1s36_339V2.1	AT4G35790
Pp1s4_336V2.1	AT3G10380
Pp1s33_161V2.1	AT1G59610
Pp1s215_3V2.1	AT5G51280
Pp1s276_73V2.1	AT1G55490
Pp1s28_308V2.2	AT5G37510
Pp1s129_187V2.1	AT5G13650
Pp1s220_92V2.1	AT2G27460
Pp1s4_467V2.1	AT5G60740
Pp1s259_26V2.1	AT1G79690
Pp1s5_63V2.1	AT5G65700
Pp1s84_265V2.1	AT2G04842
Pp1s180_32V2.1	AT2G26140
Pp1s196_12V2.1	AT3G21540
Pp1s8_201V2.1	AT1G50500
Pp1s408_23V2.1	AT5G27600
Pp1s323_81V2.1	AT5G06680
Pp1s73_88V2.1	AT3G13772
Pp1s241_48V2.1	AT5G47690
Pp1s241_102V2.1	AT1G24510
Pp1s245_102V2.1	AT3G20720
Pp1s275_103V2.1	AT5G04130
Pp1s6_132V2.1	AT3G45850
Pp1s301_15V2.1	AT4G30790
Pp1s13_275V2.1	AT1G31810
Pp1s460_24V2.1	AT1G50840
Pp1s123_137V2.1	AT3G23940
Pp1s329_23V2.1	AT5G13690
Pp1s227_56V2.1	AT2G38010
Pp1s3_446V2.1	AT2G38010
Pp1s2_59V2.1	AT3G46740
Pp1s336_25V2.1	AT4G04910
Pp1s36_251V2.1	AT2G37040
Pp1s43_65V2.1	AT3G10340
Pp1s165_128V2.1	AT2G30070
Pp1s168_72V2.1	AT1G70730
Pp1s172_92V2.2	AT2G16440
Pp1s509_21V2.1	AT1G06950
Pp1s14_227V2.1	AT2G41620
Pp1s229_35V2.1	AT5G35970
Pp1s162_123V2.1	AT4G31590
Pp1s226_81V2.1	AT4G17380
Pp1s403_49V2.1	AT1G15130
Pp1s198_132V2.1	AT3G01720
Pp1s54_302V2.1	AT4G24620
Pp1s160_42V2.1	AT1G21730
Pp1s382_19V2.1	AT3G13870
Pp1s75_169V2.1	AT3G06860
Pp1s115_74V2.1	AT1G71270
Pp1s96_96V2.1	AT3G27325
Pp1s196_15V2.1	AT4G01810
Pp1s438_26V2.1	AT1G10950
Pp1s136_55V2.2	AT2G16640
Pp1s221_54V2.1	AT3G03790
Pp1s181_102V2.1	AT4G31390
Pp1s61_300V2.1	AT5G62600
Pp1s15_402V2.1	AT3G49600
Pp1s35_210V2.1	AT1G71830
Pp1s76_93V2.1	AT2G33730
Pp1s69_191V2.1	AT3G57880
Pp1s535_3V2.1	AT2G44160
Pp1s121_48V2.1	AT4G33520
Pp1s350_22V2.1	AT3G47340
Pp1s3_623V2.1	AT5G41150
Pp1s46_18V2.1	AT3G47790
Pp1s475_14V2.1	AT1G77590
Pp1s215_59V2.1	AT1G10170
Pp1s6_22V2.1	AT4G24610
Pp1s54_97V2.1	AT3G44530
Pp1s276_101V2.1	AT1G01220
Pp1s138_31V2.1	AT3G02530
Pp1s257_63V2.1	AT2G47330
Pp1s74_255V2.1	AT5G46070
Pp1s49_42V2.1	AT1G50920
Pp1s311_14V2.1	AT5G12370
Pp1s148_84V2.1	AT5G27970
Pp1s234_17V2.1	AT3G61650
Pp1s199_101V2.1	AT5G51820
Pp1s87_179V2.1	AT5G19330
Pp1s10_127V2.1	AT3G57520
Pp1s249_40V2.1	AT5G58270
Pp1s97_11V2.1	AT3G20050
Pp1s132_164V2.1	AT2G31060
Pp1s197_81V2.1	AT5G21930
Pp1s318_63V2.1	AT3G11830
Pp1s141_123V2.1	AT5G26360
Pp1s163_69V2.1	AT4G31120
Pp1s91_181V2.1	AT4G10770
Pp1s136_32V2.1	AT3G05040
Pp1s279_67V2.1	AT3G04490
Pp1s130_280V2.1	AT5G51430
Pp1s59_317V2.1	AT5G54960
Pp1s84_69V2.1	AT3G05090
Pp1s14_118V2.1	AT2G13540
Pp1s100_110V2.1	AT1G20260
Pp1s9_227V2.1	AT5G53170
Pp1s177_40V2.1	AT5G13300
Pp1s199_157V2.1	AT2G47980
Pp1s74_66V2.1	AT1G31480
Pp1s301_40V2.1	AT5G16750
Pp1s247_50V2.1	AT1G76820
Pp1s146_86V2.1	AT5G64580
Pp1s363_10V2.1	AT1G24190
Pp1s403_45V2.1	AT1G70060
Pp1s128_36V2.1	AT2G01970
Pp1s12_119V2.1	AT4G23940
Pp1s32_301V2.1	AT3G48560
Pp1s65_246V2.1	AT4G01400
Pp1s269_44V2.1	AT3G62360
Pp1s46_154V2.1	AT5G26710
Pp1s307_60V2.1	AT5G20890
Pp1s149_284V2.1	AT3G23990
Pp1s46_182V2.1	AT4G05320
Pp1s15_32V2.1	AT5G44180
Pp1s145_27V2.1	AT1G67930
Pp1s14_244V2.1	AT1G77550
Pp1s136_157V2.1	AT1G73720
Pp1s241_29V2.1	AT1G79940
Pp1s34_66V2.1	AT3G53180
Pp1s200_22V2.1	AT3G20440
Pp1s16_303V2.1	AT2G28000
Pp1s68_288V2.1	AT5G57590
Pp1s8_266V2.1	AT5G24260
Pp1s228_3V2.1	AT3G58610
Pp1s223_52V2.1	AT1G08130
Pp1s161_99V2.1	AT3G12670
Pp1s2_183V2.1	AT4G18240
Pp1s35_260V2.1	AT5G13680
Pp1s37_122V2.1	AT1G06290
Pp1s33_328V2.1	AT3G08840
Pp1s192_97V2.1	AT5G63420
Pp1s135_19V2.1	AT2G32950
Pp1s36_110V2.1	AT5G13110
Pp1s6_141V2.1	AT4G12650
Pp1s495_14V2.1	AT5G64840
Pp1s213_113V2.1	AT1G22870
Pp1s124_108V2.1	AT3G12280
Pp1s34_247V2.1	AT5G58100
Pp1s13_376V2.1	AT3G10370
Pp1s30_255V2.1	AT1G35220
Pp1s55_207V2.1	AT2G22240
Pp1s20_282V2.1	AT4G13940
Pp1s209_131V2.1	AT4G16760
Pp1s29_298V2.1	AT5G23880
Pp1s10_288V2.1	AT5G58870
Pp1s70_204V2.1	AT1G04820
Pp1s312_21V2.1	AT4G30990
Pp1s25_93V2.1	AT1G68560
Pp1s49_254V2.1	AT3G29360
Pp1s130_179V2.1	AT3G19820
Pp1s195_4V2.1	AT4G02260
Pp1s38_27V2.1	AT3G27020
Pp1s125_7V2.1	AT5G10200
Pp1s215_53V2.1	AT5G19780
Pp1s369_23V2.1	AT4G14210
Pp1s222_35V2.1	AT3G24320
Pp1s291_42V2.1	AT1G35660
Pp1s32_45V2.2	AT1G64060
Pp1s59_1V2.1	AT3G02060
Pp1s123_142V2.1	AT4G19490
Pp1s165_50V2.1	AT3G06720
Pp1s307_4V2.1	AT1G50380
Pp1s7_89V2.1	AT2G34357
Pp1s7_427V2.1	AT1G07940
Pp1s114_48V2.1	AT1G29310
Pp1s211_143V2.1	AT3G04870
Pp1s162_7V2.1	AT3G18190
Pp1s3_340V2.1	AT4G35090
Pp1s144_102V2.1	AT3G56640
Pp1s41_301V2.1	AT5G42740
Pp1s70_179V2.1	AT1G17420
Pp1s121_99V2.1	AT1G58370
Pp1s58_72V2.1	AT1G12930
Pp1s252_82V2.1	AT5G62700
Pp1s281_95V2.1	AT5G04590
Pp1s15_171V2.1	AT2G36390
Pp1s255_48V2.1	AT1G18370
Pp1s20_88V2.1	AT3G57410
Pp1s106_173V2.1	AT3G03060
Pp1s390_2V2.1	AT1G10580
Pp1s89_213V2.1	AT1G26370
Pp1s124_170V2.1	AT3G13300
Pp1s87_116V2.1	AT4G34200
Pp1s200_60V2.1	AT2G14720
Pp1s31_385V2.1	AT5G04040
Pp1s73_18V2.1	AT1G80930
Pp1s188_16V2.1	AT1G74040
Pp1s155_59V2.1	AT1G03750
Pp1s96_67V2.1	AT4G36760
Pp1s152_109V2.1	AT3G20290
Pp1s58_192V2.1	AT4G09140
Pp1s79_53V2.1	AT4G37930
Pp1s114_58V2.1	AT3G14120
Pp1s207_98V2.1	AT1G04170
Pp1s227_39V2.1	AT4G34860
Pp1s118_68V2.1	AT1G31120
Pp1s61_257V2.1	AT5G61460
Pp1s402_15V2.1	AT3G05350
Pp1s242_61V2.1	AT1G07110
Pp1s10_219V2.1	AT2G24270
Pp1s31_309V2.1	AT3G09920
Pp1s20_260V2.1	AT1G65660
Pp1s184_75V2.1	AT1G75200
Pp1s154_60V2.1	AT5G08680
Pp1s197_88V2.1	AT5G27540
Pp1s23_326V2.1	AT3G23590
Pp1s68_7V2.2	AT1G79600
Pp1s1_531V2.1	AT1G79750
Pp1s246_108V2.1	AT5G08530
Pp1s39_106V2.1	AT4G26300
Pp1s336_41V2.1	AT5G14580
Pp1s255_15V2.1	AT2G01320
Pp1s60_258V2.1	AT5G12950
Pp1s47_159V2.1	AT4G23850
Pp1s198_145V2.1	AT1G17840
Pp1s8_172V2.1	AT5G35360
Pp1s495_4V2.1	AT3G49500
Pp1s317_67V2.1	AT4G11810
Pp1s539_11V2.1	AT4G24520
Pp1s163_38V2.1	AT4G04040
Pp1s37_30V2.1	AT3G18860
Pp1s352_63V2.1	AT3G16950
Pp1s372_62V2.1	AT2G35040
Pp1s81_99V2.1	AT3G62270
Pp1s95_61V2.1	AT1G20720
Pp1s250_25V2.1	AT3G07700
Pp1s54_148V2.1	AT5G46630
Pp1s9_39V2.1	AT4G33760
Pp1s194_17V2.1	AT4G25450
Pp1s49_241V2.1	AT1G53750
Pp1s59_149V2.1	AT1G17220
Pp1s90_84V2.1	AT3G26618
Pp1s214_55V2.1	AT2G15620
Pp1s79_31V2.1	AT3G16630
Pp1s149_270V2.1	AT2G28880
Pp1s205_23V2.1	AT5G52920
Pp1s409_13V2.1	AT1G77030
Pp1s34_182V2.1	AT3G53760
Pp1s347_21V2.1	AT5G24350
Pp1s387_6V2.1	AT3G12590
Pp1s12_202V2.1	AT2G20140
Pp1s12_282V2.1	AT3G52990
Pp1s16_291V2.1	AT3G09660
Pp1s268_11V2.1	AT4G18465
Pp1s334_24V2.1	AT2G01460
Pp1s116_66V2.1	AT2G31400
Pp1s135_116V2.1	AT1G31780
Pp1s11_11V2.1	AT1G74850
Pp1s115_186V2.1	AT4G15110
Pp1s90_87V2.1	AT3G24495
Pp1s131_6V2.1	AT3G02360
Pp1s210_99V2.1	AT1G06820
Pp1s293_32V2.1	AT2G44980
Pp1s162_20V2.1	AT5G41610
Pp1s310_3V2.1	AT1G29880
Pp1s6_358V2.1	AT2G43400
Pp1s167_21V2.1	AT1G76550
Pp1s17_312V2.1	AT1G21640
Pp1s3_541V2.1	AT1G79950
Pp1s35_105V2.1	AT2G14050
Pp1s333_15V2.1	AT3G22960
Pp1s110_93V2.1	AT3G57630
Pp1s227_63V2.1	AT4G13430
Pp1s387_52V2.1	AT2G23420
Pp1s145_160V2.1	AT1G09780
Pp1s156_122V2.1	AT4G30310
Pp1s332_32V2.1	AT2G13560
Pp1s123_115V2.1	AT4G36180
Pp1s117_53V2.1	AT5G04500
Pp1s28_88V2.1	AT3G14240
Pp1s33_95V2.1	AT1G77140
Pp1s41_176V2.1	AT5G62530
Pp1s135_26V2.1	AT5G05660
Pp1s41_282V2.1	AT1G21170
Pp1s333_20V2.1	AT5G17380
Pp1s336_58V2.1	AT1G33170
Pp1s359_8V2.1	AT1G66150
Pp1s5_194V2.1	AT1G53140
Pp1s53_102V2.1	AT1G63810
Pp1s203_66V2.1	AT5G13030
Pp1s161_13V2.1	AT5G55310
Pp1s145_83V2.2	AT3G10390
Pp1s188_85V2.1	AT2G17980
Pp1s86_96V2.1	AT4G14350
Pp1s237_25V2.1	AT1G54100
Pp1s327_21V2.1	AT1G04010
Pp1s4_68V2.1	AT5G22330
Pp1s22_371V2.1	AT1G05150
Pp1s291_32V2.1	AT4G13930
Pp1s225_70V2.1	AT5G22010
Pp1s71_168V2.1	AT1G72550
Pp1s31_23V2.1	AT3G28030
Pp1s1_87V2.1	AT4G04770
Pp1s10_178V2.1	AT3G07400
Pp1s302_63V2.1	AT5G14760
Pp1s226_72V2.1	AT1G12380
Pp1s55_297V2.1	AT4G37270
Pp1s169_55V2.1	AT1G55320
Pp1s34_285V2.1	AT1G19440
Pp1s1_772V2.1	AT3G18480
Pp1s28_223V2.1	AT4G17300
Pp1s1821_1V2.1	AT5G20950
Pp1s103_43V2.1	AT3G53090
Pp1s76_102V2.1	AT5G48300
Pp1s161_107V2.1	AT3G04340
Pp1s43_231V2.1	AT4G26900
Pp1s9_107V2.1	AT5G48520
Pp1s322_33V2.1	AT1G11960
Pp1s143_104V2.1	AT3G11710
Pp1s10_133V2.1	AT3G58750
Pp1s253_34V2.1	AT4G19040
Pp1s123_129V2.1	AT5G11200
Pp1s269_24V2.1	AT5G52560
Pp1s11_172V2.1	AT1G67490
Pp1s282_23V2.2	AT2G31650
Pp1s126_105V2.1	AT5G20990
Pp1s270_86V2.1	AT5G16280
Pp1s286_12V2.1	AT5G52520
Pp1s1_821V2.1	AT3G50530
Pp1s8_130V2.1	AT1G63660
Pp1s14_246V2.1	AT3G59420
Pp1s419_36V2.1	AT3G03960
Pp1s47_124V2.1	AT4G34030
Pp1s376_41V2.1	AT3G27530
Pp1s163_17V2.1	AT1G06840
Pp1s144_26V2.1	AT5G04810
Pp1s402_26V2.2	AT1G49540
Pp1s109_193V2.1	AT3G10960
Pp1s23_187V2.2	AT4G33210
Pp1s256_73V2.1	AT2G02090
Pp1s302_55V2.1	AT4G04670
Pp1s27_349V2.1	AT3G01180
Pp1s7_75V2.1	AT3G49650
Pp1s328_57V2.1	AT1G60780
Pp1s398_24V2.1	AT5G23050
Pp1s16_318V2.1	AT4G04850
Pp1s126_34V2.1	AT2G16920
Pp1s18_229V2.1	AT5G54260
Pp1s118_101V2.1	AT3G56370
Pp1s165_117V2.1	AT1G77680
Pp1s118_108V2.1	AT5G25150
Pp1s138_163V2.1	AT5G39840
Pp1s214_40V2.1	AT5G63190
Pp1s49_83V2.1	AT3G11670
Pp1s15_35V2.1	AT5G22510
Pp1s56_229V2.1	AT5G56680
Pp1s40_9V2.1	AT5G03860
Pp1s218_132V2.1	AT3G05530
Pp1s13_269V2.1	AT1G17450
Pp1s291_44V2.1	AT5G10940
Pp1s341_68V2.1	AT1G70580
Pp1s284_20V2.1	AT1G03370
Pp1s80_84V2.1	AT1G78280
Pp1s167_113V2.1	AT1G45150
Pp1s27_190V2.1	AT2G14170
Pp1s19_259V2.1	AT1G03090
Pp1s136_180V2.2	AT3G21720
Pp1s31_215V2.1	AT1G55325
Pp1s22_41V2.1	AT4G08620
Pp1s217_87V2.1	AT1G80680
Pp1s139_36V2.1	AT5G36210
Pp1s1_117V2.1	AT3G51050
Pp1s178_106V2.2	AT1G14790
Pp1s280_35V2.1	AT1G03910
Pp1s90_132V2.1	AT5G08570
Pp1s255_58V2.1	AT5G67630
Pp1s118_117V2.1	AT2G19170
Pp1s106_48V2.1	AT3G10740
Pp1s9_91V2.1	AT2G41680
Pp1s383_1V2.1	AT3G13920
Pp1s414_7V2.1	AT3G24430
Pp1s204_96V2.1	AT4G14970
Pp1s163_120V2.1	AT1G30330
Pp1s52_45V2.1	AT5G46290
Pp1s104_109V2.1	AT5G20660
Pp1s65_271V2.1	AT3G16290
Pp1s106_188V2.1	AT5G51540
Pp1s53_219V2.1	AT3G12520
Pp1s76_201V2.1	AT4G37460
Pp1s224_83V2.1	AT5G49555
Pp1s249_23V2.1	AT1G22410
Pp1s114_153V2.1	AT4G29840
Pp1s1_520V2.1	AT2G36530
Pp1s312_17V2.1	AT1G17760
Pp1s307_61V2.1	AT3G53130
Pp1s425_2V2.1	AT1G17720
Pp1s30_127V2.1	AT1G42440
Pp1s52_110V2.1	AT4G20980
Pp1s101_25V2.1	AT3G58560
Pp1s47_41V2.1	AT4G01860
Pp1s404_27V2.1	AT5G24300
Pp1s370_32V2.1	AT1G79890
Pp1s83_7V2.1	AT2G17890
Pp1s243_66V2.1	AT5G58290
Pp1s370_52V2.1	AT2G25800
Pp1s66_138V2.1	AT3G55400
Pp1s33_144V2.1	AT1G32900
Pp1s123_58V2.1	AT1G65540
Pp1s227_90V2.1	AT1G73930
Pp1s35_46V2.1	AT1G57770
Pp1s128_51V2.1	AT5G54830
Pp1s337_25V2.1	AT5G09810
Pp1s245_24V2.1	AT2G26640
Pp1s197_19V2.1	AT1G48310
Pp1s65_180V2.1	AT5G66750
Pp1s33_65V2.1	AT5G67530
Pp1s132_19V2.1	AT1G50410
Pp1s216_67V2.1	AT5G25754
Pp1s1_154V2.1	AT1G76490
Pp1s34_81V2.1	AT4G16660
Pp1s253_25V2.1	AT1G42540
Pp1s49_195V2.1	AT5G04870
Pp1s49_188V2.1	AT3G10660
Pp1s22_291V2.1	AT5G49890
Pp1s138_167V2.1	AT5G04240
Pp1s90_189V2.1	AT2G26990
Pp1s84_253V2.1	AT5G63950
Pp1s176_79V2.1	AT5G40200
Pp1s496_1V2.1	AT1G23800
Pp1s245_17V2.1	AT5G19990
Pp1s370_59V2.1	AT3G10050
Pp1s311_53V2.1	AT3G02130
Pp1s19_94V2.1	AT5G40870
Pp1s76_94V2.1	AT1G74030
Pp1s182_54V2.1	AT1G28440
Pp1s351_44V2.1	AT2G20330
Pp1s97_65V2.1	AT5G12480
Pp1s364_56V2.1	AT1G74740
Pp1s364_53V2.1	AT3G51850
Pp1s163_133V2.1	AT2G42520
Pp1s44_210V2.1	AT5G54380
Pp1s23_39V2.1	AT3G48170
Pp1s298_4V2.1	AT2G30490
Pp1s78_25V2.1	AT5G19390
Pp1s271_66V2.1	AT5G19390
Pp1s402_31V2.1	AT2G27900
Pp1s55_327V2.1	AT1G26170
Pp1s176_84V2.1	AT4G32520
Pp1s224_110V2.1	AT3G25690
Pp1s130_75V2.1	AT4G19120
Pp1s80_127V2.1	AT4G00660
Pp1s37_110V2.1	AT1G69340
Pp1s39_66V2.1	AT5G03540
Pp1s251_6V2.1	AT3G61130
Pp1s199_35V2.1	AT3G28730
Pp1s39_113V2.1	AT5G58410
Pp1s7_408V2.1	AT5G10720
Pp1s192_38V2.1	AT5G40760
Pp1s406_3V2.1	AT5G64570
Pp1s35_123V2.1	AT1G13750
Pp1s1_131V2.1	AT5G50400
Pp1s45_274V2.1	AT4G03560
Pp1s29_18V2.1	AT4G16630
Pp1s154_118V2.1	AT5G05730
Pp1s65_192V2.1	AT5G03760
Pp1s152_85V2.1	AT5G17530
Pp1s134_153V2.1	AT1G04210
Pp1s120_128V2.1	AT1G72330
Pp1s91_14V2.1	AT5G67030
Pp1s59_83V2.1	AT1G55150
Pp1s96_105V2.1	AT2G29200
Pp1s227_88V2.1	AT4G05320
Pp1s138_134V2.1	AT3G06480
Pp1s303_50V2.1	AT3G13490
Pp1s232_85V2.1	AT1G55020
Pp1s21_388V2.1	AT3G22400
Pp1s68_72V2.1	AT2G47500
Pp1s270_50V2.1	AT1G80300
Pp1s114_7V2.1	AT3G54140
Pp1s1_526V2.1	AT5G19620
Pp1s76_189V2.1	AT2G27600
Pp1s22_246V2.1	AT4G25730
Pp1s23_131V2.1	AT1G16540
Pp1s20_136V2.1	AT5G50210
Pp1s313_32V2.1	AT5G43710
Pp1s23_25V2.1	AT5G08110
Pp1s68_101V2.1	AT4G30560
Pp1s114_2V2.1	AT2G31510
Pp1s197_122V2.1	AT3G54700
Pp1s159_44V2.1	AT1G74960
Pp1s7_160V2.1	AT3G62120
Pp1s383_20V2.1	AT1G31800
Pp1s220_56V2.1	AT3G16910
Pp1s314_46V2.1	AT4G26700
Pp1s28_11V2.1	AT3G01090
Pp1s11_372V2.1	AT4G14040
Pp1s74_243V2.1	AT4G29060
Pp1s64_193V2.1	AT5G08500
Pp1s174_44V2.1	AT4G34260
Pp1s60_192V2.1	AT3G18000
Pp1s273_13V2.1	AT1G48430
Pp1s619_3V2.1	AT4G14570
Pp1s62_212V2.1	AT3G55480
Pp1s26_108V2.1	AT4G34310
Pp1s80_70V2.1	AT2G42880
Pp1s68_115V2.1	AT2G02010
Pp1s34_168V2.1	AT3G54190
Pp1s60_101V2.1	AT2G40860
Pp1s139_3V2.1	AT5G64050
Pp1s140_50V2.1	AT2G27810
Pp1s223_92V2.1	AT5G53430
Pp1s180_28V2.1	AT5G18580
Pp1s47_305V2.1	AT1G57820
Pp1s345_39V2.1	AT1G48520
Pp1s80_142V2.1	AT2G42810
Pp1s101_166V2.1	AT5G12200
Pp1s99_214V2.1	AT3G51070
Pp1s9_391V2.1	AT5G64030
Pp1s98_121V2.1	AT1G48030
Pp1s135_28V2.1	AT2G37690
Pp1s31_229V2.1	AT2G04660
Pp1s147_62V2.1	AT5G28850
Pp1s101_208V2.2	AT1G63680
Pp1s3_322V2.1	AT2G40360
Pp1s5_227V2.1	AT2G34410
Pp1s96_209V2.1	AT5G12180
Pp1s300_38V2.1	AT1G58440
Pp1s42_174V2.2	AT1G79560
Pp1s479_14V2.1	AT4G23100
Pp1s277_64V2.1	AT3G04470
Pp1s31_249V2.1	AT1G69220
Pp1s32_80V2.1	AT5G43360
Pp1s43_202V2.1	AT2G34970
Pp1s222_88V2.1	AT3G23790
Pp1s377_35V2.1	AT5G23670
Pp1s300_26V2.1	AT1G70610
Pp1s15_381V2.1	AT5G50310
Pp1s182_91V2.1	AT5G67320
Pp1s218_71V2.1	AT2G41700
Pp1s28_99V2.1	AT1G51720
Pp1s222_119V2.1	AT2G06510
Pp1s180_65V2.1	AT3G44680
Pp1s37_148V2.1	AT2G28260
Pp1s290_34V2.1	AT4G30600
Pp1s2_332V2.1	AT4G08920
Pp1s91_182V2.1	AT1G45000
Pp1s191_128V2.1	AT4G27020
Pp1s245_29V2.1	AT1G65930
Pp1s206_34V2.1	AT1G71810
Pp1s468_7V2.1	AT1G12360
Pp1s85_191V2.1	AT2G44100
Pp1s75_2V2.1	AT3G58640
Pp1s2_727V2.1	AT2G35800
Pp1s283_22V2.1	AT5G17310
Pp1s540_7V2.1	AT4G31990
Pp1s49_142V2.1	AT5G50950
Pp1s34_348V2.1	AT4G34570
Pp1s163_61V2.1	AT5G64290
Pp1s175_24V2.1	AT1G27680
Pp1s59_69V2.1	AT3G15354
Pp1s155_85V2.1	AT1G30680
Pp1s28_208V2.1	AT5G52820
Pp1s180_51V2.1	AT5G57655
Pp1s3_484V2.1	AT5G10920
Pp1s80_60V2.2	AT4G21270
Pp1s13_110V2.1	AT5G64610
Pp1s73_151V2.1	AT5G45900
Pp1s459_7V2.1	AT5G49650
Pp1s7_50V2.1	AT4G22350
Pp1s68_5V2.1	AT1G03000
Pp1s132_160V2.1	AT2G05120
Pp1s1_62V2.1	AT5G39040
Pp1s25_70V2.1	AT4G36390
Pp1s126_130V2.1	AT1G49760
Pp1s122_9V2.1	AT5G17410
Pp1s54_115V2.1	AT2G21470
Pp1s275_60V2.1	AT3G19760
Pp1s180_113V2.1	AT4G15570
Pp1s52_54V2.1	AT5G14640
Pp1s244_65V2.1	AT4G01850
Pp1s244_70V2.1	AT4G01850
Pp1s24_79V2.1	AT5G38880
Pp1s49_155V2.1	AT4G21120
Pp1s13_439V2.2	AT5G54910
Pp1s14_239V2.1	AT1G04510
Pp1s90_211V2.1	AT5G49830
Pp1s11_116V2.1	AT5G65290
Pp1s117_140V2.1	AT1G09910
Pp1s180_103V2.1	AT5G27410
Pp1s355_13V2.1	AT4G24830
Pp1s85_98V2.1	AT5G16300
Pp1s55_197V2.1	AT2G16570
Pp1s5_77V2.1	AT2G39730
Pp1s27_245V2.1	AT4G27070
Pp1s109_70V2.1	AT3G25230
Pp1s81_53V2.1	AT3G02090
Pp1s326_63V2.1	AT1G16720
Pp1s38_205V2.1	AT3G04260
Pp1s351_30V2.1	AT4G38130
Pp1s48_35V2.1	AT5G38530
Pp1s212_75V2.1	AT1G18460
Pp1s146_121V2.1	AT3G23300
Pp1s148_87V2.1	AT5G02100
Pp1s47_117V2.1	AT1G43710
Pp1s65_250V2.1	AT4G24840
Pp1s100_83V2.1	AT2G38840
Pp1s188_88V2.1	AT1G30470
Pp1s88_121V2.1	AT1G56110
Pp1s33_214V2.1	AT3G10550
Pp1s58_253V2.1	AT2G31260
Pp1s10_390V2.1	AT3G19870
Pp1s73_173V2.1	AT5G05130
Pp1s67_56V2.1	AT2G33150
Pp1s35_60V2.1	AT2G40400
Pp1s112_150V2.1	AT2G40400
Pp1s9_315V2.1	AT5G66420
Pp1s17_360V2.1	AT5G12860
Pp1s218_120V2.1	AT1G54350
Pp1s8_121V2.1	AT5G03940
Pp1s42_21V2.1	AT4G19610
Pp1s58_142V2.1	AT5G35930
Pp1s152_71V2.1	AT1G62810
Pp1s85_160V2.1	AT1G13180
Pp1s116_45V2.1	AT2G01730
Pp1s20_274V2.1	AT1G74470
Pp1s15_278V2.1	AT5G63570
Pp1s54_60V2.1	AT3G48730
Pp1s114_14V2.1	AT1G11680
Pp1s242_66V2.1	AT2G43900
Pp1s25_324V2.1	AT3G06510
Pp1s334_25V2.1	AT3G09090
Pp1s9_218V2.1	AT3G55090
Pp1s10_92V2.1	AT3G01040
Pp1s18_93V2.1	AT3G01040
Pp1s7_9V2.1	AT5G26742
Pp1s162_97V2.1	AT1G17070
Pp1s113_101V2.1	AT2G19600
Pp1s312_11V2.1	AT3G44880
Pp1s92_27V2.1	AT5G40440
Pp1s46_159V2.1	AT2G35610
Pp1s29_121V2.1	AT3G15380
Pp1s167_89V2.1	AT1G65060
Pp1s58_274V2.1	AT1G30000
Pp1s366_10V2.1	AT2G40890
Pp1s7_234V2.1	AT5G09860
Pp1s36_205V2.1	AT4G05020
Pp1s82_142V2.1	AT4G28220
Pp1s1_764V2.1	AT2G30600
Pp1s7_145V2.1	AT1G10670
Pp1s63_53V2.1	AT1G10670
Pp1s6_171V2.1	AT1G79440
Pp1s218_113V2.1	AT2G04160
Pp1s159_108V2.1	AT1G68830
Pp1s251_17V2.1	AT3G57150
Pp1s20_310V2.1	AT1G18260
Pp1s125_44V2.1	AT1G04620
Pp1s38_322V2.1	AT2G30390
Pp1s6_53V2.1	AT4G18810
Pp1s145_53V2.1	AT2G28450
Pp1s13_128V2.1	AT3G54660
Pp1s64_192V2.1	AT1G80460
Pp1s157_35V2.1	AT5G49720
Pp1s164_107V2.1	AT5G07360
Pp1s266_46V2.1	AT5G02860
Pp1s246_105V2.1	AT3G19490
Pp1s317_13V2.1	AT1G72090
Pp1s211_66V2.1	AT2G38120
Pp1s26_103V2.1	AT3G54860
Pp1s138_51V2.1	AT1G67420
Pp1s58_243V2.1	AT4G33030
Pp1s18_8V2.1	AT4G27720
Pp1s8_278V2.1	AT1G64650
Pp1s19_102V2.1	AT2G20650
Pp1s45_111V2.1	AT3G30841
Pp1s137_124V2.1	AT2G44090
Pp1s17_278V2.1	AT3G59990
Pp1s116_53V2.1	AT3G24170
Pp1s8_109V2.1	AT4G02050
Pp1s156_134V2.1	AT4G35230
Pp1s336_35V2.1	AT3G13690
Pp1s7_159V2.1	AT1G55930
Pp1s1_650V2.1	AT5G53850
Pp1s120_25V2.1	AT5G11980
Pp1s32_191V2.1	AT4G39660
Pp1s56_115V2.1	AT1G77180
Pp1s475_32V2.1	AT1G64780
Pp1s33_374V2.1	AT4G13510
Pp1s54_140V2.1	AT1G18070
Pp1s6_268V2.1	AT4G36400
Pp1s12_349V2.1	AT5G58230
Pp1s121_159V2.1	AT4G00490
Pp1s2_341V2.1	AT5G04710
Pp1s89_81V2.1	AT1G72660
Pp1s65_97V2.1	AT5G06530
Pp1s47_188V2.1	AT2G01170
Pp1s163_96V2.1	AT2G44350
Pp1s62_154V2.1	AT5G62790
Pp1s359_10V2.1	AT3G18370
Pp1s281_22V2.1	AT3G07020
Pp1s244_27V2.1	AT1G56140
Pp1s12_181V2.1	AT3G15620
Pp1s88_126V2.1	AT1G27980
Pp1s53_183V2.1	AT4G38440
Pp1s91_95V2.1	AT5G35180
Pp1s24_229V2.1	AT2G43020
Pp1s55_68V2.1	AT3G06290
Pp1s449_21V2.1	AT5G60770
Pp1s60_91V2.1	AT3G06670
Pp1s387_37V2.1	AT3G21160
Pp1s16_357V2.2	AT1G55620
Pp1s39_56V2.1	AT5G05450
Pp1s180_11V2.1	AT3G18730
Pp1s358_21V2.1	AT4G39280
Pp1s17_340V2.1	AT3G27000
Pp1s42_86V2.1	AT2G46260
Pp1s138_140V2.1	AT3G61600
Pp1s7_431V2.1	AT5G61840
Pp1s189_70V2.1	AT4G25970
Pp1s8_152V2.1	AT1G72440
Pp1s198_91V2.1	AT4G37560
Pp1s159_19V2.1	AT1G73680
Pp1s214_61V2.1	AT3G17340
Pp1s34_236V2.1	AT3G47930
Pp1s26_114V2.1	AT4G39520
Pp1s58_249V2.1	AT5G09900
Pp1s166_89V2.1	AT3G22890
Pp1s475_13V2.1	AT1G17980
Pp1s411_10V2.1	AT2G46920
Pp1s70_193V2.1	AT1G70570
Pp1s336_55V2.1	AT5G13640
Pp1s24_130V2.1	AT5G60160
Pp1s131_41V2.1	AT4G32840
Pp1s134_164V2.1	AT5G18230
Pp1s90_97V2.1	AT4G12620
Pp1s25_19V2.2	AT1G73990
Pp1s227_20V2.1	AT1G07230
Pp1s90_238V2.1	AT1G01770
Pp1s89_252V2.1	AT3G02280
Pp1s117_65V2.1	AT4G19020
Pp1s124_86V2.1	AT1G76390
Pp1s53_211V2.1	AT4G30110
Pp1s73_25V2.1	AT3G57290
Pp1s162_63V2.1	AT5G13280
Pp1s235_87V2.1	AT4G26870
Pp1s275_22V2.1	AT5G44750
Pp1s67_29V2.1	AT2G15900
Pp1s207_31V2.1	AT1G30580
Pp1s324_38V2.1	AT4G02390
Pp1s11_234V2.1	AT5G27120
Pp1s141_10V2.1	AT5G15170
Pp1s28_292V2.1	AT4G01690
Pp1s184_41V2.1	AT5G19740
Pp1s347_32V2.1	AT1G52980
Pp1s99_106V2.1	AT1G80350
Pp1s256_37V2.1	AT1G58290
Pp1s62_234V2.1	AT5G07440
Pp1s405_20V2.1	AT3G07130
Pp1s31_181V2.1	AT4G00370
Pp1s152_118V2.1	AT1G17870
Pp1s150_94V2.1	AT1G04140
Pp1s41_313V2.1	AT2G16500
Pp1s136_169V2.1	AT1G24764
Pp1s23_20V2.1	AT3G23920
Pp1s34_179V2.1	AT3G57420
Pp1s158_113V2.1	AT3G08930
Pp1s209_45V2.1	AT3G62830
Pp1s91_147V2.1	AT1G05460
Pp1s132_93V2.1	AT5G19550
Pp1s59_309V2.1	AT3G18600
Pp1s88_179V2.1	AT2G34190
Pp1s90_161V2.1	AT4G24550
Pp1s151_6V2.1	AT3G56990
Pp1s73_87V2.1	AT3G14390
Pp1s106_100V2.1	AT3G45100
Pp1s87_22V2.1	AT1G30360
Pp1s238_76V2.1	AT3G57610
Pp1s175_126V2.1	AT1G09830
Pp1s71_40V2.1	AT4G29490
Pp1s140_17V2.1	AT3G51840
Pp1s10_17V2.1	AT1G70940
Pp1s8_66V2.1	AT1G74910
Pp1s18_111V2.1	AT4G24970
Pp1s3_624V2.1	AT1G14650
Pp1s165_61V2.1	AT5G65720
Pp1s87_195V2.1	AT1G11390
Pp1s287_38V2.1	AT4G01320
Pp1s137_140V2.1	AT2G45300
Pp1s290_40V2.2	AT1G44446
Pp1s260_28V2.1	AT5G20930
Pp1s281_117V2.1	AT1G79620
Pp1s223_30V2.1	AT2G30970
Pp1s400_20V2.1	AT3G28715
Pp1s243_71V2.1	AT2G41720
Pp1s54_119V2.1	AT3G25660
Pp1s276_40V2.1	AT4G13650
Pp1s19_67V2.1	AT3G04820
Pp1s330_36V2.1	AT1G61580
Pp1s83_161V2.1	AT5G37340
Pp1s233_38V2.2	AT5G63890
Pp1s66_187V2.1	AT1G18450
Pp1s504_11V2.1	AT2G31170
Pp1s379_15V2.1	AT4G22130
Pp1s488_9V2.1	AT5G24850
Pp1s16_23V2.1	AT4G02930
Pp1s169_15V2.1	AT4G15840
Pp1s100_100V2.1	AT2G03820
Pp1s65_224V2.1	AT5G43940
Pp1s490_4V2.1	AT5G16000
Pp1s52_241V2.1	AT1G72990
Pp1s15_432V2.1	AT2G18710
Pp1s391_5V2.1	AT3G44330
Pp1s116_109V2.1	AT5G18610
Pp1s32_268V2.1	AT4G34350
Pp1s13_188V2.1	AT5G27470
Pp1s402_23V2.1	AT1G78770
Pp1s427_38V2.1	AT2G31020
Pp1s375_24V2.1	AT5G08720
Pp1s91_240V2.1	AT3G54010
Pp1s21_381V2.1	AT4G25120
Pp1s370_18V2.1	AT4G28450
Pp1s242_94V2.1	AT3G45300
Pp1s77_105V2.1	AT4G11160
Pp1s199_145V2.1	AT1G01090
Pp1s40_59V2.1	AT3G17810
Pp1s505_12V2.1	AT4G21660
Pp1s150_17V2.1	AT5G56290
Pp1s28_373V2.1	AT5G05200
Pp1s47_240V2.1	AT4G35300
Pp1s17_24V2.1	AT4G38470
Pp1s311_74V2.1	AT5G57800
Pp1s72_163V2.1	AT1G18580
Pp1s14_339V2.1	AT4G17830
Pp1s176_115V2.1	AT1G64390
Pp1s323_18V2.1	AT2G41540
Pp1s6_270V2.1	AT2G16090
Pp1s138_161V2.1	AT5G51300
Pp1s37_233V2.1	AT2G29560
Pp1s299_3V2.1	AT1G32060
Pp1s318_10V2.1	AT3G19240
Pp1s144_88V2.1	AT5G54080
Pp1s125_61V2.1	AT4G24270
Pp1s92_88V2.1	AT1G79190
Pp1s474_6V2.1	AT4G02460
Pp1s158_17V2.1	AT5G61790
Pp1s7_70V2.1	AT2G02860
Pp1s94_106V2.1	AT2G22480
Pp1s169_47V2.1	AT3G05030
Pp1s102_62V2.1	AT2G20340
Pp1s286_4V2.1	AT3G47390
Pp1s169_24V2.1	AT4G27420
Pp1s270_82V2.1	AT1G31770
Pp1s15_225V2.1	AT3G02320
Pp1s27_24V2.1	AT1G74360
Pp1s379_21V2.1	AT4G30720
Pp1s294_1V2.1	AT3G02710
Pp1s37_113V2.1	AT4G33680
Pp1s323_19V2.1	AT2G39770
Pp1s23_293V2.1	AT3G10600
Pp1s67_219V2.1	AT5G62190
Pp1s355_48V2.1	AT3G22200
Pp1s364_42V2.1	AT1G48840
Pp1s228_22V2.1	AT2G03670
Pp1s154_45V2.1	AT1G60170
Pp1s93_73V2.1	AT1G11910
Pp1s193_65V2.1	AT3G53390
Pp1s229_28V2.1	AT1G11870
Pp1s402_45V2.1	AT4G15900
Pp1s230_19V2.1	AT1G58030
Pp1s44_263V2.1	AT5G64860
Pp1s89_148V2.1	AT3G06580
Pp1s232_56V2.1	AT1G27880
Pp1s84_279V2.1	AT1G05180
Pp1s18_1V2.1	AT5G05010
Pp1s66_153V2.2	AT5G15650
Pp1s74_133V2.1	AT4G39910
Pp1s24_250V2.1	AT5G07590
Pp1s72_193V2.1	AT1G48360
Pp1s160_154V2.1	AT3G10230
Pp1s139_14V2.1	AT5G51150
Pp1s126_82V2.1	AT5G46180
Pp1s186_74V2.1	AT1G30270
Pp1s18_276V2.1	AT2G28320
Pp1s430_28V2.1	AT1G62310
Pp1s181_113V2.1	AT5G14260
Pp1s14_317V2.1	AT3G09100
Pp1s68_172V2.1	AT3G45830
Pp1s148_102V2.1	AT3G46510
Pp1s123_82V2.1	AT3G12080
Pp1s325_17V2.1	AT2G22530
Pp1s285_12V2.1	AT5G08470
Pp1s87_45V2.1	AT1G18900
Pp1s37_303V2.1	AT5G66120
Pp1s360_34V2.1	AT1G05940
Pp1s62_125V2.1	AT5G02820
Pp1s345_11V2.1	AT5G16570
Pp1s15_102V2.1	AT5G60760
Pp1s1_313V2.1	AT1G29150
Pp1s86_201V2.1	AT5G17270
Pp1s9_102V2.1	AT2G20420
Pp1s169_48V2.1	AT3G58140
Pp1s90_146V2.1	AT3G17740
Pp1s176_100V2.1	AT5G57020
Pp1s218_52V2.1	AT5G06160
Pp1s16_2V2.1	AT1G12820
Pp1s118_60V2.1	AT4G22910
Pp1s475_30V2.1	AT2G01140
Pp1s78_3V2.1	AT4G18440
Pp1s239_17V2.1	AT3G56940
Pp1s109_62V2.1	AT1G22930
Pp1s48_218V2.1	AT1G71240
Pp1s129_119V2.1	AT5G16150
Pp1s16_125V2.1	AT1G08490
Pp1s174_69V2.1	AT3G16170
Pp1s15_306V2.1	AT2G38290
Pp1s69_66V2.1	AT1G69500
Pp1s10_305V2.1	AT2G39090
Pp1s220_19V2.1	AT3G26570
Pp1s1_99V2.1	AT5G67330
Pp1s139_71V2.1	AT1G47240
Pp1s234_29V2.1	AT5G14120
Pp1s143_145V2.1	AT3G08550
Pp1s201_136V2.1	AT1G31420
Pp1s171_81V2.1	AT4G23440
Pp1s230_77V2.1	AT4G26600
Pp1s249_96V2.1	AT4G10760
Pp1s160_44V2.1	AT5G47720
Pp1s224_72V2.1	AT5G47750
Pp1s28_161V2.1	AT1G48850
Pp1s91_90V2.1	AT1G11860
Pp1s118_84V2.1	AT4G02030
Pp1s93_84V2.1	AT3G01460
Pp1s59_316V2.1	AT4G01370
Pp1s147_107V2.1	AT4G20360
Pp1s183_49V2.1	AT3G57430
Pp1s212_87V2.1	AT4G35260
Pp1s28_369V2.1	AT1G07180
Pp1s246_5V2.1	AT1G79830
Pp1s128_88V2.1	AT1G63690
Pp1s308_10V2.1	AT5G21105
Pp1s121_153V2.1	AT5G64960
Pp1s11_45V2.1	AT1G67580
Pp1s152_86V2.1	AT5G27680
Pp1s188_92V2.1	AT2G22300
Pp1s7_247V2.1	AT1G20200
Pp1s324_19V2.1	AT5G10020
Pp1s174_90V2.1	AT1G44910
Pp1s67_95V2.1	AT4G34830
Pp1s12_204V2.1	AT3G14420
Pp1s171_79V2.1	AT5G53350
Pp1s84_290V2.1	AT1G07360
Pp1s33_216V2.1	AT1G67690
Pp1s125_2V2.1	AT1G29690
Pp1s29_153V2.1	AT5G23300
Pp1s285_42V2.1	AT3G46220
Pp1s84_214V2.1	AT1G27595
Pp1s149_30V2.1	AT5G57960
Pp1s18_83V2.1	AT5G06580
Pp1s66_10V2.1	AT2G20320
Pp1s180_125V2.1	AT4G11820
Pp1s14_402V2.1	AT4G32810
Pp1s477_11V2.1	AT2G45240
Pp1s71_83V2.1	AT5G63610
Pp1s517_1V2.1	AT5G35220
Pp1s59_244V2.1	AT1G04080
Pp1s72_108V2.1	AT3G57050
Pp1s16_131V2.1	AT1G50430
Pp1s131_71V2.1	AT4G12910
Pp1s163_28V2.1	AT1G22940
Pp1s66_29V2.1	AT1G62660
Pp1s12_311V2.1	AT3G63520
Pp1s39_92V2.1	AT3G04480
Pp1s38_238V2.1	AT3G06930
Pp1s31_314V2.1	AT3G55020
Pp1s54_72V2.1	AT4G34910
Pp1s19_352V2.1	AT3G01610
Pp1s156_68V2.1	AT2G20990
Pp1s9_374V2.1	AT1G20080
Pp1s38_364V2.1	AT1G12460
Pp1s49_232V2.1	AT3G01120
Pp1s68_99V2.1	AT3G16840
Pp1s80_34V2.1	AT5G01310
Pp1s17_209V2.1	AT5G22060
Pp1s174_37V2.1	AT3G44110
Pp1s19_27V2.1	AT2G13360
Pp1s72_310V2.1	AT1G12370
Pp1s114_201V2.1	AT4G00740
Pp1s53_159V2.1	AT3G56690
Pp1s135_31V2.1	AT1G12900
Pp1s3_188V2.1	AT1G50140
Pp1s181_11V2.1	AT1G03160
Pp1s22_302V2.1	AT3G04600
Pp1s31_336V2.1	AT3G61140
Pp1s93_71V2.1	AT2G04740
Pp1s250_28V2.1	AT3G25840
Pp1s66_118V2.1	AT4G19006
Pp1s63_51V2.1	AT2G22250
Pp1s100_80V2.1	AT4G34280
Pp1s135_123V2.1	AT1G77670
Pp1s379_18V2.1	AT1G08200
Pp1s167_93V2.1	AT5G24970
Pp1s110_121V2.1	AT5G21150
Pp1s27_181V2.1	AT1G31970
Pp1s28_25V2.1	AT5G60990
Pp1s229_17V2.1	AT5G42970
Pp1s343_14V2.1	AT2G20300
Pp1s42_179V2.1	AT1G51710
Pp1s414_8V2.1	AT1G68010
Pp1s332_39V2.1	AT1G33410
Pp1s80_58V2.1	AT3G48150
Pp1s80_96V2.1	AT2G43360
Pp1s148_96V2.1	AT4G12570
Pp1s53_158V2.1	AT1G13900
Pp1s121_89V2.1	AT3G19420
Pp1s241_26V2.1	AT3G61540
Pp1s84_161V2.1	AT5G57580
Pp1s98_155V2.1	AT2G18750
Pp1s34_37V2.1	AT3G20560
Pp1s432_10V2.1	AT4G17550
Pp1s153_68V2.1	AT3G54050
Pp1s7_163V2.1	AT2G22910
Pp1s90_216V2.1	AT2G37500
Pp1s205_15V2.1	AT5G35410
Pp1s18_40V2.1	AT3G48990
Pp1s163_86V2.2	AT5G62620
Pp1s159_1V2.1	AT5G59250
Pp1s271_96V2.1	AT5G61970
Pp1s177_34V2.1	AT5G66280
Pp1s462_12V2.1	AT1G73660
Pp1s101_169V2.1	AT2G34590
Pp1s117_125V2.1	AT2G38110
Pp1s385_36V2.1	AT1G43670
Pp1s245_57V2.1	AT5G63860
Pp1s33_331V2.1	AT5G36230
Pp1s114_164V2.1	AT1G30440
Pp1s36_356V2.1	AT3G10420
Pp1s159_11V2.1	AT2G35720
Pp1s88_25V2.1	AT3G21300
Pp1s46_113V2.2	AT1G02000
Pp1s36_284V2.1	AT1G30620
Pp1s430_12V2.1	AT4G26100
Pp1s1_513V2.1	AT5G05970
Pp1s125_23V2.1	AT5G21080
Pp1s33_171V2.1	AT4G30920
Pp1s3_364V2.1	AT2G26730
Pp1s248_94V2.1	AT3G53030
Pp1s71_278V2.1	AT4G07410
Pp1s93_158V2.1	AT2G39750
Pp1s8_292V2.1	AT1G55270
Pp1s127_69V2.1	AT4G32910
Pp1s79_135V2.1	AT1G18470
Pp1s469_8V2.1	AT5G13960
Pp1s193_26V2.1	AT5G40270
Pp1s114_128V2.1	AT5G58760
Pp1s412_6V2.1	AT1G78390
Pp1s165_112V2.1	AT5G67380
Pp1s77_89V2.1	AT1G22460
Pp1s1_495V2.1	AT1G69020
Pp1s116_68V2.1	AT3G28430
Pp1s24_187V2.1	AT5G01220
Pp1s1_508V2.1	AT3G02660
Pp1s18_108V2.1	AT3G09630
Pp1s5_166V2.1	AT5G40780
Pp1s31_150V2.1	AT2G20000
Pp1s42_58V2.1	AT3G27740
Pp1s34_246V2.1	AT5G61060
Pp1s12_429V2.1	AT2G40090
Pp1s117_50V2.1	AT3G12010
Pp1s48_125V2.1	AT1G43190
Pp1s125_94V2.1	AT5G48800
Pp1s54_126V2.1	AT1G04950
Pp1s22_48V2.1	AT4G27010
Pp1s211_147V2.1	AT3G43240
Pp1s127_24V2.1	AT5G22110
Pp1s357_53V2.1	AT1G10430
Pp1s152_120V2.1	AT2G44530
Pp1s136_118V2.1	AT3G48050
Pp1s81_194V2.1	AT2G42500
Pp1s47_193V2.1	AT2G34040
Pp1s197_65V2.1	AT1G16280
Pp1s52_167V2.1	AT1G69070
Pp1s246_54V2.1	AT4G30950
Pp1s156_163V2.1	AT5G06550
Pp1s11_244V2.1	AT4G30440
Pp1s58_45V2.1	AT4G24820
Pp1s96_217V2.1	AT1G62940
Pp1s142_94V2.1	AT3G01370
Pp1s69_142V2.1	AT1G10510
Pp1s45_76V2.1	AT2G16250
Pp1s96_77V2.1	AT5G64370
Pp1s42_196V2.1	AT2G35390
Pp1s131_64V2.1	AT5G35570
Pp1s423_14V2.1	AT1G16010
Pp1s38_324V2.1	AT1G36050
Pp1s142_33V2.1	AT5G49110
Pp1s53_124V2.1	AT1G56050
Pp1s147_147V2.2	AT1G31930
Pp1s31_219V2.1	AT3G19980
Pp1s328_5V2.1	AT4G01210
Pp1s307_69V2.1	AT3G12380
Pp1s189_113V2.1	AT2G28760
Pp1s212_20V2.1	AT5G55260
Pp1s77_280V2.1	AT3G21070
Pp1s83_181V2.1	AT2G40030
Pp1s153_96V2.1	AT2G24820
Pp1s156_58V2.1	AT5G50850
Pp1s63_88V2.1	AT1G68370
Pp1s13_350V2.1	AT1G15110
Pp1s12_19V2.1	AT4G29130
Pp1s56_214V2.1	AT1G24180
Pp1s47_1V2.1	AT1G59900
Pp1s387_43V2.1	AT1G77380
Pp1s33_281V2.1	AT4G31780
Pp1s31_348V2.1	AT4G21670
Pp1s142_25V2.1	AT3G26410
Pp1s200_71V2.1	AT5G65760
Pp1s35_165V2.1	AT4G22970
Pp1s130_4V2.2	AT4G02780
Pp1s225_72V2.1	AT5G58510
Pp1s149_198V2.1	AT3G45010
Pp1s69_218V2.1	AT3G11170
Pp1s29_146V2.1	AT4G38390
Pp1s40_68V2.2	AT3G54230
Pp1s217_55V2.1	AT4G22010
Pp1s46_192V2.1	AT1G55250
Pp1s141_65V2.1	AT2G03890
Pp1s387_19V2.1	AT5G45030
Pp1s55_210V2.1	AT3G51460
Pp1s46_316V2.1	AT5G23540
Pp1s152_54V2.1	AT3G13450
Pp1s88_42V2.1	AT1G60900
Pp1s127_120V2.1	AT1G30810
Pp1s2_244V2.1	AT3G09560
Pp1s199_32V2.1	AT5G03290
Pp1s301_54V2.1	AT5G09420
Pp1s71_124V2.1	AT1G44170
Pp1s32_314V2.1	AT4G34950
Pp1s27_358V2.1	AT3G04680
Pp1s112_107V2.1	AT2G13610
Pp1s154_52V2.1	AT1G78130
Pp1s99_35V2.1	AT5G15410
Pp1s206_25V2.1	AT2G19520
Pp1s478_19V2.1	AT4G02010
Pp1s81_179V2.1	AT5G53180
Pp1s29_240V2.1	AT2G41500
Pp1s384_9V2.1	AT3G04910
Pp1s157_82V2.1	AT3G56100
Pp1s30_40V2.1	AT3G01060
Pp1s429_28V2.1	AT3G55800
Pp1s164_90V2.1	AT4G35250
Pp1s90_104V2.1	AT5G23720
Pp1s107_55V2.1	AT2G04540
Pp1s122_49V2.1	AT4G22720
Pp1s235_28V2.1	AT5G19180
Pp1s78_204V2.1	AT4G35630
Pp1s75_31V2.1	AT1G04910
Pp1s378_38V2.1	AT1G73110
Pp1s130_278V2.1	AT3G62910
Pp1s31_242V2.1	AT4G32010
Pp1s354_37V2.1	AT3G02630
Pp1s39_146V2.1	AT5G26680
Pp1s136_36V2.1	AT5G08560
Pp1s122_38V2.1	AT1G54570
Pp1s76_76V2.1	AT5G58440
Pp1s353_25V2.1	AT1G13440
Pp1s309_67V2.1	AT1G16300
Pp1s7_396V2.1	AT3G51130
Pp1s1_181V2.1	AT1G57600
Pp1s404_23V2.1	AT5G44370
Pp1s98_4V2.1	AT2G40700
Pp1s240_87V2.1	AT4G33950
Pp1s36_218V2.1	AT2G25940
Pp1s16_296V2.1	AT4G32940
Pp1s114_103V2.1	AT1G62710
Pp1s44_318V2.1	AT1G35510
Pp1s477_5V2.1	AT4G36195
Pp1s136_107V2.1	AT5G48450
Pp1s229_37V2.1	AT1G48760
Pp1s105_46V2.1	AT1G62330
Pp1s38_391V2.1	AT3G46100
Pp1s33_130V2.1	AT1G80670
Pp1s144_105V2.1	AT3G53950
Pp1s219_94V2.1	AT1G69740
Pp1s154_104V2.1	AT4G39650
Pp1s21_155V2.1	AT3G42050
Pp1s160_80V2.1	AT3G27925
Pp1s11_258V2.1	AT5G57030
Pp1s84_84V2.1	AT3G54610
Pp1s184_91V2.1	AT2G39190
Pp1s114_119V2.1	AT2G40490
Pp1s86_23V2.1	AT3G52950
Pp1s191_76V2.1	AT1G71230
Pp1s312_25V2.1	AT3G19553
Pp1s19_39V2.1	AT1G02020
Pp1s209_53V2.1	AT1G08660
Pp1s198_117V2.1	AT1G06590
Pp1s29_181V2.1	AT5G43600
Pp1s146_110V2.1	AT1G03630
Pp1s128_6V2.1	AT5G06110
Pp1s48_241V2.1	AT1G21480
Pp1s244_87V2.1	AT5G42480
Pp1s36_262V2.1	AT2G38670
Pp1s121_27V2.1	AT1G48050
Pp1s267_14V2.1	AT3G51830
Pp1s88_45V2.1	AT5G27740
Pp1s89_156V2.1	AT2G36460
Pp1s235_81V2.1	AT1G04410
Pp1s70_185V2.1	AT3G19590
Pp1s169_70V2.1	AT4G16070
Pp1s360_25V2.1	AT3G08960
Pp1s49_98V2.1	AT3G25100
Pp1s73_47V2.1	AT5G66680
Pp1s74_124V2.2	AT3G06530
Pp1s167_25V2.1	AT3G03570
Pp1s89_133V2.1	AT1G09960
Pp1s34_180V2.1	AT5G37530
Pp1s13_346V2.1	AT5G14720
Pp1s92_5V2.1	AT1G12910
Pp1s7_472V2.1	AT4G04955
Pp1s60_135V2.1	AT3G19340
Pp1s83_242V2.1	AT3G59660
Pp1s14_268V2.1	AT5G03910
Pp1s153_90V2.1	AT5G55230
Pp1s254_63V2.1	AT3G14070
Pp1s51_310V2.1	AT5G45930
Pp1s30_253V2.1	AT4G18480
Pp1s32_139V2.1	AT5G14850
Pp1s358_6V2.1	AT1G56720
Pp1s2_395V2.1	AT1G53470
Pp1s22_275V2.1	AT2G34500
Pp1s400_16V2.1	AT1G54710
Pp1s48_146V2.2	AT5G58330
Pp1s12_41V2.1	AT1G80560
Pp1s188_14V2.1	AT5G20380
Pp1s210_33V2.1	AT5G07720
Pp1s279_50V2.1	AT1G12640
Pp1s131_23V2.1	AT2G19450
Pp1s133_90V2.1	AT2G03667
Pp1s355_64V2.1	AT4G14240
Pp1s215_45V2.1	AT4G24530
Pp1s141_68V2.1	AT5G51340
Pp1s41_41V2.1	AT1G49380
Pp1s138_26V2.1	AT5G60620
Pp1s22_179V2.1	AT2G39840
Pp1s1116_1V2.1	AT1G30220
Pp1s29_184V2.1	AT3G48200
Pp1s47_281V2.1	AT1G08410
Pp1s44_123V2.1	AT1G76400
Pp1s15_106V2.1	AT1G72280
Pp1s264_31V2.1	AT3G51800
Pp1s62_128V2.1	AT3G02065
Pp1s263_26V2.1	AT3G02460
Pp1s173_40V2.1	AT5G48380
Pp1s143_152V2.1	AT1G12050
Pp1s14_159V2.2	AT1G49820
Pp1s428_18V2.1	AT1G53050
Pp1s211_74V2.1	AT3G52880
Pp1s416_11V2.1	AT1G01510
Pp1s100_86V2.1	AT3G05680
Pp1s34_133V2.1	AT2G44660
Pp1s302_36V2.1	AT4G32360
Pp1s74_21V2.1	AT1G79150
Pp1s211_18V2.1	AT5G18070
Pp1s145_169V2.1	AT3G02720
Pp1s169_105V2.1	AT3G54250
Pp1s47_83V2.1	AT5G14520
Pp1s300_31V2.1	AT2G32040
Pp1s51_218V2.1	AT4G03020
Pp1s452_21V2.1	AT2G28390
Pp1s32_326V2.1	AT3G09720
Pp1s300_41V2.1	AT2G26460
Pp1s263_40V2.1	AT1G14810
Pp1s70_128V2.1	AT3G55260
Pp1s138_81V2.1	AT4G29680
Pp1s376_45V2.1	AT5G56190
Pp1s207_71V2.1	AT1G21400
Pp1s42_262V2.1	AT4G38220
Pp1s311_73V2.1	AT4G36480
Pp1s24_36V2.1	AT5G23120
Pp1s71_81V2.1	AT2G43040
Pp1s269_90V2.1	AT2G40190
Pp1s85_156V2.1	AT4G33470
Pp1s318_20V2.1	AT5G56130
Pp1s227_54V2.1	AT4G27650
Pp1s194_121V2.1	AT2G19880
Pp1s120_12V2.2	AT2G45700
Pp1s429_31V2.1	AT4G16570
Pp1s65_77V2.1	AT5G57870
Pp1s65_102V2.1	AT2G24050
Pp1s69_195V2.1	AT2G24360
Pp1s16_335V2.1	AT3G15160
Pp1s243_58V2.1	AT3G57890
Pp1s263_36V2.1	AT1G32930
Pp1s148_44V2.1	AT1G20330
Pp1s118_120V2.1	AT2G33630
Pp1s269_53V2.1	AT3G27820
Pp1s234_39V2.1	AT5G17250
Pp1s127_115V2.1	AT4G30825
Pp1s134_4V2.1	AT5G09970
Pp1s15_91V2.1	AT5G56900
Pp1s199_128V2.1	AT4G17740
Pp1s34_244V2.1	AT5G03555
Pp1s4_114V2.1	AT1G63160
Pp1s368_20V2.1	AT5G52580
Pp1s68_232V2.1	AT1G13560
Pp1s37_51V2.1	AT1G51980
Pp1s235_68V2.1	AT5G63630
Pp1s2_108V2.1	AT1G64660
Pp1s269_87V2.1	AT1G28060
Pp1s75_222V2.1	AT2G25530
Pp1s307_59V2.1	AT3G15410
Pp1s10_43V2.1	AT5G64440
Pp1s106_168V2.1	AT4G22340
Pp1s246_51V2.1	AT3G02210
Pp1s53_165V2.1	AT1G22860
Pp1s196_76V2.1	AT4G24040
Pp1s62_198V2.1	AT1G03310
Pp1s16_256V2.1	AT1G24290
Pp1s35_29V2.1	AT1G15740
Pp1s2_278V2.1	AT3G19840
Pp1s400_4V2.1	AT1G68570
Pp1s28_215V2.1	AT5G10490
Pp1s35_136V2.1	AT2G24230
Pp1s114_114V2.1	AT1G74790
Pp1s84_80V2.1	AT5G05920
Pp1s12_368V2.1	AT1G03475
Pp1s60_177V2.1	AT3G42950
Pp1s17_109V2.1	AT5G60940
Pp1s71_272V2.1	AT1G09340
Pp1s263_34V2.1	AT4G37510
Pp1s73_213V2.1	AT4G33260
Pp1s56_215V2.1	AT1G56190
Pp1s218_61V2.1	AT5G07320
Pp1s51_188V2.1	AT3G61710
Pp1s286_13V2.1	AT1G13160
Pp1s130_71V2.1	AT1G56590
Pp1s2_104V2.1	AT1G05350
Pp1s235_61V2.1	AT2G16430
Pp1s54_255V2.1	AT2G44270
Pp1s382_44V2.1	AT1G80600
Pp1s139_11V2.1	AT2G40690
Pp1s79_109V2.1	AT3G47520
Pp1s246_74V2.1	AT1G78800
Pp1s5_159V2.1	AT1G78010
Pp1s99_223V2.1	AT5G16780
Pp1s376_19V2.1	AT1G02800
Pp1s113_152V2.1	AT1G71870
Pp1s235_35V2.1	AT4G10180
Pp1s148_41V2.1	AT2G42620
Pp1s83_180V2.1	AT3G52200
Pp1s45_73V2.1	AT5G14220
Pp1s13_431V2.1	AT2G04270
Pp1s48_90V2.1	AT5G27630
Pp1s16_350V2.1	AT5G15870
Pp1s201_13V2.2	AT3G02450
Pp1s14_240V2.1	AT2G33840
Pp1s10_236V2.1	AT1G19880
Pp1s186_44V2.1	AT2G26900
Pp1s93_143V2.1	AT5G08550
Pp1s18_78V2.1	AT2G18220
Pp1s9_76V2.1	AT1G26560
Pp1s450_17V2.1	AT5G46110
Pp1s38_374V2.1	AT5G18480
Pp1s59_299V2.1	AT5G22470
Pp1s34_103V2.1	AT5G16890
Pp1s191_17V2.1	AT3G53930
Pp1s517_5V2.1	AT2G37840
Pp1s93_160V2.1	AT2G22360
Pp1s41_11V2.1	AT1G43690
Pp1s2_417V2.1	AT5G18570
Pp1s56_255V2.1	AT3G46980
Pp1s21_362V2.1	AT3G18660
Pp1s101_182V2.1	AT2G19940
Pp1s195_93V2.1	AT1G73180
Pp1s17_214V2.1	AT2G01600
Pp1s117_58V2.1	AT2G43770
Pp1s118_138V2.1	AT1G06560
Pp1s21_158V2.1	AT1G06570
Pp1s60_289V2.1	AT2G47970
Pp1s369_16V2.1	AT1G34630
Pp1s7_138V2.1	AT1G76130
Pp1s57_32V2.1	AT3G52640
Pp1s138_109V2.1	AT3G18140
Pp1s167_133V2.1	AT2G23390
Pp1s100_114V2.1	AT3G53570
Pp1s9_134V2.1	AT5G27550
Pp1s73_2V2.1	AT1G05055
Pp1s180_48V2.1	AT2G19130
Pp1s369_5V2.1	AT5G39960
Pp1s58_59V2.1	AT4G19380
Pp1s14_100V2.1	AT4G01660
Pp1s4_376V2.1	AT3G08720
Pp1s196_118V2.1	AT5G17230
Pp1s8_304V2.1	AT2G17420
Pp1s339_46V2.1	AT4G30080
Pp1s31_111V2.1	AT3G21430
Pp1s114_137V2.1	AT3G28700
Pp1s207_66V2.1	AT1G10210
Pp1s132_180V2.1	AT5G35980
Pp1s16_168V2.1	AT5G54770
Pp1s131_148V2.1	AT4G05390
Pp1s29_311V2.1	AT1G68410
Pp1s39_159V2.1	AT1G25320
Pp1s125_55V2.1	AT5G64300
Pp1s324_52V2.1	AT4G19860
Pp1s284_19V2.1	AT2G32920
Pp1s173_12V2.1	AT3G26370
Pp1s78_85V2.1	AT5G24240
Pp1s36_260V2.1	AT5G51970
Pp1s18_313V2.1	AT5G49960
Pp1s255_4V2.1	AT5G22640
Pp1s71_181V2.1	AT2G43750
Pp1s28_383V2.1	AT1G23330
Pp1s41_225V2.1	AT3G23580
Pp1s54_44V2.1	AT4G30000
Pp1s12_186V2.1	AT4G09730
Pp1s45_212V2.1	AT1G53720
Pp1s130_214V2.1	AT4G32770
Pp1s28_121V2.1	AT5G27380
Pp1s76_7V2.1	AT5G36890
Pp1s9_338V2.1	AT1G80360
Pp1s2_151V2.1	AT1G73020
Pp1s170_74V2.1	AT5G39990
Pp1s74_61V2.1	AT2G20900
Pp1s65_105V2.1	AT1G09210
Pp1s79_186V2.1	AT5G23250
Pp1s358_12V2.1	AT1G04850
Pp1s325_14V2.1	AT2G21860
Pp1s158_12V2.1	AT1G12840
Pp1s26_243V2.1	AT4G24020
Pp1s128_77V2.2	AT3G59580
Pp1s33_213V2.1	AT1G57720
Pp1s283_82V2.1	AT1G21680
Pp1s70_294V2.1	AT2G20860
Pp1s281_24V2.1	AT3G48750
Pp1s341_16V2.1	AT4G13550
Pp1s2_50V2.1	AT3G47450
Pp1s157_48V2.1	AT2G42120
Pp1s100_50V2.1	AT4G38240
Pp1s84_127V2.1	AT4G01100
Pp1s425_20V2.1	AT5G58450
Pp1s34_329V2.1	AT5G08170
Pp1s52_50V2.1	AT4G22930
Pp1s31_257V2.1	AT5G15080
Pp1s23_46V2.1	AT2G31955
Pp1s205_21V2.1	AT5G19000
Pp1s177_35V2.1	AT1G15060
Pp1s235_88V2.1	AT1G56350
Pp1s47_17V2.1	AT3G06350
Pp1s121_161V2.1	AT3G12270
Pp1s70_184V2.1	AT3G21060
Pp1s535_6V2.1	AT3G20740
Pp1s175_127V2.1	AT5G10330
Pp1s30_280V2.1	AT2G01070
Pp1s90_54V2.1	AT3G01480
Pp1s29_296V2.1	AT4G27680
Pp1s543_11V2.1	AT2G21440
Pp1s46_310V2.1	AT2G19540
Pp1s34_393V2.1	AT4G29510
Pp1s199_7V2.1	AT1G05030
Pp1s95_19V2.1	AT3G59360
Pp1s80_59V2.1	AT3G52750
Pp1s309_55V2.1	AT5G23080
Pp1s313_68V2.1	AT2G19560
Pp1s65_76V2.1	AT4G14330
Pp1s206_15V2.1	AT5G63870
Pp1s55_145V2.1	AT5G07270
Pp1s114_4V2.1	AT2G32850
Pp1s78_50V2.1	AT1G16180
Pp1s118_66V2.1	AT5G34940
Pp1s307_1V2.1	AT2G23140
Pp1s285_18V2.1	AT3G55070
Pp1s78_55V2.1	AT3G13930
Pp1s96_139V2.1	AT1G21690
Pp1s43_127V2.1	AT2G40570
Pp1s55_140V2.1	AT3G63140
Pp1s21_19V2.1	AT4G16120
Pp1s234_47V2.1	AT2G38040
Pp1s19_29V2.1	AT2G27450
Pp1s49_275V2.1	AT3G20500
Pp1s40_298V2.1	AT2G30200
Pp1s54_152V2.1	AT3G13180
Pp1s63_94V2.1	AT1G32080
Pp1s67_128V2.1	AT3G07300
Pp1s12_29V2.1	AT4G30490
Pp1s307_6V2.1	AT1G63000
Pp1s351_31V2.1	AT3G25860
Pp1s291_51V2.1	AT1G34430
Pp1s145_93V2.1	AT1G67630
Pp1s22_4V2.1	AT5G13930
Pp1s12_230V2.1	AT5G16630
Pp1s199_2V2.1	AT4G13250
Pp1s98_10V2.1	AT5G27270
Pp1s192_92V2.1	AT2G40116
Pp1s154_4V2.1	AT4G26910
Pp1s293_9V2.1	AT2G39130
Pp1s492_4V2.1	AT3G53110
Pp1s38_249V2.1	AT3G20330
Pp1s155_110V2.1	AT3G57680
Pp1s61_174V2.1	AT5G50960
Pp1s133_25V2.1	AT4G35440
Pp1s54_47V2.1	AT5G01410
Pp1s213_20V2.1	AT3G06483
Pp1s257_1V2.1	AT5G61000
Pp1s55_234V2.1	AT4G36790
Pp1s95_63V2.1	AT5G63620
Pp1s2_24V2.1	AT1G04730
Pp1s5_27V2.1	AT3G51820
Pp1s101_233V2.1	AT5G08740
Pp1s434_8V2.1	AT5G13490
Pp1s434_7V2.1	AT5G13490
Pp1s39_111V2.1	AT5G49730
Pp1s191_77V2.1	AT5G37350
Pp1s383_9V2.1	AT1G09280
Pp1s162_8V2.1	AT2G31810
Pp1s60_168V2.1	AT1G77610
Pp1s240_22V2.1	AT1G10840
Pp1s54_180V2.1	AT4G36290
Pp1s50_93V2.1	AT5G22620
Pp1s434_19V2.1	AT1G67320
Pp1s181_37V2.1	AT1G17690
Pp1s53_235V2.1	AT4G38040
Pp1s41_116V2.1	AT2G03590
Pp1s39_399V2.1	AT2G22780
Pp1s294_27V2.1	AT1G28240
Pp1s136_147V2.1	AT3G11980
Pp1s13_179V2.1	AT2G46915
Pp1s412_13V2.1	AT5G57460
Pp1s8_289V2.1	AT2G27680
Pp1s99_81V2.1	AT5G40610
Pp1s7_352V2.1	AT5G66950
Pp1s293_78V2.1	AT1G17890
Pp1s236_43V2.1	AT2G26260
Pp1s3_193V2.1	AT2G47010
Pp1s183_44V2.1	AT2G20790
Pp1s42_268V2.1	AT5G23190
Pp1s3_91V2.1	AT3G14930
Pp1s301_41V2.1	AT3G10350
Pp1s196_112V2.1	AT2G14520
Pp1s198_122V2.1	AT4G34640
Pp1s324_21V2.1	AT1G54310
Pp1s99_134V2.1	AT2G45270
Pp1s7_362V2.1	AT5G50230
Pp1s14_403V2.1	AT2G44990
Pp1s22_132V2.1	AT5G01960
Pp1s316_57V2.1	AT1G14020
Pp1s8_107V2.1	AT5G14170
Pp1s114_182V2.1	AT5G44740
Pp1s98_31V2.1	AT1G65070
Pp1s131_151V2.1	AT2G30710
Pp1s142_140V2.1	AT2G21340
Pp1s60_111V2.1	AT1G75680
Pp1s80_56V2.1	AT1G10700
Pp1s77_143V2.1	AT1G31910
Pp1s82_131V2.1	AT5G22350
Pp1s6_252V2.1	AT1G20510
Pp1s52_101V2.1	AT4G05160
Pp1s78_72V2.1	AT1G29820
Pp1s19_356V2.1	AT1G47128
Pp1s285_10V2.1	AT5G43060
Pp1s15_309V2.1	AT3G14050
Pp1s40_204V2.1	AT3G07780
Pp1s154_9V2.1	AT4G31670
Pp1s4_470V2.1	AT4G35360
Pp1s242_5V2.1	AT3G16090
Pp1s129_201V2.1	AT1G68400
Pp1s271_61V2.1	AT5G61960
Pp1s78_21V2.1	AT5G61960
Pp1s78_10V2.1	AT4G18120
Pp1s372_15V2.1	AT4G04640
Pp1s155_43V2.1	AT1G02260
Pp1s49_234V2.1	AT2G33540
Pp1s72_147V2.1	AT4G08900
Pp1s31_48V2.1	AT5G39830
Pp1s25_164V2.1	AT5G65780
[truncated: 4,581 more rows]

## Sheet: C.elegans
Moss ID	Cel. Swisprot	Cel. Wormbase
Pp1s49_168V2.1	0	Y53G8B.4a
Pp1s68_124V2.1	0	Y67D2.4a
Pp1s223_119V2.1	0	T10F2.5
Pp1s25_355V2.1	3HIDH_CAEEL	B0250.5
Pp1s471_20V2.1	A0A9S2_CAEEL	Y38F2AR.12a
Pp1s440_11V2.1	A0FLQ6_CAEEL	W03A3.2
Pp1s115_61V2.1	A0FLQ7_CAEEL	C34D4.4b
Pp1s201_86V2.1	A2ID82_CAEEL	ZK686.4
Pp1s184_62V2.1	A3KFD2_CAEEL	Y53G8B.4b
Pp1s147_75V2.1	A3QMC4_CAEEL	C42C1.13a
Pp1s38_220V2.1	A3QMC6_CAEEL	C42C1.15
Pp1s290_34V2.1	A4F312_CAEEL	F38A1.8
Pp1s284_45V2.1	A5HU98_CAEEL	T03F1.8b
Pp1s355_18V2.1	A5JYS8_CAEEL	F25H8.1b
Pp1s45_64V2.1	A5JYT0_CAEEL	K11E8.1n
Pp1s8_17V2.1	A5JYY7_CAEEL	M04C9.1a
Pp1s362_10V2.1	A5Z2W8_CAEEL	B0379.4c
Pp1s112_96V2.1	A6PVA6_CAEEL	F41E6.4a
Pp1s112_198V2.1	A6PVB0_CAEEL	F09G2.8b
Pp1s99_35V2.1	A6ZJ42_CAEEL	C30D11.1e
Pp1s68_101V2.1	A6ZJ44_CAEEL	C30D11.1h
Pp1s7_385V2.1	A7LPD1_CAEEL	C25B8.3c
Pp1s188_85V2.1	A7LPF3_CAEEL	F43D9.3b
Pp1s7_174V2.1	A8XQE0_CAEEL	Y105E8A.17b
Pp1s37_119V2.1	A9D0C6_CAEEL	T02H6.1b
Pp1s306_72V2.1	A9Z1K9_CAEEL	M03A1.8
Pp1s7_342V2.1	AAPK2_CAEEL	T01C8.1b
Pp1s188_26V2.1	ACASE_CAEEL	W02F12.2
Pp1s35_369V2.1	ACLY_CAEEL	D1005.1
Pp1s337_25V2.1	ACT2_CAEEL	T04C12.5
Pp1s372_39V2.1	ACT4_CAEEL	M03F4.2a
Pp1s239_22V2.1	ADAL_CAEEL	C44B7.12
Pp1s163_65V2.1	ADH2_CAEEL	K12G11.4
Pp1s163_29V2.1	AIR2_CAEEL	B0207.4
Pp1s89_156V2.1	ALF2_CAEEL	F01F1.12a
Pp1s33_70V2.1	ALG12_CAEEL	ZC513.5
Pp1s290_37V2.1	ALG6_CAEEL	C08B11.8
Pp1s34_133V2.1	ALG8_CAEEL	C08H9.3a
Pp1s403_49V2.1	ALX1_CAEEL	R10E12.1a
Pp1s47_217V2.1	AMERL_CAEEL	R166.3
Pp1s145_83V2.2	AMX1_CAEEL	R13G10.2
Pp1s54_148V2.1	AP2M_CAEEL	R160.1a
Pp1s31_229V2.1	APC2_CAEEL	K06H7.6
Pp1s62_129V2.1	ARL2_CAEEL	F22B5.1
Pp1s315_21V2.1	ARL3_CAEEL	F19H8.3
Pp1s17_340V2.1	ARP2_CAEEL	K07C5.1
Pp1s85_160V2.1	ARP3_CAEEL	Y71F9AL.16
Pp1s34_138V2.1	ARPC2_CAEEL	Y6D11A.2
Pp1s47_77V2.1	ARPC3_CAEEL	Y37D8A.1
Pp1s204_63V2.1	ARPC4_CAEEL	C35D10.16
Pp1s106_41V2.1	ARS2_CAEEL	E01A2.2a
Pp1s173_136V2.1	ARSA_CAEEL	ZK637.5
Pp1s335_77V2.1	ASF1L_CAEEL	C03D6.5
Pp1s93_73V2.1	ASP3_CAEEL	H22K11.1
Pp1s54_250V2.1	ASPG_CAEEL	R04B3.2
Pp1s34_358V2.1	ATRX_CAEEL	B0041.7
Pp1s193_71V2.1	B0M0M3_CAEEL	R10E11.1c
Pp1s33_203V2.1	B1GRK5_CAEEL	F41E6.5b
Pp1s328_27V2.1	B1V8J3_CAEEL	Y43F8B.4a
Pp1s295_2V2.1	B2D6K5_CAEEL	ZK757.4c
Pp1s68_55V2.1	BCAT_CAEEL	K02A4.1
Pp1s98_179V2.1	BIN3D_CAEEL	Y17G7B.18a
Pp1s9_361V2.1	BL1S1_CAEEL	T20G5.10
Pp1s14_58V2.1	BRE1_CAEEL	R05D3.4a
Pp1s74_55V2.1	BUD13_CAEEL	R08D7.1
Pp1s106_133V2.1	BXDC2_CAEEL	K12H4.3
Pp1s235_95V2.1	C13A2_CAEEL	T10B9.7
Pp1s28_389V2.1	C13A8_CAEEL	T10B9.4
Pp1s44_232V2.1	CAH1_CAEEL	F54D8.4
Pp1s25_254V2.1	CALX_CAEEL	ZK632.6
Pp1s1_772V2.1	CASP_CAEEL	Y54F10AM.4c
Pp1s425_19V2.1	CC130_CAEEL	ZK1307.9
Pp1s84_27V2.1	CCNA1_CAEEL	ZK507.6
Pp1s427_17V2.1	CCNC_CAEEL	H14E04.5
Pp1s301_33V2.1	CDK8_CAEEL	F39H11.3
Pp1s3_512V2.1	CDK9_CAEEL	H25P06.2b
Pp1s317_13V2.1	CDKAL_CAEEL	Y92H12BL.1
Pp1s235_74V2.1	CHD3_CAEEL	T14G8.1
Pp1s70_218V2.1	CHE13_CAEEL	F59C6.7
Pp1s47_209V2.1	CIA30_CAEEL	C50B8.3
Pp1s25_70V2.1	CK5P1_CAEEL	F25B5.5
Pp1s335_43V2.1	CK5P3_CAEEL	Y113G7B.16
Pp1s36_269V2.1	CKS1_CAEEL	C09G4.3
Pp1s212_84V2.1	CLAP1_CAEEL	C07H6.3
Pp1s147_10V2.1	CLH_CAEEL	T20G5.1
Pp1s102_13V2.1	CLPP_CAEEL	ZK970.2
Pp1s113_72V2.1	CMC3_CAEEL	F17E5.2
Pp1s65_250V2.1	COG2_CAEEL	C06G3.10
Pp1s135_116V2.1	COG6_CAEEL	K07C11.9
Pp1s120_25V2.1	COG8_CAEEL	R02D3.2
Pp1s61_1V2.1	COPB2_CAEEL	F38E11.5
Pp1s44_141V2.1	COPD_CAEEL	C13B9.3
Pp1s13_187V2.1	COPZ_CAEEL	F59E10.3
Pp1s98_5V2.1	COQ2_CAEEL	F57B9.4a
Pp1s226_18V2.1	COQ4_CAEEL	T03F1.2
Pp1s47_219V2.1	COQ5_CAEEL	ZK652.9
Pp1s6_290V2.1	COQ6_CAEEL	K07B1.2
Pp1s14_100V2.1	COQ8_CAEEL	C35D10.4
Pp1s42_202V2.1	CP080_CAEEL	C54C6.6
Pp1s61_35V2.1	CPSF1_CAEEL	Y76B12C.7
Pp1s29_298V2.1	CPSF2_CAEEL	F09G2.4
Pp1s165_112V2.1	CSK2A_CAEEL	B0205.7
Pp1s31_336V2.1	CSN1_CAEEL	Y59A8A.1
Pp1s229_17V2.1	CSN4_CAEEL	Y55F3AM.15
Pp1s34_429V2.1	CSN6_CAEEL	Y67H2A.6
Pp1s64_178V2.1	CTNS_CAEEL	C41C4.7a
Pp1s152_127V2.1	CUTC_CAEEL	ZK353.7
Pp1s169_104V2.1	CWC15_CAEEL	T10C6.5
Pp1s194_18V2.1	CY561_CAEEL	F55H2.5
Pp1s441_22V2.1	CYFIP_CAEEL	F56A11.1
Pp1s150_33V2.1	CYP10_CAEEL	B0252.4b
Pp1s232_72V2.1	CYP11_CAEEL	T01B7.4
Pp1s101_148V2.1	DBR1_CAEEL	C55B7.8
Pp1s372_53V2.1	DCN1_CAEEL	H38K22.2a
Pp1s30_285V2.1	DCR1_CAEEL	K12H4.8
Pp1s426_43V2.1	DCTD_CAEEL	ZK643.2
Pp1s28_25V2.1	DDX47_CAEEL	T26G10.1
Pp1s39_56V2.1	DDX55_CAEEL	ZK512.2
Pp1s141_34V2.1	DENR_CAEEL	Y47D3A.21
Pp1s68_188V2.1	DERL2_CAEEL	R151.6
Pp1s229_33V2.1	DGC14_CAEEL	F42H10.7b
Pp1s18_269V2.1	DHX15_CAEEL	F56D2.6a
Pp1s43_54V2.1	DHX16_CAEEL	C04H5.6
Pp1s268_11V2.1	DHX35_CAEEL	Y67D2.6
Pp1s304_34V2.1	DHX9_CAEEL	T07D4.3
Pp1s84_80V2.1	DHYS_CAEEL	Y17G7B.4
Pp1s130_179V2.1	DIML_CAEEL	F52H2.6
Pp1s258_31V2.2	DNJ2_CAEEL	B0035.2
Pp1s223_52V2.1	DNLI_CAEEL	C29A12.3a
Pp1s2_341V2.1	DNPEP_CAEEL	F01F1.9
Pp1s9_298V2.1	DPF6_CAEEL	F44B9.1a
Pp1s105_56V2.1	DPH3_CAEEL	K01H12.1
Pp1s145_93V2.1	DPOA2_CAEEL	R01H10.1
Pp1s14_171V2.1	DPOD1_CAEEL	F10C2.4
Pp1s127_24V2.1	DPOE2_CAEEL	F08B4.5
Pp1s92_57V2.1	DYHC_CAEEL	T21E12.4
Pp1s333_25V2.1	EF1B1_CAEEL	F54H12.6
Pp1s431_2V2.1	EF2_CAEEL	F25H5.4.4
Pp1s431_6V2.1	EF2_CAEEL	F25H5.4.2
Pp1s100_32V2.1	EFGM_CAEEL	F29C12.4
Pp1s96_33V2.1	EI2BA_CAEEL	ZK1098.4
Pp1s144_55V2.1	EI2BG_CAEEL	C15F1.4
Pp1s194_160V2.1	EIF1A_CAEEL	ZK856.11
Pp1s6_199V2.1	EIF3A_CAEEL	C27D11.1
Pp1s52_110V2.1	EIF3D_CAEEL	R08D7.3
Pp1s363_19V2.1	EIF3E_CAEEL	B0511.10
Pp1s271_59V2.1	EIF3G_CAEEL	F22B5.2
Pp1s3_329V2.1	EIF3K_CAEEL	T16G1.11
Pp1s341_35V2.1	ELO3_CAEEL	D2024.3
Pp1s185_37V2.1	ELP3_CAEEL	ZK863.3
Pp1s258_78V2.1	ERD2_CAEEL	F09B9.3
Pp1s199_3V2.1	ERH_CAEEL	T21C9.4
Pp1s15_106V2.1	ERO1_CAEEL	Y105E8B.8a
Pp1s206_81V2.1	ETFA_CAEEL	F27D4.1
Pp1s12_399V2.1	EXL1_CAEEL	F26H11.5
Pp1s4_336V2.1	EXOC4_CAEEL	Y106G6H.7
Pp1s311_14V2.1	EXOC5_CAEEL	C33H5.9
Pp1s54_248V2.1	EXOC6_CAEEL	C28G1.3
Pp1s367_3V2.1	EXOS4_CAEEL	B0564.1a
Pp1s215_91V2.1	F26_CAEEL	K02B2.1
Pp1s183_112V2.1	FAM50_CAEEL	C47E8.4
Pp1s11_166V2.1	FIGL1_CAEEL	F32D1.1
Pp1s299_6V2.1	FLII_CAEEL	B0523.5
Pp1s55_129V2.1	FUCO_CAEEL	W03G11.3
Pp1s80_12V2.1	FUCT1_CAEEL	C50F4.14
Pp1s49_142V2.1	FUMH_CAEEL	H14A12.2a
Pp1s27_41V2.1	FZY1_CAEEL	ZK177.6
Pp1s351_44V2.1	GAD1_CAEEL	T05H4.14
Pp1s65_277V2.1	GALT_CAEEL	ZK1058.3
Pp1s138_122V2.1	GCH1_CAEEL	F32G8.6
Pp1s40_9V2.1	GCP_CAEEL	C05E4.9a
Pp1s387_1V2.1	GCP2_CAEEL	R57.1a
Pp1s45_261V2.1	GEX3_CAEEL	F28D1.10
Pp1s283_43V2.1	GLC7B_CAEEL	F56C9.1
Pp1s253_25V2.1	GLR2_CAEEL	B0280.12b
Pp1s56_30V2.1	GLR2_CAEEL	B0280.12a
Pp1s114_197V2.1	GMPPB_CAEEL	C42C1.5
Pp1s34_157V2.1	GNA1_CAEEL	B0024.12
Pp1s147_147V2.2	GNAO_CAEEL	C26C6.2
Pp1s144_99V2.1	GNL3_CAEEL	K01C8.9
Pp1s107_171V2.1	GOT1_CAEEL	F41C3.4
Pp1s13_376V2.1	GPDM_CAEEL	T25G3.4
Pp1s238_31V2.1	GPI8_CAEEL	T05E11.6
Pp1s114_144V2.1	GPN1_CAEEL	C34E10.2
Pp1s98_1V2.1	GPX1_CAEEL	F26E4.12
Pp1s194_146V2.1	GRPE_CAEEL	C34C12.8
Pp1s12_203V2.1	GSCR2_CAEEL	Y39B6A.33
Pp1s74_173V2.1	GSK3_CAEEL	Y18D10A.5
Pp1s8_130V2.1	GUAA_CAEEL	M106.4a
Pp1s47_178V2.1	H2A_CAEEL	K06C4.11
Pp1s145_45V2.1	H2A_CAEEL	K06C4.3
Pp1s56_218V2.1	H2B4_CAEEL	B0035.8
Pp1s98_223V2.1	H2B4_CAEEL	F55G1.3
Pp1s201_80V2.1	H2B4_CAEEL	H02I12.6
Pp1s156_76V2.1	H3_CAEEL	K06C4.5
Pp1s540_5V2.1	H3_CAEEL	K06C4.13
Pp1s410_37V2.1	H3_CAEEL	F07B7.5
Pp1s164_20V2.1	H3_CAEEL	F45F2.13
Pp1s12_93V2.1	H3_CAEEL	F22B3.2
Pp1s16_197V2.1	H3_CAEEL	F54E12.1
Pp1s96_109V2.1	H3_CAEEL	B0035.10
Pp1s35_156V2.1	H3_CAEEL	F17E9.10
Pp1s9_366V2.1	H3_CAEEL	F55G1.2
Pp1s133_105V2.1	H4_CAEEL	C50F4.7
Pp1s378_28V2.1	H4_CAEEL	K06C4.10
Pp1s269_48V2.1	H4_CAEEL	K06C4.2
Pp1s279_82V2.1	H4_CAEEL	F07B7.9
Pp1s100_186V2.1	H4_CAEEL	F45F2.3
Pp1s83_233V2.1	H4_CAEEL	K03A1.6
Pp1s2_206V2.1	H4_CAEEL	F22B3.1
Pp1s164_30V2.1	H4_CAEEL	F54E12.3
Pp1s259_53V2.1	H4_CAEEL	B0035.9
Pp1s197_3V2.1	H4_CAEEL	F17E9.12
Pp1s117_6V2.1	H4_CAEEL	F55G1.11
Pp1s12_182V2.1	HCDH1_CAEEL	F54C8.1
Pp1s70_128V2.1	HEXA_CAEEL	T14F9.3
Pp1s144_88V2.1	HGD_CAEEL	W06D4.1
Pp1s226_81V2.1	HIM14_CAEEL	ZK1127.11
Pp1s54_97V2.1	HIRA_CAEEL	K10D2.1a
Pp1s180_125V2.1	HMCS_CAEEL	F25B4.6
Pp1s21_158V2.1	HPPD_CAEEL	T21C12.2
Pp1s242_5V2.1	HRD1_CAEEL	F55A11.3
Pp1s59_237V2.2	HSP7F_CAEEL	C37H5.8
Pp1s5_186V2.1	HUTH_CAEEL	F47B10.2
Pp1s6_165V2.1	IF4E4_CAEEL	C05D9.5
Pp1s275_35V2.1	IMPA1_CAEEL	F13G3.5a
Pp1s86_171V2.1	IMPCT_CAEEL	Y52B11A.2a
Pp1s136_67V2.1	ISW1_CAEEL	F37A4.8
Pp1s235_44V2.1	JAD1_CAEEL	ZK593.4
Pp1s52_16V2.1	KAD6_CAEEL	E02H1.6
Pp1s59_90V2.1	KAPC_CAEEL	ZK909.2b
Pp1s12_259V2.1	KAPR_CAEEL	R07E4.6a
Pp1s9_134V2.1	KLP3_CAEEL	T09A5.2a
Pp1s223_40V2.1	KTHY_CAEEL	R53.2
Pp1s50_56V2.1	L2HDH_CAEEL	Y45G12B.3
Pp1s14_311V2.1	LCMT1_CAEEL	B0285.4
Pp1s244_82V2.1	LDH_CAEEL	F13D12.2
Pp1s154_72V2.1	LIP1_CAEEL	ZK262.3
Pp1s230_34V2.1	LMBD2_CAEEL	C47G2.4
Pp1s5_14V2.1	LONM_CAEEL	C34B2.6
Pp1s355_47V2.1	MAAI_CAEEL	D1053.1
Pp1s387_37V2.1	MAN12_CAEEL	C52E4.5
Pp1s47_124V2.1	MCCB_CAEEL	F02A9.4a
Pp1s14_317V2.1	MCE1_CAEEL	C03D6.3a
Pp1s49_90V2.1	MCES_CAEEL	C25A1.3
Pp1s210_34V2.1	MCM6_CAEEL	ZK632.1a
Pp1s24_145V2.1	MECR1_CAEEL	W09H1.5
Pp1s80_149V2.1	MED10_CAEEL	T09A5.6
Pp1s149_14V2.1	MED31_CAEEL	F32H2.2
Pp1s31_182V2.1	MED6_CAEEL	Y57E12AL.5
Pp1s213_116V2.1	MEI1_CAEEL	T01G9.5b
Pp1s32_213V2.1	MEK2_CAEEL	Y54E10BL.6
Pp1s535_6V2.1	MES6_CAEEL	C09G4.5
Pp1s362_21V2.1	MET10_CAEEL	ZK1128.2a
Pp1s532_8V2.1	MFRN_CAEEL	W02B12.9
Pp1s100_50V2.1	MGAT1_CAEEL	B0416.6
Pp1s52_56V2.1	MIX1_CAEEL	M106.1
Pp1s207_17V2.1	MMP37_CAEEL	Y71F9B.2
Pp1s23_131V2.1	MOCOS_CAEEL	R03A10.3
Pp1s148_84V2.1	MON2_CAEEL	F11A10.4
Pp1s195_48V2.1	MPI_CAEEL	ZK632.4
Pp1s441_23V2.1	MPPE1_CAEEL	B0511.13
Pp1s140_18V2.1	MPU1_CAEEL	F38E1.9
Pp1s211_82V2.1	MPV17_CAEEL	T18D3.9
Pp1s61_174V2.1	MRPL_CAEEL	F10G8.6
Pp1s29_296V2.1	MSP1_CAEEL	K04D7.2b
Pp1s118_207V2.1	MTHFS_CAEEL	Y106G6E.4
Pp1s8920_1V2.1	MTU1_CAEEL	B0035.16
Pp1s227_10V2.1	MTX2_CAEEL	ZC97.1a
Pp1s241_84V2.1	N6MT2_CAEEL	M142.8
Pp1s104_9V2.1	NAD3_CAEEL	K08E5.2a
Pp1s241_89V2.1	NBEA_CAEEL	F10F2.1
Pp1s1_270V2.1	NCX7_CAEEL	C07A9.11
Pp1s236_30V2.1	NDUA5_CAEEL	C33A12.1
Pp1s83_84V2.1	NDUS8_CAEEL	T20H4.5
Pp1s154_121V2.1	NDX3_CAEEL	Y38A8.1
Pp1s16_255V2.1	NEP1_CAEEL	Y39A1A.14
Pp1s215_59V2.1	NFX1_CAEEL	C16A3.7
Pp1s57_32V2.1	NICA_CAEEL	ZC434.6b
Pp1s18_19V2.1	NLT1_CAEEL	ZK892.2
Pp1s220_49V2.1	NOSIP_CAEEL	R05G6.4
Pp1s96_143V2.1	NPC1_CAEEL	F02E8.6
Pp1s7_112V2.1	NPC2_CAEEL	F09G8.4
Pp1s336_25V2.1	NSF_CAEEL	H15N14.2a
Pp1s65_4V2.1	NTH1_CAEEL	R10E4.5
Pp1s249_26V2.1	O01259_CAEEL	T20D3.8
Pp1s29_118V2.1	O01260_CAEEL	T20D3.11
Pp1s11_366V2.1	O01320_CAEEL	F02E9.7
Pp1s124_121V2.1	O01485_CAEEL	C13F10.4
Pp1s391_47V2.1	O01495_CAEEL	C34G6.4
Pp1s196_72V2.1	O01577_CAEEL	F53F10.4
Pp1s275_64V2.1	O01590_CAEEL	K09H11.1
Pp1s34_232V2.1	O01591_CAEEL	K09H11.7
Pp1s215_93V2.1	O01658_CAEEL	T28F2.4a
Pp1s311_22V2.1	O01759_CAEEL	F55A12.3
Pp1s14_118V2.1	O01763_CAEEL	F37E3.1
Pp1s22_209V2.1	O01775_CAEEL	ZC581.1
Pp1s213_113V2.1	O01776_CAEEL	ZC581.9
Pp1s26_32V2.1	O01803_CAEEL	F53G12.1
Pp1s223_30V2.1	O01804_CAEEL	C44E4.3
Pp1s31_211V2.1	O01808_CAEEL	C44E4.1a
Pp1s291_26V2.1	O01815_CAEEL	W02D3.2
Pp1s47_281V2.1	O01826_CAEEL	C53H9.2a
Pp1s118_84V2.1	O01839_CAEEL	B0414.8a
Pp1s1825_2V2.1	O01842_CAEEL	F56F4.6
Pp1s90_98V2.1	O01858_CAEEL	T05E7.3
Pp1s225_87V2.1	O01881_CAEEL	K07B1.4a
Pp1s370_7V2.1	O01883_CAEEL	K07B1.3
Pp1s61_38V2.1	O01927_CAEEL	C13C4.5
Pp1s234_39V2.1	O01966_CAEEL	C27A12.9
Pp1s297_60V2.1	O01967_CAEEL	M01D7.2
Pp1s89_148V2.1	O01969_CAEEL	M01D7.4
Pp1s233_40V2.1	O01974_CAEEL	C41D11.2
Pp1s131_146V2.1	O02054_CAEEL	ZC328.3a
Pp1s4_176V2.1	O02057_CAEEL	B0041.5
Pp1s286_43V2.1	O02086_CAEEL	F43E2.4
Pp1s89_19V2.1	O02092_CAEEL	F43E2.2
Pp1s32_191V2.1	O02158_CAEEL	T09B4.8
Pp1s58_111V2.1	O02164_CAEEL	T09B4.1
Pp1s150_123V2.1	O02173_CAEEL	W05H7.3
Pp1s332_20V2.1	O02207_CAEEL	C01A2.3
Pp1s36_348V2.1	O02209_CAEEL	C01A2.5
Pp1s49_232V2.1	O02215_CAEEL	C12C8.2a
Pp1s43_210V2.1	O02220_CAEEL	C25A1.13
Pp1s284_47V2.1	O02332_CAEEL	T24D1.4
Pp1s2_89V2.1	O02335_CAEEL	W02D9.2
Pp1s1_398V2.1	O16214_CAEEL	F17A9.4
Pp1s240_14V2.1	O16254_CAEEL	F44E7.9
Pp1s317_75V2.1	O16259_CAEEL	R09E12.3
Pp1s101_217V2.1	O16311_CAEEL	C05C8.2
Pp1s231_23V2.1	O16369_CAEEL	F29G9.3
Pp1s5_374V2.1	O16376_CAEEL	M03F8.3a
Pp1s127_122V2.1	O16448_CAEEL	C54F6.4
Pp1s54_147V2.1	O16458_CAEEL	F41E6.9
Pp1s42_91V2.1	O16466_CAEEL	F41E6.13a
Pp1s174_69V2.1	O16481_CAEEL	C50H11.1
Pp1s262_14V2.1	O16482_CAEEL	C50H11.15
Pp1s27_207V2.1	O16486_CAEEL	B0238.10
Pp1s59_356V2.1	O16524_CAEEL	T05H4.3
Pp1s33_124V2.1	O16575_CAEEL	F02E11.5
Pp1s78_27V2.1	O16582_CAEEL	C33C12.9
Pp1s120_98V2.1	O16881_CAEEL	C10F3.2
Pp1s495_13V2.1	O16918_CAEEL	F10D2.9
Pp1s505_12V2.1	O16997_CAEEL	W03F9.10
Pp1s158_143V2.1	O17005_CAEEL	T23B12.2
Pp1s74_264V2.1	O17055_CAEEL	C24A1.3a
Pp1s62_70V2.1	O17066_CAEEL	F23F1.5
Pp1s54_72V2.1	O17157_CAEEL	C24H12.4a
Pp1s456_6V2.1	O17186_CAEEL	F34D6.4
Pp1s114_182V2.1	O17219_CAEEL	F53A3.2
Pp1s61_300V2.1	O17244_CAEEL	F53G2.6
Pp1s31_3V2.1	O17391_CAEEL	F08F1.1b
Pp1s93_74V2.1	O17401_CAEEL	F09G2.6
Pp1s8_85V2.1	O17560_CAEEL	C03E10.4
Pp1s73_64V2.1	O17587_CAEEL	C15H11.8
Pp1s4_68V2.1	O17607_CAEEL	C27H6.2
Pp1s283_69V2.1	O17612_CAEEL	C29F3.1
Pp1s83_27V2.1	O17622_CAEEL	C29F7.3
Pp1s29_144V2.1	O17636_CAEEL	C33A12.7
Pp1s52_108V2.1	O17708_CAEEL	C54C8.5
Pp1s4_271V2.1	O17718_CAEEL	F53E4.1a
Pp1s182_59V2.1	O17735_CAEEL	D2023.6
Pp1s184_127V2.1	O17737_CAEEL	Y76A2A.2
Pp1s44_126V2.1	O17892_CAEEL	F55B11.1
Pp1s93_120V2.1	O17909_CAEEL	H06O01.2
Pp1s53_219V2.1	O17951_CAEEL	K12G11.2
Pp1s140_157V2.1	O18030_CAEEL	T05F1.10
Pp1s391_5V2.1	O18033_CAEEL	T05F1.1a
Pp1s276_15V2.1	O18131_CAEEL	T26E3.4
Pp1s45_212V2.1	O18161_CAEEL	F39H2.2a
Pp1s254_28V2.1	O18180_CAEEL	W09D10.3
Pp1s39_57V2.1	O18182_CAEEL	W09D10.2
Pp1s31_313V2.1	O18183_CAEEL	W09D10.4
Pp1s285_18V2.1	O18188_CAEEL	W09G3.2
Pp1s23_327V2.1	O18197_CAEEL	Y48E1B.3
Pp1s6_162V2.1	O18207_CAEEL	Y48E1C.3
Pp1s301_40V2.1	O18215_CAEEL	Y53C12B.1
Pp1s2_30V2.1	O18230_CAEEL	Y57G11C.4
Pp1s15_220V2.1	O18235_CAEEL	Y57G11C.11a
Pp1s114_48V2.1	O18239_CAEEL	Y57G11C.15
Pp1s170_48V2.1	O18682_CAEEL	T04A11.5
Pp1s51_209V2.1	O18693_CAEEL	F28F8.2
Pp1s80_154V2.1	O44160_CAEEL	CD4.2
Pp1s9_458V2.1	O44165_CAEEL	F15B10.2
Pp1s4_114V2.1	O44175_CAEEL	F58F6.4
Pp1s19_70V2.1	O44410_CAEEL	T07A9.8
Pp1s139_3V2.1	O44413_CAEEL	T07A9.2
Pp1s242_94V2.1	O44446_CAEEL	C02B10.1
Pp1s214_88V2.1	O44503_CAEEL	R02D3.1
Pp1s292_16V2.1	O44510_CAEEL	F42G8.6
Pp1s9_36V2.1	O44517_CAEEL	F56A11.5
Pp1s275_79V2.1	O44566_CAEEL	W03F8.4
Pp1s390_2V2.1	O44729_CAEEL	F49D11.1
Pp1s271_53V2.1	O44734_CAEEL	F57B10.8
Pp1s194_97V2.1	O44736_CAEEL	F57B10.7
Pp1s391_31V2.1	O44737_CAEEL	F57B10.6
Pp1s14_98V2.1	O44753_CAEEL	W03G9.6
Pp1s10_169V2.1	O44782_CAEEL	F33D11.11
Pp1s7_50V2.1	O44787_CAEEL	F09D1.1
Pp1s230_19V2.1	O44798_CAEEL	C50D2.2
Pp1s101_18V2.1	O44826_CAEEL	H17B01.1a
Pp1s41_258V2.1	O44955_CAEEL	C34B2.8
Pp1s191_77V2.1	O44959_CAEEL	M01B12.5a
Pp1s172_74V2.1	O44975_CAEEL	F56C11.3
Pp1s197_40V2.1	O44985_CAEEL	K02F2.3
Pp1s22_58V2.1	O44991_CAEEL	K09H9.6
Pp1s11_234V2.1	O45012_CAEEL	W01B11.3
Pp1s17_379V2.1	O45069_CAEEL	C11D2.4
Pp1s227_90V2.1	O45074_CAEEL	F53H1.3
Pp1s197_2V2.1	O45106_CAEEL	F56B3.5
Pp1s58_99V2.1	O45226_CAEEL	B0513.3
Pp1s265_22V2.1	O45303_CAEEL	C45G3.3
Pp1s78_85V2.1	O45318_CAEEL	C56A3.8a
Pp1s155_62V2.1	O45401_CAEEL	F23B2.4
Pp1s162_23V2.1	O45424_CAEEL	F31D4.1
Pp1s342_18V2.1	O45431_CAEEL	F32B6.3
Pp1s47_47V2.1	O45496_CAEEL	F39B2.3
Pp1s126_57V2.1	O45539_CAEEL	F49B2.5
Pp1s11_235V2.1	O45549_CAEEL	F53A2.4
Pp1s281_108V2.1	O45604_CAEEL	T01G1.3
Pp1s279_71V2.1	O45609_CAEEL	M03C11.8
Pp1s123_131V2.1	O45624_CAEEL	H19N07.2b
Pp1s7277_1V2.1	O45691_CAEEL	M01E5.2
Pp1s90_14V2.1	O45707_CAEEL	R05D7.4
Pp1s126_77V2.1	O45711_CAEEL	R09B3.1a
Pp1s45_277V2.1	O45713_CAEEL	R09B3.3
Pp1s54_101V2.1	O45730_CAEEL	T02D1.5
Pp1s519_2V2.1	O45784_CAEEL	T12D8.7
Pp1s229_28V2.1	O45887_CAEEL	W03B1.4
Pp1s74_194V2.1	O45899_CAEEL	F15D4.1
Pp1s116_74V2.1	O45938_CAEEL	Y44F5A.1
Pp1s39_323V2.1	O45948_CAEEL	Y45F10D.4
Pp1s311_13V2.1	O61219_CAEEL	K07H8.3
Pp1s91_75V2.1	O61710_CAEEL	R119.2
Pp1s165_61V2.1	O61741_CAEEL	B0205.6
Pp1s83_45V2.1	O61861_CAEEL	M01B12.3
Pp1s358_63V2.1	O61887_CAEEL	K10C9.3
Pp1s1_412V2.1	O61900_CAEEL	W02G9.3
Pp1s59_16V2.1	O61903_CAEEL	W02G9.5
Pp1s72_207V2.1	O61968_CAEEL	F26D11.1
Pp1s136_146V2.1	O61975_CAEEL	R01B10.4
Pp1s175_12V2.1	O62068_CAEEL	C17D12.2
Pp1s53_31V2.1	O62102_CAEEL	C47B2.4
Pp1s1_366V2.1	O62107_CAEEL	C47B2.6a
Pp1s269_4V2.1	O62173_CAEEL	F15D3.6
Pp1s95_61V2.1	O62217_CAEEL	F33H2.1
Pp1s133_38V2.1	O62218_CAEEL	F33H2.5
Pp1s30_255V2.1	O62219_CAEEL	F33H2.2
Pp1s199_20V2.1	O62244_CAEEL	F45G2.2a
Pp1s10_222V2.2	O62245_CAEEL	F45G2.3
Pp1s543_11V2.1	O62325_CAEEL	R05H10.2
Pp1s41_173V2.1	O62332_CAEEL	R06A4.4a
Pp1s101_218V2.1	O62336_CAEEL	R06C1.2
Pp1s36_101V2.1	O62337_CAEEL	R06C1.4
Pp1s333_26V2.1	O62347_CAEEL	R11.1
Pp1s62_212V2.1	O62348_CAEEL	R11A5.1b
Pp1s72_288V2.1	O62360_CAEEL	T03F6.2
Pp1s17_14V2.1	O62365_CAEEL	W02A11.1
Pp1s492_4V2.1	O62372_CAEEL	T07D4.4c
Pp1s100_83V2.1	O62433_CAEEL	Y41E3.3
Pp1s207_40V2.1	O62477_CAEEL	Y45F10D.7
Pp1s2909_3V2.1	O62481_CAEEL	Y45F10D.11a
Pp1s249_27V2.1	O62483_CAEEL	Y48E1C.2
Pp1s126_120V2.1	O62499_CAEEL	Y70C5C.1
Pp1s45_231V2.1	O62514_CAEEL	ZK550.5
Pp1s29_63V2.1	O62519_CAEEL	ZK795.1
Pp1s54_232V2.1	O76258_CAEEL	C09G12.9
Pp1s110_132V2.1	O76630_CAEEL	Y57G7A.10a
Pp1s24_136V2.1	O76636_CAEEL	H41C03.1
Pp1s359_2V2.1	O76687_CAEEL	M01G5.3
Pp1s9_374V2.1	O76835_CAEEL	T12A2.15a
Pp1s10_244V2.1	ODO1_CAEEL	T22B11.5
Pp1s78_55V2.1	ODP2_CAEEL	F23B12.5
Pp1s263_5V2.1	OGT1_CAEEL	K04G7.3a
Pp1s3_327V2.1	ORC2_CAEEL	F59E10.1
Pp1s104_114V2.1	ORN_CAEEL	C08B6.8
Pp1s465_5V2.1	OSM1_CAEEL	T27B1.1
Pp1s53_230V2.1	OTUBL_CAEEL	C25D7.8
Pp1s72_193V2.1	P90740_CAEEL	C01G5.8
Pp1s56_76V2.1	P90757_CAEEL	C27A7.4
Pp1s124_112V2.1	P90770_CAEEL	C34B7.2
Pp1s9_17V2.1	P90791_CAEEL	D2030.5
Pp1s234_65V2.1	P90814_CAEEL	F46C5.9
Pp1s313_32V2.1	P90830_CAEEL	F10C2.5
Pp1s9_39V2.1	P90831_CAEEL	F10C2.6
Pp1s46_269V2.1	P90845_CAEEL	F25B3.6
Pp1s100_118V2.1	P90851_CAEEL	F26E4.1
Pp1s36_223V2.1	P90861_CAEEL	F36A2.8
Pp1s39_262V2.1	P90919_CAEEL	K07A12.1
Pp1s51_111V2.1	P90979_CAEEL	C35C5.4
Pp1s327_46V2.1	P90992_CAEEL	B0432.4
Pp1s138_109V2.1	P91040_CAEEL	C10H11.8
Pp1s106_147V2.1	P91080_CAEEL	C23H3.3a
Pp1s8_136V2.1	P91093_CAEEL	C24A11.9
Pp1s90_43V2.1	P91141_CAEEL	C37H5.3a
Pp1s39_66V2.1	P91149_CAEEL	C43E11.8
Pp1s36_96V2.1	P91151_CAEEL	C43E11.11
Pp1s30_125V2.1	P91155_CAEEL	C43E11.10
Pp1s139_28V2.1	P91175_CAEEL	C50F2.3
Pp1s84_114V2.1	P91189_CAEEL	C55B6.2
Pp1s280_44V2.1	P91199_CAEEL	D2092.1a
Pp1s159_11V2.1	P91243_CAEEL	F11G11.7
Pp1s68_99V2.1	P91340_CAEEL	F55F8.2a
Pp1s225_20V2.1	P91348_CAEEL	F55F8.9
Pp1s197_64V2.1	P91354_CAEEL	F59A3.4
Pp1s80_60V2.2	P91400_CAEEL	M01E11.6
Pp1s112_196V2.1	P91402_CAEEL	M01E11.1
Pp1s241_112V2.1	P91442_CAEEL	T10H10.2
Pp1s132_19V2.1	P91494_CAEEL	T23H2.3
Pp1s54_76V2.1	P91495_CAEEL	T23H2.1
Pp1s495_6V2.1	P91502_CAEEL	T27A3.2
Pp1s65_273V2.1	P91561_CAEEL	ZC239.14
Pp1s109_195V2.1	P91563_CAEEL	ZC239.15
Pp1s12_118V2.1	P91564_CAEEL	ZC239.16
Pp1s220_52V2.1	P91862_CAEEL	F32A7.4
Pp1s318_20V2.1	P91867_CAEEL	F32H2.4
Pp1s70_204V2.1	P91910_CAEEL	C44B11.3
Pp1s5_277V2.1	P91988_CAEEL	F25H9.6
Pp1s232_65V2.1	P92012_CAEEL	R10D12.12
Pp1s336_23V2.1	P92022_CAEEL	T10G3.6
Pp1s38_284V2.1	PAF1_CAEEL	C55A6.9
Pp1s284_19V2.1	PDIA6_CAEEL	B0403.4
Pp1s111_33V2.1	PEBPH_CAEEL	F40A3.3b
Pp1s26_46V2.1	PEX12_CAEEL	F08B12.2
Pp1s10_5V2.1	PFD2_CAEEL	H20J04.5
Pp1s212_69V2.1	PFD3_CAEEL	T06G6.9
Pp1s249_64V2.1	PFD5_CAEEL	R151.9
Pp1s162_94V2.1	PFD6_CAEEL	F21C3.5
Pp1s56_215V2.1	PGK_CAEEL	T03F1.3
Pp1s163_89V2.1	PGTB2_CAEEL	B0280.1a
Pp1s184_103V2.1	PH4H_CAEEL	K08F8.4
Pp1s24_146V2.1	PHB1_CAEEL	Y37E3.9
Pp1s14_32V2.1	PHB2_CAEEL	T24H7.1
Pp1s264_39V2.1	PHYD1_CAEEL	Y105C5B.9
Pp1s17_214V2.1	PICA_CAEEL	C32E8.10b
Pp1s35_253V2.1	PIMT_CAEEL	C10F3.5a
Pp1s95_62V2.1	PISD_CAEEL	B0361.5b
Pp1s63_168V2.1	PM14_CAEEL	C50D2.5
Pp1s161_12V2.1	PME4_CAEEL	H23L24.5
Pp1s137_87V2.1	PMM_CAEEL	F52B11.2
Pp1s207_104V2.1	PMY11_CAEEL	F35H8.7
Pp1s226_23V2.1	PNO1_CAEEL	Y53C12B.2
Pp1s158_4V2.1	PP2C1_CAEEL	F42G9.1a
Pp1s41_144V2.1	PPAY_CAEEL	B0361.7
Pp1s448_35V2.1	PPME1_CAEEL	B0464.9
Pp1s62_222V2.1	PPT1_CAEEL	F44C4.5
Pp1s90_95V2.1	PRI1_CAEEL	F58A4.4
Pp1s64_160V2.1	PROD_CAEEL	B0513.5
Pp1s328_44V2.1	PROF3_CAEEL	K03E6.6
Pp1s29_192V2.1	PROSC_CAEEL	F09E5.8
Pp1s438_24V2.1	PRP8_CAEEL	C50C3.6
Pp1s12_202V2.1	PRS4_CAEEL	F29G9.5
Pp1s69_9V2.1	PSA5_CAEEL	F25H2.9
Pp1s44_297V2.1	PSB2_CAEEL	T20F5.2
Pp1s101_116V2.1	PSF2_CAEEL	F31C3.5
Pp1s114_57V2.1	PSMD1_CAEEL	C23G10.4b
Pp1s7_247V2.1	PSMD3_CAEEL	C30C11.2
Pp1s70_165V2.1	PSMD6_CAEEL	F49C12.8
Pp1s55_149V2.1	PSN_CAEEL	F35H12.3
Pp1s386_19V2.1	PUR4_CAEEL	F10F2.2
Pp1s87_37V2.1	PWP2_CAEEL	F55F8.3
Pp1s46_111V2.1	Q08I44_CAEEL	Y45F10A.7b
Pp1s41_285V2.1	Q09487_CAEEL	C30G12.7
Pp1s8_107V2.1	Q09646_CAEEL	ZK1128.5
Pp1s112_30V2.1	Q09649_CAEEL	ZK1307.6
Pp1s32_341V2.1	Q09956_CAEEL	C18A3.1
Pp1s107_162V2.1	Q09EE9_CAEEL	W01A8.2
Pp1s132_130V2.1	Q0G841_CAEEL	M106.7
Pp1s156_89V2.1	Q10577_CAEEL	W07E6.4
Pp1s102_135V2.1	Q10931_CAEEL	B0336.8
Pp1s60_228V2.1	Q17432_CAEEL	B0035.3
Pp1s4_430V2.1	Q17455_CAEEL	B0222.3
Pp1s333_20V2.1	Q17475_CAEEL	B0334.3b
Pp1s126_87V2.1	Q17477_CAEEL	B0334.5
Pp1s340_40V2.1	Q17514_CAEEL	B0491.7
Pp1s171_129V2.1	Q17515_CAEEL	B0491.1
Pp1s277_64V2.1	Q17555_CAEEL	C01F1.6
Pp1s88_1V2.1	Q17556_CAEEL	C01F1.3a
Pp1s116_94V2.1	Q17557_CAEEL	C01F1.2
Pp1s4_62V2.1	Q17561_CAEEL	C01F6.5
Pp1s85_172V2.1	Q17573_CAEEL	C01G6.4
Pp1s11_265V2.1	Q17585_CAEEL	C01H6.4
Pp1s250_8V2.1	Q17595_CAEEL	C02H7.1
Pp1s107_75V2.1	Q17637_CAEEL	C04G6.3
Pp1s37_30V2.1	Q17647_CAEEL	C05C10.6a
Pp1s33_370V2.1	Q17663_CAEEL	C05E11.5
Pp1s7_151V2.1	Q17744_CAEEL	C06G1.5
Pp1s112_123V2.1	Q17749_CAEEL	C06G3.8
Pp1s3_504V2.1	Q17762_CAEEL	T25B9.10
Pp1s105_124V2.1	Q17765_CAEEL	C06H2.3
Pp1s309_71V2.1	Q17816_CAEEL	C08B6.4a
Pp1s193_65V2.1	Q17818_CAEEL	C08B6.7
Pp1s10_388V2.1	Q17846_CAEEL	C09B8.4
Pp1s246_108V2.1	Q17880_CAEEL	C09H10.3
Pp1s114_103V2.1	Q17945_CAEEL	T28H10.3
Pp1s430_32V2.1	Q17951_CAEEL	C14A4.4a
Pp1s32_136V2.1	Q17957_CAEEL	C14A4.10
Pp1s114_116V2.1	Q18028_CAEEL	C15H9.8a
Pp1s80_85V2.1	Q18033_CAEEL	C16A3.8
Pp1s7_192V2.1	Q18035_CAEEL	C16A3.6
Pp1s102_98V2.1	Q18038_CAEEL	C16A3.3
Pp1s15_254V2.1	Q18224_CAEEL	C26E6.3
Pp1s274_79V2.1	Q18237_CAEEL	C27A2.1
Pp1s56_219V2.1	Q18257_CAEEL	C27F2.4
Pp1s55_305V2.1	Q18352_CAEEL	C32C4.2
Pp1s27_183V2.1	Q18403_CAEEL	C33H5.7
Pp1s150_17V2.1	Q18426_CAEEL	C34C6.6a
Pp1s78_68V2.1	Q18429_CAEEL	C34C6.4
Pp1s12_407V2.1	Q18445_CAEEL	C34D4.12
Pp1s6_30V2.1	Q18470_CAEEL	C35A5.2
Pp1s53_221V2.1	Q18477_CAEEL	C35A5.9
Pp1s114_86V2.2	Q18489_CAEEL	C35D10.12
Pp1s177_51V2.1	Q18511_CAEEL	C38D4.9
Pp1s297_72V2.1	Q18539_CAEEL	C39E9.5
Pp1s88_45V2.1	Q18547_CAEEL	C39E9.13
Pp1s26_190V2.1	Q18566_CAEEL	C42D4.8
Pp1s104_12V2.1	Q18580_CAEEL	C42D8.3
Pp1s32_118V2.2	Q18587_CAEEL	C43H6.3
Pp1s402_31V2.1	Q18602_CAEEL	C44B9.1
Pp1s162_64V2.1	Q18607_CAEEL	C44C1.2
Pp1s33_95V2.1	Q18609_CAEEL	C44C1.4a
Pp1s91_147V2.1	Q18633_CAEEL	C44H9.4
Pp1s13_29V2.1	Q18663_CAEEL	C46H3.3
Pp1s118_141V2.1	Q18666_CAEEL	C47D12.3
Pp1s3_623V2.1	Q18671_CAEEL	C47D12.8
Pp1s220_19V2.1	Q18697_CAEEL	C48A7.2
Pp1s39_148V2.1	Q18758_CAEEL	C50F7.10
Pp1s144_78V2.1	Q18771_CAEEL	C51E3.6
Pp1s225_70V2.1	Q18841_CAEEL	C54G10.2
Pp1s118_152V2.1	Q18851_CAEEL	C54G4.6
Pp1s26_103V2.1	Q18891_CAEEL	C56C10.1
Pp1s102_209V2.1	Q18902_CAEEL	C56E6.6
Pp1s130_257V2.1	Q18917_CAEEL	D1009.5
Pp1s407_50V2.1	Q18931_CAEEL	D1022.1a
Pp1s450_15V2.1	Q18934_CAEEL	D1046.3
Pp1s31_358V2.1	Q18948_CAEEL	D1054.1
Pp1s31_342V2.1	Q18967_CAEEL	D2013.7
Pp1s22_334V2.1	Q18970_CAEEL	D2021.8
Pp1s258_49V2.1	Q18988_CAEEL	D2045.7
Pp1s106_100V2.1	Q18993_CAEEL	D2085.6
Pp1s43_202V2.1	Q18994_CAEEL	D2085.3
Pp1s36_35V2.1	Q18999_CAEEL	D2089.4a
Pp1s340_45V2.1	Q19007_CAEEL	D2096.8
Pp1s60_171V2.2	Q19058_CAEEL	E04F6.3
Pp1s238_10V2.1	Q19060_CAEEL	E04F6.2
Pp1s406_14V2.1	Q19103_CAEEL	F01G4.3
Pp1s54_296V2.1	Q19106_CAEEL	F01G4.1
Pp1s220_64V2.1	Q19123_CAEEL	F02E8.3
Pp1s304_37V2.1	Q19130_CAEEL	F07A11.2a
Pp1s433_30V2.1	Q19132_CAEEL	F07A11.4
Pp1s177_58V2.1	Q19133_CAEEL	F07A11.5
Pp1s115_74V2.1	Q19201_CAEEL	F08C6.3
Pp1s61_249V2.1	Q19206_CAEEL	F08F8.4
Pp1s61_8V2.1	Q19207_CAEEL	F08F8.2
Pp1s117_58V2.1	Q19211_CAEEL	F08G12.2
Pp1s126_105V2.1	Q19242_CAEEL	T06H11.4
Pp1s109_234V2.1	Q19246_CAEEL	F09E10.3
Pp1s246_74V2.1	Q19265_CAEEL	F09E5.2
Pp1s80_58V2.1	Q19294_CAEEL	F10C5.1
Pp1s138_85V2.1	Q19302_CAEEL	F10E7.5
Pp1s29_141V2.1	Q19335_CAEEL	F11A10.2
Pp1s59_276V2.1	Q19371_CAEEL	F12F6.6
Pp1s357_21V2.1	Q19431_CAEEL	F13H8.3
Pp1s196_12V2.1	Q19433_CAEEL	F13H8.2
Pp1s105_45V2.1	Q19498_CAEEL	F16H11.1
Pp1s401_17V2.1	Q19518_CAEEL	F17C11.7a
Pp1s86_177V2.1	Q19554_CAEEL	F18E2.2
Pp1s199_157V2.1	Q19555_CAEEL	F18E2.3
Pp1s13_115V2.1	Q19633_CAEEL	F20C5.2a
Pp1s414_22V2.1	Q19650_CAEEL	F20D6.4a
Pp1s269_53V2.1	Q19655_CAEEL	F20D6.11
Pp1s235_136V2.1	Q19714_CAEEL	F22B5.10
Pp1s68_232V2.1	Q19737_CAEEL	F22E10.5
Pp1s79_267V2.1	Q19781_CAEEL	F25E2.3
Pp1s402_44V2.1	Q19833_CAEEL	F26G1.1
Pp1s17_2V2.1	Q19834_CAEEL	F27C8.1
Pp1s17_109V2.1	Q19864_CAEEL	F28C6.3
Pp1s130_80V2.1	Q19936_CAEEL	F31E8.4
Pp1s151_6V2.1	Q19974_CAEEL	F32E10.1
Pp1s427_21V2.1	Q19986_CAEEL	F33G12.2
Pp1s3_555V2.1	Q1EPL7_CAEEL	F12E12.11
Pp1s74_66V2.1	Q1W0R2_CAEEL	M03A1.6e
Pp1s317_17V2.1	Q1W0S5_CAEEL	F44E2.6b
Pp1s291_27V2.1	Q1ZXS7_CAEEL	F21A3.2b
Pp1s38_56V2.1	Q20048_CAEEL	F35G12.1a
Pp1s408_12V2.1	Q20051_CAEEL	F35G12.7
Pp1s46_76V2.1	Q20052_CAEEL	F35G12.9
Pp1s220_68V2.1	Q20068_CAEEL	K07H8.1
Pp1s294_73V2.1	Q20124_CAEEL	F37C12.1
Pp1s207_85V2.1	Q20127_CAEEL	F37C12.12
Pp1s61_256V2.1	Q20166_CAEEL	F38E11.3
Pp1s52_138V2.1	Q20220_CAEEL	F40F4.7
Pp1s46_239V2.1	Q20229_CAEEL	F40F8.9
Pp1s109_261V2.1	Q20239_CAEEL	F40F9.6a
Pp1s117_88V2.1	Q20344_CAEEL	F42F12.3
Pp1s3_405V2.1	Q20370_CAEEL	F43G6.5
Pp1s121_66V2.1	Q20423_CAEEL	F45D3.5
Pp1s8_320V2.1	Q20436_CAEEL	F45E6.3
Pp1s149_30V2.1	Q20446_CAEEL	F46B6.4
Pp1s77_105V2.1	Q20447_CAEEL	F46B6.6a
Pp1s136_198V2.1	Q20478_CAEEL	F46G10.4
Pp1s15_80V2.1	Q20480_CAEEL	F46G10.7a
Pp1s25_198V2.1	Q20487_CAEEL	F46H5.4
Pp1s173_35V2.1	Q20608_CAEEL	F49E11.9
Pp1s31_30V2.1	Q20611_CAEEL	F49E12.9a
Pp1s159_19V2.1	Q20616_CAEEL	F49E12.1
Pp1s61_292V2.1	Q20644_CAEEL	F52B5.3
Pp1s8_87V2.1	Q20660_CAEEL	F52E1.7a
Pp1s158_117V2.1	Q20716_CAEEL	F53B7.3
Pp1s130_71V2.1	Q20736_CAEEL	F53H8.1
Pp1s84_165V2.1	Q20760_CAEEL	F54C9.9
Pp1s83_33V2.1	Q20774_CAEEL	F54D5.8
Pp1s80_181V2.1	Q20800_CAEEL	F55A11.5
Pp1s126_188V2.1	Q20819_CAEEL	F55C5.5
Pp1s14_72V2.1	Q20871_CAEEL	F56D2.5
Pp1s19_313V2.1	Q20933_CAEEL	F57B9.8
Pp1s85_33V2.1	Q20937_CAEEL	F57B9.2
Pp1s127_23V2.1	Q20959_CAEEL	F58A6.1
Pp1s277_60V2.1	Q20969_CAEEL	F58B3.4
Pp1s10_34V2.1	Q21010_CAEEL	F58H1.1a
Pp1s313_99V2.1	Q21053_CAEEL	F59G1.3
Pp1s44_155V2.1	Q21069_CAEEL	K01A11.2
Pp1s125_99V2.1	Q21084_CAEEL	K01C8.7a
Pp1s84_244V2.1	Q21109_CAEEL	K02A11.3
Pp1s641_1V2.1	Q21119_CAEEL	D1081.8
Pp1s307_68V2.1	Q21172_CAEEL	K03B4.3a
Pp1s123_148V2.1	Q21221_CAEEL	K04G2.2
Pp1s189_20V2.1	Q21224_CAEEL	K04G2.5
Pp1s10_4V2.1	Q21277_CAEEL	K07C5.5
Pp1s224_1V2.1	Q21284_CAEEL	K07E3.4b
Pp1s75_245V2.1	Q21285_CAEEL	K07E3.3
Pp1s87_109V2.1	Q21323_CAEEL	K08D10.3
Pp1s375_25V2.1	Q21324_CAEEL	K08D10.2
Pp1s211_30V2.2	Q21333_CAEEL	K08E4.2
Pp1s55_46V2.1	Q21412_CAEEL	K10C8.1
Pp1s59_224V2.1	Q21424_CAEEL	T19B10.1
Pp1s101_167V2.1	Q21458_CAEEL	M02A10.2
Pp1s350_22V2.1	Q21463_CAEEL	M02D8.4a
Pp1s370_32V2.1	Q21489_CAEEL	M03C11.2
Pp1s376_3V2.1	Q21501_CAEEL	M04B2.3
Pp1s29_194V2.1	Q21503_CAEEL	M04B2.2
Pp1s30_175V2.1	Q21515_CAEEL	M05B5.4
Pp1s145_126V2.1	Q21544_CAEEL	M153.1
Pp1s458_4V2.1	Q21554_CAEEL	M18.5
Pp1s133_90V2.1	Q21555_CAEEL	M18.3
Pp1s293_78V2.1	Q21632_CAEEL	R01H2.5
Pp1s36_260V2.1	Q21702_CAEEL	R04B5.5
Pp1s32_326V2.1	Q21736_CAEEL	R05D11.4
Pp1s168_72V2.1	Q21742_CAEEL	R05F9.6
Pp1s114_99V2.1	Q21775_CAEEL	R06C7.6
Pp1s61_4V2.1	Q21795_CAEEL	R07B7.5
Pp1s19_292V2.1	Q21801_CAEEL	R07B7.11
Pp1s12_228V2.1	Q21826_CAEEL	R07E5.10a
Pp1s28_156V2.1	Q21844_CAEEL	R08C7.2a
Pp1s163_20V2.1	Q21895_CAEEL	ZC168.1
Pp1s11_250V2.1	Q21909_CAEEL	T08A11.2
Pp1s56_233V2.1	Q21918_CAEEL	R10H10.6
Pp1s71_343V2.1	Q21925_CAEEL	R11A8.5
Pp1s22_318V2.1	Q21977_CAEEL	R13A1.2
Pp1s152_120V2.1	Q21994_CAEEL	R151.2a
Pp1s201_8V2.1	Q22013_CAEEL	R186.3
Pp1s5_205V2.1	Q22020_CAEEL	R53.5
Pp1s61_243V2.1	Q22045_CAEEL	T01B7.3
Pp1s134_110V2.1	Q22070_CAEEL	T01E8.3
Pp1s127_27V2.1	Q22093_CAEEL	T02C12.3
Pp1s8_242V2.1	Q22134_CAEEL	T04A8.5
Pp1s15_171V2.1	Q22137_CAEEL	T04A8.7a
Pp1s17_24V2.1	Q22146_CAEEL	T04B2.2
Pp1s134_26V2.1	Q22152_CAEEL	T04B2.5
Pp1s93_17V2.1	Q22171_CAEEL	T04G9.4
Pp1s167_146V2.1	Q22178_CAEEL	T04H1.5
Pp1s151_12V2.1	Q22202_CAEEL	T05A7.5
Pp1s58_113V2.1	Q22275_CAEEL	W07E11.1
Pp1s38_374V2.1	Q22375_CAEEL	T10B10.8
Pp1s78_32V2.1	Q22417_CAEEL	T12A2.7
Pp1s350_20V2.1	Q22437_CAEEL	T12G3.4
Pp1s49_178V2.1	Q22453_CAEEL	T13C2.4
Pp1s44_336V2.1	Q22460_CAEEL	T13C5.5
Pp1s266_30V2.1	Q22461_CAEEL	T13C5.6
Pp1s169_80V2.1	Q22467_CAEEL	T13H5.2
Pp1s218_52V2.1	Q22469_CAEEL	T13H5.4
Pp1s166_89V2.1	Q22501_CAEEL	T14G10.1
Pp1s102_70V2.1	Q22541_CAEEL	T18D3.3
Pp1s7_160V2.1	Q22620_CAEEL	T20H4.3a
Pp1s184_8V2.1	Q22650_CAEEL	T21D11.1
Pp1s4979_2V2.1	Q22659_CAEEL	T21F4.1
Pp1s150_26V2.1	Q22664_CAEEL	T22C1.4
Pp1s31_125V2.1	Q22666_CAEEL	T22C1.6
Pp1s138_24V2.1	Q22751_CAEEL	T24H10.3
Pp1s128_116V2.1	Q22752_CAEEL	T24H10.6
Pp1s10377_1V2.1	Q22768_CAEEL	T25B9.1
Pp1s12_189V2.1	Q22797_CAEEL	T26A5.4
Pp1s196_112V2.1	Q22904_CAEEL	C33D12.2
Pp1s30_280V2.1	Q22938_CAEEL	C52B9.4
Pp1s188_11V2.1	Q22945_CAEEL	F08F3.4
Pp1s334_26V2.1	Q23017_CAEEL	M03F4.7a
Pp1s25_196V2.1	Q23083_CAEEL	ZC8.6
Pp1s402_17V2.1	Q23102_CAEEL	W01B6.5
Pp1s396_9V2.1	Q23194_CAEEL	W06B4.3
Pp1s30_248V2.1	Q23206_CAEEL	W06E11.1
Pp1s58_274V2.1	Q23296_CAEEL	ZC410.3
Pp1s570_1V2.1	Q23368_CAEEL	ZC518.2
Pp1s167_81V2.1	Q23384_CAEEL	ZK1058.6
Pp1s58_143V2.1	Q23451_CAEEL	ZK20.3
Pp1s117_129V2.1	Q23463_CAEEL	ZK328.2
Pp1s217_87V2.1	Q23464_CAEEL	ZK328.5b
Pp1s161_101V2.1	Q23483_CAEEL	ZK418.5
Pp1s43_194V2.1	Q23538_CAEEL	ZK593.9
Pp1s124_68V2.1	Q23539_CAEEL	ZK593.1
Pp1s35_330V2.1	Q23543_CAEEL	ZK593.7
Pp1s154_51V2.1	Q23598_CAEEL	ZK809.2
Pp1s312_66V2.1	Q23601_CAEEL	ZK809.7
Pp1s80_27V2.1	Q23644_CAEEL	ZK856.9
Pp1s2_624V2.1	Q23645_CAEEL	ZK856.10
Pp1s213_127V2.1	Q23669_CAEEL	ZK930.1
Pp1s22_14V2.1	Q27479_CAEEL	C36A4.6
Pp1s271_2V2.1	Q27482_CAEEL	C49C8.4
Pp1s169_124V2.1	Q27493_CAEEL	F14B4.3
Pp1s52_241V2.1	Q27526_CAEEL	T19B10.3
Pp1s87_128V2.1	Q2L6X0_CAEEL	R11G1.4b
Pp1s217_68V2.1	Q2MDF2_CAEEL	Y53F4B.42
Pp1s135_106V2.1	Q2PJ77_CAEEL	F57A8.2b
Pp1s31_181V2.1	Q2PJ91_CAEEL	ZK54.1b
Pp1s9_212V2.1	Q2PP60_CAEEL	ZK520.3a
Pp1s77_84V2.1	Q2V4S6_CAEEL	C34F11.3c
Pp1s42_272V2.1	Q2WF61_CAEEL	Y48G1C.12
Pp1s197_65V2.1	Q2WF63_CAEEL	H20J04.4b
Pp1s41_153V2.1	Q2XN02_CAEEL	T14G10.5b
Pp1s43_116V2.1	Q2YS41_CAEEL	Y116A8C.28c
Pp1s249_6V2.1	Q2Z1N6_CAEEL	Y25C1A.7c
Pp1s59_172V2.1	Q304D8_CAEEL	C24A8.4
Pp1s373_36V2.1	Q304F0_CAEEL	R144.13
Pp1s291_49V2.1	Q3HKC4_CAEEL	F08C6.2b
Pp1s30_144V2.1	Q3S1J0_CAEEL	C36B1.14
Pp1s227_53V2.1	Q3V5I7_CAEEL	Y71G12B.12a
Pp1s249_40V2.1	Q3V5J1_CAEEL	Y74C10AR.3
Pp1s107_170V2.1	Q3V5J2_CAEEL	Y71H2AM.24
Pp1s152_50V2.1	Q3V5J4_CAEEL	Y71H2AM.9
Pp1s189_9V2.1	Q400N4_CAEEL	F55A3.1
Pp1s207_71V2.1	Q4A1S8_CAEEL	Y39E4A.3b
Pp1s407_2V2.1	Q4W4Z2_CAEEL	F56H1.6
Pp1s291_44V2.1	Q4W5Q8_CAEEL	Y73E7A.9
Pp1s48_48V2.1	Q4W5R4_CAEEL	Y71H2AM.19
Pp1s63_117V2.1	Q564U4_CAEEL	F25C8.5
Pp1s41_199V2.1	Q564W8_CAEEL	C17E4.11
Pp1s134_123V2.1	Q565C3_CAEEL	M153.4
Pp1s387_11V2.1	Q58A95_CAEEL	T23G11.6b
Pp1s65_234V2.1	Q5CZ43_CAEEL	C47D12.1c
Pp1s79_7V2.1	Q5DX36_CAEEL	C33F10.14
Pp1s133_111V2.1	Q5DX48_CAEEL	F21H11.2a
Pp1s7_90V2.2	Q5FC21_CAEEL	T01G1.4
Pp1s5_184V2.1	Q5TYM1_CAEEL	C34E10.4b
Pp1s42_262V2.1	Q5WRS4_CAEEL	C06A6.4b
Pp1s11_286V2.1	Q5ZR77_CAEEL	R02F11.3b
Pp1s94_151V2.1	Q65CM5_CAEEL	C54E4.5
Pp1s32_33V2.1	Q65ZI3_CAEEL	T25G12.7
Pp1s409_13V2.1	Q688Z3_CAEEL	Y94H6A.5a
Pp1s71_207V2.1	Q69Z15_CAEEL	F53A2.8c
Pp1s107_55V2.1	Q6A1T5_CAEEL	F10G8.9b
Pp1s44_144V2.1	Q6A577_CAEEL	T06A4.3a
Pp1s58_1V2.1	Q6AW08_CAEEL	Y71F9AM.4a
Pp1s287_24V2.1	Q6AW16_CAEEL	Y110A2AL.8b
Pp1s150_120V2.1	Q6BET1_CAEEL	F14B4.2b
Pp1s87_55V2.1	Q6R1Z5_CAEEL	Y59E9AL.7
Pp1s143_16V2.1	Q7JK76_CAEEL	F15C11.2a
Pp1s69_195V2.1	Q7JKE9_CAEEL	F33E2.2c
Pp1s131_151V2.1	Q7JL36_CAEEL	F32B6.8a
Pp1s30_203V2.1	Q7JLP4_CAEEL	B0024.13b
Pp1s3_204V2.1	Q7JMA9_CAEEL	C27B7.1b
Pp1s37_36V2.1	Q7JMM5_CAEEL	T09B9.1
Pp1s99_81V2.1	Q7JMU1_CAEEL	K11H3.1a
Pp1s22_132V2.1	Q7JNM2_CAEEL	ZC13.1b
Pp1s58_71V2.1	Q7KPV7_CAEEL	ZK697.14
Pp1s9_353V2.1	Q7KPW6_CAEEL	F33D4.7
Pp1s75_41V2.1	Q7YSW0_CAEEL	ZK524.3b
Pp1s3_208V2.1	Q7YTG8_CAEEL	F32D8.14
Pp1s95_16V2.1	Q7YTI4_CAEEL	Y57G11C.43
Pp1s304_29V2.1	Q7YTU7_CAEEL	W09G3.7a
Pp1s211_92V2.1	Q7YXG7_CAEEL	C44B7.6b
Pp1s120_100V2.1	Q7YZW6_CAEEL	R151.4a
Pp1s35_223V2.1	Q7Z128_CAEEL	D2021.2a
Pp1s83_104V2.1	Q7Z139_CAEEL	K02G10.6
Pp1s213_131V2.1	Q7Z299_CAEEL	F46H6.2c
Pp1s75_103V2.1	Q86D99_CAEEL	ZK1128.8b
Pp1s303_45V2.1	Q86DD0_CAEEL	Y42G9A.3b
Pp1s167_142V2.1	Q86FN3_CAEEL	Y48A5A.2
Pp1s154_8V2.1	Q86FN4_CAEEL	Y55F3AM.6b
Pp1s188_92V2.1	Q86NE6_CAEEL	T05C1.4b
Pp1s58_253V2.1	Q86S17_CAEEL	T22H9.2b
Pp1s366_16V2.1	Q86S73_CAEEL	Y110A2AM.3
Pp1s103_62V2.1	Q8I0R9_CAEEL	Y54F10BM.14
Pp1s2_151V2.1	Q8I4C3_CAEEL	Y57G11C.37
Pp1s234_67V2.1	Q8I4F7_CAEEL	T22A3.4b
Pp1s333_53V2.1	Q8I4H6_CAEEL	K07A1.9b
Pp1s18_83V2.1	Q8I4K2_CAEEL	F32D8.12a
Pp1s269_31V2.1	Q8I7G0_CAEEL	T03F1.12
Pp1s142_128V2.1	Q8IAA2_CAEEL	Y71H2AR.3
Pp1s42_150V2.1	Q8IG59_CAEEL	B0336.11b
Pp1s6_283V2.1	Q8IG68_CAEEL	C48E7.3
Pp1s250_57V2.1	Q8ITY5_CAEEL	C50D2.8
Pp1s40_298V2.1	Q8ITY6_CAEEL	C50D2.9
Pp1s100_114V2.1	Q8MLY2_CAEEL	E02H4.3b
Pp1s1_344V2.1	Q8MNR9_CAEEL	F25B4.8a
Pp1s114_86V2.1	Q8MNT9_CAEEL	F09F7.7a
Pp1s135_123V2.1	Q8MP09_CAEEL	R03A10.4a
Pp1s176_90V2.2	Q8MPP6_CAEEL	AC7.2b
Pp1s81_99V2.1	Q8MQ15_CAEEL	F57F10.1b
Pp1s29_121V2.1	Q8MQ62_CAEEL	F35C8.7b
Pp1s256_68V2.1	Q8MQA1_CAEEL	C48A7.1b
Pp1s79_129V2.1	Q8MQC6_CAEEL	C25B8.3b
Pp1s367_2V2.1	Q8MQD4_CAEEL	C17G10.9b
Pp1s90_222V2.1	Q8MXJ7_CAEEL	T05H4.13b
Pp1s40_133V2.1	Q8MXT1_CAEEL	Y38C1AA.11
Pp1s149_253V2.1	Q8MYM8_CAEEL	Y39B6A.36
Pp1s125_53V2.1	Q8T3B6_CAEEL	C34G6.1
Pp1s225_58V2.1	Q8T3D2_CAEEL	T08G11.1b
Pp1s128_110V2.1	Q8T874_CAEEL	Y48G8AL.14
Pp1s92_6V2.1	Q8T8D4_CAEEL	C05H8.1a
Pp1s40_68V2.2	Q8T8N7_CAEEL	T08B2.5c
Pp1s13_34V2.1	Q8TA65_CAEEL	F01F1.10b
Pp1s256_40V2.1	Q8WQA3_CAEEL	Y105E8A.23a
Pp1s40_197V2.1	Q8WQB2_CAEEL	Y105E8A.10a
Pp1s211_68V2.1	Q8WQB3_CAEEL	Y105E8A.9
Pp1s103_118V2.1	Q8WQB4_CAEEL	Y105E8A.8
Pp1s191_19V2.1	Q8WQE7_CAEEL	JC8.13
Pp1s14_194V2.1	Q8WSL9_CAEEL	H43I07.3
Pp1s213_96V2.1	Q8WSW2_CAEEL	C15B12.8
Pp1s34_46V2.1	Q8WTK1_CAEEL	Y51F10.4a
Pp1s99_134V2.1	Q93170_CAEEL	C01G10.10
Pp1s422_18V2.1	Q93233_CAEEL	C17E4.5
Pp1s225_17V2.1	Q93330_CAEEL	C35C5.6
Pp1s79_71V2.1	Q93338_CAEEL	C36B1.3
Pp1s257_63V2.1	Q93382_CAEEL	C46F11.4
Pp1s219_54V2.1	Q93412_CAEEL	D2005.1
Pp1s117_160V2.1	Q93456_CAEEL	F10G8.7
Pp1s60_214V2.1	Q93529_CAEEL	F18C12.2a
Pp1s184_93V2.1	Q93540_CAEEL	F20D1.9
Pp1s65_1V2.1	Q93568_CAEEL	F25H2.4
Pp1s257_98V2.1	Q93574_CAEEL	F25H2.12a
Pp1s3_541V2.1	Q93575_CAEEL	F25H2.13
Pp1s52_213V2.1	Q93595_CAEEL	F26A3.1
Pp1s152_54V2.1	Q93619_CAEEL	F27D4.5
Pp1s18_288V2.1	Q93622_CAEEL	F28C6.8
Pp1s153_94V2.1	Q93638_CAEEL	F30A10.9
Pp1s55_210V2.1	Q93641_CAEEL	F30A10.6
Pp1s66_169V2.1	Q93695_CAEEL	F37B1.2
Pp1s46_317V2.1	Q93696_CAEEL	F37B1.3
Pp1s14_190V2.1	Q93712_CAEEL	F43G9.10
Pp1s35_250V2.1	Q93716_CAEEL	F43G9.5
Pp1s357_29V2.1	Q93717_CAEEL	F43G9.3
Pp1s66_143V2.1	Q93781_CAEEL	F53H4.1
Pp1s112_134V2.1	Q93789_CAEEL	F54F3.3
Pp1s33_195V2.1	Q93790_CAEEL	F54F3.4
Pp1s27_359V2.1	Q93838_CAEEL	F59F4.2
Pp1s199_37V2.1	Q93849_CAEEL	K04G11.5
Pp1s37_234V2.1	Q93875_CAEEL	K09A9.4
Pp1s178_141V2.1	Q93968_CAEEL	T01H8.2
Pp1s19_27V2.1	Q94055_CAEEL	T14D7.1
Pp1s344_49V2.1	Q94216_CAEEL	F38A5.13
Pp1s74_223V2.1	Q94241_CAEEL	F55A4.1
Pp1s1_508V2.1	Q94262_CAEEL	K08F11.4a
Pp1s197_21V2.1	Q94284_CAEEL	M02B7.4
Pp1s276_81V2.1	Q94285_CAEEL	M02B7.2
Pp1s223_122V2.1	Q94416_CAEEL	ZK858.7
Pp1s2_278V2.1	Q95PX8_CAEEL	ZK1127.9b
Pp1s23_189V2.1	Q95PY8_CAEEL	Y67H2A.1
Pp1s106_188V2.1	Q95PY9_CAEEL	Y67H2A.7
Pp1s58_57V2.1	Q95PZ2_CAEEL	Y67H2A.4a
Pp1s177_118V2.1	Q95PZ4_CAEEL	Y66D12A.15
Pp1s28_223V2.1	Q95PZ8_CAEEL	Y66D12A.23
Pp1s2985_1V2.1	Q95Q32_CAEEL	Y105E8B.9
Pp1s40_21V2.1	Q95Q34_CAEEL	Y105E8B.3
Pp1s194_158V2.1	Q95Q56_CAEEL	F38A5.2a
Pp1s272_32V2.1	Q95Q89_CAEEL	C06A5.11
Pp1s370_58V2.1	Q95QC2_CAEEL	R02F2.9
Pp1s144_111V2.1	Q95QD5_CAEEL	JC8.5
Pp1s150_107V2.1	Q95QD6_CAEEL	JC8.4
Pp1s316_11V2.1	Q95QG8_CAEEL	F36F2.6
Pp1s76_93V2.1	Q95QN2_CAEEL	F01F1.7
Pp1s372_62V2.1	Q95QQ4_CAEEL	C55F2.1b
Pp1s22_273V2.1	Q95QS4_CAEEL	C34E10.10
Pp1s106_168V2.1	Q95QS5_CAEEL	C33H5.18b
Pp1s84_44V2.1	Q95QV8_CAEEL	C18A3.5a
Pp1s30_338V2.1	Q95QX4_CAEEL	C07A12.7b
Pp1s2_319V2.1	Q95R04_CAEEL	F57C9.1b
Pp1s29_277V2.1	Q95X11_CAEEL	Y38A10A.7
Pp1s126_67V2.1	Q95X14_CAEEL	D2063.3a
Pp1s173_64V2.1	Q95X18_CAEEL	F52C12.2
Pp1s59_261V2.1	Q95X21_CAEEL	Y71H10B.1b
Pp1s12_339V2.1	Q95X60_CAEEL	F33D11.9b
Pp1s51_68V2.1	Q95X66_CAEEL	K06A5.8b
Pp1s80_139V2.1	Q95XC4_CAEEL	Y92H12BL.5
Pp1s55_177V2.1	Q95XD0_CAEEL	Y73B6BL.3
Pp1s27_87V2.1	Q95XD3_CAEEL	Y73B6BL.30
Pp1s1_99V2.1	Q95XG8_CAEEL	Y69A2AR.4
Pp1s123_43V2.1	Q95XK5_CAEEL	Y54F10BM.13
Pp1s247_50V2.1	Q95XK7_CAEEL	Y54F10BM.2
Pp1s230_18V2.1	Q95XL9_CAEEL	Y71G12B.1b
Pp1s29_18V2.1	Q95XM9_CAEEL	Y71G12B.8
Pp1s95_39V2.1	Q95XN1_CAEEL	Y71G12B.10
Pp1s17_387V2.1	Q95XN6_CAEEL	Y71G12B.14
Pp1s290_15V2.1	Q95XP5_CAEEL	Y67D8C.10b
Pp1s207_98V2.1	Q95XR0_CAEEL	Y39G10AR.8
Pp1s78_50V2.1	Q95XV3_CAEEL	Y57E12AL.1a
Pp1s66_28V2.1	Q95XX0_CAEEL	Y54G2A.31
Pp1s53_102V2.1	Q95XY4_CAEEL	Y51H7C.11
Pp1s224_35V2.1	Q95XY7_CAEEL	Y51H7C.5
Pp1s10_121V2.1	Q95XZ6_CAEEL	Y43H11AL.2
Pp1s197_53V2.1	Q95Y25_CAEEL	Y41D4A.6
Pp1s182_60V2.1	Q95Y26_CAEEL	Y41D4A.5
Pp1s209_117V2.1	Q95Y35_CAEEL	Y108G3AL.2
Pp1s360_32V2.1	Q95Y44_CAEEL	Y71F9B.16
Pp1s21_295V2.1	Q95Y87_CAEEL	R13A5.10
Pp1s29_103V2.1	Q95Y96_CAEEL	M04F3.4
Pp1s233_13V2.1	Q95YA5_CAEEL	F41G4.1
Pp1s25_156V2.1	Q95YB2_CAEEL	F28A10.6
Pp1s59_94V2.1	Q95ZJ9_CAEEL	Y10G11A.1
Pp1s199_67V2.1	Q95ZM2_CAEEL	F19F10.12
Pp1s176_100V2.1	Q95ZN7_CAEEL	T17E9.2b
Pp1s102_62V2.1	Q95ZS2_CAEEL	K01C8.3b
Pp1s409_15V2.1	Q95ZT5_CAEEL	F45H11.5
Pp1s377_35V2.1	Q95ZT7_CAEEL	F43H9.2b
Pp1s131_116V2.1	Q95ZU1_CAEEL	F36D4.3a
Pp1s227_89V2.1	Q95ZW1_CAEEL	F08F8.8
Pp1s24_267V2.1	Q965I6_CAEEL	Y23H5A.7b
Pp1s307_51V2.1	Q965K2_CAEEL	F53H1.1
Pp1s55_173V2.1	Q965K3_CAEEL	K02F2.1b
Pp1s336_41V2.1	Q965N3_CAEEL	BE0003N10.1
Pp1s7_89V2.1	Q965N8_CAEEL	Y46E12BL.2
Pp1s328_43V2.1	Q965S0_CAEEL	Y97E10AR.5
Pp1s293_26V2.1	Q965S3_CAEEL	Y97E10AL.3
Pp1s28_21V2.1	Q965S8_CAEEL	Y74C10AR.1
Pp1s66_58V2.1	Q965T2_CAEEL	Y54F10AR.1
Pp1s366_10V2.1	Q965T7_CAEEL	Y49C4A.9
Pp1s54_259V2.1	Q965V4_CAEEL	Y48G1A.5
Pp1s7016_1V2.1	Q965V5_CAEEL	Y108F1.1
Pp1s140_31V2.1	Q965V9_CAEEL	Y40G12A.1
Pp1s201_13V2.1	Q965W4_CAEEL	Y40B10A.6
Pp1s477_11V2.1	Q965Y1_CAEEL	Y37E11AL.7
Pp1s54_7V2.1	Q966A8_CAEEL	Y58A7A.1
Pp1s73_187V2.2	Q966F6_CAEEL	T13G4.4
Pp1s3_22V2.1	Q966I8_CAEEL	K08D12.1
Pp1s32_139V2.1	Q967F2_CAEEL	T27F7.3a
Pp1s137_189V2.1	Q9BHB2_CAEEL	R07B7.1
Pp1s123_145V2.1	Q9BHL6_CAEEL	Y111B2A.8
Pp1s22_39V2.1	Q9BI69_CAEEL	T22H6.2b
Pp1s28_379V2.1	Q9BI81_CAEEL	K06H7.9
Pp1s68_243V2.1	Q9BI82_CAEEL	K01G5.10
Pp1s452_21V2.1	Q9BI89_CAEEL	F41H10.11
Pp1s138_164V2.1	Q9BIB7_CAEEL	W02D3.11a
Pp1s207_111V2.1	Q9BIB8_CAEEL	F28B3.8
Pp1s117_165V2.1	Q9BKR5_CAEEL	Y82E9BR.18
Pp1s424_27V2.1	Q9BKS1_CAEEL	Y82E9BR.15
Pp1s36_262V2.1	Q9BKU2_CAEEL	Y37E3.11a
Pp1s162_5V2.1	Q9BKU9_CAEEL	Y37E3.1
Pp1s3023_1V2.1	Q9BL46_CAEEL	Y71H2AM.11
Pp1s13_7V2.1	Q9BL48_CAEEL	Y71H2AM.8
Pp1s9_454V2.1	Q9BL57_CAEEL	Y65B4A.1
Pp1s426_22V2.1	Q9BL60_CAEEL	Y65B4A.3
Pp1s130_163V2.1	Q9BL67_CAEEL	Y54F10AL.1a
Pp1s255_21V2.1	Q9BL79_CAEEL	Y48G1C.4
Pp1s76_189V2.1	Q9BL83_CAEEL	Y34D9A.10
Pp1s218_53V2.1	Q9BL96_CAEEL	Y18H1A.10
Pp1s55_269V2.1	Q9BPM4_CAEEL	Y32G9A.1
Pp1s88_136V2.1	Q9BPN6_CAEEL	Y92H12BR.8
Pp1s196_65V2.1	Q9BPP1_CAEEL	Y92H12BR.6
Pp1s75_43V2.1	Q9GRV2_CAEEL	Y71A12B.9
Pp1s9_150V2.1	Q9GRZ1_CAEEL	Y59A8B.7
Pp1s186_45V2.1	Q9GUM5_CAEEL	Y73E7A.2
Pp1s132_81V2.1	Q9GUM8_CAEEL	Y73E7A.3
Pp1s138_125V2.1	Q9GUP2_CAEEL	Y67D8C.5
Pp1s81_244V2.1	Q9GYG4_CAEEL	ZC395.7
Pp1s253_21V2.1	Q9GYH9_CAEEL	F29B9.1
Pp1s355_64V2.1	Q9GYL2_CAEEL	R04E5.2
Pp1s108_22V2.1	Q9GYQ7_CAEEL	C49H3.10
Pp1s76_145V2.1	Q9GZF0_CAEEL	F22F7.2
Pp1s255_58V2.1	Q9GZH2_CAEEL	T22D1.10
Pp1s269_68V2.1	Q9GZH3_CAEEL	T22D1.3a
Pp1s44_123V2.1	Q9GZH4_CAEEL	T22D1.4
Pp1s54_126V2.1	Q9GZI6_CAEEL	W09B6.2
Pp1s41_71V2.1	Q9N2K6_CAEEL	Y54E10A.3
Pp1s352_46V2.1	Q9N2N3_CAEEL	F57C12.5a
Pp1s90_178V2.1	Q9N2W5_CAEEL	Y94H6A.9a
Pp1s37_165V2.1	Q9N2W9_CAEEL	Y94H6A.6
Pp1s408_23V2.1	Q9N302_CAEEL	Y65B4BL.5
Pp1s81_15V2.1	Q9N326_CAEEL	Y59E9AR.4
Pp1s62_110V2.1	Q9N369_CAEEL	Y55F3AM.4
Pp1s193_3V2.1	Q9N370_CAEEL	Y55F3AM.9
Pp1s131_174V2.1	Q9N371_CAEEL	Y55F3AM.8
Pp1s28_312V2.1	Q9N390_CAEEL	Y55B1AL.2
Pp1s44_143V2.1	Q9N3A9_CAEEL	Y54G2A.4
Pp1s68_164V2.1	Q9N3C5_CAEEL	Y54E10BR.1
Pp1s270_58V2.1	Q9N3C9_CAEEL	Y54E10BR.6
Pp1s48_106V2.1	Q9N3D0_CAEEL	Y54E10BR.5
Pp1s76_13V2.1	Q9N3D3_CAEEL	Y54E10BR.4
Pp1s145_25V2.1	Q9N3L2_CAEEL	Y50D7A.2
Pp1s52_167V2.1	Q9N3Q9_CAEEL	Y48G1A.4
Pp1s84_84V2.1	Q9N3S7_CAEEL	Y47G6A.6
Pp1s39_146V2.1	Q9N3T2_CAEEL	Y47G6A.8
Pp1s456_5V2.1	Q9N3T5_CAEEL	Y47G6A.10
Pp1s90_87V2.1	Q9N3T8_CAEEL	Y47G6A.11
Pp1s93_168V2.1	Q9N3V8_CAEEL	Y46E12A.3
Pp1s185_2V2.1	Q9N456_CAEEL	Y34D9A.6
Pp1s62_79V2.1	Q9N477_CAEEL	Y23H5B.5
Pp1s13_439V2.2	Q9N478_CAEEL	Y23H5B.6
Pp1s246_7V2.1	Q9N489_CAEEL	Y110A2AR.3a
Pp1s32_21V2.1	Q9N492_CAEEL	Y110A2AL.13
Pp1s99_102V2.1	Q9N493_CAEEL	Y110A2AL.12a
Pp1s100_111V2.1	Q9N4A7_CAEEL	Y77E11A.13a
Pp1s83_213V2.1	Q9N4B7_CAEEL	Y77E11A.6
Pp1s338_11V2.1	Q9N4C6_CAEEL	Y76B12C.3
Pp1s54_143V2.1	Q9N4E9_CAEEL	Y71H2B.3
Pp1s281_61V2.1	Q9N4F3_CAEEL	Y71H2B.10a
Pp1s142_25V2.1	Q9N4H1_CAEEL	Y71F9AL.1
Pp1s86_180V2.1	Q9N4H7_CAEEL	Y71F9AL.17
Pp1s141_123V2.1	Q9N4J8_CAEEL	F54A3.3
Pp1s272_47V2.1	Q9N4M0_CAEEL	ZK973.3
Pp1s3_187V2.1	Q9N4N3_CAEEL	ZK616.6
Pp1s54_225V2.1	Q9N4U0_CAEEL	Y49F6B.1
Pp1s130_217V2.1	Q9N4U1_CAEEL	Y49F6B.2
Pp1s300_41V2.1	Q9N4U5_CAEEL	Y49F6B.4
Pp1s44_305V2.1	Q9N4V3_CAEEL	Y47D9A.1a
Pp1s170_67V2.1	Q9N4Y8_CAEEL	Y45G12B.1a
Pp1s98_130V2.1	Q9N4Y9_CAEEL	Y45G12B.2a
Pp1s112_107V2.1	Q9N4Z3_CAEEL	Y42G9A.6a
Pp1s114_23V2.1	Q9N4Z5_CAEEL	Y42G9A.3a
Pp1s251_37V2.1	Q9N4Z7_CAEEL	Y42G9A.4a
Pp1s152_64V2.1	Q9N4Z9_CAEEL	Y41G9A.1
Pp1s383_20V2.1	Q9N525_CAEEL	Y38C9B.1
Pp1s34_348V2.1	Q9N588_CAEEL	Y110A7A.4
Pp1s136_30V2.1	Q9N593_CAEEL	Y110A7A.17a
Pp1s67_47V2.1	Q9N5C4_CAEEL	W02H5.8
Pp1s118_80V2.1	Q9N5D8_CAEEL	T22E7.2
Pp1s7_234V2.1	Q9N5E3_CAEEL	T02H6.2
Pp1s215_3V2.1	Q9N5K1_CAEEL	H27M09.1
Pp1s145_53V2.1	Q9N5L0_CAEEL	H24K24.4
Pp1s26_195V2.1	Q9N5M3_CAEEL	H20J04.6
Pp1s619_1V2.1	Q9N5N3_CAEEL	H10D18.2
Pp1s22_246V2.1	Q9N5N9_CAEEL	H06I04.3a
Pp1s14_229V2.1	Q9N5U5_CAEEL	F35F11.1
Pp1s207_36V2.1	Q9N5V3_CAEEL	C53D5.6
Pp1s345_39V2.1	Q9N5X5_CAEEL	C39B5.6
Pp1s280_35V2.1	Q9N6M0_CAEEL	W03H9.4
Pp1s31_164V2.1	Q9NA30_CAEEL	Y87G2A.3
Pp1s90_56V2.1	Q9NA32_CAEEL	Y73F8A.27
Pp1s1_757V2.1	Q9NA35_CAEEL	Y73F8A.24
Pp1s4_404V2.1	Q9NA72_CAEEL	Y57A10A.29
Pp1s303_42V2.1	Q9NA81_CAEEL	Y57A10A.16
Pp1s86_208V2.1	Q9NAA7_CAEEL	Y53F4B.4b
Pp1s10_43V2.1	Q9NAB7_CAEEL	Y53F4B.18
Pp1s28_207V2.1	Q9NAF8_CAEEL	Y48C3A.18a
Pp1s217_90V2.1	Q9NAF9_CAEEL	Y48C3A.16
Pp1s19_352V2.1	Q9NAG4_CAEEL	Y48C3A.7
Pp1s257_32V2.2	Q9NAH1_CAEEL	Y47D3A.29
Pp1s118_224V2.1	Q9NAH6_CAEEL	Y47D3A.16
Pp1s141_127V2.1	Q9NAI5_CAEEL	Y39G8B.1a
Pp1s58_146V2.1	Q9NAP5_CAEEL	K09E4.2
Pp1s198_53V2.1	Q9NAP7_CAEEL	K09E4.3
Pp1s178_106V2.2	Q9NDH1_CAEEL	F26A3.8
Pp1s506_2V2.1	Q9NEQ8_CAEEL	Y59A8B.8
Pp1s80_142V2.1	Q9NES8_CAEEL	Y39B6A.2
Pp1s33_265V2.1	Q9NES9_CAEEL	Y39B6A.3a
Pp1s238_55V2.1	Q9NEU3_CAEEL	Y39B6A.35
Pp1s402_26V2.2	Q9NEW7_CAEEL	Y111B2A.17
Pp1s111_156V2.1	Q9NEW8_CAEEL	Y111B2A.16
Pp1s9_77V2.1	Q9NF11_CAEEL	Y105E8B.5
Pp1s281_4V2.1	Q9NF64_CAEEL	Y105C5A.24
Pp1s26_114V2.1	Q9TVG4_CAEEL	T28D6.6
Pp1s474_6V2.1	Q9TVL8_CAEEL	H12C20.2a
Pp1s246_13V2.1	Q9TVX8_CAEEL	R31.3
Pp1s8_63V2.1	Q9TXI3_CAEEL	F23C8.6
Pp1s199_54V2.1	Q9TXJ0_CAEEL	K07A9.2
Pp1s93_65V2.1	Q9TXJ8_CAEEL	K02F3.12a
Pp1s67_225V2.1	Q9TXQ4_CAEEL	F53A3.7
Pp1s251_75V2.1	Q9TXR4_CAEEL	H26D21.2
Pp1s14_402V2.1	Q9TXT9_CAEEL	F53C3.12
Pp1s312_77V2.1	Q9TXU7_CAEEL	H06H21.3
Pp1s218_71V2.1	Q9TXV8_CAEEL	Y39D8C.1
Pp1s197_20V2.1	Q9TXZ9_CAEEL	B0361.10
Pp1s29_87V2.1	Q9TY08_CAEEL	ZC155.7
Pp1s84_77V2.1	Q9TYJ0_CAEEL	Y49F6C.3
Pp1s182_56V2.1	Q9TYJ7_CAEEL	Y66H1A.2
Pp1s185_38V2.1	Q9TYN3_CAEEL	Y37E11B.4
Pp1s148_1V2.1	Q9TYP1_CAEEL	H14E04.1
Pp1s402_30V2.1	Q9TYQ4_CAEEL	H32C10.1
Pp1s143_112V2.1	Q9TYQ6_CAEEL	H32C10.3
Pp1s81_36V2.1	Q9TYS2_CAEEL	D1037.4
Pp1s28_208V2.1	Q9TYV3_CAEEL	W07E6.2
Pp1s230_77V2.1	Q9TYV5_CAEEL	W07E6.1
Pp1s3_292V2.1	Q9TYY8_CAEEL	H34C03.2
Pp1s83_214V2.1	Q9TZ68_CAEEL	F40G9.2
Pp1s16_307V2.1	Q9TZ69_CAEEL	F40G9.3
Pp1s98_241V2.1	Q9TZ82_CAEEL	F54D10.8
Pp1s130_91V2.1	Q9TZC4_CAEEL	C29F9.7
Pp1s7_214V2.1	Q9TZI1_CAEEL	T10B11.2
Pp1s178_117V2.1	Q9TZM3_CAEEL	T27C10.6
Pp1s31_213V2.1	Q9TZN2_CAEEL	C43H8.2
Pp1s29_54V2.1	Q9TZS5_CAEEL	T10B5.5a
Pp1s130_248V2.1	Q9U1N6_CAEEL	ZK792.8
Pp1s312_60V2.1	Q9U1Q8_CAEEL	Y80D3A.9
Pp1s22_302V2.1	Q9U1R2_CAEEL	Y80D3A.1
Pp1s307_61V2.1	Q9U1R5_CAEEL	Y80D3A.5
Pp1s20_359V2.1	Q9U1R7_CAEEL	Y79H2A.6
Pp1s241_29V2.1	Q9U1V9_CAEEL	Y63D3A.6b
Pp1s114_145V2.1	Q9U1W7_CAEEL	Y62E10A.13b
Pp1s302_36V2.1	Q9U1X0_CAEEL	Y62E10A.6
Pp1s130_140V2.1	Q9U1X6_CAEEL	Y62E10A.10
Pp1s281_38V2.1	Q9U1Z2_CAEEL	Y60A3A.14
Pp1s169_48V2.1	Q9U1Z3_CAEEL	Y60A3A.13a
Pp1s6_208V2.1	Q9U1Z6_CAEEL	Y60A3A.7
Pp1s54_196V2.1	Q9U218_CAEEL	Y56A3A.11
Pp1s206_8V2.1	Q9U221_CAEEL	Y56A3A.29a
Pp1s107_10V2.1	Q9U228_CAEEL	Y56A3A.3
Pp1s134_164V2.1	Q9U233_CAEEL	Y56A3A.1a
Pp1s9_270V2.1	Q9U241_CAEEL	Y56A3A.19
Pp1s87_152V2.1	Q9U280_CAEEL	Y49E10.11a
Pp1s387_29V2.1	Q9U283_CAEEL	Y48G10A.3
Pp1s474_3V2.1	Q9U286_CAEEL	Y48C3A.14
Pp1s406_8V2.1	Q9U287_CAEEL	Y48C3A.20
Pp1s3_322V2.1	Q9U2A9_CAEEL	Y48B6A.1
Pp1s190_70V2.1	Q9U2G1_CAEEL	Y46G5A.5
Pp1s34_59V2.1	Q9U2G3_CAEEL	Y46G5A.2
Pp1s15_11V2.1	Q9U2U0_CAEEL	Y116A8C.35
Pp1s67_29V2.1	Q9U2U6_CAEEL	Y116A8C.26a
Pp1s83_156V2.1	Q9U2U7_CAEEL	Y116A8C.25
Pp1s58_197V2.1	Q9U2W6_CAEEL	Y113G7B.23
Pp1s108_171V2.1	Q9U2W9_CAEEL	Y113G7B.24
Pp1s264_69V2.1	Q9U2Z5_CAEEL	Y106G6H.14
Pp1s14_146V2.1	Q9U2Z9_CAEEL	Y106G6H.8
Pp1s345_11V2.1	Q9U307_CAEEL	Y105C5B.28a
Pp1s242_30V2.1	Q9U385_CAEEL	R10D12.13b
Pp1s267_71V2.1	Q9U3B6_CAEEL	K09B11.2
Pp1s403_33V2.1	Q9U3I0_CAEEL	F23B2.13
Pp1s19_94V2.1	Q9U3I7_CAEEL	F19B6.1b
Pp1s276_66V2.1	Q9U3K1_CAEEL	F11A10.6
Pp1s116_45V2.1	Q9U3K2_CAEEL	F10B5.8
Pp1s67_178V2.1	Q9U3P7_CAEEL	C17D12.1a
Pp1s505_15V2.1	Q9U4A6_CAEEL	Y110A7A.13
Pp1s141_30V2.1	Q9UAT6_CAEEL	Y19D10A.16
Pp1s235_81V2.1	Q9UAV5_CAEEL	F46E10.10a
Pp1s337_5V2.1	Q9UAW2_CAEEL	DC2.5
Pp1s99_122V2.1	Q9UAX1_CAEEL	T12B3.4
Pp1s169_100V2.1	Q9UAY9_CAEEL	H43I07.2
Pp1s99_58V2.1	Q9XTF0_CAEEL	C24H11.7
Pp1s65_214V2.1	Q9XTF8_CAEEL	VF11C1L.1
Pp1s9_365V2.1	Q9XTH1_CAEEL	C18E9.10
Pp1s61_257V2.1	Q9XTI9_CAEEL	F54D5.14
Pp1s35_200V2.1	Q9XTJ0_CAEEL	Y102A5A.1
Pp1s26_272V2.1	Q9XTJ1_CAEEL	C10C5.6b
Pp1s190_71V2.1	Q9XTQ8_CAEEL	H13N06.4a
Pp1s245_17V2.1	Q9XTT9_CAEEL	Y49E10.1
Pp1s6_446V2.1	Q9XTU9_CAEEL	Y49E10.2
Pp1s96_88V2.1	Q9XTV4_CAEEL	H21P03.1
Pp1s78_4V2.1	Q9XTX2_CAEEL	H12D21.4
Pp1s5_159V2.1	Q9XTZ1_CAEEL	F39B2.7
Pp1s135_53V2.1	Q9XU80_CAEEL	K09B11.1
Pp1s190_64V2.1	Q9XU81_CAEEL	K08H10.9
Pp1s58_142V2.1	Q9XUJ4_CAEEL	W09D6.1a
Pp1s95_37V2.1	Q9XUL9_CAEEL	W04A8.7
Pp1s172_88V2.1	Q9XUP0_CAEEL	T20B3.7
Pp1s7_248V2.1	Q9XUP4_CAEEL	T16G1.10a
Pp1s283_22V2.1	Q9XUS5_CAEEL	K08E3.5b
Pp1s155_12V2.1	Q9XUT8_CAEEL	K06G5.2
Pp1s325_72V2.1	Q9XUW8_CAEEL	F58E10.4
Pp1s312_29V2.1	Q9XV36_CAEEL	F46A8.10
Pp1s108_36V2.1	Q9XVD2_CAEEL	C24H11.6
Pp1s372_7V2.1	Q9XVE5_CAEEL	C04F12.10
Pp1s16_131V2.1	Q9XVF2_CAEEL	B0250.9
Pp1s326_17V2.1	Q9XVJ0_CAEEL	T12D8.3
Pp1s288_39V2.1	Q9XVN8_CAEEL	F36A2.2
Pp1s9_152V2.1	Q9XVR7_CAEEL	C25D7.6
Pp1s113_1V2.1	Q9XVS0_CAEEL	C25A1.5
Pp1s324_10V2.1	Q9XVT1_CAEEL	C15C6.4
Pp1s391_54V2.1	Q9XVZ9_CAEEL	Y54G11A.9
Pp1s199_23V2.1	Q9XW03_CAEEL	Y54G11A.2
Pp1s132_167V2.1	Q9XW12_CAEEL	Y18D10A.9
Pp1s336_15V2.1	Q9XW15_CAEEL	Y18D10A.3
Pp1s198_48V2.1	Q9XW17_CAEEL	Y18D10A.17
Pp1s164_28V2.1	Q9XW18_CAEEL	Y18D10A.16
Pp1s93_68V2.1	Q9XW34_CAEEL	Y69E1A.3
Pp1s283_15V2.1	Q9XW36_CAEEL	Y69E1A.7
Pp1s212_42V2.1	Q9XW40_CAEEL	W06D4.6
Pp1s5_152V2.1	Q9XW52_CAEEL	Y53C10A.5
Pp1s234_25V2.1	Q9XW68_CAEEL	Y75B8A.14
Pp1s212_20V2.1	Q9XW79_CAEEL	Y75B8A.30
Pp1s167_14V2.1	Q9XW93_CAEEL	Y49A3A.3
Pp1s132_139V2.1	Q9XWD5_CAEEL	Y47H9C.7
Pp1s209_121V2.1	Q9XWD7_CAEEL	Y47H9C.2
Pp1s236_43V2.1	Q9XWF0_CAEEL	Y6B3B.11
Pp1s18_291V2.1	Q9XWF2_CAEEL	Y52B11A.9
Pp1s211_19V2.1	Q9XWF6_CAEEL	Y54E5B.4
Pp1s264_71V2.1	Q9XWG5_CAEEL	Y6B3A.1a
Pp1s70_185V2.1	Q9XWH0_CAEEL	Y54G9A.6
Pp1s84_125V2.1	Q9XWI5_CAEEL	Y54E2A.6
Pp1s173_3V2.1	Q9XWJ8_CAEEL	Y51H1A.4
Pp1s249_94V2.1	Q9XWJ9_CAEEL	Y54E5A.6
Pp1s49_154V2.1	Q9XWK1_CAEEL	Y54E5A.1
Pp1s13_379V2.1	Q9XWS4_CAEEL	Y106G6H.3
Pp1s4_132V2.1	Q9XWU8_CAEEL	Y37D8A.22
Pp1s39_240V2.1	Q9XWW2_CAEEL	Y37D8A.9a
Pp1s173_60V2.2	Q9XWY8_CAEEL	Y45F3A.9
Pp1s247_14V2.1	Q9XX10_CAEEL	Y39A1A.22
Pp1s22_59V2.1	Q9XX87_CAEEL	Y102A5C.18
Pp1s58_108V2.1	Q9XX98_CAEEL	C18B12.4
Pp1s225_73V2.1	Q9XXD2_CAEEL	Y48A6B.5
Pp1s103_43V2.1	Q9XXE6_CAEEL	Y39A1C.2
Pp1s40_145V2.1	Q9XXF3_CAEEL	Y43C5A.5
Pp1s11_372V2.1	Q9XXF9_CAEEL	Y37A1B.5
Pp1s249_57V2.1	Q9XXH8_CAEEL	Y17G7B.15a
Pp1s199_134V2.1	Q9XXI3_CAEEL	Y17G7B.12
Pp1s28_258V2.1	Q9XXI9_CAEEL	Y17G7B.5a
Pp1s114_10V2.1	Q9XXJ1_CAEEL	Y17G7B.3
Pp1s68_84V2.1	Q9XXK6_CAEEL	C24F3.4
Pp1s210_91V2.1	Q9XXK8_CAEEL	C24F3.2
Pp1s241_79V2.2	Q9XXM2_CAEEL	W06B3.1
Pp1s297_58V2.1	Q9XXN0_CAEEL	W06H3.2a
Pp1s161_99V2.1	Q9XXN1_CAEEL	W06H3.3
Pp1s347_32V2.1	Q9XXN4_CAEEL	T19A6.2a
Pp1s39_322V2.1	Q9XXT5_CAEEL	H37A05.1
Pp1s39_267V2.1	R1AP1_CAEEL	K02D7.5
Pp1s15_297V2.1	RAB18_CAEEL	Y92C3B.3b
Pp1s456_8V2.1	RAB6B_CAEEL	T25G12.4
Pp1s69_239V2.1	RCC1_CAEEL	C26D10.1
Pp1s66_16V2.1	RCL1_CAEEL	ZK1127.5
Pp1s44_135V2.1	RENT1_CAEEL	Y48G8AL.6
Pp1s278_26V2.1	RF1M_CAEEL	W03F8.3
Pp1s222_119V2.1	RFA1_CAEEL	F18A1.5
Pp1s133_40V2.1	RFC5_CAEEL	F44B9.8
Pp1s19_35V2.1	RFT1_CAEEL	ZK180.3a
Pp1s69_142V2.1	RGP2_CAEEL	C29E4.3a
Pp1s312_57V2.1	RHA2_CAEEL	C06E1.10
Pp1s34_302V2.1	RIC1_CAEEL	R06F6.8a
Pp1s90_24V2.1	RL7A_CAEEL	Y24D9A.4a
Pp1s49_253V2.1	RM03_CAEEL	C26E6.6
Pp1s440_14V2.1	RM11_CAEEL	B0303.15
Pp1s183_103V2.1	RM24_CAEEL	F59A3.3
Pp1s164_104V2.1	RNF5_CAEEL	C16C10.7
Pp1s52_158V2.1	RNH2A_CAEEL	T13H5.7
Pp1s14_241V2.1	RPAB1_CAEEL	H27M09.2
Pp1s197_12V2.1	RPAB2_CAEEL	C06A1.5
Pp1s30_167V2.1	RPAB3_CAEEL	F26F4.11
Pp1s111_153V2.1	RPAB5_CAEEL	Y37E3.3
Pp1s460_28V2.1	RPB1_CAEEL	F36A4.7
Pp1s7_38V2.1	RPB11_CAEEL	W01G7.3
Pp1s84_238V2.1	RPB2_CAEEL	C26E6.4
Pp1s12_279V2.1	RPC6_CAEEL	W09C3.4
Pp1s168_95V2.1	RRMJ1_CAEEL	R74.7
Pp1s100_70V2.1	RRMJ2_CAEEL	F45G2.9
Pp1s81_43V2.1	RRP44_CAEEL	C04G2.6
Pp1s92_48V2.1	RS3A_CAEEL	F56F3.5
Pp1s253_7V2.1	RS6_CAEEL	Y71A12B.1
Pp1s333_58V2.1	RSMB_CAEEL	W08E3.1
Pp1s209_103V2.1	RUXE_CAEEL	Y49E10.15
Pp1s475_7V2.1	RUXG_CAEEL	Y71F9B.4
Pp1s69_147V2.1	S35B2_CAEEL	M03F8.2a
Pp1s73_226V2.1	S35B3_CAEEL	F54E7.1a
Pp1s27_315V2.1	SAE1_CAEEL	C08B6.9
Pp1s54_115V2.1	SAE2_CAEEL	W02A11.4
Pp1s7_315V2.1	SAR1_CAEEL	ZK180.4
Pp1s267_84V2.1	SBDS_CAEEL	W06E11.4
Pp1s286_13V2.1	SDA1_CAEEL	Y39B6A.14
Pp1s78_204V2.1	SERC_CAEEL	F26H9.5
Pp1s88_126V2.1	SGPL_CAEEL	Y66H1B.4
Pp1s112_178V2.1	SIA1_CAEEL	Y37E11AR.2
Pp1s8_213V2.1	SLO1_CAEEL	Y51A2D.19c
Pp1s197_19V2.1	SMAL1_CAEEL	C16A3.1a
Pp1s3_174V2.1	SMC4_CAEEL	F35G12.8
Pp1s18_82V2.1	SODC_CAEEL	C15F1.7a
Pp1s248_94V2.1	SPK1_CAEEL	B0464.5a
Pp1s14_82V2.1	SPO11_CAEEL	T05E11.4
Pp1s374_48V2.1	SPT16_CAEEL	F55A3.3
Pp1s77_170V2.1	SPT4H_CAEEL	F54C4.2
Pp1s144_35V2.1	SPT5H_CAEEL	K08E4.1
Pp1s23_190V2.1	SPT6H_CAEEL	T04A8.14
Pp1s123_59V2.1	SQV7_CAEEL	C52E12.3
Pp1s229_53V2.1	SRF3_CAEEL	M02B1.1
Pp1s79_224V2.1	SRP09_CAEEL	ZK512.4
Pp1s315_20V2.1	SRP19_CAEEL	F37F2.2
Pp1s271_96V2.1	SRP68_CAEEL	F55C5.8
Pp1s234_74V2.1	SRP72_CAEEL	F08D12.1
Pp1s199_35V2.1	SSP1A_CAEEL	T20B12.8
Pp1s98_64V2.1	STX1A_CAEEL	F56A8.7b
Pp1s47_11V2.1	STX3_CAEEL	F55A11.2
Pp1s58_70V2.1	SUCA_CAEEL	C05G5.4
Pp1s9_102V2.1	SUCB2_CAEEL	C50F7.4
Pp1s207_66V2.1	SUR1_CAEEL	F43C1.2b
Pp1s41_229V2.1	SURF1_CAEEL	H06I04.2
Pp1s138_163V2.1	SUV3_CAEEL	C08F8.2a
Pp1s19_24V2.1	SYF2_CAEEL	K04G7.11
Pp1s71_168V2.1	SYFB_CAEEL	F22B5.9
Pp1s407_7V2.1	SYH_CAEEL	T11G6.1b
Pp1s197_25V2.1	SYIC_CAEEL	R11A8.6
Pp1s108_177V2.1	SYK_CAEEL	T02G5.9a
Pp1s107_167V2.1	SYMC_CAEEL	F58B3.5
Pp1s43_166V2.1	SYQ_CAEEL	Y41E3.4
Pp1s400_35V2.1	SYTC_CAEEL	C47D12.6a
Pp1s84_121V2.1	SYV_CAEEL	Y87G2A.5
Pp1s72_277V2.1	TAG73_CAEEL	C16C10.10
Pp1s349_15V2.2	TAPT1_CAEEL	F26F2.7
Pp1s22_385V2.1	TBB4_CAEEL	B0272.1
Pp1s142_13V2.1	TBCB_CAEEL	F53F4.3
Pp1s82_101V2.1	TBP7_CAEEL	F11A10.1b
Pp1s241_102V2.1	TCPE_CAEEL	C07G2.3a
Pp1s419_36V2.1	TCPQ_CAEEL	Y55F3AR.3
Pp1s292_9V2.1	TFP11_CAEEL	C07E3.1a
Pp1s159_107V2.1	TFS2_CAEEL	T24H10.1
Pp1s102_202V2.1	TG132_CAEEL	B0563.4
Pp1s207_31V2.1	TG210_CAEEL	W08E3.3
Pp1s30_164V2.1	TG253_CAEEL	C37C3.8b
Pp1s237_11V2.1	TGT_CAEEL	ZK829.6
Pp1s84_295V2.1	THIO1_CAEEL	B0228.5a
Pp1s23_107V2.1	THIO2_CAEEL	B0024.9
Pp1s157_86V2.1	TIM14_CAEEL	T19B4.4
Pp1s303_18V2.1	TIM17_CAEEL	E04A4.5
Pp1s178_116V2.1	TIM9_CAEEL	C06G3.11a
Pp1s13_110V2.1	TIP60_CAEEL	VC5.4
Pp1s67_8V2.1	TIPRL_CAEEL	ZK688.9
Pp1s64_148V2.1	TM41_CAEEL	D2013.10
Pp1s367_8V2.1	TOM40_CAEEL	C18E9.6
Pp1s161_13V2.1	TOP1_CAEEL	M01E5.5b
Pp1s33_200V2.1	TOP2_CAEEL	K12D12.1
Pp1s448_6V2.1	TOR_CAEEL	B0261.2b
Pp1s115_125V2.1	TPK1_CAEEL	ZK637.9b
Pp1s117_173V2.1	TPPC3_CAEEL	ZK1098.5
Pp1s58_115V2.1	TR112_CAEEL	C04H5.1
Pp1s15_225V2.1	TRM1_CAEEL	ZC376.5
Pp1s196_64V2.1	TRMB_CAEEL	W02B12.10
Pp1s162_83V2.1	TTC21_CAEEL	ZK328.7a
Pp1s152_89V2.1	TUB1_CAEEL	F10B5.4
Pp1s114_95V2.1	TXND9_CAEEL	C05D11.3
Pp1s138_162V2.1	TXTP_CAEEL	K11H3.3
Pp1s141_10V2.1	TYDP1_CAEEL	F52C12.1
Pp1s86_153V2.1	U195_CAEEL	F45G2.10
Pp1s59_290V2.1	U359_CAEEL	D1046.5
Pp1s28_165V2.1	U520_CAEEL	Y46G5A.4
Pp1s123_129V2.1	UAP56_CAEEL	C26D10.2a
Pp1s91_85V2.1	UBC1_CAEEL	C35B1.1
Pp1s65_153V2.1	UBC2_CAEEL	M7.1
Pp1s224_36V2.1	UBE4_CAEEL	T05H10.5a
Pp1s15_272V2.1	UBH4_CAEEL	C08B11.7
Pp1s376_43V2.1	UBL5_CAEEL	F46F11.4
Pp1s356_44V2.1	UBR1_CAEEL	C32E8.11
Pp1s8993_1V2.1	UCK_CAEEL	B0001.4
Pp1s242_60V2.1	UFC1_CAEEL	C40H1.6
Pp1s245_32V2.1	UFD1_CAEEL	F19B6.2a
Pp1s240_73V2.1	UFM1_CAEEL	ZK652.3
Pp1s4_19V2.1	UGT46_CAEEL	B0310.5
Pp1s468_7V2.1	UNC18_CAEEL	F27D9.1a
Pp1s373_35V2.1	UNC50_CAEEL	T07A5.2
Pp1s154_73V2.1	UNC62_CAEEL	T28F12.2f
Pp1s35_8V2.1	UNC93_CAEEL	C46F11.1a
Pp1s159_76V2.1	UTP18_CAEEL	B0280.9
Pp1s378_41V2.1	VAB1_CAEEL	M03A1.1a
Pp1s128_91V2.1	VAB1_CAEEL	M03A1.1b
Pp1s158_12V2.1	VATC_CAEEL	Y38F2AL.3a
Pp1s112_65V2.1	VIP1_CAEEL	F46F11.1b
Pp1s107_77V2.1	VPP1_CAEEL	ZK637.8d
Pp1s86_215V2.1	VPRBP_CAEEL	ZK1251.9
Pp1s123_142V2.1	VPS54_CAEEL	T21C9.2
Pp1s144_74V2.1	VPS55_CAEEL	C30B5.2b
Pp1s128_32V2.1	WRN_CAEEL	F18C5.2
Pp1s2_729V2.1	YCU3_CAEEL	T23F2.3
Pp1s7_362V2.1	YDEM_CAEEL	F02E8.5
Pp1s7_302V2.1	YE56_CAEEL	C10C6.6
Pp1s87_177V2.1	YFR3_CAEEL	T09E8.3
Pp1s69_14V2.1	YH2O_CAEEL	W08D2.7
Pp1s32_92V2.1	YHC4_CAEEL	ZC434.4
Pp1s125_88V2.1	YHIT_CAEEL	F21C3.3
Pp1s340_23V2.1	YHPK_CAEEL	ZK795.3
Pp1s93_175V2.1	YIL8_CAEEL	F55A12.8
Pp1s51_30V2.1	YK27_CAEEL	K07E8.7
Pp1s25_362V2.1	YKD1_CAEEL	B0464.2
Pp1s145_157V2.1	YKJ3_CAEEL	C02D5.3c
Pp1s150_73V2.1	YKY4_CAEEL	C14B1.4
Pp1s66_139V2.1	YKY5_CAEEL	C14B1.5
Pp1s23_46V2.1	YL71_CAEEL	F49E2.1a
Pp1s168_28V2.1	YLC1_CAEEL	C35D10.1
Pp1s228_27V2.1	YLJ7_CAEEL	C50C3.7
Pp1s187_49V2.1	YMA7_CAEEL	F54F2.7
Pp1s27_358V2.1	YMI4_CAEEL	F59A2.4a
Pp1s2_306V2.1	YMP6_CAEEL	B0361.6
Pp1s29_321V2.1	YMYD_CAEEL	B0336.13
Pp1s459_7V2.1	YNE7_CAEEL	R08D7.7
Pp1s35_48V2.1	YNH2_CAEEL	R107.2
Pp1s30_36V2.1	YNP5_CAEEL	T05G5.5
Pp1s425_20V2.1	YNQA_CAEEL	R13F6.10
Pp1s227_54V2.1	YNU6_CAEEL	R74.6
Pp1s245_92V2.1	YO13_CAEEL	ZK686.3
Pp1s45_91V2.1	YO81_CAEEL	ZK1236.1
Pp1s92_45V2.1	YOJ9_CAEEL	ZK353.9
Pp1s88_13V2.1	YPC2_CAEEL	C05D10.2a
Pp1s255_15V2.1	YPC3_CAEEL	C05D10.3
Pp1s7_411V2.1	YPD9_CAEEL	C05D11.9
Pp1s46_174V2.1	YPL1_CAEEL	F37A8.5
Pp1s58_248V2.1	YPO4_CAEEL	F31E3.4
Pp1s84_69V2.1	YPR4_CAEEL	F35G12.4a
Pp1s35_277V2.1	YQ32_CAEEL	C09G5.2
Pp1s19_67V2.1	YQ4B_CAEEL	B0024.11
Pp1s88_41V2.1	YQD6_CAEEL	C32D5.6
Pp1s14_159V2.1	YQJQ_CAEEL	C01G10.9
Pp1s399_34V2.1	YQN2_CAEEL	E02H1.2
Pp1s40_290V2.2	YQOE_CAEEL	EEED8.16
Pp1s124_3V2.1	YQQ2_CAEEL	F10B5.2
Pp1s70_184V2.1	YQS1_CAEEL	F21H12.1
Pp1s2_118V2.1	YQS6_CAEEL	F21H12.6
Pp1s165_117V2.1	YR86_CAEEL	F48E8.6
Pp1s34_72V2.1	YRGK_CAEEL	D2005.3
Pp1s51_218V2.1	YRIQ_CAEEL	D2030.9a
Pp1s88_37V2.1	YRM2_CAEEL	R06F6.2
Pp1s23_11V2.1	YS21_CAEEL	ZK1320.1
Pp1s193_26V2.1	YS48_CAEEL	ZK177.8a
Pp1s52_165V2.1	YS4L_CAEEL	C48B6.2
Pp1s37_69V2.1	YSD2_CAEEL	C23G10.2b
Pp1s257_43V2.1	YSV4_CAEEL	T19C3.4
Pp1s73_8V2.1	YSV5_CAEEL	T19C3.5
Pp1s74_218V2.1	YT6J_CAEEL	F16A11.2
Pp1s478_14V2.1	YTH3_CAEEL	C14A4.3
Pp1s138_51V2.1	YTV2_CAEEL	C44B7.11
Pp1s523_19V2.1	YUG4_CAEEL	F26H9.4
Pp1s88_63V2.1	YUQP_CAEEL	F28H7.8
Pp1s139_5V2.1	YUY1_CAEEL	F44G4.1
Pp1s114_33V2.1	YVRI_CAEEL	F37H8.5
Pp1s40_54V2.1	YXEK_CAEEL	F53C11.3
Pp1s88_44V2.1	YXX3_CAEEL	F53F10.3
Pp1s88_121V2.1	YZVL_CAEEL	K07C5.4
Pp1s83_161V2.1	ZPR1_CAEEL	W03F9.1
Pp1s19_311V2.1	Q27492_CAEEL	F09F7.3.1
Pp1s217_28V2.1	TERA2_CAEEL	C41C4.8.1
Pp1s475_15V2.1	Q9U1Q7_CAEEL	Y80D3A.2.1
Pp1s131_170V2.1	ACOC_CAEEL	ZK455.1.2
Pp1s331_35V2.1	MOG1_CAEEL	K03H1.2.1
Pp1s64_36V2.1	RIR1_CAEEL	T23G5.1.1
Pp1s158_36V2.1	Q9GZI3_CAEEL	W09B6.1a.2
Pp1s239_18V2.1	Q9XU13_CAEEL	K11D9.2b.2
Pp1s46_182V2.1	UBIQ_CAEEL	F25B5.4a.1
Pp1s97_267V2.1	HSP7A_CAEEL	F26D10.3.2
Pp1s276_84V2.1	Q21962_CAEEL	R12C12.1a.2
Pp1s38_171V2.1	SYLC_CAEEL	R74.1.1
Pp1s181_1V2.1	HSP7C_CAEEL	C15H9.6.2
Pp1s220_74V2.1	HSP90_CAEEL	C47E8.5.3
Pp1s220_80V2.1	HSP90_CAEEL	C47E8.5.1
Pp1s51_61V2.1	Q23089_CAEEL	ZK742.1a.1
Pp1s10_193V2.1	VATA_CAEEL	Y49A3A.2.2
Pp1s164_17V2.1	O01541_CAEEL	F28H1.3.3
Pp1s3_528V2.1	Q9GZH5_CAEEL	T22D1.9.1
Pp1s276_93V2.1	COPG_CAEEL	T14G10.5a.1
Pp1s276_94V2.1	DHSA_CAEEL	C03G5.1.2
Pp1s309_15V2.1	Q9TYL9_CAEEL	Y25C1A.5.1
Pp1s16_252V2.1	Q9GRZ2_CAEEL	Y59A8B.6.1
Pp1s100_110V2.1	VATB_CAEEL	F20B6.2.2
Pp1s98_20V2.1	STT3_CAEEL	T12A2.2.1
Pp1s55_52V2.1	Q9U2Z1_CAEEL	Y113G7A.3.2
Pp1s263_88V2.1	Q9XTD9_CAEEL	T27E9.7.2
Pp1s59_161V2.1	EF1A_CAEEL	R03G5.1a.1
Pp1s59_167V2.1	EF1A_CAEEL	R03G5.1a.2
Pp1s59_163V2.1	EF1A_CAEEL	F31E3.5.1
Pp1s154_60V2.1	ATPB_CAEEL	C34E10.6.2
Pp1s200_109V2.1	TCPA_CAEEL	T05C12.7.2
Pp1s49_241V2.1	PRS7_CAEEL	C52E4.4.1
Pp1s126_35V2.1	Q22235_CAEEL	T05E11.3.1
Pp1s275_60V2.1	O44781_CAEEL	F33D11.10.1
Pp1s61_274V2.2	Q18496_CAEEL	C36A4.9a.3
Pp1s307_60V2.1	TCPB_CAEEL	T21B10.7.2
Pp1s218_132V2.1	O76371_CAEEL	F56H1.4.2
Pp1s27_190V2.1	MMSA_CAEEL	F13D12.4a.1
Pp1s173_125V2.1	Q86B39_CAEEL	T07D3.7b.1
Pp1s138_31V2.1	TCPZ_CAEEL	F01F1.8a.1
Pp1s162_7V2.1	TCPD_CAEEL	K01C8.10.1
Pp1s234_72V2.1	TCPD_CAEEL	K01C8.10.3
Pp1s26_35V2.1	Q22601_CAEEL	T20B5.1.2
Pp1s90_84V2.1	ERF1_CAEEL	T05H4.6.2
Pp1s329_26V2.1	ERF1_CAEEL	T05H4.6.1
Pp1s243_66V2.1	PRS6B_CAEEL	F23F12.6.2
Pp1s37_233V2.1	ENO_CAEEL	T21B10.2c.1
Pp1s355_51V2.1	MCM5_CAEEL	R10E4.4.1
Pp1s91_182V2.1	PRS10_CAEEL	F23F1.8b.3
Pp1s47_44V2.1	PRS10_CAEEL	F23F1.8b.2
Pp1s378_9V2.1	0	Y22D7AL.5a.1
Pp1s154_2V2.1	Q18476_CAEEL	C35A5.8.1
Pp1s417_25V2.1	Q18476_CAEEL	C35A5.8.2
Pp1s80_127V2.1	CGH1_CAEEL	C07H6.5.1
Pp1s438_26V2.1	Q95Y24_CAEEL	Y41D4A.4.1
Pp1s59_309V2.1	O61815_CAEEL	B0511.6.1
Pp1s237_25V2.1	AL7A1_CAEEL	F01F1.6.1
Pp1s79_53V2.1	GLYC_CAEEL	C05D11.11b.2
Pp1s83_105V2.1		ZK858.6.1
Pp1s387_52V2.1	PNCB_CAEEL	Y54G2A.17a.2
Pp1s172_92V2.2	Q95XQ8_CAEEL	Y39G10AR.14.1
Pp1s310_3V2.1	Q8I711_CAEEL	T10F2.1b.2
Pp1s31_81V2.1	O16297_CAEEL	F32D1.10.1
Pp1s311_37V2.1	CUL3_CAEEL	Y108G3AL.1.1
Pp1s245_29V2.1	Q21032_CAEEL	F59B8.2.2
Pp1s136_157V2.1	O62120_CAEEL	CC4.3.2
Pp1s9_29V2.1	NOG1_CAEEL	T07A9.9a.1
Pp1s6_358V2.1	ETFD_CAEEL	C05D11.12.1
Pp1s19_259V2.1	O45430_CAEEL	F32B6.2.1
Pp1s221_82V2.1	Q9U4L0_CAEEL	T12E12.4a.1
Pp1s49_203V2.1	Q9U4L0_CAEEL	T12E12.4a.2
Pp1s328_57V2.1	AP1M_CAEEL	K11D2.3a.1
Pp1s49_254V2.1	UGDH_CAEEL	F29F11.1.2
Pp1s496_1V2.1	Q20780_CAEEL	F54D8.3a.1
Pp1s197_109V2.1	2AAA_CAEEL	F48E8.5.2
Pp1s91_42V2.1	O01789_CAEEL	F28B3.7a.1
Pp1s136_28V2.1	IF4A_CAEEL	F57B9.6a.1
Pp1s163_96V2.1	CISY_CAEEL	T20G5.2.1
Pp1s223_51V2.1	HDA1_CAEEL	C53A5.3.1
Pp1s251_17V2.1	DKC1_CAEEL	K01G5.5.1
Pp1s129_145V2.1	Q20829_CAEEL	F55D10.1.1
Pp1s292_61V2.1	Q20627_CAEEL	F49E8.3a.2
Pp1s267_10V2.1	Q18664_CAEEL	VF13D12L.1.1
Pp1s98_121V2.1	O17953_CAEEL	LLC1.3.1
Pp1s357_53V2.1	Q27498_CAEEL	F38H4.9.2
Pp1s186_63V2.1	Q18660_CAEEL	C46F4.2.1
Pp1s73_18V2.1	NCM_CAEEL	F33A8.1.1
Pp1s77_204V2.1	RL3_CAEEL	F13B10.2a.1
Pp1s67_227V2.1	YLA4_CAEEL	C30C11.4.2
Pp1s20_226V2.1	SAHH_CAEEL	K02F2.2.2
Pp1s140_58V2.1	EIF3C_CAEEL	T23D8.4.2
Pp1s358_21V2.1	Q86B36_CAEEL	T08B2.9b.3
Pp1s224_83V2.1	O61196_CAEEL	F37C4.6.1
Pp1s257_68V2.1	Q19579_CAEEL	F18H3.3a.1
Pp1s12_349V2.1	LIN53_CAEEL	K07A1.12.1
Pp1s167_1V2.1	Q21449_CAEEL	Y57G11C.10a.1
Pp1s85_191V2.1	Q21449_CAEEL	Y57G11C.10a.2
Pp1s59_83V2.1	Q9XUW5_CAEEL	F58E10.3a.6
Pp1s38_39V2.1	Q9U296_CAEEL	Y48B6A.12.1
Pp1s3_445V2.1	CATA1_CAEEL	Y54G11A.5.2
Pp1s192_38V2.1	G6PD_CAEEL	B0035.5.2
Pp1s356_3V2.1	Q8WTL6_CAEEL	Y50D7A.4.2
Pp1s25_335V2.1	YP65_CAEEL	B0495.5.1
Pp1s143_152V2.1	Q94272_CAEEL	K10C2.4.1
Pp1s131_24V2.1	Q9U1Q3_CAEEL	Y87G2A.6.1
Pp1s475_5V2.1	TOP3_CAEEL	Y56A3A.27.1
Pp1s26_82V2.1	O02222_CAEEL	C25A1.7.3
Pp1s142_103V2.1	ADHX_CAEEL	H24K24.3a.1
Pp1s15_378V2.1	EIF3X_CAEEL	F55H2.6.1
Pp1s47_96V2.1	Q20306_CAEEL	F42A10.1.1
Pp1s71_40V2.1	O44995_CAEEL	K12C11.1.1
Pp1s309_67V2.1	G3P1_CAEEL	T09F3.3.2
Pp1s17_278V2.1	Q9U2V9_CAEEL	Y116A8A.9.1
Pp1s90_189V2.1	CSN2_CAEEL	B0025.2.4
Pp1s11_172V2.1	GCS1_CAEEL	F13H10.4a.1
Pp1s23_151V2.1	YME1_CAEEL	M03C11.5.2
Pp1s235_87V2.1	SYDC_CAEEL	B0464.1.1
Pp1s182_81V2.1	KC1A_CAEEL	C03C10.1.2
Pp1s430_12V2.1	KC1A_CAEEL	C03C10.1.1
Pp1s96_77V2.1	Q19437_CAEEL	F13H8.7.2
Pp1s244_65V2.1	METK4_CAEEL	T13A10.11a.1
Pp1s244_70V2.1	METK4_CAEEL	T13A10.11a.2
Pp1s54_140V2.1	O45622_CAEEL	H19N07.1.1
Pp1s39_106V2.1	SYRC_CAEEL	F26F4.10a.1
Pp1s119_128V2.1	Q19004_CAEEL	D2096.3.2
Pp1s122_49V2.1	Q9BL28_CAEEL	Y71H2AM.1.1
Pp1s91_97V2.1	Q9XZP7_CAEEL	F38G1.1.1
Pp1s535_3V2.1	MTHR_CAEEL	C06A8.1a.1
Pp1s402_45V2.1	Q18295_CAEEL	D1054.15.1
Pp1s66_180V2.1	6PGD_CAEEL	T25B9.9.2
Pp1s41_301V2.1	Q7K707_CAEEL	Y87G2A.8b.1
Pp1s233_97V2.1	Q7K707_CAEEL	Y87G2A.8b.2
Pp1s146_34V2.1	PSDE_CAEEL	K07D4.3.2
Pp1s101_166V2.1	DHP1_CAEEL	R06C7.3.1
Pp1s209_131V2.1	O62140_CAEEL	F08A8.1a.2
Pp1s58_193V2.1	Q9XW87_CAEEL	Y75B8A.4.2
Pp1s13_188V2.1	SYSC_CAEEL	C47E12.1.2
Pp1s142_117V2.1	SYSC_CAEEL	C47E12.1.1
Pp1s100_100V2.1	Q22792_CAEEL	T25G3.3.1
Pp1s33_65V2.1	CYP4_CAEEL	F59E10.2.1
Pp1s114_177V2.1	PME1_CAEEL	Y71F9AL.18.1
Pp1s4_374V2.1	YT32_CAEEL	F52H3.2.1
Pp1s6_171V2.1	O02266_CAEEL	F45H10.1.1
Pp1s42_21V2.1	Q9XU67_CAEEL	T23F6.4.1
Pp1s165_47V2.1	IMA3_CAEEL	F32E10.4.2
Pp1s276_2V2.1	GBLP_CAEEL	K04D7.1.2
Pp1s6_268V2.1	Q20777_CAEEL	F54D5.12.1
Pp1s120_128V2.1	O01685_CAEEL	C32F10.8a.2
Pp1s103_72V2.1	RIR2_CAEEL	C03C10.3.1
Pp1s41_225V2.1	RIR2_CAEEL	C03C10.3.2
Pp1s368_38V2.1	ODPB_CAEEL	C04C3.3.1
Pp1s402_15V2.1	O44750_CAEEL	W03G9.4.1
Pp1s54_255V2.1	O76365_CAEEL	F29C4.6.1
Pp1s64_192V2.1	GLPK_CAEEL	R11F4.1.1
Pp1s58_181V2.1	Q9TXI7_CAEEL	B0025.1a.2
Pp1s199_32V2.1	IDH3A_CAEEL	F43G9.1.2
Pp1s143_150V2.1	Q23621_CAEEL	ZK829.4.1
Pp1s235_28V2.1	UBA3_CAEEL	F11H8.1.1
Pp1s243_56V2.1	BLM_CAEEL	T04A11.6.2
Pp1s64_193V2.1	Q966P8_CAEEL	C36B7.6.1
Pp1s126_82V2.1	OAT_CAEEL	C16A3.10a.1
Pp1s20_260V2.1	SLU7_CAEEL	K07C5.6.1
Pp1s30_127V2.1	TSR1_CAEEL	F10G7.1.2
Pp1s246_115V2.1	Q19328_CAEEL	F10G7.2.1
Pp1s400_20V2.1	Q95YD5_CAEEL	C30F8.2.4
Pp1s73_151V2.1	Q21591_CAEEL	M7.5.1
Pp1s34_433V2.1	Q09590_CAEEL	K10D2.6.2
Pp1s120_26V2.1	Q19003_CAEEL	D2096.4.2
Pp1s87_125V2.1	Q2L6W9_CAEEL	R11G1.4a.2
Pp1s1_293V2.1	Q9N2M2_CAEEL	K07A3.1.3
Pp1s5_380V2.1	UBPX_CAEEL	R10E11.3a.2
Pp1s238_76V2.1	PURA_CAEEL	C37H5.6b.2
Pp1s191_76V2.1	CSN5_CAEEL	B0547.1.1
Pp1s122_51V2.1	MDHM_CAEEL	F20H11.3.2
Pp1s2_104V2.1	P91430_CAEEL	T03F1.1.1
Pp1s12_241V2.1	Q21452_CAEEL	M01F1.3.3
Pp1s444_23V2.1	GMD1_CAEEL	C53B4.7a.1
Pp1s177_34V2.1	GMD1_CAEEL	C53B4.7c.4
Pp1s201_83V2.1	ODPA_CAEEL	T05H10.6a.1
Pp1s18_108V2.1	RL4_CAEEL	B0041.4.2
Pp1s211_18V2.1	Q19680_CAEEL	F21D5.1.1
Pp1s81_53V2.1	Q23295_CAEEL	ZC410.2.1
Pp1s263_74V2.1	FBRL_CAEEL	T01C3.7.1
Pp1s28_177V2.1		M04C9.5
Pp1s64_180V2.1	PRP19_CAEEL	T10F2.4.1
Pp1s56_115V2.1	YGH1_CAEEL	T27F2.1.1
Pp1s92_5V2.1	Q93759_CAEEL	F53C11.7.2
Pp1s71_181V2.1	O45679_CAEEL	K10H10.2.1
Pp1s312_17V2.1	Q19866_CAEEL	F28C6.6.1
Pp1s191_73V2.1	Q19072_CAEEL	Y71H2AM.23.2
Pp1s69_26V2.1	OPT2_CAEEL	K04E7.2.1
Pp1s234_17V2.1	TBG_CAEEL	F58A4.8.1
Pp1s582_3V2.1	RL8_CAEEL	B0250.1.1
Pp1s91_26V2.1	RL8_CAEEL	B0250.1.2
Pp1s1_313V2.1	Q5DX45_CAEEL	F57B9.10b.1
Pp1s136_195V2.1	Q9XTD3_CAEEL	W09C5.1.1
Pp1s281_24V2.1	CDC2_CAEEL	T05G5.3.2
Pp1s154_4V2.1	O45148_CAEEL	W02F12.5.1
Pp1s65_105V2.1	CALR_CAEEL	Y38A10A.5.1
Pp1s116_51V2.1	Q20748_CAEEL	F54B3.3.2
Pp1s2_31V2.1	Q22100_CAEEL	T02G5.8.1
Pp1s122_48V2.1	Q21225_CAEEL	K04G2.6.2
Pp1s6_132V2.1	Q9XTM0_CAEEL	F23B12.8.3
Pp1s197_88V2.1	MIRO_CAEEL	K08F11.5.2
Pp1s126_108V2.1	BYN1_CAEEL	F57B9.5.1
Pp1s34_393V2.1	Q9U2X0_CAEEL	Y113G7B.17.1
Pp1s97_108V2.1	RL5_CAEEL	F54C9.5.2
Pp1s44_307V2.1	RAN_CAEEL	K01G5.4.2
Pp1s112_124V2.1	DIMT1_CAEEL	E02H1.1.1
Pp1s216_67V2.1	Q95QW0_CAEEL	C17G10.9a.1
Pp1s5_359V2.1	Q93934_CAEEL	R07H5.8.1
Pp1s45_24V2.1	Q19873_CAEEL	F28D1.1.1
Pp1s20_336V2.1	Q19339_CAEEL	F11A3.1.2
Pp1s162_65V2.1		T20D3.7
Pp1s84_290V2.1	Q22412_CAEEL	T11G6.8.1
Pp1s307_56V2.1	Q22422_CAEEL	T12A7.1.1
Pp1s116_30V2.1	Q9GYK9_CAEEL	T05A12.2.1
Pp1s196_76V2.1	Q9GYK9_CAEEL	T05A12.2.2
Pp1s2_561V2.2	MPCP_CAEEL	F01G4.6a.1
Pp1s311_73V2.1	P91079_CAEEL	C23H3.4a.1
Pp1s370_18V2.1	Q23494_CAEEL	ZK430.7.1
Pp1s70_129V2.1	ARF12_CAEEL	B0336.2.1
Pp1s70_127V2.1	ARF12_CAEEL	B0336.2.2
Pp1s400_14V2.1	RS2_CAEEL	C49H3.11.1
Pp1s411_31V2.1	RS2_CAEEL	C49H3.11.3
Pp1s41_146V2.1	RS3_CAEEL	C23G10.3.1
Pp1s31_177V2.1	RS3_CAEEL	C23G10.3.2
Pp1s29_240V2.1	Q93339_CAEEL	C36B1.5.1
Pp1s39_206V2.1	PDI2_CAEEL	C07A12.4a.1
Pp1s171_79V2.1	Q7YTG7_CAEEL	D2030.2b.3
Pp1s282_25V2.1	RS4_CAEEL	Y43B11AR.4.2
Pp1s27_50V2.1		Y59A8B.23
Pp1s91_90V2.1	Q22968_CAEEL	F25B4.1.1
Pp1s154_45V2.1	Q9N592_CAEEL	Y110A7A.8.2
Pp1s80_22V2.1	O45935_CAEEL	Y43F4B.6.2
Pp1s101_149V2.1	IDH3B_CAEEL	C37E2.1.1
Pp1s348_16V2.1	14332_CAEEL	F52D10.3a.2
Pp1s78_62V2.1	Q21455_CAEEL	M01F1.5.1
Pp1s18_249V2.1		VT23B5.2
Pp1s163_69V2.1	ANM5_CAEEL	C34E10.5.1
Pp1s13_128V2.1	Q86DB5_CAEEL	C46F11.2b.2
Pp1s150_46V2.1	Q9XVP9_CAEEL	F30A10.5.1
Pp1s91_242V2.1	Q9UAQ6_CAEEL	C39F7.4.1
Pp1s400_32V2.1	RS5_CAEEL	T05E11.1.1
Pp1s101_203V2.1	RS5_CAEEL	T05E11.1.2
Pp1s89_252V2.1	Q9U2Y8_CAEEL	Y113G7A.8.1
Pp1s73_47V2.1	OST48_CAEEL	T09A5.11.1
Pp1s269_90V2.1	YMP8_CAEEL	B0361.8.1
Pp1s58_192V2.1	Q9XU10_CAEEL	T28A8.7.1
Pp1s222_51V2.1	IF6_CAEEL	C47B2.5.1
Pp1s34_446V2.1	YK4P_CAEEL	C27H6.8.1
Pp1s294_1V2.1	P91401_CAEEL	M01E11.2.1
Pp1s46_310V2.1	Q9N393_CAEEL	Y54H5A.1.1
Pp1s47_83V2.1	Q95Y89_CAEEL	R13A5.12.1
Pp1s43_120V2.1	Q9Y0G1_CAEEL	Y39G10AL.3.2
Pp1s7_379V2.1	GBB1_CAEEL	F13D12.7.2
Pp1s197_110V2.1	O61792_CAEEL	R12E2.3.1
Pp1s18_229V2.1	MRE11_CAEEL	ZC302.1.1
Pp1s258_77V2.1	Q8I4E3_CAEEL	Y32F6A.5.1
Pp1s447_11V2.1	RL10_CAEEL	F10B5.1.1
Pp1s347_24V2.1	RL10_CAEEL	F10B5.1.2
Pp1s38_189V2.1	RLA0_CAEEL	F25H2.10.1
Pp1s26_293V2.1	TTC30_CAEEL	F54C1.5b.2
Pp1s391_35V2.1	DHSB_CAEEL	F42A8.2.1
Pp1s329_23V2.1	Q9NAP6_CAEEL	K09E4.4.1
Pp1s311_40V2.1	Q22251_CAEEL	T06D8.5.1
Pp1s17_209V2.1	O45502_CAEEL	F39B2.10.2
Pp1s130_234V2.1	Q9XWI6_CAEEL	Y54E2A.11a.2
Pp1s138_36V2.1	Q9XWI6_CAEEL	Y54E2A.11a.1
Pp1s61_15V2.1	Q9TVN2_CAEEL	Y48G10A.1.1
Pp1s66_187V2.1	Q9N4N4_CAEEL	ZK616.4.1
Pp1s42_179V2.1	UBP14_CAEEL	C13B4.2.1
Pp1s41_172V2.1	O17550_CAEEL	F54E12.2.1
Pp1s215_98V2.1	O45865_CAEEL	T27E9.1a.1
Pp1s47_170V2.1	Q23215_CAEEL	W07G4.3.2
Pp1s14_244V2.1	YLN9_CAEEL	D2013.9.1
Pp1s130_263V2.1	Q23571_CAEEL	ZK669.4.1
Pp1s274_80V2.1	YNP8_CAEEL	T05G5.8.2
Pp1s123_13V2.1	0	Y73B6BL.18a.3
Pp1s72_183V2.1	Q93878_CAEEL	K09E9.2.2
Pp1s465_14V2.1	PSA7_CAEEL	C36B1.4.1
Pp1s72_108V2.1	O45391_CAEEL	F22B8.6.1
Pp1s246_32V2.1	TBP_CAEEL	T20B12.2.1
Pp1s243_39V2.1	RL7_CAEEL	F53G12.10.4
Pp1s7_345V2.1	RL7_CAEEL	F53G12.10.5
Pp1s12_19V2.1	Q19440_CAEEL	F14B4.2a.2
Pp1s38_15V2.1	TPIS_CAEEL	Y17G7B.7.2
Pp1s121_152V2.1	Q93703_CAEEL	F42D1.2.1
Pp1s79_162V2.1	CALM_CAEEL	T21H3.3.2
Pp1s619_3V2.1	Q9TYX1_CAEEL	R11E3.8.2
Pp1s264_31V2.1	Q9N5B3_CAEEL	W08E12.7.2
Pp1s171_131V2.1	YOU1_CAEEL	ZK637.1.2
Pp1s146_14V2.1	PSA4_CAEEL	Y110A7A.14.1
Pp1s157_53V2.1	PSA4_CAEEL	Y110A7A.14.2
Pp1s200_18V2.1	ECHM_CAEEL	T05G5.6.1
Pp1s398_18V2.1	Q23146_CAEEL	W03C9.3.2
Pp1s249_60V2.1	CYP7_CAEEL	Y75B12B.2.1
Pp1s126_83V2.1	Q19752_CAEEL	F23B12.6.2
Pp1s26_109V2.1		Y46G5A.19.2
Pp1s111_150V2.1	Q9BL35_CAEEL	Y71H2AM.20a.1
Pp1s38_261V2.1	Q19162_CAEEL	F07D10.1.1
Pp1s239_31V2.1	Q19162_CAEEL	F07D10.1.2
Pp1s87_116V2.1	O17626_CAEEL	C31C9.2.2
Pp1s15_258V2.1	Q9TXI4_CAEEL	F23C8.5.1
Pp1s28_121V2.1	Q21549_CAEEL	M176.2.1
Pp1s200_71V2.1	TG282_CAEEL	ZK688.6a.2
Pp1s14_400V2.1	Q20992_CAEEL	F58F9.7.2
Pp1s104_68V2.1	NDUS7_CAEEL	W10D5.2.1
Pp1s154_104V2.1	Q9N5V4_CAEEL	C53D5.5.1
Pp1s427_1V2.1	RL10A_CAEEL	Y71F9AL.13a.2
Pp1s259_30V2.1	P91857_CAEEL	F26H9.6.1
Pp1s61_186V2.1	PSA2_CAEEL	D1054.2.1
Pp1s2_551V2.1	PSA2_CAEEL	D1054.2.2
Pp1s139_36V2.1	Q19086_CAEEL	F01F1.5.1
Pp1s26_92V2.1	Q19639_CAEEL	F21D5.7.1
Pp1s263_62V2.1	O18237_CAEEL	Y57G11C.13.1
Pp1s103_13V2.1	O18237_CAEEL	Y57G11C.13.2
Pp1s102_19V2.1	YF64_CAEEL	R102.4c.2
Pp1s315_35V2.1	O16454_CAEEL	F41E6.6.1
Pp1s58_249V2.1	Q19324_CAEEL	F10G7.8.1
Pp1s33_130V2.1	NPP17_CAEEL	F10G8.3.1
Pp1s131_23V2.1	O45245_CAEEL	H19N07.4.1
Pp1s14_30V2.1	RS9_CAEEL	F40F8.10.2
Pp1s73_2V2.1	TF2H2_CAEEL	T16H12.4.1
Pp1s169_118V2.1	CSK2B_CAEEL	T01G9.6b.2
Pp1s8_152V2.1	YU0O_CAEEL	F23B12.7.2
Pp1s79_72V2.1	U2AF2_CAEEL	Y92C3B.2a.1
Pp1s315_23V2.1	Q95YE1_CAEEL	C30F12.2.1
Pp1s199_135V2.1	O45734_CAEEL	T03E6.7.1
Pp1s113_37V2.1	IPYR_CAEEL	C47E12.4c.2
Pp1s85_103V2.1	CNOT7_CAEEL	Y56A3A.20.1
Pp1s249_34V2.1	CAPZB_CAEEL	M106.5.1
Pp1s63_103V2.1	MGN_CAEEL	R09B3.5.2
Pp1s55_324V2.1	Q9BKU3_CAEEL	Y37E3.10.1
Pp1s195_93V2.1	EIF2A_CAEEL	E04D5.1a.1
Pp1s102_132V2.1	O01964_CAEEL	C27A12.7a.2
Pp1s200_76V2.1	YUA6_CAEEL	F13D12.6.2
Pp1s131_71V2.1	YUW5_CAEEL	F41C3.5.1
Pp1s169_105V2.1	Q9U294_CAEEL	Y48B6A.13b.1
Pp1s18_143V2.1	O62376_CAEEL	T10C6.6a.1
Pp1s173_15V2.1	RSSA_CAEEL	B0393.1.2
Pp1s101_33V2.1	PSA6_CAEEL	C15H11.7.1
Pp1s15_117V2.1	O17754_CAEEL	F01D4.4.3
Pp1s46_188V2.1	PCNA_CAEEL	W03D2.4.1
Pp1s92_89V2.1	O18210_CAEEL	Y53C12A.2.1
Pp1s129_198V2.1	PSA1_CAEEL	CD4.6.1
Pp1s325_17V2.1	Q19870_CAEEL	F28C6.4a.2
Pp1s140_17V2.1	GCDH_CAEEL	F54D5.7.1
Pp1s138_26V2.1	Q9N5S8_CAEEL	F49H12.6a.1
Pp1s271_52V2.1	ARL1_CAEEL	F54C9.10.1
Pp1s517_5V2.1	UNC51_CAEEL	Y60A3A.1.1
Pp1s73_48V2.1	O44825_CAEEL	H17B01.4a.1
Pp1s79_268V2.1	ULA1_CAEEL	C26E6.8.1
Pp1s88_179V2.1		T07G12.5
Pp1s134_150V2.1	RL15_CAEEL	K11H12.2.2
Pp1s61_247V2.1	KADX_CAEEL	C29E4.8.2
Pp1s126_36V2.1	RNZ_CAEEL	E04A4.4b.1
Pp1s269_44V2.1	Q9UAN9_CAEEL	C02E11.1a.1
Pp1s14_179V2.1	RL12_CAEEL	JC8.3a.1
Pp1s97_72V2.1	RL17_CAEEL	Y48G8AL.8a.2
Pp1s39_118V2.1	RS13_CAEEL	C16A3.9.1
Pp1s97_260V2.1	RS13_CAEEL	C16A3.9.2
Pp1s52_137V2.1	Q9U2F6_CAEEL	Y46G5A.12.2
Pp1s30_333V2.1	A8DYR6_CAEEL	F09E5.15b.1
Pp1s142_116V2.1	Q18516_CAEEL	T07C4.1.1
Pp1s270_27V2.1	VATD_CAEEL	F55H2.2.2
Pp1s62_129V2.2	RL23_CAEEL	B0336.10.2
Pp1s162_82V2.1	RS8_CAEEL	F42C5.8.1
Pp1s171_134V2.1	UBC7_CAEEL	F58A4.10.1
Pp1s171_53V2.1	UBC7_CAEEL	F58A4.10.2
Pp1s287_19V2.1	RS23_CAEEL	F28D1.7.2
Pp1s264_70V2.1	RS23_CAEEL	F28D1.7.1
Pp1s135_38V2.1	RS23_CAEEL	F28D1.7.3
Pp1s316_7V2.1	RS14_CAEEL	F37C12.9.1
Pp1s434_19V2.1	PRI2_CAEEL	W02D9.1.1
Pp1s187_72V2.1	Q9NH58_CAEEL	K11E8.1h.2
Pp1s325_30V2.1	Q9NH59_CAEEL	K11E8.1e.2
Pp1s187_83V2.1	Q9NH58_CAEEL	K11E8.1h.1
Pp1s232_41V2.1	Q9NH59_CAEEL	K11E8.1e.1
Pp1s2_180V2.1	Q9NH57_CAEEL	K11E8.1f.1
Pp1s160_97V2.1	Q95YB0_CAEEL	F41G4.2b.1
Pp1s65_246V2.1	COG4_CAEEL	Y51H7C.6a.2
Pp1s213_20V2.1	PDK_CAEEL	ZK370.5.1
Pp1s215_82V2.1	O18240_CAEEL	Y57G11C.16.3
Pp1s215_71V2.1	O18240_CAEEL	Y57G11C.16.1
Pp1s14_416V2.1	O18240_CAEEL	Y57G11C.16.2
Pp1s174_58V2.1	SODM1_CAEEL	F10D11.1.1
Pp1s118_108V2.1	O01985_CAEEL	F30F8.8.2
Pp1s19_26V2.1	Q22662_CAEEL	T22C1.1.1
Pp1s147_84V2.1	TF2B_CAEEL	W03F9.5.1
Pp1s156_101V2.1	DNJ10_CAEEL	F22B7.5a.1
Pp1s13_350V2.1	Q09643_CAEEL	ZC506.3.1
Pp1s169_47V2.1	Q8T5R3_CAEEL	Y18D10A.6b.1
Pp1s240_84V2.1	Q9N392_CAEEL	Y54H5A.4.2
Pp1s2_737V2.1	Q18853_CAEEL	C54G4.8.2
Pp1s81_119V2.1	O76360_CAEEL	F55A8.2a.1
Pp1s42_273V2.1	Q19985_CAEEL	F40E10.6.2
Pp1s269_87V2.1	Q21486_CAEEL	M03C11.7.1
Pp1s63_158V2.1	RL13A_CAEEL	M01F1.2.2
Pp1s536_7V2.1	RL18_CAEEL	Y45F10D.12.2
Pp1s114_137V2.1	U511_CAEEL	ZK1128.1.1
Pp1s3_440V2.1	Q95ZW2_CAEEL	F08F8.7.1
Pp1s626_3V2.1	Q8I7H7_CAEEL	C37C3.2c.2
Pp1s332_29V2.1	Q8MXS6_CAEEL	Y55F3AM.3c.2
Pp1s130_204V2.1	PSB3_CAEEL	Y38A8.2.1
Pp1s4_21V2.1	Q86NC9_CAEEL	C10G11.5c.1
Pp1s145_29V2.1	Q18024_CAEEL	C15H9.5.2
Pp1s72_57V2.1	PSA3_CAEEL	ZK945.2.1
Pp1s181_37V2.1	Q9U2I4_CAEEL	Y41C4A.9.1
Pp1s103_96V2.1	Q23221_CAEEL	W08D2.4.1
Pp1s92_55V2.1	Q23440_CAEEL	ZK1307.8.2
Pp1s235_118V2.1	RL19_CAEEL	C09D4.5.3
Pp1s50_102V2.1	RL19_CAEEL	C09D4.5.2
Pp1s121_136V2.1	RL19_CAEEL	C09D4.5.1
Pp1s302_24V2.1	RL19_CAEEL	C09D4.5.4
Pp1s225_62V2.1	RS16_CAEEL	T01C3.6.1
Pp1s15_428V2.1	Q9N5Y2_CAEEL	C15F1.6.2
Pp1s39_318V2.1	Q9XUV0_CAEEL	K05C4.1.1
Pp1s36_322V2.1	NDUV2_CAEEL	F53F4.10.1
Pp1s104_29V2.1	P91154_CAEEL	C43E11.9.1
Pp1s333_11V2.1	Q21915_CAEEL	R10H10.1.1
Pp1s141_144V2.1	Q18258_CAEEL	C27F2.5.1
Pp1s101_150V2.1	UBC9_CAEEL	F29B9.6.1
Pp1s3_324V2.1	Q18921_CAEEL	D1014.3.2
Pp1s145_70V2.1	Q9U266_CAEEL	Y51H1A.5.2
Pp1s426_19V2.1	O17218_CAEEL	F53A3.3a.3
Pp1s41_94V2.1	O17218_CAEEL	F53A3.3a.1
Pp1s115_98V2.1	O17218_CAEEL	F53A3.3a.2
Pp1s1_297V2.1	O17218_CAEEL	F53A3.3a.4
Pp1s327_44V2.1	RL9_CAEEL	R13A5.8.1
Pp1s58_144V2.1	RL9_CAEEL	R13A5.8.2
Pp1s53_237V2.1	Q9N534_CAEEL	Y32H12A.7.2
Pp1s233_12V2.1	ZC3HF_CAEEL	F27D4.4a.1
Pp1s80_91V2.1	DOHH_CAEEL	C14A4.1.1
Pp1s131_73V2.1	Q22253_CAEEL	T06D8.8.1
Pp1s8_12V2.1	Q9BKU5_CAEEL	Y37E3.8a.2
Pp1s407_1V2.1	Q9GZE9_CAEEL	F22F7.1a.1
Pp1s47_40V2.1	RS15_CAEEL	F36A2.6.1
Pp1s35_338V2.1	Q17539_CAEEL	C01B10.8.1
Pp1s266_47V2.1	DIF1_CAEEL	F49E8.5.1
Pp1s475_29V2.1	DIF1_CAEEL	F49E8.5.2
Pp1s91_239V2.1		T15H9.7
Pp1s215_29V2.1	Q8MXH7_CAEEL	C11D2.7.1
Pp1s22_304V2.1	BUD31_CAEEL	C07A9.2.1
Pp1s131_185V2.1	YO23_CAEEL	ZK688.3.1
Pp1s63_88V2.1	Q22028_CAEEL	R74.4.1
Pp1s254_31V2.1	RER1_CAEEL	F46C5.8.2
Pp1s219_74V2.1	Q9NGT3_CAEEL	Y69A2AR.30a.2
Pp1s21_155V2.1	VATH2_CAEEL	T14F9.1.1
Pp1s51_302V2.1	Q20206_CAEEL	F40F11.1.1
Pp1s62_81V2.1	ARP6_CAEEL	C08B11.6.1
Pp1s104_134V2.2	UAP1_CAEEL	C36A4.4.1
Pp1s60_192V2.1	Q22993_CAEEL	F54D11.1.2
Pp1s229_35V2.1	O01976_CAEEL	C41D11.7.1
Pp1s49_244V2.1	RS7_CAEEL	ZC434.2.2
Pp1s63_211V2.1	O16521_CAEEL	T05H4.5.1
Pp1s219_43V2.1	H2AV_CAEEL	R08C7.3.2
Pp1s238_75V2.1	O44501_CAEEL	R02D3.5.1
Pp1s93_171V2.1	IF2B_CAEEL	K04G2.1.2
Pp1s27_263V2.1	IMPA1_CAEEL	F13G3.5b.1
Pp1s134_25V2.1	RU2A_CAEEL	H20J04.8.2
Pp1s10_314V2.1	UDA1_CAEEL	K08H10.4.2
Pp1s165_11V2.1	Q93576_CAEEL	F25H2.5.2
Pp1s165_12V2.1	Q93576_CAEEL	F25H2.5.1
Pp1s165_16V2.1	Q93576_CAEEL	F25H2.5.3
Pp1s14_308V2.1	O61742_CAEEL	B0205.3.1
Pp1s173_10V2.1	RSP3_CAEEL	Y111B2A.18.1
Pp1s72_84V2.1	Q27485_CAEEL	C50F4.13.1
Pp1s117_144V2.1	Q27485_CAEEL	C50F4.13.2
Pp1s66_138V2.1		Y105E8A.20.3
Pp1s81_45V2.1	NFT1_CAEEL	Y56A3A.13.1
Pp1s131_190V2.1	Q7JLC3_CAEEL	C52E4.6a.1
[truncated: 306 more rows]

## Sheet: Drosophila
Moss ID	Flybase ID	Ensembl ID
Pp1s438_24V2.1	FBpp0087124	CG8877
Pp1s92_57V2.1	FBpp0084660	CG1842
Pp1s9_161V2.1	FBpp0080538	CG5526
Pp1s42_114V2.1	FBpp0074283	CG7092
Pp1s28_165V2.1	FBpp0075282	CG5931
Pp1s344_25V2.1	FBpp0112485
Pp1s93_129V2.1	FBpp0075103	CG9674
Pp1s452_28V2.1	FBpp0089397	CG9012
Pp1s147_10V2.1	FBpp0089398	CG9012
Pp1s84_125V2.1	FBpp0082601	CG5205
Pp1s460_28V2.1	FBpp0073387	CG1554
Pp1s133_38V2.1	FBpp0083800	CG6768
Pp1s11_250V2.1	FBpp0077728	CG2807
Pp1s84_238V2.1	FBpp0082353	CG3180
Pp1s158_36V2.1	FBpp0111967	CG11198
Pp1s448_6V2.1	FBpp0080003	CG5092
Pp1s391_45V2.1	FBpp0072494	CG13900
Pp1s19_311V2.1	FBpp0087085	CG8344
Pp1s11_81V2.1	FBpp0072693	CG7961
Pp1s471_20V2.1	FBpp0071743	CG4752
Pp1s475_15V2.1	FBpp0081950	CG31368
Pp1s214_39V2.1	FBpp0084626	CG4849
Pp1s217_28V2.1	FBpp0087479	CG2331
Pp1s65_234V2.1	FBpp0112378	CG33554
Pp1s109_205V2.1	FBpp0080825	CG10223
Pp1s26_190V2.1	FBpp0111900	CG17209
Pp1s44_135V2.1	FBpp0073433	CG1559
Pp1s331_35V2.1	FBpp0073717	CG32604
Pp1s386_19V2.1	FBpp0078852	CG9127
Pp1s74_194V2.1	FBpp0082668	CG4261
Pp1s12_74V2.1	FBpp0112471	CG17514
Pp1s195_45V2.1	FBpp0079648	CG5371
Pp1s31_211V2.1	FBpp0079167	CG14472
Pp1s431_6V2.1	FBpp0085265	CG2238
Pp1s253_16V2.1	FBpp0081736	CG6342
Pp1s44_126V2.1	FBpp0082172	CG7642
Pp1s43_54V2.1	FBpp0080706	CG10689
Pp1s452_20V2.1	FBpp0071530	CG9696
Pp1s197_25V2.1	FBpp0078151	CG11471
Pp1s18_262V2.1	FBpp0088040	CG11107
Pp1s276_84V2.1	FBpp0081703	CG3999
Pp1s61_1V2.1	FBpp0080048	CG6699
Pp1s84_121V2.1	FBpp0086847	CG4062
Pp1s54_257V2.1	FBpp0075277	CG5949
Pp1s239_18V2.1	FBpp0072124	CG3725
Pp1s69_14V2.1	FBpp0080319	CG4152
Pp1s51_61V2.1	FBpp0079278	CG13387
Pp1s38_171V2.1	FBpp0077251	CG33123
Pp1s458_4V2.1	FBpp0082177	CG7769
Pp1s46_182V2.1	FBpp0070894	CG32744
Pp1s16_252V2.1	FBpp0074835	CG6841
Pp1s298_26V2.1	FBpp0075504	CG8937
Pp1s97_267V2.1	FBpp0082519	CG4264
Pp1s338_12V2.1	FBpp0074558	CG12532
Pp1s123_120V2.1	FBpp0086955	CG8625
Pp1s136_67V2.1	FBpp0086954	CG8625
Pp1s465_5V2.1	FBpp0072752	CG13809
Pp1s291_58V2.1	FBpp0072904	CG1242
Pp1s181_1V2.1	FBpp0073446	CG4147
Pp1s42_99V2.1	FBpp0074348	CG6223
Pp1s35_200V2.1	FBpp0079643	CG5366
Pp1s352_46V2.1	FBpp0089069	CG6214
Pp1s10_244V2.1	FBpp0075024	CG11661
Pp1s260_13V2.1	FBpp0084754	CG11888
Pp1s145_25V2.1	FBpp0071503	CG9433
Pp1s11_57V2.1	FBpp0080114	CG7578
Pp1s8_319V2.1	FBpp0079999	CG3762
Pp1s74_67V2.1	FBpp0087583	CG1782
Pp1s276_94V2.1	FBpp0085737	CG17246
Pp1s93_175V2.1	FBpp0071217	CG1994
Pp1s188_78V2.1	FBpp0086666	CG8523
Pp1s98_20V2.1	FBpp0076956	CG1518
Pp1s7_302V2.1	FBpp0079815	CG6230
Pp1s164_17V2.1	FBpp0079326	CG13391
Pp1s204_98V2.1	FBpp0087897	CG8711
Pp1s158_105V2.1	FBpp0075034	CG7728
Pp1s60_214V2.1	FBpp0087699	CG8014
Pp1s414_21V2.1	FBpp0074662	CG7762
Pp1s53_80V2.1	FBpp0078775	CG14001
Pp1s139_28V2.1	FBpp0086749	CG6197
Pp1s185_37V2.1	FBpp0077129	CG15433
Pp1s276_93V2.1	FBpp0085154	CG1528
Pp1s400_35V2.1	FBpp0079915	CG5353
Pp1s87_152V2.1	FBpp0086828
Pp1s263_5V2.1	FBpp0085421	CG10392
Pp1s474_3V2.1	FBpp0070891	CG3458
Pp1s138_125V2.1	FBpp0073898	CG8184
Pp1s59_237V2.2	FBpp0086694	CG8542
Pp1s28_258V2.1	FBpp0081317	CG7538
Pp1s89_199V2.1	FBpp0085720	CG9277
Pp1s70_204V2.1	FBpp0081153	CG1913
Pp1s124_158V2.1	FBpp0070850	CG4320
Pp1s77_3V2.1	FBpp0078360	CG1250
Pp1s33_320V2.1	FBpp0074688	CG8103
Pp1s100_32V2.1	FBpp0079041	CG4567
Pp1s30_171V2.2	FBpp0077501	CG7254
Pp1s169_124V2.1	FBpp0077714	CG4033
Pp1s5_374V2.1	FBpp0070402	CG3193
Pp1s100_110V2.1	FBpp0082139	CG17369
Pp1s85_77V2.1	FBpp0082140	CG17369
Pp1s417_25V2.1	FBpp0089083	CG33180
Pp1s263_88V2.1	FBpp0073872	CG9281
Pp1s155_62V2.1	FBpp0076386	CG7161
Pp1s241_102V2.1	FBpp0087095	CG8439
Pp1s317_9V2.1	FBpp0077358	CG3733
Pp1s28_308V2.2	FBpp0071128	CG2286
Pp1s39_57V2.1	FBpp0088794	CG33298
Pp1s97_11V2.1	FBpp0083683	CG5374
Pp1s406_14V2.1	FBpp0083853	CG10210
Pp1s9_152V2.1	FBpp0070729	CG4206
Pp1s154_60V2.1	FBpp0088250	CG11154
Pp1s15_474V2.1	FBpp0076708	CG7398
Pp1s47_124V2.1	FBpp0085460	CG3267
Pp1s68_84V2.1	FBpp0073675	CG9940
Pp1s43_30V2.1	FBpp0088674	CG18572
Pp1s81_43V2.1	FBpp0083989	CG6413
Pp1s52_56V2.1	FBpp0086591	CG10212
Pp1s292_61V2.1	FBpp0072583	CG1009
Pp1s440_11V2.1	FBpp0082131	CG6019
Pp1s398_15V2.1	FBpp0078067	CG9390
Pp1s29_54V2.1	FBpp0081401	CG8351
Pp1s15_171V2.1	FBpp0086845	CG33138
Pp1s337_25V2.1	FBpp0085365	CG12051
Pp1s109_261V2.1	FBpp0070057	CG14476
Pp1s12_202V2.1	FBpp0083906	CG5289
Pp1s224_1V2.1	FBpp0081741	CG4067
Pp1s207_98V2.1	FBpp0082584	CG6476
Pp1s136_157V2.1	FBpp0083135	CG5451
Pp1s112_65V2.1	FBpp0077049
Pp1s70_282V2.1	FBpp0077047
Pp1s311_37V2.1	FBpp0080307	CG11861
Pp1s49_241V2.1	FBpp0088021	CG1341
Pp1s84_178V2.1	FBpp0087143	CG8280
Pp1s495_6V2.1	FBpp0072976	CG12082
Pp1s8_295V2.1	FBpp0088198
Pp1s54_259V2.1	FBpp0080484	CG13281
Pp1s4_68V2.1	FBpp0081704	CG4003
Pp1s234_72V2.1	FBpp0079992	CG5525
Pp1s234_17V2.1	FBpp0080769	CG17566
Pp1s31_224V2.1	FBpp0078500	CG1059
Pp1s23_189V2.1	FBpp0083105	CG7698
Pp1s243_66V2.1	FBpp0073292	CG16916
Pp1s116_52V2.1	FBpp0071228	CG7033
Pp1s13_117V2.1	FBpp0078847	CG9140
Pp1s255_58V2.1	FBpp0074756	CG9750
Pp1s247_50V2.1	FBpp0073003	CG10840
Pp1s10_34V2.1	FBpp0081509	CG18802
Pp1s275_60V2.1	FBpp0081324	CG7483
Pp1s215_3V2.1	FBpp0078606	CG14637
Pp1s355_51V2.1	FBpp0081756	CG4082
Pp1s90_84V2.1	FBpp0077833	CG5605
Pp1s54_296V2.1	FBpp0075279	CG5942
Pp1s353_42V2.1	FBpp0079637	CG5355
Pp1s114_48V2.1	FBpp0078896	CG9539
Pp1s241_89V2.1	FBpp0110292	CG6775
Pp1s141_123V2.1	FBpp0082788	CG8977
Pp1s108_177V2.1	FBpp0071301	CG12141
Pp1s173_125V2.1	FBpp0086738	CG6671
Pp1s7_112V2.1	FBpp0079547	CG5722
Pp1s129_145V2.1	FBpp0079621	CG6206
Pp1s26_35V2.1	FBpp0088490	CG4260
Pp1s126_35V2.1	FBpp0084623	CG5520
Pp1s161_99V2.1	FBpp0075387	CG6854
Pp1s218_132V2.1	FBpp0083843	CG10370
Pp1s249_40V2.1	FBpp0072637	CG7955
Pp1s55_131V2.1	FBpp0078120	CG7169
Pp1s71_168V2.1	FBpp0084021	CG5706
Pp1s245_17V2.1	FBpp0076890	CG1489
Pp1s211_68V2.1	FBpp0071230	CG9113
Pp1s138_31V2.1	FBpp0073902	CG8231
Pp1s307_51V2.1	FBpp0073828	CG6227
Pp1s35_369V2.1	FBpp0086404
Pp1s59_309V2.1	FBpp0083572	CG6375
Pp1s49_42V2.1	FBpp0087637	CG8801
Pp1s126_120V2.1	FBpp0077897
Pp1s91_182V2.1	FBpp0070890	CG3455
Pp1s346_20V2.1	FBpp0075013	CG6512
Pp1s24_175V2.1	FBpp0080109	CG7364
Pp1s31_81V2.1	FBpp0076312	CG4978
Pp1s12_337V2.1	FBpp0087010	CG8487
Pp1s387_52V2.1	FBpp0077171	CG3714
Pp1s90_98V2.1	FBpp0075208	CG12272
Pp1s438_26V2.1	FBpp0076833	CG10590
Pp1s91_42V2.1	FBpp0083926	CG6057
Pp1s304_37V2.1	FBpp0084666	CG1345
Pp1s55_207V2.1	FBpp0088368	CG11143
Pp1s378_9V2.1	FBpp0073291	CG12101
Pp1s49_142V2.1	FBpp0070915	CG4094
Pp1s641_1V2.1	FBpp0072468	CG6905
Pp1s116_45V2.1	FBpp0084842	CG1972
Pp1s27_190V2.1	FBpp0070088	CG17896
Pp1s19_259V2.1	FBpp0085215	CG2118
Pp1s80_127V2.1	FBpp0079565	CG4916
Pp1s184_127V2.1	FBpp0073410
Pp1s131_116V2.1	FBpp0088686	CG2146
Pp1s58_181V2.1	FBpp0071973	CG5373
Pp1s210_34V2.1	FBpp0070913	CG4039
Pp1s77_84V2.1	FBpp0073663	CG32626
Pp1s117_128V2.1	FBpp0099975	CG17291
Pp1s172_92V2.2	FBpp0088055	CG1616
Pp1s107_167V2.1	FBpp0085809	CG15100
Pp1s60_193V2.1	FBpp0084743	CG1709
Pp1s107_77V2.1	FBpp0084750	CG1709
Pp1s67_212V2.1	FBpp0074480	CG12202
Pp1s475_5V2.1	FBpp0080787	CG10123
Pp1s218_71V2.1	FBpp0074959	CG6052
Pp1s163_96V2.1	FBpp0070871	CG3861
Pp1s257_32V2.2	FBpp0083514	CG6349
Pp1s123_129V2.1	FBpp0078756	CG7269
Pp1s6_358V2.1	FBpp0087472	CG12140
Pp1s223_52V2.1	FBpp0072041	CG5602
Pp1s336_62V2.1	FBpp0082604	CG18516
Pp1s5_14V2.1	FBpp0074735	CG8798
Pp1s45_91V2.1	FBpp0099977	CG1410
Pp1s49_254V2.1	FBpp0076647	CG10072
Pp1s165_61V2.1	FBpp0079874	CG12264
Pp1s22_39V2.1	FBpp0078130	CG7470
Pp1s199_101V2.1	FBpp0075247	CG5165
Pp1s43_166V2.1	FBpp0084240	CG10506
Pp1s313_99V2.1	FBpp0071685	CG5625
Pp1s374_48V2.1	FBpp0072743	CG1828
Pp1s117_165V2.1	FBpp0084153	CG11847
Pp1s5_417V2.1	FBpp0072046	CG5594
Pp1s22_318V2.1	FBpp0072048	CG5594
Pp1s310_3V2.1	FBpp0075386	CG6778
Pp1s7_160V2.1	FBpp0083899	CG5394
Pp1s11_172V2.1	FBpp0073314
Pp1s12_349V2.1	FBpp0082511	CG4236
Pp1s251_17V2.1	FBpp0072166	CG3333
Pp1s214_88V2.1	FBpp0079118	CG7144
Pp1s29_298V2.1	FBpp0084726	CG1957
Pp1s304_1V2.1	FBpp0086887	CG3991
Pp1s99_241V2.1	FBpp0081466	CG9746
Pp1s131_24V2.1	FBpp0072216	CG3511
Pp1s182_91V2.1	FBpp0077715	CG4063
Pp1s351_30V2.1	FBpp0073173	CG7471
Pp1s328_57V2.1	FBpp0081592	CG9388
Pp1s28_25V2.1	FBpp0080997	CG9253
Pp1s61_35V2.1	FBpp0089163	CG10110
Pp1s23_190V2.1	FBpp0070861	CG12225
Pp1s76_93V2.1	FBpp0080622	CG10333
Pp1s15_378V2.1	FBpp0086380	CG8443
Pp1s123_72V2.1	FBpp0073893	CG9198
Pp1s82_13V2.1	FBpp0077424	CG3210
Pp1s336_25V2.1	FBpp0073585	CG1618
Pp1s475_14V2.1	FBpp0087780	CG8732
Pp1s207_111V2.1	FBpp0080922	CG2637
Pp1s237_25V2.1	FBpp0074784	CG9629
Pp1s38_39V2.1	FBpp0084480	CG5889
Pp1s383_1V2.1	FBpp0078807	CG9075
Pp1s136_28V2.1	FBpp0078806	CG9075
Pp1s496_1V2.1	FBpp0079406	CG3752
Pp1s21_256V2.1	FBpp0070792	CG3011
Pp1s19_352V2.1	FBpp0089153	CG8571
Pp1s90_189V2.1	FBpp0079381	CG9556
Pp1s11_21V2.1	FBpp0073259	CG1582
Pp1s245_29V2.1	FBpp0076393	CG7176
Pp1s358_21V2.1	FBpp0071138	CG2263
Pp1s26_82V2.1	FBpp0075204	CG5414
Pp1s80_85V2.1	FBpp0077525	CG31671
Pp1s15_435V2.1	FBpp0083625	CG13849
Pp1s66_166V2.1	FBpp0082678	CG5000
Pp1s357_53V2.1	FBpp0079148	CG7109
Pp1s65_214V2.1	FBpp0088952	CG6355
Pp1s17_278V2.1	FBpp0079462	CG4008
Pp1s58_192V2.1	FBpp0087867	CG11482
Pp1s104_2V2.1	FBpp0073474	CG1490
Pp1s59_83V2.1	FBpp0076649	CG10077
Pp1s5_327V2.1	FBpp0086013	CG4954
Pp1s114_177V2.1	FBpp0112609	CG40411
Pp1s26_114V2.1	FBpp0087084	CG8340
Pp1s25_335V2.1	FBpp0086674	CG8613
Pp1s25_70V2.1	FBpp0081735	CG6345
Pp1s212_20V2.1	FBpp0077016	CG32505
Pp1s336_41V2.1	FBpp0085173	CG11337
Pp1s98_121V2.1	FBpp0074906	CG7430
Pp1s48_48V2.1	FBpp0081374	CG9748
Pp1s77_258V2.1	FBpp0074047	CG4252
Pp1s227_56V2.1	FBpp0085008	CG1471
Pp1s165_50V2.1	FBpp0074650	CG8548
Pp1s17_340V2.1	FBpp0111781	CG9901
Pp1s3_541V2.1	FBpp0070773	CG4078
Pp1s196_12V2.1	FBpp0082995	CG8064
Pp1s28_208V2.1	FBpp0077735	CG2863
Pp1s59_276V2.1	FBpp0077487	CG10882
Pp1s474_6V2.1	FBpp0086520	CG8169
Pp1s86_177V2.1	FBpp0073367	CG1703
Pp1s85_160V2.1	FBpp0076460	CG7558
Pp1s80_142V2.1	FBpp0081606	CG8402
Pp1s257_63V2.1	FBpp0076003	CG6418
Pp1s13_376V2.1	FBpp0111813	CG8256
Pp1s154_119V2.1	FBpp0081822	CG4863
Pp1s161_13V2.1	FBpp0099689	CG6146
Pp1s96_77V2.1	FBpp0081276	CG3027
Pp1s317_13V2.1	FBpp0086116	CG6550
Pp1s269_68V2.1	FBpp0071423	CG1799
Pp1s419_36V2.1	FBpp0087764	CG8258
Pp1s390_2V2.1	FBpp0083581	CG6015
Pp1s95_37V2.1	FBpp0089420	CG17603
Pp1s3_445V2.1	FBpp0074825	CG6871
Pp1s142_103V2.1	FBpp0081767	CG6598
Pp1s146_34V2.1	FBpp0078664	CG18174
Pp1s235_87V2.1	FBpp0086897	CG3821
Pp1s9_227V2.1	FBpp0071817	CG3499
Pp1s230_77V2.1	FBpp0087045	CG8545
Pp1s54_140V2.1	FBpp0079951	CG6382
Pp1s40_185V2.1	FBpp0075513	CG6603
Pp1s251_75V2.1	FBpp0080203	CG4215
Pp1s11_234V2.1	FBpp0078997	CG10206
Pp1s167_1V2.1	FBpp0079458	CG4422
Pp1s222_117V2.1	FBpp0074517	CG12529
Pp1s47_96V2.1	FBpp0074708	CG9330
Pp1s12_181V2.1	FBpp0080934	CG2488
Pp1s7_363V2.1	FBpp0082541	CG4931
Pp1s230_91V2.1	FBpp0070041	CG17520
Pp1s118_60V2.1	FBpp0070654	CG3000
Pp1s107_75V2.1	FBpp0085343	CG12110
Pp1s402_15V2.1	FBpp0080509	CG6291
Pp1s39_106V2.1	FBpp0073965	CG9020
Pp1s304_34V2.1	FBpp0085367	CG11680
Pp1s25_362V2.1	FBpp0072561	CG2469
Pp1s279_70V2.1	FBpp0100026	CG4685
Pp1s74_173V2.1	FBpp0110334	CG2621
Pp1s402_45V2.1	FBpp0073459	CG1796
Pp1s81_53V2.1	FBpp0082459	CG3731
Pp1s122_49V2.1	FBpp0075139	CG4933
Pp1s309_78V2.1	FBpp0073923	CG8893
Pp1s7_50V2.1	FBpp0074414	CG7288
Pp1s207_40V2.1	FBpp0082231	CG9799
Pp1s135_26V2.1	FBpp0073100	CG15011
Pp1s408_23V2.1	FBpp0074845	CG3961
Pp1s213_116V2.1	FBpp0078469	CG10229
Pp1s33_65V2.1	FBpp0086323	CG7747
Pp1s409_13V2.1	FBpp0072475	CG32344
Pp1s71_40V2.1	FBpp0082069	CG5663
Pp1s24_267V2.1	FBpp0086373	CG8431
Pp1s32_191V2.1	FBpp0078188	CG11241
Pp1s13_439V2.2	FBpp0074227	CG5800
Pp1s182_81V2.1	FBpp0085106	CG2048
Pp1s430_12V2.1	FBpp0085104	CG2048
Pp1s11_372V2.1	FBpp0082183	CG7966
Pp1s33_95V2.1	FBpp0081548	CG8228
Pp1s20_282V2.1	FBpp0073847	CG11654
Pp1s242_94V2.1	FBpp0076375	CG6638
Pp1s22_302V2.1	FBpp0081460	CG9735
Pp1s301_53V2.1	FBpp0081665	CG6235
Pp1s368_38V2.1	FBpp0084735	CG11876
Pp1s410_46V2.1	FBpp0089009	CG33486
Pp1s191_73V2.1	FBpp0086790	CG6050
Pp1s73_151V2.1	FBpp0085891	CG5489
Pp1s144_88V2.1	FBpp0079790	CG4779
Pp1s72_310V2.1	FBpp0087914	CG11205
Pp1s570_1V2.1	FBpp0087536	CG1472
Pp1s347_32V2.1	FBpp0086063	CG6501
Pp1s3_623V2.1	FBpp0070624	CG3697
Pp1s58_248V2.1	FBpp0087735	CG8232
Pp1s166_89V2.1	FBpp0074656	CG8363
Pp1s6_268V2.1	FBpp0070366	CG3835
Pp1s84_80V2.1	FBpp0076418	CG8005
Pp1s87_37V2.1	FBpp0087322	CG12325
Pp1s123_13V2.1	FBpp0071072	CG2253
Pp1s283_22V2.1	FBpp0099885	CG4347
Pp1s39_74V2.1	FBpp0099884	CG4347
Pp1s290_34V2.1	FBpp0073336	CG2522
Pp1s3_18V2.1	FBpp0082743	CG14884
Pp1s64_192V2.1	FBpp0072428	CG18374
Pp1s150_73V2.1	FBpp0070422	CG17437
Pp1s238_76V2.1	FBpp0083395	CG17273
Pp1s281_60V2.1	FBpp0085919	CG5119
Pp1s207_31V2.1	FBpp0088410	CG1354
Pp1s237_11V2.1	FBpp0077636	CG4947
Pp1s271_29V2.1	FBpp0076408	CG7935
Pp1s143_31V2.1	FBpp0113096	CG9351
Pp1s42_21V2.1	FBpp0076112	CG3335
Pp1s227_54V2.1	FBpp0079444	CG3959
Pp1s103_72V2.1	FBpp0087152	CG8975
Pp1s41_301V2.1	FBpp0087760	CG8251
Pp1s102_62V2.1	FBpp0085475	CG30446
Pp1s180_125V2.1	FBpp0086292	CG4311
Pp1s34_433V2.1	FBpp0078880	CG11567
Pp1s66_180V2.1	FBpp0070368	CG3724
Pp1s30_285V2.1	FBpp0083717	CG4792
Pp1s246_115V2.1	FBpp0072419	CG7008
Pp1s276_2V2.1	FBpp0079187	CG7111
Pp1s223_30V2.1	FBpp0077537	CG4233
Pp1s122_48V2.1	FBpp0082148	CG5608
Pp1s28_11V2.1	FBpp0070208	CG3051
Pp1s130_234V2.1	FBpp0086098	CG4878
Pp1s100_100V2.1	FBpp0070409	CG3460
Pp1s323_19V2.1	FBpp0078510	CG1129
Pp1s54_255V2.1	FBpp0087712	CG8078
Pp1s120_128V2.1	FBpp0073600	CG1640
Pp1s156_122V2.1	FBpp0073139	CG11594
Pp1s52_241V2.1	FBpp0081961	CG3132
Pp1s76_189V2.1	FBpp0074278	CG6842
Pp1s13_115V2.1	FBpp0076861	CG10642
Pp1s13_188V2.1	FBpp0077351	CG17259
Pp1s29_18V2.1	FBpp0087865	CG2173
Pp1s244_65V2.1	FBpp0088449	CG2674
Pp1s244_70V2.1	FBpp0088448	CG2674
Pp1s87_128V2.1	FBpp0074691	CG8637
Pp1s4_114V2.1	FBpp0073120	CG14999
Pp1s152_109V2.1	FBpp0082124	CG6148
Pp1s333_20V2.1	FBpp0085630	CG11208
Pp1s83_43V2.1	FBpp0074550	CG12233
Pp1s212_42V2.1	FBpp0077357	CG3736
Pp1s126_82V2.1	FBpp0074729	CG8782
Pp1s1_538V2.1	FBpp0088565	CG10161
Pp1s5_380V2.1	FBpp0083703	CG7023
Pp1s1_99V2.1	FBpp0088508	CG3671
Pp1s6_199V2.1	FBpp0078584	CG9805
Pp1s176_100V2.1	FBpp0076451	CG7436
Pp1s211_18V2.1	FBpp0075699	CG10627
Pp1s370_18V2.1	FBpp0075302	CG7275
Pp1s152_54V2.1	FBpp0112484	CG17691
Pp1s229_37V2.1	FBpp0073673	CG10986
Pp1s30_127V2.1	FBpp0077998	CG7338
Pp1s39_56V2.1	FBpp0081355	CG9630
Pp1s363_19V2.1	FBpp0075104	CG9677
Pp1s64_180V2.1	FBpp0085902	CG5519
Pp1s216_67V2.1	FBpp0075754	CG5642
Pp1s60_283V2.1	FBpp0077762	CG11376
Pp1s241_94V2.1	FBpp0077654	CG4644
Pp1s31_219V2.1	FBpp0070883	CG12217
Pp1s505_12V2.1	FBpp0077353	CG3605
Pp1s178_143V2.1	FBpp0087003	CG8815
Pp1s6_132V2.1	FBpp0072616	CG9191
Pp1s54_148V2.1	FBpp0083645	CG7057
Pp1s143_152V2.1	FBpp0073134	CG14993
Pp1s345_11V2.1	FBpp0073345	CG1743
Pp1s377_35V2.1	FBpp0080297	CG4162
Pp1s143_150V2.1	FBpp0088990	CG5320
Pp1s432_10V2.1	FBpp0071515	CG10069
Pp1s402_26V2.2	FBpp0087307	CG11887
Pp1s92_5V2.1	FBpp0077060	CG14614
Pp1s215_59V2.1	FBpp0080266	CG3647
Pp1s144_35V2.1	FBpp0085716	CG7626
Pp1s188_85V2.1	FBpp0077461	CG3539
Pp1s248_94V2.1	FBpp0086516	CG8174
Pp1s120_26V2.1	FBpp0076413	CG7979
Pp1s40_197V2.1	FBpp0080197	CG33090
Pp1s44_141V2.1	FBpp0070355	CG14813
Pp1s4_374V2.1	FBpp0071745	CG4610
Pp1s106_100V2.1	FBpp0086042	CG6401
Pp1s400_20V2.1	FBpp0070584	CG2934
Pp1s191_77V2.1	FBpp0075866	CG11660
Pp1s89_156V2.1	FBpp0084373	CG6058
Pp1s42_71V2.1	FBpp0070432	CG8590
Pp1s56_115V2.1	FBpp0071285	CG8264
Pp1s70_294V2.1	FBpp0077886
Pp1s73_213V2.1	FBpp0080391	CG4274
Pp1s133_111V2.1	FBpp0076146	CG32045
Pp1s136_30V2.1	FBpp0076600	CG8610
Pp1s58_45V2.1	FBpp0083687	CG5378
Pp1s32_2V2.1	FBpp0074910	CG14353
Pp1s90_87V2.1	FBpp0075399	CG7003
Pp1s101_166V2.1	FBpp0112945	CG1411
Pp1s15_443V2.1	FBpp0076247	CG5087
Pp1s1_62V2.1	FBpp0070078	CG3156
Pp1s10_99V2.1	FBpp0084617	CG5502
Pp1s280_35V2.1	FBpp0076997	CG1676
Pp1s207_71V2.1	FBpp0081545	CG8199
Pp1s2_104V2.1	FBpp0073354	CG1749
Pp1s66_139V2.1	FBpp0075862	CG11652
Pp1s235_28V2.1	FBpp0086711	CG13343
Pp1s64_193V2.1	FBpp0077166	CG3702
Pp1s124_112V2.1	FBpp0077133	CG17840
Pp1s370_32V2.1	FBpp0070235	CG11403
Pp1s47_170V2.1	FBpp0084843	CG1973
Pp1s154_45V2.1	FBpp0075395	CG6876
Pp1s58_70V2.1	FBpp0073010	CG1065
Pp1s281_108V2.1	FBpp0087724	CG8266
Pp1s13_110V2.1	FBpp0070794	CG3025
Pp1s20_260V2.1	FBpp0084787	CG1420
Pp1s351_44V2.1	FBpp0072033	CG5543
Pp1s23_131V2.1	FBpp0076998	CG1692
Pp1s19_94V2.1	FBpp0086070	CG4798
Pp1s69_26V2.1	FBpp0070582	CG2930
Pp1s39_399V2.1	FBpp0082985	CG7998
Pp1s138_163V2.1	FBpp0078544
Pp1s2_31V2.1	FBpp0071095	CG10932
Pp1s31_336V2.1	FBpp0074841	CG3889
Pp1s329_23V2.1	FBpp0079316	CG13397
Pp1s387_37V2.1	FBpp0089388
Pp1s67_167V2.1	FBpp0082990	CG31196
Pp1s73_85V2.1	FBpp0082988	CG31196
Pp1s209_131V2.1	FBpp0088517	CG5009
Pp1s86_215V2.1	FBpp0071575	CG10080
Pp1s263_74V2.1	FBpp0071892	CG9888
Pp1s444_23V2.1	FBpp0078685	CG8890
Pp1s32_326V2.1	FBpp0074936	CG5589
Pp1s281_24V2.1	FBpp0079641	CG5363
Pp1s151_6V2.1	FBpp0080211	CG7516
Pp1s65_151V2.1	FBpp0080691	CG10484
Pp1s9_102V2.1	FBpp0081437	CG11963
Pp1s34_348V2.1	FBpp0077363	CG3181
Pp1s198_18V2.1	FBpp0084818	CG1911
Pp1s225_70V2.1	FBpp0078478	CG1119
Pp1s88_45V2.1	FBpp0079812	CG6258
Pp1s75_41V2.1	FBpp0073204	CG7479
Pp1s9_39V2.1	FBpp0080475	CG31739
Pp1s107_55V2.1	FBpp0078358	CG12170
Pp1s115_74V2.1	FBpp0078760	CG7371
Pp1s31_229V2.1	FBpp0072065	CG3060
Pp1s256_73V2.1	FBpp0079496	CG5899
Pp1s23_46V2.1	FBpp0075934	CG33048
Pp1s80_58V2.1	FBpp0080894	CG2508
Pp1s65_105V2.1	FBpp0081581	CG9429
Pp1s38_238V2.1	FBpp0081628	CG5358
Pp1s112_124V2.1	FBpp0084729	CG11837
Pp1s582_3V2.1	FBpp0072801	CG1263
Pp1s91_26V2.1	FBpp0072802	CG1263
Pp1s33_203V2.1	FBpp0099608	CG18003
Pp1s109_229V2.1	FBpp0099609	CG18003
Pp1s163_69V2.1	FBpp0088811	CG3730
Pp1s117_58V2.1	FBpp0077778	CG3436
Pp1s477_11V2.1	FBpp0084120	CG13630
Pp1s78_204V2.1	FBpp0084759	CG11899
Pp1s28_121V2.1	FBpp0088741	CG32495
Pp1s12_368V2.1	FBpp0078980	CG3433
Pp1s62_212V2.1	FBpp0070670	CG11427
Pp1s39_146V2.1	FBpp0086223	CG8648
Pp1s222_51V2.1	FBpp0072144	CG17611
Pp1s88_126V2.1	FBpp0086159	CG8946
Pp1s218_52V2.1	FBpp0078400	CG2925
Pp1s39_393V2.1	FBpp0075619	CG11276
Pp1s400_14V2.1	FBpp0079500	CG5920
Pp1s312_17V2.1	FBpp0112455	CG17170
Pp1s3_405V2.1	FBpp0085678	CG9854
Pp1s72_274V2.1	FBpp0085414	CG3107
Pp1s68_5V2.1	FBpp0099935	CG11919
Pp1s46_188V2.1	FBpp0089395	CG9193
Pp1s274_80V2.1	FBpp0077151	CG3338
Pp1s1_366V2.1	FBpp0072455	CG12030
Pp1s385_36V2.1	FBpp0080853	CG31692
Pp1s1_293V2.1	FBpp0080854	CG31692
Pp1s312_21V2.1	FBpp0071744	CG4554
Pp1s223_98V2.1	FBpp0081459	CG8454
Pp1s197_88V2.1	FBpp0083980	CG5410
Pp1s200_71V2.1	FBpp0080895	CG2493
Pp1s68_99V2.1	FBpp0085616	CG9143
Pp1s58_1V2.1	FBpp0077262	CG3248
Pp1s313_32V2.1	FBpp0080019	CG5682
Pp1s235_81V2.1	FBpp0079640	CG5362
Pp1s71_124V2.1	FBpp0088066	CG11140
Pp1s90_222V2.1	FBpp0089176	CG11140
Pp1s145_83V2.2	FBpp0074594	CG17149
Pp1s459_7V2.1	FBpp0082813	CG3534
Pp1s269_90V2.1	FBpp0078076	CG11306
Pp1s207_66V2.1	FBpp0112425	CG12559
Pp1s15_254V2.1	FBpp0074512	CG14213
Pp1s91_147V2.1	FBpp0100101	CG11513
Pp1s84_290V2.1	FBpp0078624	CG14641
Pp1s34_393V2.1	FBpp0081780	CG6554
Pp1s71_235V2.1	FBpp0110543	CG12547
Pp1s77_105V2.1	FBpp0084662	CG12413
Pp1s68_164V2.1	FBpp0087517	CG2292
Pp1s95_39V2.1	FBpp0078979	CG10399
Pp1s89_169V2.1	FBpp0081330	CG7415
Pp1s54_115V2.1	FBpp0076457	CG7528
Pp1s34_359V2.1	FBpp0088029	CG1598
Pp1s54_72V2.1	FBpp0076917	CG1666
Pp1s197_85V2.1	FBpp0071028	CG12153
Pp1s84_279V2.1	FBpp0075938	CG7828
Pp1s17_372V2.1	FBpp0087984	CG2093
Pp1s106_188V2.1	FBpp0085393	CG7791
Pp1s301_40V2.1	FBpp0087461	CG1671
Pp1s19_20V2.1	FBpp0083988	CG31132
Pp1s286_32V2.1	FBpp0070298	CG14804
Pp1s189_9V2.1	FBpp0072779	CG1317
Pp1s98_4V2.1	FBpp0074214	CG8611
Pp1s238_31V2.1	FBpp0070333	CG4406
Pp1s73_47V2.1	FBpp0071279	CG9022
Pp1s58_274V2.1	FBpp0084785	CG11874
Pp1s229_17V2.1	FBpp0087935	CG8725
Pp1s38_318V2.1	FBpp0110424	CG17489
Pp1s201_83V2.1	FBpp0070676	CG7010
Pp1s47_1V2.1	FBpp0070677	CG7010
Pp1s56_214V2.1	FBpp0070679	CG7010
Pp1s169_24V2.1	FBpp0088917	CG3327
Pp1s30_255V2.1	FBpp0075896	CG7600
Pp1s246_74V2.1	FBpp0072887	CG1291
Pp1s47_83V2.1	FBpp0079445	CG4364
Pp1s29_240V2.1	FBpp0074971	CG6322
Pp1s230_19V2.1	FBpp0078207	CG11128
Pp1s342_15V2.1	FBpp0082220	CG8863
Pp1s171_79V2.1	FBpp0083265	CG4538
Pp1s36_260V2.1	FBpp0081141	CG1982
Pp1s163_29V2.1	FBpp0081957	CG3068
Pp1s194_162V2.1	FBpp0079634	CG5343
Pp1s196_76V2.1	FBpp0071464	CG9364
Pp1s240_84V2.1	FBpp0110523	CG17683
Pp1s163_89V2.1	FBpp0077316	CG18627
Pp1s78_55V2.1	FBpp0079072	CG5261
Pp1s294_1V2.1	FBpp0081493	CG11964
Pp1s414_23V2.1	FBpp0074485	CG3400
Pp1s123_149V2.1	FBpp0078021	CG7611
Pp1s136_36V2.1	FBpp0078020	CG7611
Pp1s34_379V2.1	FBpp0078689	CG8882
Pp1s136_195V2.1	FBpp0079607	CG5277
Pp1s15_225V2.1	FBpp0079949	CG6388
Pp1s75_226V2.1	FBpp0089013	CG32000
Pp1s39_92V2.1	FBpp0073444	CG1578
Pp1s49_154V2.1	FBpp0078810	CG9078
Pp1s41_146V2.1	FBpp0083802	CG6779
Pp1s67_172V2.1	FBpp0074189	CG9086
Pp1s91_97V2.1	FBpp0080980
Pp1s197_110V2.1	FBpp0072197	CG3416
Pp1s196_72V2.1	FBpp0085458	CG3269
Pp1s14_159V2.1	FBpp0085169	CG11334
Pp1s18_229V2.1	FBpp0079802	CG16928
Pp1s70_250V2.1	FBpp0070859	CG3780
Pp1s130_71V2.1	FBpp0070992	CG3035
Pp1s101_217V2.1	FBpp0077694	CG4258
Pp1s66_187V2.1	FBpp0086115	CG6546
Pp1s46_310V2.1	FBpp0085379	CG12792
Pp1s3_457V2.1	FBpp0076706	CG7376
Pp1s9_76V2.1	FBpp0075080	CG9701
Pp1s36_262V2.1	FBpp0080020	CG5547
Pp1s391_35V2.1	FBpp0085489	CG3283
Pp1s169_48V2.1	FBpp0086720	CG13348
Pp1s59_90V2.1	FBpp0089382	CG4379
Pp1s284_19V2.1	FBpp0080395	CG5809
Pp1s44_307V2.1	FBpp0073328	CG1404
Pp1s201_81V2.1	FBpp0077420	CG9961
Pp1s118_224V2.1	FBpp0076820	CG10539
Pp1s47_281V2.1	FBpp0070284	CG14788
Pp1s96_139V2.1	FBpp0074246	CG8142
Pp1s55_197V2.1	FBpp0076654	CG10078
Pp1s43_120V2.1	FBpp0070723	CG3319
Pp1s89_252V2.1	FBpp0076337	CG13667
Pp1s3_484V2.1	FBpp0099917
Pp1s158_18V2.1	FBpp0084803	CG11958
Pp1s158_17V2.1	FBpp0084804	CG11958
Pp1s93_73V2.1	FBpp0086615	CG10104
Pp1s235_137V2.1	FBpp0076716	CG10160
Pp1s222_119V2.1	FBpp0081356	CG9633
Pp1s18_291V2.1	FBpp0077839	CG5649
Pp1s26_293V2.1	FBpp0111951	CG5142
Pp1s185_64V2.1	FBpp0083935	CG6178
Pp1s71_164V2.1	FBpp0073789	CG9009
Pp1s133_40V2.1	FBpp0079609	CG5313
Pp1s197_114V2.1	FBpp0075382	CG3329
Pp1s101_149V2.1	FBpp0083588	CG6439
Pp1s91_242V2.1	FBpp0083503	CG3320
Pp1s126_108V2.1	FBpp0071046	CG1430
Pp1s5_359V2.1	FBpp0075629	CG11255
Pp1s302_36V2.1	FBpp0087272	CG12390
Pp1s286_13V2.1	FBpp0087709	CG8070
Pp1s26_103V2.1	FBpp0074496	CG12230
Pp1s291_44V2.1	FBpp0085923	CG5124
Pp1s201_40V2.2	FBpp0078222	CG8385
Pp1s209_90V2.1	FBpp0083413	CG5771
Pp1s26_32V2.1	FBpp0083414	CG5771
Pp1s29_153V2.1	FBpp0081376	CG9741
Pp1s106_173V2.1	FBpp0082728	CG6815
Pp1s224_36V2.1	FBpp0080009	CG9934
Pp1s396_9V2.1	FBpp0070259	CG3093
Pp1s308_14V2.1	FBpp0085615	CG9090
Pp1s400_32V2.1	FBpp0074180	CG8922
Pp1s99_81V2.1	FBpp0078778	CG9042
Pp1s137_189V2.1	FBpp0086939	CG8594
Pp1s126_36V2.1	FBpp0087449	CG3298
Pp1s118_108V2.1	FBpp0087335	CG7704
Pp1s121_152V2.1	FBpp0073725	CG1461
Pp1s148_84V2.1	FBpp0079259	CG8683
Pp1s27_50V2.1	FBpp0083058	CG7693
Pp1s56_219V2.1	FBpp0081283	CG10903
Pp1s122_9V2.1	FBpp0074546	CG3917
Pp1s132_19V2.1	FBpp0081255	CG2684
Pp1s355_13V2.1	FBpp0081197	CG1315
Pp1s42_179V2.1	FBpp0079650	CG5384
Pp1s2633_1V2.1	FBpp0100176	CG34067
Pp1s41_59V2.1	FBpp0111776	CG15081
Pp1s14_32V2.1	FBpp0085797	CG15081
Pp1s42_262V2.1	FBpp0083741	CG6726
Pp1s45_24V2.1	FBpp0071142	CG2260
Pp1s31_345V2.1	FBpp0076758	CG13293
Pp1s91_90V2.1	FBpp0079697	CG6415
Pp1s34_133V2.1	FBpp0070931	CG4542
Pp1s33_70V2.1	FBpp0081608	CG8412
Pp1s292_16V2.1	FBpp0079295	CG13090
Pp1s56_76V2.1	FBpp0077738	CG11838
Pp1s40_21V2.1	FBpp0084191	CG11859
Pp1s175_12V2.1	FBpp0110257	CG31761
Pp1s14_118V2.1	FBpp0070651	CG7035
Pp1s311_73V2.1	FBpp0086842	CG4016
Pp1s17_71V2.1	FBpp0075792	CG5684
Pp1s218_61V2.1	FBpp0075714	CG32103
Pp1s18_249V2.1	FBpp0073080	CG1332
Pp1s150_46V2.1	FBpp0072054	CG2970
Pp1s33_130V2.1	FBpp0071600	CG9862
Pp1s135_116V2.1	FBpp0087676	CG1968
Pp1s307_69V2.1	FBpp0082979	CG7940
Pp1s119_57V2.2	FBpp0087515	CG1362
Pp1s30_164V2.1	FBpp0082187	CG8031
Pp1s55_210V2.1	FBpp0072546	CG9128
Pp1s127_90V2.1	FBpp0084109	CG31119
Pp1s131_151V2.1	FBpp0083411	CG5745
Pp1s156_89V2.1	FBpp0082817	CG16941
Pp1s182_56V2.1	FBpp0080817	CG10166
Pp1s48_125V2.1	FBpp0085237	CG31000
Pp1s54_101V2.1	FBpp0074564	CG12703
Pp1s319_36V2.1	FBpp0080707	CG10691
Pp1s258_77V2.1	FBpp0072504	CG32483
Pp1s372_7V2.1	FBpp0086207	CG9000
Pp1s61_186V2.1	FBpp0082062	CG5266
Pp1s162_97V2.1	FBpp0078765	CG7238
Pp1s132_167V2.1	FBpp0086590	CG12797
Pp1s340_40V2.1	FBpp0083673	CG31289
Pp1s2_244V2.1	FBpp0111968	CG8709
Pp1s196_107V2.1	FBpp0071455	CG9346
Pp1s114_131V2.1	FBpp0084689	CG10009
Pp1s73_2V2.1	FBpp0078205	CG11115
Pp1s353_40V2.1	FBpp0079943	CG6601
Pp1s318_20V2.1	FBpp0081350	CG9615
Pp1s213_104V2.1	FBpp0083624	CG13852
Pp1s13_312V2.1	FBpp0071596	CG9874
Pp1s27_358V2.1	FBpp0086820	CG5970
Pp1s88_179V2.1	FBpp0081718	CG6293
Pp1s264_31V2.1	FBpp0076827	CG10576
Pp1s257_86V2.1	FBpp0078278	CG1100
Pp1s175_126V2.1	FBpp0099760	CG31628
Pp1s323_81V2.1	FBpp0073672	CG10988
Pp1s3_345V2.1	FBpp0075401	CG6988
Pp1s7_40V2.1	FBpp0082488	CG6752
Pp1s144_99V2.1	FBpp0082867	CG3983
Pp1s149_29V2.1	FBpp0070877	CG3314
Pp1s149_33V2.1	FBpp0070879	CG3314
Pp1s38_189V2.1	FBpp0078134	CG7490
Pp1s255_15V2.1	FBpp0111811	CG2969
Pp1s301_33V2.1	FBpp0076098	CG10572
Pp1s269_44V2.1	FBpp0087514	CG1371
Pp1s402_23V2.1	FBpp0083769	CG6759
Pp1s177_33V2.1	FBpp0073903	CG8239
Pp1s12_429V2.1	FBpp0072227	CG3608
Pp1s158_4V2.1	FBpp0085427	CG10417
Pp1s50_56V2.1	FBpp0080728	CG10639
Pp1s234_64V2.1	FBpp0073989	CG3422
Pp1s72_183V2.1	FBpp0075398	CG7011
Pp1s80_154V2.1	FBpp0113024	CG3358
Pp1s190_71V2.1	FBpp0074426	CG7280
Pp1s197_19V2.1	FBpp0078631	CG3753
Pp1s72_108V2.1	FBpp0085889	CG5345
Pp1s101_148V2.1	FBpp0076409	CG7942
Pp1s36_100V2.1	FBpp0071269	CG12121
Pp1s34_81V2.1	FBpp0070395	CG2918
Pp1s311_40V2.1	FBpp0072117	CG3803
Pp1s347_24V2.1	FBpp0070046
Pp1s22_93V2.1	FBpp0070047
Pp1s68_55V2.1	FBpp0073608	CG1673
Pp1s32_139V2.1	FBpp0073009	CG12006
Pp1s102_19V2.1	FBpp0083872	CG10184
Pp1s40_133V2.1	FBpp0077368	CG3083
Pp1s185_38V2.1	FBpp0076090	CG6711
Pp1s143_15V2.1	FBpp0070168	CG3021
Pp1s100_111V2.1	FBpp0083801	CG6773
Pp1s70_185V2.1	FBpp0084831	CG7581
Pp1s15_272V2.1	FBpp0076200	CG3431
Pp1s340_23V2.1	FBpp0084144	CG11920
Pp1s75_43V2.1	FBpp0074875
Pp1s69_9V2.1	FBpp0086067	CG10938
Pp1s54_119V2.1	FBpp0083132	CG6007
Pp1s398_18V2.1	FBpp0083891	CG5915
Pp1s242_59V2.1	FBpp0073282	CG1683
Pp1s215_98V2.1	FBpp0073281	CG1683
Pp1s116_149V2.1	FBpp0077121	CG4104
Pp1s8_66V2.1	FBpp0086475	CG8207
Pp1s206_81V2.1	FBpp0087186	CG8996
Pp1s21_254V2.1	FBpp0083740	CG6697
Pp1s402_44V2.1	FBpp0081397	CG8202
Pp1s143_119V2.1	FBpp0075073	CG32164
Pp1s109_262V2.1	FBpp0079266	CG17293
Pp1s32_320V2.1	FBpp0070807	CG3125
Pp1s290_37V2.1	FBpp0079595	CG5091
Pp1s80_112V2.1	FBpp0088242	CG2168
Pp1s3_512V2.1	FBpp0071848	CG5179
Pp1s223_76V2.1	FBpp0077799	CG3645
Pp1s303_52V2.1	FBpp0075117	CG4083
Pp1s63_117V2.1	FBpp0073200	CG32238
Pp1s101_218V2.1	FBpp0087266	CG12389
Pp1s168_95V2.1	FBpp0082832	CG5220
Pp1s157_48V2.1	FBpp0072658	CG12018
Pp1s69_10V2.1	FBpp0087277	CG9062
Pp1s90_137V2.1	FBpp0079614	CG5188
Pp1s8_320V2.1	FBpp0076372	CG5978
Pp1s12_189V2.1	FBpp0082947	CG18012
Pp1s154_104V2.1	FBpp0074393	CG6461
Pp1s35_260V2.1	FBpp0081896	CG10535
Pp1s61_174V2.1	FBpp0080448	CG17904
Pp1s102_13V2.1	FBpp0079590	CG5045
Pp1s90_95V2.1	FBpp0076330	CG7108
Pp1s58_146V2.1	FBpp0072004	CG4084
Pp1s1_508V2.1	FBpp0072334	CG16912
Pp1s158_12V2.1	FBpp0086319	CG8048
Pp1s217_50V2.1	FBpp0112025	CG3957
Pp1s13_88V2.1	FBpp0077290	CG3326
Pp1s434_19V2.1	FBpp0077899	CG5553
Pp1s59_135V2.1	FBpp0070277	CG14792
Pp1s335_56V2.1	FBpp0087970	CG18495
Pp1s2_737V2.1	FBpp0076848	CG4769
Pp1s73_48V2.1	FBpp0081262	CG2943
Pp1s33_214V2.1	FBpp0078854	CG9115
Pp1s13_128V2.1	FBpp0071117	CG2151
Pp1s184_62V2.1	FBpp0079978	CG12292
Pp1s114_144V2.1	FBpp0070181	CG3704
Pp1s181_37V2.1	FBpp0072119	CG3735
Pp1s230_18V2.1	FBpp0087402	CG12892
Pp1s65_246V2.1	FBpp0079628	CG7456
Pp1s670_1V2.1	FBpp0080759	CG17544
Pp1s7_379V2.1	FBpp0089185	CG10545
Pp1s370_57V2.1	FBpp0082547	CG5044
Pp1s29_296V2.1	FBpp0079654	CG5395
Pp1s200_18V2.1	FBpp0086769	CG6543
Pp1s277_60V2.1	FBpp0070205	CG11417
Pp1s213_113V2.1	FBpp0084711	CG1951
Pp1s199_157V2.1	FBpp0078977	CG3423
Pp1s10377_1V2.1	FBpp0075815	CG10361
Pp1s102_98V2.1	FBpp0084016	CG5728
Pp1s57_135V2.1	FBpp0112362	CG33156
Pp1s68_272V2.1	FBpp0081443	CG11980
Pp1s43_202V2.1	FBpp0089217	CG3806
Pp1s277_55V2.1	FBpp0073720	CG1434
Pp1s242_5V2.1	FBpp0085201	CG1937
Pp1s146_14V2.1	FBpp0071451	CG9327
Pp1s8_107V2.1	FBpp0073572	CG4303
Pp1s152_64V2.1	FBpp0085278	CG12548
Pp1s106_168V2.1	FBpp0076411	CG7962
Pp1s182_59V2.1	FBpp0075892	CG7616
Pp1s79_162V2.1	FBpp0087110	CG8472
Pp1s83_84V2.1	FBpp0082645	CG3944
Pp1s372_62V2.1	FBpp0084087	CG11089
Pp1s147_84V2.1	FBpp0079615	CG5193
Pp1s62_79V2.1	FBpp0070382	CG3071
Pp1s79_72V2.1	FBpp0074013	CG9998
Pp1s29_141V2.1	FBpp0075676	CG10754
Pp1s199_35V2.1	FBpp0072151	CG4817
Pp1s14_244V2.1	FBpp0087973	CG1550
Pp1s61_300V2.1	FBpp0077399	CG2848
Pp1s98_5V2.1	FBpp0081347	CG9613
Pp1s104_68V2.1	FBpp0073949	CG9172
Pp1s120_25V2.1	FBpp0079833	CG6488
Pp1s81_45V2.1	FBpp0081507	CG8132
Pp1s138_109V2.1	FBpp0071303	CG3004
Pp1s14_317V2.1	FBpp0073739	CG1810
Pp1s135_123V2.1	FBpp0081993	CG6950
Pp1s129_198V2.1	FBpp0079538	CG4904
Pp1s285_12V2.1	FBpp0075519	CG6760
Pp1s545_2V2.1	FBpp0076646	CG10064
Pp1s39_318V2.1	FBpp0087319	CG12323
Pp1s133_16V2.1	FBpp0076361	CG6282
Pp1s41_99V2.1	FBpp0081440	CG11975
Pp1s8_266V2.1	FBpp0084101	CG3744
Pp1s427_1V2.1	FBpp0075764	CG7283
Pp1s91_239V2.1	FBpp0077720	CG4164
Pp1s14_100V2.1	FBpp0073530	CG32649
Pp1s31_321V2.1	FBpp0071087	CG10944
Pp1s18_226V2.2	FBpp0072110	CG3860
Pp1s15_258V2.1	FBpp0084901	CG7834
Pp1s37_30V2.1	FBpp0077645	CG5105
Pp1s137_87V2.1	FBpp0075693	CG10688
Pp1s156_76V2.1	FBpp0091109	CG33863
Pp1s540_5V2.1	FBpp0091106	CG33860
Pp1s410_37V2.1	FBpp0091103	CG33857
Pp1s164_20V2.1	FBpp0091100	CG33854
Pp1s12_93V2.1	FBpp0091097	CG33851
Pp1s16_197V2.1	FBpp0091094	CG33848
Pp1s96_109V2.1	FBpp0091091	CG33845
Pp1s35_156V2.1	FBpp0091088	CG33842
Pp1s9_366V2.1	FBpp0091085	CG33839
Pp1s315_35V2.1	FBpp0078465	CG12163
Pp1s12_230V2.1	FBpp0086506	CG8153
Pp1s2_24V2.1	FBpp0077230	CG33122
Pp1s240_95V2.1	FBpp0075316	CG16979
Pp1s44_123V2.1	FBpp0079642	CG33303
Pp1s70_184V2.1	FBpp0077900	CG5585
Pp1s19_67V2.1	FBpp0076346	CG6745
Pp1s101_18V2.1	FBpp0087180	CG8234
Pp1s438_14V2.1	FBpp0112108	CG1208
Pp1s90_2V2.1	FBpp0074003	CG13957
Pp1s66_138V2.1	FBpp0082356	CG31322
Pp1s40_290V2.2	FBpp0083160	CG5555
Pp1s183_17V2.1	FBpp0089284	CG7073
Pp1s333_53V2.1	FBpp0089149	CG9204
Pp1s47_219V2.1	FBpp0073568	CG2453
Pp1s123_142V2.1	FBpp0079409	CG3766
Pp1s87_116V2.1	FBpp0079809	CG6287
Pp1s105_151V2.1	FBpp0074325	CG6106
Pp1s83_161V2.1	FBpp0071277	CG9060
Pp1s141_103V2.1	FBpp0077125	CG3058
Pp1s234_39V2.1	FBpp0085870	CG12263
Pp1s139_3V2.1	FBpp0075169	CG4573
Pp1s403_8V2.1	FBpp0076144	CG6767
Pp1s54_250V2.1	FBpp0087611
Pp1s139_78V2.1	FBpp0080286	CG4103
Pp1s271_96V2.1	FBpp0076244	CG5064
Pp1s12_19V2.1	FBpp0071296	CG3001
Pp1s58_159V2.1	FBpp0086530	CG8094
Pp1s14_30V2.1	FBpp0076152	CG3395
Pp1s259_30V2.1	FBpp0077474	CG3664
Pp1s252_80V2.1	FBpp0074316
Pp1s38_261V2.1	FBpp0085717	CG7726
Pp1s243_56V2.1	FBpp0099768	CG4879
Pp1s53_102V2.1	FBpp0082727	CG12785
Pp1s8_152V2.1	FBpp0075937	CG7839
Pp1s478_14V2.1	FBpp0084183	CG11851
Pp1s130_263V2.1	FBpp0073781	CG5599
Pp1s54_126V2.1	FBpp0074709	CG32211
Pp1s126_83V2.1	FBpp0082737	CG17565
Pp1s89_148V2.1	FBpp0076281	CG5288
Pp1s114_10V2.1	FBpp0077910	CG4365
Pp1s103_13V2.1	FBpp0081290	CG7891
Pp1s17_109V2.1	FBpp0085224	CG2261
Pp1s184_103V2.1	FBpp0076523	CG7399
Pp1s134_150V2.1	FBpp0112464	CG17420
Pp1s26_92V2.1	FBpp0076872	CG4659
Pp1s196_64V2.1	FBpp0070317	CG4045
Pp1s81_37V2.1	FBpp0074690	CG8287
Pp1s56_229V2.1	FBpp0086205	CG6796
Pp1s492_4V2.1	FBpp0112438	CG17023
Pp1s84_48V2.1	FBpp0084900	CG7831
Pp1s183_112V2.1	FBpp0084639	CG12259
Pp1s15_91V2.1	FBpp0087219	CG7741
Pp1s247_14V2.1	FBpp0074304	CG7536
Pp1s126_34V2.1	FBpp0083867	CG10254
Pp1s332_29V2.1	FBpp0088583	CG11266
Pp1s2_319V2.1	FBpp0111673	CG34455
Pp1s4_430V2.1	FBpp0075942	CG7628
Pp1s197_2V2.1	FBpp0086993	CG8778
Pp1s249_34V2.1	FBpp0077549	CG17158
Pp1s83_33V2.1	FBpp0077637	CG5001
Pp1s51_30V2.1	FBpp0079622	CG6187
Pp1s91_85V2.1	FBpp0078490	CG2013
Pp1s55_324V2.1	FBpp0074075	CG9946
Pp1s268_65V2.1	FBpp0071300	CG3099
Pp1s22_250V2.1	FBpp0072072	CG3140
Pp1s215_93V2.1	FBpp0070616	CG2982
Pp1s226_23V2.1	FBpp0076990	CG11738
Pp1s37_269V2.1	FBpp0088986	CG5730
Pp1s204_119V2.1	FBpp0074009	CG4200
Pp1s311_22V2.1	FBpp0071491	CG9985
Pp1s31_309V2.1	FBpp0071811	CG3682
Pp1s65_153V2.1	FBpp0082477	CG7425
Pp1s64_44V2.1	FBpp0073072	CG1333
Pp1s118_138V2.1	FBpp0078203	CG11109
Pp1s193_65V2.1	FBpp0084418	CG6420
Pp1s429_31V2.1	FBpp0113056	CG9882
Pp1s255_21V2.1	FBpp0083097	CG7718
Pp1s229_28V2.1	FBpp0082542	CG4938
Pp1s20_359V2.1	FBpp0080147	CG8978
Pp1s199_135V2.1	FBpp0086717	CG6692
Pp1s345_39V2.1	FBpp0083969	CG5463
Pp1s297_58V2.1	FBpp0083351	CG4159
Pp1s163_20V2.1	FBpp0083403	CG5685
Pp1s370_7V2.1	FBpp0074238	CG6492
Pp1s232_72V2.1	FBpp0085477	CG17266
Pp1s243_39V2.1	FBpp0079536	CG4897
Pp1s99_217V2.1	FBpp0087244
Pp1s535_6V2.1	FBpp0079870	CG5202
Pp1s62_110V2.1	FBpp0074822	CG6877
Pp1s234_25V2.1	FBpp0081087	CG2656
Pp1s141_30V2.1	FBpp0076771	CG10467
Pp1s162_82V2.1	FBpp0099686	CG7808
Pp1s270_27V2.1	FBpp0086468	CG8186
Pp1s63_103V2.1	FBpp0071497	CG9401
Pp1s52_158V2.1	FBpp0077750	CG13690
Pp1s169_100V2.1	FBpp0078633	CG3756
Pp1s281_38V2.1	FBpp0080017	CG5287
Pp1s22_58V2.1	FBpp0083415	CG5786
Pp1s91_75V2.1	FBpp0070025	CG9581
Pp1s139_5V2.1	FBpp0079946	CG6712
Pp1s16_234V2.1	FBpp0088469	CG32435
Pp1s344_49V2.1	FBpp0077979	CG10565
Pp1s7_214V2.1	FBpp0078447	CG16708
Pp1s15_80V2.1	FBpp0070817	CG3187
Pp1s210_47V2.1	FBpp0079705	CG6720
Pp1s25_355V2.1	FBpp0085821	CG15093
Pp1s269_87V2.1	FBpp0074660	CG7757
Pp1s12_407V2.1	FBpp0072463	CG13892
Pp1s238_21V2.1	FBpp0073686	CG18319
Pp1s215_70V2.1	FBpp0077792	CG3582
Pp1s3_556V2.1	FBpp0087037	CG8520
Pp1s37_110V2.1	FBpp0088009	CG18812
Pp1s62_81V2.1	FBpp0073983	CG11678
Pp1s46_103V2.1	FBpp0076114	CG8336
Pp1s26_109V2.1	FBpp0081556	CG8327
Pp1s195_93V2.1	FBpp0078095	CG7414
Pp1s32_45V2.2	FBpp0111562	CG34399
Pp1s318_56V2.1	FBpp0111805	CG8808
Pp1s285_18V2.1	FBpp0084110	CG31357
Pp1s54_248V2.1	FBpp0083436	CG7034
Pp1s242_60V2.1	FBpp0086402	CG8386
Pp1s33_195V2.1	FBpp0076882	CG10672
Pp1s271_98V2.1	FBpp0071051	CG1524
Pp1s13_200V2.1	FBpp0078898	CG9535
Pp1s10_236V2.1	FBpp0078817	CG9135
Pp1s170_73V2.1	FBpp0075761	CG10907
Pp1s141_127V2.1	FBpp0075870	CG6084
Pp1s15_117V2.1	FBpp0089124	CG4122
Pp1s70_279V2.1	FBpp0074519	CG14224
Pp1s271_52V2.1	FBpp0075272	CG6025
Pp1s144_48V2.1	FBpp0073119	CG15811
Pp1s14_308V2.1	FBpp0078024	CG7619
Pp1s24_145V2.1	FBpp0086748	CG16935
Pp1s126_125V2.1	FBpp0072614	CG2248
Pp1s1_581V2.1	FBpp0079407	CG3759
Pp1s308_10V2.1	FBpp0085401
Pp1s29_126V2.1	FBpp0079611	CG5183
Pp1s113_37V2.1	FBpp0072250	CG4634
Pp1s35_338V2.1	FBpp0080918	CG2614
Pp1s64_208V2.1	FBpp0085053	CG2224
Pp1s204_63V2.1	FBpp0078831	CG5972
Pp1s145_53V2.1	FBpp0074808	CG3808
Pp1s50_102V2.1	FBpp0072312	CG2746
Pp1s73_218V2.1	FBpp0071808	CG3661
Pp1s20_310V2.1	FBpp0083858	CG10221
Pp1s96_94V2.1	FBpp0085829	CG15087
Pp1s47_4V2.2	FBpp0077740	CG11840
Pp1s35_250V2.1	FBpp0110163	CG3689
Pp1s8_130V2.1	FBpp0081025	CG9242
Pp1s130_82V2.1	FBpp0081476	CG18466
Pp1s171_134V2.1	FBpp0110481	CG40045
Pp1s32_213V2.1	FBpp0071248	CG15793
Pp1s275_35V2.1	FBpp0078071	CG9391
Pp1s131_23V2.1	FBpp0080474	CG31991
Pp1s5_345V2.1	FBpp0113059	CG1818
Pp1s66_118V2.1	FBpp0083860	CG10230
Pp1s75_103V2.1	FBpp0077625	CG4764
Pp1s104_12V2.1	FBpp0078657	CG5828
Pp1s67_124V2.1	FBpp0086329	CG7773
Pp1s15_381V2.1	FBpp0075697	CG4069
Pp1s62_129V2.1	FBpp0081328	CG7435
Pp1s427_21V2.1	FBpp0080383	CG4935
Pp1s173_61V2.1	FBpp0072898	CG32281
Pp1s37_119V2.1	FBpp0090943	CG33505
Pp1s100_50V2.1	FBpp0085571	CG13431
Pp1s33_66V2.1	FBpp0075868	CG6083
Pp1s96_33V2.1	FBpp0084874	CG7883
Pp1s11_100V2.1	FBpp0079470	CG4539
Pp1s96_194V2.1	FBpp0079234	CG7870
Pp1s1_685V2.1	FBpp0076438	CG7197
Pp1s114_137V2.1	FBpp0081828	CG17726
Pp1s106_133V2.1	FBpp0073098	CG11583
Pp1s52_167V2.1	FBpp0082928	CG5824
Pp1s94_151V2.1	FBpp0075734
Pp1s30_333V2.1	FBpp0072852	CG1274
Pp1s52_131V2.1	FBpp0076445	CG7375
Pp1s7_385V2.1	FBpp0073669	CG10992
Pp1s226_56V2.1	FBpp0077277	CG3289
Pp1s403_49V2.1	FBpp0084610	CG12876
Pp1s376_41V2.1	FBpp0071045	CG1422
Pp1s123_8V2.1	FBpp0077927	CG18332
Pp1s300_41V2.1	FBpp0081475	CG18005
Pp1s272_32V2.1	FBpp0081719	CG6284
Pp1s287_19V2.1	FBpp0086701	CG8415
Pp1s45_12V2.1	FBpp0076602	CG8615
Pp1s39_118V2.1	FBpp0099990	CG13389
Pp1s97_260V2.1	FBpp0079328	CG13389
Pp1s56_38V2.1	FBpp0079606	CG5271
Pp1s130_204V2.1	FBpp0081488	CG11981
Pp1s138_26V2.1	FBpp0072088	CG3209
Pp1s31_181V2.1	FBpp0083297	CG4288
Pp1s291_49V2.1	FBpp0072625	CG18330
Pp1s47_40V2.1	FBpp0086269	CG8332
Pp1s91_123V2.1	FBpp0086270	CG8332
Pp1s120_78V2.1	FBpp0088085	CG1707
Pp1s18_78V2.1	FBpp0081001	CG9246
Pp1s14_179V2.1	FBpp0072083	CG3195
Pp1s7_412V2.1	FBpp0072106	CG4324
Pp1s72_57V2.1	FBpp0089041	CG1519
Pp1s21_155V2.1	FBpp0080495	CG17332
Pp1s160_88V2.1	FBpp0110460	CG17493
Pp1s333_11V2.1	FBpp0070051	CG32857
Pp1s72_288V2.1	FBpp0072315	CG2790
Pp1s79_114V2.1	FBpp0079038
Pp1s114_2V2.1	FBpp0088500	CG5659
Pp1s34_429V2.1	FBpp0083658	CG6932
Pp1s99_134V2.1	FBpp0074583	CG14231
Pp1s198_53V2.1	FBpp0086721	CG8067
Pp1s545_8V2.1	FBpp0078398	CG2922
Pp1s210_51V2.1	FBpp0073488	CG2543
Pp1s8_136V2.1	FBpp0085131	CG31005
Pp1s105_124V2.1	FBpp0072492	CG13902
Pp1s242_87V2.1	FBpp0085585	CG8900
Pp1s215_71V2.1	FBpp0085586	CG8900
Pp1s84_123V2.1	FBpp0074076	CG9947
Pp1s53_219V2.1	FBpp0082559	CG6125
Pp1s22_41V2.1	FBpp0082560	CG6125
Pp1s327_46V2.1	FBpp0084813	CG1907
Pp1s19_292V2.1	FBpp0079549	CG5731
Pp1s78_183V2.1	FBpp0111855
Pp1s123_148V2.1	FBpp0112956	CG33096
Pp1s234_74V2.1	FBpp0083319	CG5434
Pp1s6_290V2.1	FBpp0078759	CG7277
Pp1s81_119V2.1	FBpp0077706	CG3324
Pp1s63_158V2.1	FBpp0078354	CG1475
Pp1s32_280V2.1	FBpp0087332	CG11979
Pp1s430_28V2.1	FBpp0081541	CG8165
Pp1s336_15V2.1	FBpp0071417
Pp1s9_369V2.1	FBpp0070572	CG2947
Pp1s3_324V2.1	FBpp0074609	CG6625
Pp1s4_21V2.1	FBpp0077845	CG5725
Pp1s76_145V2.1	FBpp0082055	CG5167
Pp1s280_23V2.1	FBpp0075700	CG4153
Pp1s142_25V2.1	FBpp0078565	CG1074
Pp1s114_198V2.1	FBpp0074017	CG9916
Pp1s125_103V2.1	FBpp0086416	CG33139
Pp1s106_22V2.1	FBpp0075597	CG10191
Pp1s138_51V2.1	FBpp0085710	CG10062
Pp1s55_149V2.1	FBpp0077851	CG18803
Pp1s2_306V2.1	FBpp0087481	CG12128
Pp1s7_192V2.1	FBpp0071198	CG10648
Pp1s243_63V2.1	FBpp0086285	CG3615
Pp1s140_17V2.1	FBpp0078893	CG9547
Pp1s19_291V2.1	FBpp0085306
Pp1s245_32V2.1	FBpp0075952	CG6233
Pp1s17_376V2.1	FBpp0071766	CG4046
Pp1s33_213V2.1	FBpp0084762	CG11901
Pp1s6_270V2.1	FBpp0076010	CG12362
Pp1s195_48V2.1	FBpp0081609	CG8417
Pp1s39_116V2.1	FBpp0078162	CG5837
Pp1s293_26V2.1	FBpp0074532	CG14222
Pp1s162_64V2.1	FBpp0079207	CG8460
Pp1s8_213V2.1	FBpp0100097	CG10693
Pp1s219_95V2.1	FBpp0087958	CG8728
Pp1s82_92V2.1	FBpp0071844	CG2852
Pp1s13_350V2.1	FBpp0077872	CG4825
Pp1s97_72V2.1	FBpp0070941	CG3203
Pp1s438_23V2.1	FBpp0074715	CG9383
Pp1s219_94V2.1	FBpp0075743	CG10335
Pp1s207_85V2.1	FBpp0081980	CG18547
Pp1s278_26V2.1	FBpp0080024	CG5705
Pp1s14_311V2.1	FBpp0080320	CG3793
Pp1s177_123V2.1	FBpp0075106	CG9680
Pp1s199_23V2.1	FBpp0070969	CG4593
Pp1s379_19V2.1	FBpp0074386	CG6617
Pp1s159_11V2.1	FBpp0086667	CG8531
Pp1s19_26V2.1	FBpp0080532	CG15141
Pp1s16_255V2.1	FBpp0070646	CG3527
Pp1s30_175V2.1	FBpp0080897	CG31683
Pp1s114_84V2.1	FBpp0083244	CG4973
Pp1s233_13V2.1	FBpp0081988	CG6971
Pp1s66_58V2.1	FBpp0083159	CG5269
Pp1s478_11V2.1	FBpp0081847	CG6672
Pp1s22_304V2.1	FBpp0073316	CG1639
Pp1s125_99V2.1	FBpp0087692	CG8026
Pp1s30_104V2.1	FBpp0099891	CG8188
Pp1s127_24V2.1	FBpp0076789	CG10489
Pp1s17_14V2.1	FBpp0084342	CG14544
Pp1s68_188V2.1	FBpp0082758	CG14899
Pp1s79_71V2.1	FBpp0080121	CG7885
Pp1s174_58V2.1	FBpp0086226	CG8905
Pp1s85_42V2.1	FBpp0083982	CG13610
Pp1s79_161V2.1	FBpp0079753	CG6141
Pp1s51_218V2.1	FBpp0085540	CG9945
Pp1s18_121V2.1	FBpp0099776	CG9638
Pp1s124_108V2.1	FBpp0070141	CG7413
Pp1s1_297V2.1	FBpp0073624	CG2033
Pp1s426_19V2.1	FBpp0073626	CG2033
Pp1s41_94V2.1	FBpp0073623	CG2033
Pp1s115_98V2.1	FBpp0073625	CG2033
Pp1s126_49V2.1	FBpp0099517	CG4651
Pp1s633_4V2.1	FBpp0112150	CG6499
Pp1s67_128V2.1	FBpp0070457	CG2677
Pp1s150_33V2.1	FBpp0087366	CG11777
Pp1s101_150V2.1	FBpp0077741	CG3018
Pp1s3_440V2.1	FBpp0088028	CG30499
Pp1s238_10V2.1	FBpp0085659	CG15120
Pp1s81_244V2.1	FBpp0078684	CG8891
Pp1s65_279V2.1	FBpp0080646	CG10338
Pp1s158_117V2.1	FBpp0081305	CG9667
Pp1s30_321V2.1	FBpp0080275	CG3994
Pp1s24_240V2.1	FBpp0088746	CG32688
Pp1s229_46V2.1	FBpp0070564	CG14271
Pp1s238_75V2.1	FBpp0077106	CG2976
Pp1s264_39V2.1	FBpp0112127	CG14688
Pp1s10_168V2.1	FBpp0077581	CG7361
Pp1s31_202V2.1	FBpp0077819	CG12178
Pp1s241_48V2.1	FBpp0087082	CG17509
Pp1s9_397V2.1	FBpp0072709	CG12099
Pp1s267_84V2.1	FBpp0076652	CG8549
Pp1s28_379V2.1	FBpp0083457	CG5919
Pp1s475_16V2.1	FBpp0087997	CG2064
Pp1s156_101V2.1	FBpp0088498	CG5504
Pp1s371_2V2.1	FBpp0078901	CG16947
Pp1s372_1V2.1	FBpp0084967	CG7921
Pp1s249_27V2.1	FBpp0070306	CG11596
Pp1s58_190V2.1	FBpp0076331	CG7083
Pp1s112_134V2.1	FBpp0079682	CG6113
Pp1s19_64V2.1	FBpp0079693	CG31871
Pp1s70_128V2.1	FBpp0071192	CG1787
Pp1s72_203V2.1	FBpp0075180	CG4753
Pp1s233_12V2.1	FBpp0087806	CG8635
Pp1s127_23V2.1	FBpp0070006	CG9577
Pp1s23_327V2.1	FBpp0078630	CG3469
Pp1s257_67V2.1	FBpp0083975	CG5429
Pp1s55_177V2.1	FBpp0072020	CG3931
Pp1s177_14V2.1	FBpp0075690	CG10682
Pp1s7_89V2.1	FBpp0073679	CG2691
Pp1s241_29V2.1	FBpp0076558	CG8583
Pp1s40_298V2.1	FBpp0075038	CG7842
Pp1s117_77V2.1	FBpp0073887	CG9213
Pp1s355_47V2.1	FBpp0081521	CG9363
Pp1s197_22V2.1	FBpp0075119	CG4097
Pp1s242_13V2.1	FBpp0089306	CG1417
Pp1s65_281V2.1	FBpp0112333	CG32068
Pp1s171_129V2.1	FBpp0071597	CG9865
Pp1s401_17V2.1	FBpp0071123	CG11190
Pp1s173_64V2.1	FBpp0082525	CG4338
Pp1s3_22V2.1	FBpp0086400	CG8392
Pp1s80_91V2.1	FBpp0085222	CG2245
Pp1s136_147V2.1	FBpp0086254	CG5065
Pp1s31_173V2.1	FBpp0084714	CG1443
Pp1s12_259V2.1	FBpp0087523	CG15862
Pp1s42_273V2.1	FBpp0072628	CG12004
Pp1s43_235V2.1	FBpp0072629	CG12004
Pp1s48_106V2.1	FBpp0081185	CG2358
Pp1s368_20V2.1	FBpp0077000	CG1695
Pp1s345_43V2.1	FBpp0078978	CG3430
Pp1s294_13V2.1	FBpp0079780	CG6724
Pp1s294_73V2.1	FBpp0086387	CG8435
Pp1s152_7V2.1	FBpp0088440	CG1883
Pp1s242_93V2.1	FBpp0076822	CG10542
Pp1s371_22V2.1	FBpp0085208	CG2098
Pp1s126_105V2.1	FBpp0070063	CG2945
Pp1s248_82V2.1	FBpp0083676	CG5315
Pp1s18_126V2.1	FBpp0079401	CG3747
Pp1s311_13V2.1	FBpp0076080	CG11989
Pp1s14_41V2.1	FBpp0071476	CG3295
Pp1s452_21V2.1	FBpp0077079	CG11926
Pp1s11_235V2.1	FBpp0075087	CG9710
Pp1s39_113V2.1	FBpp0074742	CG32210
Pp1s9_212V2.1	FBpp0085689	CG11237
Pp1s414_22V2.1	FBpp0089206	CG9453
Pp1s61_245V2.1	FBpp0089193	CG9453
Pp1s145_94V2.1	FBpp0071851	CG4329
Pp1s165_11V2.1	FBpp0085223	CG2210
Pp1s34_59V2.1	FBpp0079582	CG5037
Pp1s366_16V2.1	FBpp0082929	CG5823
Pp1s104_9V2.1	FBpp0074849	CG3979
Pp1s11_265V2.1	FBpp0085481	CG3174
Pp1s373_14V2.1	FBpp0077143	CG15441
Pp1s231_23V2.1	FBpp0083884	CG5864
Pp1s185_90V2.1	FBpp0080789	CG10137
Pp1s145_126V2.1	FBpp0082895	CG5840
Pp1s103_62V2.1	FBpp0078894	CG9548
Pp1s270_58V2.1	FBpp0082591	CG31155
Pp1s131_185V2.1	FBpp0083416	CG5793
Pp1s84_44V2.1	FBpp0083978	CG5422
Pp1s287_24V2.1	FBpp0088443	CG2411
Pp1s52_137V2.1	FBpp0084340	CG14542
Pp1s532_8V2.1	FBpp0084635	CG4963
Pp1s425_19V2.1	FBpp0085801	CG15084
Pp1s14_190V2.1	FBpp0072720	CG1017
Pp1s270_86V2.1	FBpp0074734	CG8793
Pp1s312_77V2.1	FBpp0082994	CG8053
Pp1s5_54V2.1	FBpp0089421	CG8053
Pp1s39_262V2.1	FBpp0076407	CG7927
Pp1s7_234V2.1	FBpp0078316	CG2031
Pp1s35_48V2.1	FBpp0074800	CG10424
Pp1s8_109V2.1	FBpp0111823	CG1086
Pp1s3_292V2.1	FBpp0070739	CG4165
Pp1s10_81V2.1	FBpp0080732	CG10621
Pp1s227_90V2.1	FBpp0070764	CG3309
Pp1s130_163V2.1	FBpp0082504	CG4196
Pp1s114_145V2.1	FBpp0076185	CG3705
Pp1s31_80V2.1	FBpp0078405	CG2152
Pp1s138_85V2.1	FBpp0087511	CG1381
Pp1s315_21V2.1	FBpp0083549	CG6560
Pp1s313_68V2.1	FBpp0075833	CG7351
Pp1s63_211V2.1	FBpp0075811	CG5946
Pp1s21_199V2.1	FBpp0073346	CG1747
Pp1s36_9V2.1	FBpp0083761	CG6742
Pp1s507_10V2.1	FBpp0081412	CG9836
Pp1s52_165V2.1	FBpp0086096	CG4866
Pp1s104_29V2.1	FBpp0084082	CG7006
Pp1s87_109V2.1	FBpp0070716	CG4528
Pp1s10_314V2.1	FBpp0077365	CG3059
Pp1s311_54V2.1	FBpp0078532	CG9769
Pp1s95_62V2.1	FBpp0083922	CG5991
Pp1s144_111V2.1	FBpp0078731	CG31648
Pp1s40_68V2.2	FBpp0077633	CG4896
Pp1s37_165V2.1	FBpp0071067	CG2257
Pp1s233_40V2.1	FBpp0089133	CG9124
Pp1s84_117V2.1	FBpp0074226	CG5703
Pp1s22_252V2.1	FBpp0081650	CG3909
Pp1s177_51V2.1	FBpp0074759	CG9666
Pp1s307_59V2.1	FBpp0082311	CG9611
Pp1s37_117V2.1	FBpp0070719	CG4202
Pp1s47_193V2.1	FBpp0080554	CG6582
Pp1s162_31V2.1	FBpp0084189	CG11857
Pp1s159_65V2.1	FBpp0084284	CG17370
Pp1s219_43V2.1	FBpp0084434	CG5499
Pp1s150_17V2.1	FBpp0070351	CG14815
Pp1s114_95V2.1	FBpp0081763	CG4511
Pp1s38_33V2.1	FBpp0072781	CG5714
Pp1s35_277V2.1	FBpp0082468	CG7265
Pp1s180_15V2.1	FBpp0082446	CG8464
Pp1s626_3V2.1	FBpp0089140	CG9177
Pp1s454_1V2.1	FBpp0085259	CG1416
Pp1s28_42V2.1	FBpp0079443	CG3949
Pp1s199_105V2.1	FBpp0072453	CG12031
Pp1s543_11V2.1	FBpp0072239	CG4806
Pp1s213_102V2.1	FBpp0081371	CG8036
Pp1s213_120V2.1	FBpp0073286	CG2061
Pp1s172_76V2.1	FBpp0080168	CG4500
Pp1s285_42V2.1	FBpp0081157	CG1104
Pp1s230_34V2.1	FBpp0081508	CG8135
Pp1s20_319V2.1	FBpp0072214	CG11414
Pp1s367_3V2.1	FBpp0080062	CG15481
Pp1s234_67V2.1	FBpp0070431	CG13761
Pp1s69_147V2.1	FBpp0082903	CG7623
Pp1s239_22V2.1	FBpp0081451	CG11994
Pp1s42_272V2.1	FBpp0086107	CG11419
Pp1s5_276V2.1	FBpp0110147	CG32699
Pp1s71_181V2.1	FBpp0076938	CG1753
Pp1s17_287V2.1	FBpp0079147	CG7115
Pp1s15_428V2.1	FBpp0073017	CG10849
Pp1s128_119V2.1	FBpp0110211	CG10692
Pp1s19_70V2.1	FBpp0085693	CG7137
Pp1s284_47V2.1	FBpp0075946	CG32076
Pp1s199_43V2.1	FBpp0084349	CG6092
Pp1s7277_1V2.1	FBpp0079327	CG13390
Pp1s189_60V2.1	FBpp0071168	CG1795
Pp1s215_29V2.1	FBpp0070832	CG5941
Pp1s219_74V2.1	FBpp0076819	CG17498
Pp1s159_76V2.1	FBpp0086314	CG7989
Pp1s46_275V2.1	FBpp0075994	CG11811
Pp1s277_82V2.1	FBpp0080103	CG9293
Pp1s103_118V2.1	FBpp0078841	CG9226
Pp1s223_40V2.1	FBpp0085966	CG5757
Pp1s55_327V2.1	FBpp0081862	CG5252
Pp1s86_55V2.1	FBpp0110427
Pp1s13_19V2.1	FBpp0082984	CG7993
Pp1s29_192V2.1	FBpp0084940	CG1983
Pp1s141_144V2.1	FBpp0083533	CG6637
Pp1s266_47V2.1	FBpp0089375	CG3057
Pp1s225_72V2.1	FBpp0077582	CG31935
Pp1s7_362V2.1	FBpp0084894	CG31033
Pp1s426_43V2.1	FBpp0074597	CG6951
Pp1s247_40V2.1	FBpp0078463	CG12173
Pp1s136_146V2.1	FBpp0085453	CG3271
Pp1s39_240V2.1	FBpp0082579	CG6363
Pp1s201_91V2.1	FBpp0087323	CG6751
Pp1s30_32V2.1	FBpp0075567	CG10133
Pp1s188_37V2.1	FBpp0091096	CG33850
Pp1s51_302V2.1	FBpp0087115	CG8857
Pp1s29_121V2.1	FBpp0084742	CG11880
Pp1s123_100V2.1	FBpp0070117	CG16982
Pp1s39_321V2.1	FBpp0083167	CG5629
Pp1s14_108V2.1	FBpp0074418	CG7332
Pp1s138_164V2.1	FBpp0088858	CG6946
Pp1s362_10V2.1	FBpp0075276	CG5830
Pp1s14_402V2.1	FBpp0082288	CG9347
Pp1s135_49V2.1	FBpp0074380	CG6816
Pp1s198_8V2.1	FBpp0074374	CG6578
Pp1s44_13V2.1	FBpp0086103	CG6510
Pp1s333_8V2.1	FBpp0077159	CG2960
Pp1s4_169V2.1	FBpp0077142	CG15442
Pp1s91_134V2.1	FBpp0112427	CG12567
Pp1s197_20V2.1	FBpp0071049	CG1515
Pp1s65_250V2.1	FBpp0082568	CG6177
Pp1s427_17V2.1	FBpp0082469	CG7281
Pp1s18_278V2.1	FBpp0073994	CG3525
Pp1s50_54V2.1	FBpp0080723	CG10652
Pp1s142_96V2.1	FBpp0080389	CG4214
Pp1s7_256V2.1	FBpp0078164	CG9063
Pp1s220_64V2.1	FBpp0083502	CG6056
Pp1s168_73V2.1	FBpp0087661	CG8058
Pp1s133_90V2.1	FBpp0110459
Pp1s93_143V2.1	FBpp0081148	CG1965
Pp1s342_18V2.1	FBpp0083131	CG6011
Pp1s256_68V2.1	FBpp0099702	CG1522
Pp1s101_25V2.1	FBpp0083951	CG31137
Pp1s10_309V2.1	FBpp0086973	CG8759
Pp1s134_25V2.1	FBpp0088015	CG1406
Pp1s357_29V2.1	FBpp0088485	CG4241
Pp1s71_343V2.1	FBpp0075118	CG4086
Pp1s109_70V2.1	FBpp0079468	CG4535
Pp1s14_229V2.1	FBpp0081448	CG11990
Pp1s9_273V2.1	FBpp0099971	CG16983
Pp1s44_271V2.1	FBpp0075958	CG11793
Pp1s173_10V2.1	FBpp0082724	CG6987
Pp1s138_172V2.1	FBpp0079711	CG6750
Pp1s52_138V2.1	FBpp0087227	CG12352
Pp1s76_13V2.1	FBpp0071365	CG2972
Pp1s218_53V2.1	FBpp0112507	CG40080
Pp1s116_94V2.1	FBpp0078688	CG8885
Pp1s49_90V2.1	FBpp0080257	CG3688
Pp1s84_27V2.1	FBpp0075807	CG5940
Pp1s47_217V2.1	FBpp0083889	CG5902
Pp1s106_68V2.1	FBpp0072330	CG2917
Pp1s22_214V2.1	FBpp0070951	CG3198
Pp1s65_4V2.1	FBpp0088883	CG9272
Pp1s47_256V2.1	FBpp0086041	CG12298
Pp1s34_232V2.1	FBpp0074927	CG5567
Pp1s91_100V2.1	FBpp0081549	CG16789
Pp1s226_18V2.1	FBpp0074989	CG32174
Pp1s30_286V2.1	FBpp0074833	CG6846
Pp1s149_198V2.1	FBpp0083270	CG4572
Pp1s312_50V2.1	FBpp0076944	CG15445
Pp1s111_61V2.1	FBpp0073074	CG18675
Pp1s63_168V2.1	FBpp0076723	CG13298
Pp1s199_134V2.1	FBpp0075516	CG6833
Pp1s505_18V2.1	FBpp0113047	CG7939
Pp1s335_29V2.1	FBpp0070674	CG6998
Pp1s40_44V2.1	FBpp0078391	CG2161
Pp1s303_42V2.1	FBpp0086599	CG10153
Pp1s53_230V2.1	FBpp0079577	CG4968
Pp1s12_94V2.1	FBpp0087463	CG1675
Pp1s293_78V2.1	FBpp0071816	CG3495
Pp1s12_279V2.1	FBpp0083629	CG5380
Pp1s6_184V2.1	FBpp0076867	CG4603
Pp1s112_196V2.1	FBpp0075610	CG11268
Pp1s44_297V2.1	FBpp0080490	CG17331
Pp1s37_330V2.1	FBpp0071047	CG1444
Pp1s795_4V2.1	FBpp0112099	CG6838
Pp1s79_102V2.1	FBpp0077859	CG6020
Pp1s81_40V2.1	FBpp0084549	CG5974
Pp1s23_105V2.1	FBpp0080153	CG9008
Pp1s54_147V2.1	FBpp0074964	CG6259
Pp1s38_369V2.1	FBpp0077938	CG4074
Pp1s3023_2V2.1	FBpp0077032	CG17065
Pp1s289_39V2.1	FBpp0071589	CG30290
Pp1s158_175V2.1	FBpp0072081	CG3186
Pp1s3_204V2.1	FBpp0082521	CG4299
Pp1s1_484V2.1	FBpp0077888	CG5262
Pp1s450_15V2.1	FBpp0084307	CG4743
Pp1s124_65V2.1	FBpp0076295	CG6486
Pp1s477_5V2.1	FBpp0076608	CG9953
Pp1s271_10V2.1	FBpp0083371	CG15693
Pp1s104_129V2.1	FBpp0077328	CG18642
Pp1s133_105V2.1	FBpp0082422	CG3379
Pp1s269_48V2.1	FBpp0082421	CG3379
Pp1s279_82V2.1	FBpp0091116	CG33871
Pp1s100_186V2.1	FBpp0091118	CG33873
Pp1s83_233V2.1	FBpp0091120	CG33875
Pp1s2_206V2.1	FBpp0091128	CG33883
Pp1s259_53V2.1	FBpp0091130	CG33885
Pp1s197_3V2.1	FBpp0091132	CG33887
Pp1s117_6V2.1	FBpp0091134	CG33889
Pp1s382_17V2.1	FBpp0084907	CG7610
Pp1s272_33V2.1	FBpp0084905	CG7610
Pp1s58_57V2.1	FBpp0079033	CG4495
Pp1s115_120V2.1	FBpp0088416	CG1599
Pp1s286_46V2.1	FBpp0088191	CG1836
Pp1s117_160V2.1	FBpp0086578	CG10215
Pp1s52_70V2.1	FBpp0070136	CG7359
Pp1s36_273V2.1	FBpp0085959	CG5742
Pp1s33_269V2.1	FBpp0071229	CG7039
Pp1s158_143V2.1	FBpp0080401	CG5818
Pp1s16_307V2.1	FBpp0076124	CG8284
Pp1s73_177V2.1	FBpp0078625	CG18143
Pp1s9_150V2.1	FBpp0085463	CG3265
Pp1s263_26V2.1	FBpp0086729	CG8085
Pp1s238_32V2.1	FBpp0079294	CG13089
Pp1s335_30V2.1	FBpp0075560	CG10711
Pp1s56_218V2.1	FBpp0091117	CG33872
Pp1s56_30V2.1	FBpp0076160	CG4481
Pp1s184_63V2.1	FBpp0074516	CG14216
Pp1s81_158V2.1	FBpp0081809	CG6608
Pp1s12_228V2.1	FBpp0072162	CG3260
Pp1s104_114V2.1	FBpp0083854	CG10214
Pp1s2_380V2.1	FBpp0082332	CG3061
Pp1s406_8V2.1	FBpp0077806	CG3709
Pp1s17_379V2.1	FBpp0071542	CG9752
Pp1s117_173V2.1	FBpp0088818	CG3911
Pp1s245_25V2.1	FBpp0079617	CG5203
Pp1s14_254V2.1	FBpp0083584	CG6028
Pp1s43_194V2.1	FBpp0085321	CG7873
Pp1s35_205V2.1	FBpp0081532	CG8874
Pp1s47_77V2.1	FBpp0082635
Pp1s298_23V2.1	FBpp0085314	CG12775
Pp1s42_91V2.1	FBpp0076414	CG7986
Pp1s154_8V2.1	FBpp0078038	CG7184
Pp1s21_158V2.1	FBpp0077883	CG11796
Pp1s66_7V2.1	FBpp0081744	CG14683
Pp1s224_35V2.1	FBpp0089414	CG33250
Pp1s6_282V2.1	FBpp0082592	CG6623
Pp1s74_61V2.1	FBpp0111491	CG34361
Pp1s58_111V2.1	FBpp0086200	CG6657
Pp1s167_14V2.1	FBpp0081209	CG18048
Pp1s81_224V2.1	FBpp0082089	CG17645
Pp1s375_9V2.1	FBpp0080640	CG10305
Pp1s532_9V2.1	FBpp0080670	CG10372
Pp1s31_164V2.1	FBpp0077618	CG4428
Pp1s64_178V2.1	FBpp0083750	CG17119
Pp1s309_55V2.1	FBpp0075534	CG8833
Pp1s99_238V2.3	FBpp0074129	CG9606
Pp1s206_89V2.1	FBpp0079584	CG5029
Pp1s68_127V2.2	FBpp0078350	CG1088
Pp1s450_3V2.1	FBpp0071846	CG3751
Pp1s64_148V2.1	FBpp0074261	CG8408
Pp1s84_114V2.1	FBpp0080424	CG4599
Pp1s109_234V2.1	FBpp0070533	CG3603
Pp1s149_119V2.1	FBpp0075214	CG32155
Pp1s235_136V2.1	FBpp0080690	CG10470
Pp1s78_49V2.1	FBpp0075317	CG12301
Pp1s144_55V2.1	FBpp0086469	CG8190
Pp1s140_31V2.1	FBpp0077516	CG4265
Pp1s25_145V2.1	FBpp0074318	CG7846
Pp1s8_63V2.1	FBpp0074859	CG4108
Pp1s277_18V2.1	FBpp0073143	CG32250
Pp1s246_7V2.1	FBpp0074128	CG9132
Pp1s383_20V2.1	FBpp0073845	CG9081
Pp1s28_205V2.1	FBpp0078376	CG2108
Pp1s217_26V2.1	FBpp0081561	CG8362
Pp1s4979_2V2.1	FBpp0070083	CG18104
Pp1s141_10V2.1	FBpp0077263	CG8825
Pp1s349_15V2.2	FBpp0083043	CG7218
Pp1s241_112V2.1	FBpp0086873	CG4670
Pp1s2_564V2.1	FBpp0087520	CG18445
Pp1s209_123V2.1	FBpp0073861	CG7860
Pp1s34_154V2.1	FBpp0087901	CG12770
Pp1s3_439V2.1	FBpp0078448	CG12000
Pp1s43_11V2.1	FBpp0081879	CG6764
Pp1s217_11V2.1	FBpp0099812	CG4065
Pp1s291_40V2.1	FBpp0072050	CG2827
Pp1s86_201V2.1	FBpp0074918	CG5290
Pp1s51_208V2.1	FBpp0075253	CG5241
Pp1s307_3V2.1	FBpp0070411	CG3656
Pp1s36_115V2.1	FBpp0076339	CG7127
Pp1s98_1V2.1	FBpp0072932	CG12013
Pp1s112_198V2.1	FBpp0080999	CG9248
Pp1s68_26V2.1	FBpp0075068	CG4157
Pp1s108_81V2.1	FBpp0078450	CG11999
Pp1s110_132V2.1	FBpp0082818	CG17556
Pp1s225_17V2.1	FBpp0080933	CG2478
Pp1s199_91V2.1	FBpp0077551	CG31938
Pp1s116_74V2.1	FBpp0081907	CG14722
Pp1s98_179V2.1	FBpp0078369	CG1239
Pp1s88_37V2.1	FBpp0070045	CG32350
Pp1s362_21V2.1	FBpp0086548	CG7544
Pp1s86_153V2.1	FBpp0075999	CG7949
Pp1s26_101V2.1	FBpp0071427	CG32672
Pp1s138_162V2.1	FBpp0099888	CG6782
Pp1s35_8V2.1	FBpp0087842	CG2121
Pp1s1_808V2.1	FBpp0072128	CG5330
Pp1s280_64V2.1	FBpp0073083	CG1258
Pp1s166_104V2.1	FBpp0075936	CG33048
Pp1s209_52V2.1	FBpp0079109	CG7171
Pp1s2_262V2.1	FBpp0076207	CG3922
Pp1s35_215V2.1	FBpp0082464	CG7007
Pp1s78_17V2.1	FBpp0070430	CG8636
Pp1s31_196V2.1	FBpp0074993	CG3885
Pp1s4_336V2.1	FBpp0078326	CG2095
Pp1s32_18V2.1	FBpp0071461	CG10540
Pp1s8_316V2.1	FBpp0086164	CG8950
Pp1s62_17V2.1	FBpp0071104	CG10958
Pp1s73_226V2.1	FBpp0075039	CG7853
Pp1s67_251V2.1	FBpp0074500	CG14206
Pp1s427_35V2.1	FBpp0074501	CG14206
Pp1s61_100V2.1	FBpp0083420	CG5802
Pp1s89_18V2.1	FBpp0078598	CG9779
Pp1s84_204V2.1	FBpp0080152	CG16890
Pp1s32_209V2.1	FBpp0075667	CG11010
Pp1s147_114V2.1	FBpp0082877	CG5851
Pp1s34_182V2.1	FBpp0079623	CG6176
Pp1s78_207V2.1	FBpp0070949	CG3184
Pp1s381_14V2.1	FBpp0086775	CG13340
Pp1s133_71V2.1	FBpp0078370	CG1236
Pp1s241_79V2.2	FBpp0084125	CG13645
Pp1s138_116V2.1	FBpp0082850	CG5285
Pp1s288_42V2.1	FBpp0081234	CG1249
Pp1s258_49V2.1	FBpp0081116	CG1227
Pp1s155_50V2.1	FBpp0085658	CG8432
Pp1s303_18V2.1	FBpp0112618	CG40451
Pp1s264_30V2.1	FBpp0085295	CG15218
Pp1s90_43V2.1	FBpp0087910	CG1882
Pp1s54_141V2.1	FBpp0078891	CG9543
Pp1s373_35V2.1	FBpp0081434	CG9773
Pp1s58_142V2.1	FBpp0088615	CG13401
Pp1s251_37V2.1	FBpp0086997	CG33671
Pp1s201_86V2.1	FBpp0073099	CG11586
Pp1s212_109V2.1	FBpp0088556	CG9398
Pp1s184_93V2.1	FBpp0081958	CG18347
Pp1s490_19V2.1	FBpp0076859	CG10640
Pp1s52_16V2.1	FBpp0087004	CG8816
Pp1s2_624V2.1	FBpp0075838	CG7339
Pp1s45_230V2.1	FBpp0076672	CG10124
Pp1s22_14V2.1	FBpp0082136	CG6802
Pp1s120_100V2.1	FBpp0083400	CG31421
Pp1s291_27V2.1	FBpp0073262	CG1637
Pp1s105_165V2.1	FBpp0073264	CG1637
Pp1s13_187V2.1	FBpp0075111	CG3948
Pp1s274_79V2.1	FBpp0078028	CG32438
Pp1s281_20V2.1	FBpp0100020	CG6144
Pp1s61_257V2.1	FBpp0083958	CG5524
Pp1s5_159V2.1	FBpp0084012	CG18528
Pp1s98_170V2.1	FBpp0083905	CG5338
Pp1s30_43V2.1	FBpp0085165	CG11522
Pp1s154_16V2.1	FBpp0082705	CG5916
Pp1s2_733V2.1	FBpp0076685	CG8368
Pp1s217_68V2.1	FBpp0072695	CG13929
Pp1s220_86V2.1	FBpp0088646	CG15669
Pp1s28_188V2.1	FBpp0086896	CG3644
Pp1s271_83V2.1	FBpp0087821	CG2038
Pp1s74_21V2.1	FBpp0081117	CG1234
Pp1s6_165V2.1	FBpp0083972	CG33100
Pp1s178_80V2.1	FBpp0073352	CG11715
Pp1s260_16V2.1	FBpp0073235	CG17333
Pp1s402_31V2.1	FBpp0086024	CG4996
Pp1s40_61V2.1	FBpp0083621
Pp1s7_139V2.1	FBpp0077650	CG5041
Pp1s20_126V2.1	FBpp0080829	CG10466
Pp1s130_280V2.1	FBpp0084875	CG31040
Pp1s224_66V2.1	FBpp0076883	CG10673
Pp1s229_21V2.1	FBpp0085157	CG1635
Pp1s2_151V2.1	FBpp0112943	CG10353
Pp1s194_120V2.1	FBpp0075614	CG11271
Pp1s27_207V2.1	FBpp0072598	CG32319
Pp1s92_45V2.1	FBpp0079975	CG6153
Pp1s335_43V2.1	FBpp0071478	CG30291
Pp1s109_131V2.1	FBpp0088444	CG2674
Pp1s16_310V2.1	FBpp0083893	CG31184
Pp1s156_152V2.1	FBpp0087241	CG9023
Pp1s126_190V2.1	FBpp0075147	CG4672
Pp1s126_67V2.1	FBpp0080044	CG6523
Pp1s38_391V2.1	FBpp0074365	CG6335
Pp1s234_40V2.1	FBpp0071914	CG30410
Pp1s311_14V2.1	FBpp0083932	CG6159
Pp1s38_194V2.1	FBpp0073869	CG8128
Pp1s165_44V2.1	FBpp0075794	CG18593
Pp1s258_31V2.2	FBpp0073862	CG7872
Pp1s49_253V2.1	FBpp0073906	CG8288
Pp1s123_145V2.1	FBpp0110237	CG17299
Pp1s240_73V2.1	FBpp0111299	CG34191
Pp1s38_284V2.1	FBpp0078508	CG2503
Pp1s30_125V2.1	FBpp0076371	CG5971
Pp1s239_24V2.1	FBpp0077149	CG3652
Pp1s113_91V2.1	FBpp0084118	CG5805
Pp1s125_53V2.1	FBpp0071261	CG12132
Pp1s332_20V2.1	FBpp0076001	CG6404
Pp1s30_36V2.1	FBpp0081152	CG1939
Pp1s87_129V2.1	FBpp0086984	CG8768
Pp1s254_26V2.1	FBpp0086120	CG6805
Pp1s152_129V2.1	FBpp0073844	CG9091
Pp1s97_265V2.1	FBpp0080446	CG17903
Pp1s100_233V2.1	FBpp0110149	CG33097
Pp1s19_27V2.1	FBpp0070875	CG3926
Pp1s136_105V2.1	FBpp0087648	CG8781
Pp1s328_43V2.1	FBpp0082384	CG3284
Pp1s31_262V2.1	FBpp0086382	CG18247
Pp1s13_224V2.1	FBpp0070899	CG3576
Pp1s174_69V2.1	FBpp0071010	CG18155
Pp1s28_222V2.1	FBpp0085546	CG11132
Pp1s391_5V2.1	FBpp0079578	CG4972
Pp1s219_54V2.1	FBpp0080150	CG16889
Pp1s115_186V2.1	FBpp0085074	CG1438
Pp1s134_166V2.1	FBpp0074506	CG14209
Pp1s1_224V2.1	FBpp0100079	CG7217
Pp1s6_137V2.1	FBpp0087999	CG30493
Pp1s55_68V2.1	FBpp0074178	CG32562
Pp1s332_39V2.1	FBpp0079788	CG4738
Pp1s27_315V2.1	FBpp0082065	CG12276
Pp1s30_167V2.1	FBpp0078086	CG11246
Pp1s336_23V2.1	FBpp0075686	CG10418
Pp1s2_378V2.1	FBpp0079168	CG7424
Pp1s112_178V2.1	FBpp0075091	CG9949
Pp1s9_454V2.1	FBpp0078053	CG6049
Pp1s333_25V2.1	FBpp0086190	CG6341
Pp1s37_118V2.1	FBpp0075684	CG10753
Pp1s34_138V2.1	FBpp0080890	CG10954
Pp1s114_99V2.1	FBpp0086423	CG8253
Pp1s1_791V2.1	FBpp0073002	CG14971
Pp1s277_73V2.1	FBpp0083674	CG5278
Pp1s211_19V2.1	FBpp0087311	CG7220
Pp1s66_78V2.1	FBpp0081652	CG3925
Pp1s9_374V2.1	FBpp0084031	CG6643
Pp1s156_68V2.1	FBpp0084032	CG6643
Pp1s295_2V2.1	FBpp0087521	CG1407
Pp1s372_53V2.1	FBpp0075314	CG7427
Pp1s71_304V2.1	FBpp0084241	CG10425
Pp1s118_141V2.1	FBpp0078555	CG11739
Pp1s109_195V2.1	FBpp0078560
Pp1s269_29V2.1	FBpp0086818	CG6016
Pp1s125_88V2.1	FBpp0077402	CG2862
Pp1s242_70V2.1	FBpp0075088	CG9712
Pp1s115_77V2.1	FBpp0077206	CG2774
Pp1s34_147V2.1	FBpp0075377	CG5114
Pp1s207_17V2.1	FBpp0082457	CG33331
Pp1s32_58V2.1	FBpp0078341	CG12746
Pp1s249_35V2.1	FBpp0076231	CG4484
Pp1s422_18V2.1	FBpp0087863	CG2163
Pp1s33_44V2.1	FBpp0087094	CG8427
Pp1s223_122V2.1	FBpp0078961	CG9596
Pp1s25_86V2.1	FBpp0080827	CG10447
Pp1s107_103V2.1	FBpp0082889	CG5407
Pp1s9_112V2.1	FBpp0077036	CG14621
Pp1s224_50V2.1	FBpp0071620	CG9847
Pp1s382_43V2.1	FBpp0071619
Pp1s38_81V2.1	FBpp0081794	CG31373
Pp1s220_49V2.1	FBpp0074330	CG6179
Pp1s49_98V2.1	FBpp0070175	CG3658
Pp1s199_67V2.1	FBpp0075250	CG5222
Pp1s68_124V2.1	FBpp0083715	CG17141
Pp1s13_201V2.1	FBpp0076791	CG4852
Pp1s133_95V2.1	FBpp0070767	CG4111
Pp1s126_184V2.1	FBpp0073576	CG4349
Pp1s50_179V2.1	FBpp0086474	CG8210
Pp1s314_66V2.1	FBpp0082112	CG18616
Pp1s114_125V2.1	FBpp0078066	CG7758
Pp1s2_50V2.1	FBpp0085924	CG10914
Pp1s114_120V2.1	FBpp0088438	CG18315
Pp1s118_152V2.1	FBpp0079391	CG9515
Pp1s18_319V2.1	FBpp0084071	CG6875
Pp1s425_20V2.1	FBpp0083238	CG4845
Pp1s152_127V2.1	FBpp0082562	CG6136
Pp1s1_528V2.1	FBpp0087236	CG7777
Pp1s33_106V2.1	FBpp0074694	CG8733
Pp1s209_31V2.1	FBpp0081385	CG8043
Pp1s229_53V2.1	FBpp0070478	CG2675
Pp1s211_92V2.1	FBpp0079270	CG13384
Pp1s317_17V2.1	FBpp0081769	CG6584
Pp1s101_72V2.1	FBpp0084306	CG4759
Pp1s149_30V2.1	FBpp0084251	CG5116
Pp1s97_76V2.1	FBpp0079818	CG6181
Pp1s46_174V2.1	FBpp0071416	CG15309
Pp1s356_35V2.1	FBpp0082056	CG5196
Pp1s31_313V2.1	FBpp0071021	CG15035
Pp1s6_347V2.1	FBpp0076240	CG5021
Pp1s147_6V2.1	FBpp0071083	CG10778
Pp1s31_199V2.1	FBpp0080881	CG10726
Pp1s90_178V2.1	FBpp0088069	CG11139
Pp1s174_75V2.1	FBpp0075308	CG7266
Pp1s62_125V2.1	FBpp0085657	CG7753
Pp1s62_222V2.1	FBpp0071170	CG12108
Pp1s78_32V2.1	FBpp0084638	CG4980
Pp1s288_48V2.1	FBpp0077227	CG2818
Pp1s58_103V2.1	FBpp0087608	CG1821
Pp1s79_257V2.1	FBpp0087610	CG1821
Pp1s263_25V2.1	FBpp0078093	CG7405
Pp1s429_4V2.1	FBpp0078583	CG9804
Pp1s150_123V2.1	FBpp0075246	CG5161
Pp1s14_240V2.1	FBpp0075168	CG4561
Pp1s123_59V2.1	FBpp0074990	CG3874
Pp1s145_93V2.1	FBpp0113035	CG5923
Pp1s3_604V2.1	FBpp0073797	CG9514
Pp1s85_159V2.1	FBpp0073799	CG9517
Pp1s78_68V2.1	FBpp0073802	CG9521
Pp1s375_28V2.1	FBpp0099947	CG7524
Pp1s271_53V2.1	FBpp0071223	CG32708
Pp1s231_9V2.1	FBpp0077002	CG1702
Pp1s310_6V2.1	FBpp0081196	CG1307
Pp1s99_102V2.1	FBpp0077448	CG9870
Pp1s224_47V2.1	FBpp0079332	CG9298
Pp1s83_213V2.1	FBpp0085563	CG33785
Pp1s21_333V2.1	FBpp0079574	CG4953
Pp1s246_13V2.1	FBpp0078962	CG9595
Pp1s40_273V2.1	FBpp0083451	CG5862
Pp1s197_12V2.1	FBpp0078433	CG1163
Pp1s8993_1V2.1	FBpp0083986	CG6364
Pp1s63_157V2.1	FBpp0084242	CG10423
Pp1s57_184V2.1	FBpp0081156	CG1101
Pp1s46_236V2.1	FBpp0087118	CG16792
Pp1s44_155V2.1	FBpp0077335	CG17219
Pp1s99_223V2.1	FBpp0088538	CG6686
Pp1s223_118V2.1	FBpp0083252	CG4433
Pp1s154_115V2.1	FBpp0072674	CG2021
Pp1s142_33V2.1	FBpp0087756	CG13745
Pp1s227_53V2.1	FBpp0071023	CG1643
Pp1s253_1V2.1	FBpp0082168	CG7583
Pp1s144_98V2.1	FBpp0082294	CG9307
Pp1s200_47V2.1	FBpp0078655	CG5827
Pp1s76_72V2.1	FBpp0078656	CG5827
Pp1s120_93V2.2	FBpp0110270	CG15078
Pp1s31_213V2.1	FBpp0112552	CG40196
Pp1s17_387V2.1	FBpp0071449	CG9344
Pp1s71_81V2.1	FBpp0085344	CG8325
Pp1s15_220V2.1	FBpp0081028	CG9249
Pp1s126_87V2.1	FBpp0073416	CG15738
Pp1s183_105V2.1	FBpp0086486	CG8195
Pp1s74_218V2.1	FBpp0080746	CG9987
Pp1s124_3V2.1	FBpp0083025	CG12320
Pp1s132_62V2.1	FBpp0082522	CG4307
Pp1s7_38V2.1	FBpp0080564	CG6840
Pp1s33_265V2.1	FBpp0073900	CG8198
Pp1s70_218V2.1	FBpp0077218	CG8853
Pp1s7_248V2.1	FBpp0081865	CG18643
Pp1s17_143V2.1	FBpp0082754	CG14903
Pp1s143_112V2.1	FBpp0079944	CG6618
Pp1s3_329V2.1	FBpp0071587	CG10306
Pp1s197_21V2.1	FBpp0073853	CG6308
Pp1s41_16V2.1	FBpp0077214	CG17593
Pp1s190_64V2.1	FBpp0082570	CG6196
Pp1s495_13V2.1	FBpp0082205	CG8630
Pp1s211_70V2.1	FBpp0099779
Pp1s18_84V2.1	FBpp0082266	CG9412
Pp1s50_142V2.1	FBpp0081498	CG33936
Pp1s96_88V2.1	FBpp0075152	CG4143
Pp1s42_275V2.1	FBpp0087318	CG7222
Pp1s209_103V2.1	FBpp0079182	CG18591
Pp1s257_98V2.1	FBpp0111965	CG2906
Pp1s41_71V2.1	FBpp0076804	CG5495
Pp1s83_179V2.1	FBpp0083121	CG5452
Pp1s126_24V2.1	FBpp0070691	CG6903
Pp1s376_3V2.1	FBpp0078992	CG9207
Pp1s178_141V2.1	FBpp0081504	CG8129
Pp1s162_160V2.1	FBpp0086795	CG6155
Pp1s440_14V2.1	FBpp0082412	CG3351
Pp1s178_130V2.1	FBpp0082996	CG12363
Pp1s102_202V2.1	FBpp0088812	CG3798
Pp1s391_31V2.1	FBpp0076879	CG10670
Pp1s12_339V2.1	FBpp0070795	CG3033
Pp1s258_35V2.1	FBpp0085950	CG5721
Pp1s204_96V2.1	FBpp0083399	CG17269
Pp1s30_210V2.1	FBpp0076907	CG1424
Pp1s3_208V2.1	FBpp0080011	CG12404
Pp1s78_27V2.1	FBpp0099795	CG9960
Pp1s35_330V2.1	FBpp0080488	CG13277
Pp1s231_6V2.1	FBpp0077552	CG31937
Pp1s86_198V2.1	FBpp0076434	CG7188
Pp1s35_251V2.1	FBpp0072249	CG12252
Pp1s29_321V2.1	FBpp0083912	CG5163
Pp1s220_52V2.1	FBpp0079488	CG13126
Pp1s215_105V2.1	FBpp0081484	CG11985
Pp1s56_8V2.1	FBpp0083841	CG10365
Pp1s90_206V2.1	FBpp0087214	CG13223
Pp1s34_157V2.1	FBpp0084840	CG1969
Pp1s48_244V2.1	FBpp0082654	CG3303
Pp1s225_73V2.1	FBpp0079813	CG6249
Pp1s5_78V2.1	FBpp0070316	CG4061
Pp1s28_207V2.1	FBpp0085562	CG33786
Pp1s111_33V2.1	FBpp0083647	CG7054
Pp1s68_4V2.1	FBpp0081207	CG10298
Pp1s226_29V2.1	FBpp0075860	CG6053
Pp1s32_21V2.1	FBpp0076894	CG17051
Pp1s376_43V2.1	FBpp0085529	CG3450
Pp1s28_152V2.1	FBpp0076756	CG6610
Pp1s32_175V2.1	FBpp0086703	CG8394
Pp1s32_190V2.1	FBpp0079635	CG5352
Pp1s26_235V2.1	FBpp0075215	CG32154
Pp1s314_32V2.1	FBpp0084133	CG11785
Pp1s403_14V2.1	FBpp0073806	CG14407
Pp1s19_60V2.1	FBpp0070299	CG14805
Pp1s111_153V2.1	FBpp0084067	CG13628
Pp1s241_84V2.1	FBpp0078844	CG9154
Pp1s155_43V2.1	FBpp0077090	CG12787
Pp1s155_41V2.1	FBpp0077089	CG12787
Pp1s245_57V2.1	FBpp0076784	CG10480
Pp1s22_264V2.1	FBpp0081032	CG1099
Pp1s40_200V2.1	FBpp0080872	CG10756
Pp1s59_94V2.1	FBpp0072168	CG3362
Pp1s223_104V2.1	FBpp0072626	CG7864
Pp1s55_219V2.1	FBpp0087205	CG7736
Pp1s23_218V2.1	FBpp0072908	CG17737
Pp1s355_18V2.1	FBpp0077043	CG14618
Pp1s107_171V2.1	FBpp0100008	CG32576
Pp1s220_68V2.1	FBpp0085327	CG7861
Pp1s189_20V2.1	FBpp0075834	CG18815
Pp1s83_64V2.1	FBpp0075358	CG7857
Pp1s375_25V2.1	FBpp0111355	CG34246
Pp1s372_27V2.1	FBpp0075628	CG11253
Pp1s74_55V2.1	FBpp0084051	CG13625
Pp1s69_141V2.1	FBpp0082731	CG6046
Pp1s194_18V2.1	FBpp0072783	CG1275
Pp1s67_107V2.1	FBpp0074665	CG7823
Pp1s167_142V2.1	FBpp0087013	CG8493
Pp1s305_34V2.1	FBpp0088455	CG31120
Pp1s56_233V2.1	FBpp0081260	CG2846
Pp1s123_115V2.1	FBpp0085620	CG8896
Pp1s81_184V2.1	FBpp0076924	CG33713
Pp1s12_146V2.1	FBpp0071992	CG12273
Pp1s36_269V2.1	FBpp0081430	CG9790
Pp1s426_22V2.1	FBpp0071767	CG4071
Pp1s107_170V2.1	FBpp0077173	CG31961
Pp1s131_174V2.1	FBpp0085545	CG11110
Pp1s212_69V2.1	FBpp0081882	CG6719
Pp1s142_13V2.1	FBpp0085690	CG11242
Pp1s31_30V2.1	FBpp0073618	CG1998
Pp1s249_6V2.1	FBpp0073525	CG4645
Pp1s42_282V2.1	FBpp0076656	CG32392
Pp1s149_267V2.1	FBpp0077726	CG2789
Pp1s36_96V2.1	FBpp0080553	CG6549
Pp1s91_62V2.1	FBpp0081226	CG2330
Pp1s46_76V2.1	FBpp0111654
Pp1s16_87V2.1	FBpp0077369	CG31694
Pp1s144_110V2.1	FBpp0082720	CG6898
Pp1s141_68V2.1	FBpp0082507	CG4203
Pp1s30_56V2.1	FBpp0079897	CG6746
Pp1s456_23V2.1	FBpp0079324	CG13393
Pp1s363_11V2.1	FBpp0082163	CG7488
Pp1s232_65V2.1	FBpp0084782	CG14512
Pp1s58_229V2.1	FBpp0077934	CG11396
Pp1s223_119V2.1	FBpp0087278	CG9067
Pp1s303_55V2.1	FBpp0070433	CG13760
Pp1s64_196V2.1	FBpp0086877	CG4646
Pp1s23_73V2.1	FBpp0085589	CG11788
Pp1s505_15V2.1	FBpp0083939	CG6198
Pp1s70_131V2.1	FBpp0086206	CG8980
Pp1s523_10V2.1	FBpp0088569	CG10327
Pp1s29_103V2.1	FBpp0112606	CG40410
Pp1s18_336V2.1	FBpp0077208	CG8843
Pp1s30_338V2.1	FBpp0076189	CG3529
Pp1s86_208V2.1	FBpp0083161
Pp1s29_87V2.1	FBpp0077022	CG1467
Pp1s6_283V2.1	FBpp0078766	CG11030
Pp1s19_35V2.1	FBpp0070811	CG3149
Pp1s184_73V2.1	FBpp0082433	CG7825
Pp1s22_57V2.1	FBpp0073959	CG9066
Pp1s14_227V2.1	FBpp0073659	CG11092
Pp1s276_66V2.1	FBpp0078897	CG9536
Pp1s211_153V2.1	FBpp0087774	CG14750
Pp1s30_144V2.1	FBpp0111944	CG4537
Pp1s90_56V2.1	FBpp0076226	CG4205
Pp1s83_146V2.1	FBpp0111932	CG12795
Pp1s254_63V2.1	FBpp0112405	CG12061
Pp1s1_533V2.1	FBpp0099840	CG6207
Pp1s140_18V2.1	FBpp0078636	CG3792
Pp1s253_21V2.1	FBpp0077359	CG9643
Pp1s117_50V2.1	FBpp0076676	CG8270
Pp1s180_11V2.1	FBpp0076526	CG7457
Pp1s3023_1V2.1	FBpp0085374	CG17337
Pp1s4_271V2.1	FBpp0071164	CG12081
Pp1s86_173V2.1	FBpp0110275	CG34140
Pp1s58_115V2.1	FBpp0077965	CG12975
Pp1s17_214V2.1	FBpp0081091	CG2520
Pp1s34_209V2.1	FBpp0078681	CG8892
Pp1s400_33V2.1	FBpp0080537	CG5131
Pp1s144_61V2.1	FBpp0085130	CG1750
Pp1s26_46V2.1	FBpp0077675	CG3639
Pp1s58_71V2.1	FBpp0071131	CG10964
Pp1s190_70V2.1	FBpp0073874	CG9245
Pp1s26_201V2.1	FBpp0089038	CG1507
Pp1s88_44V2.1	FBpp0081587	CG9399
Pp1s211_22V2.1	FBpp0088004	CG11217
Pp1s229_33V2.1	FBpp0071145	CG1474
Pp1s177_58V2.1	FBpp0070110	CG13369
Pp1s303_22V2.1	FBpp0081916	CG17358
Pp1s307_68V2.1	FBpp0077415	CG3069
Pp1s29_63V2.1	FBpp0077734	CG13688
Pp1s56_114V2.1	FBpp0113013	CG30051
Pp1s91_248V2.1	FBpp0084936	CG1359
Pp1s13_360V2.1	FBpp0087859	CG11210
Pp1s359_2V2.1	FBpp0070470	CG32795
Pp1s102_130V2.1	FBpp0078416	CG2099
Pp1s65_254V2.1	FBpp0072460	CG3200
Pp1s7_215V2.1	FBpp0070645	CG15912
Pp1s227_89V2.1	FBpp0083076	CG7700
Pp1s149_14V2.1	FBpp0078496	CG1057
Pp1s343_46V2.1	FBpp0081011	CG8674
Pp1s108_5V2.1	FBpp0084712	CG11833
Pp1s183_12V2.1	FBpp0076506	CG7546
Pp1s235_86V2.1	FBpp0070775	CG15771
Pp1s293_10V2.1	FBpp0079093	CG5149
Pp1s198_51V2.1	FBpp0076738	CG32409
Pp1s57_32V2.1	FBpp0084083	CG7012
Pp1s67_8V2.1	FBpp0070007	CG9578
Pp1s68_46V2.1	FBpp0110538
Pp1s2_126V2.1	FBpp0082476	CG7390
Pp1s12_347V2.1	FBpp0087979	CG2140
Pp1s56_213V2.1	FBpp0083164	CG11779
Pp1s456_6V2.1	FBpp0112128	CG4565
Pp1s149_42V2.1	FBpp0070666	CG11444
Pp1s130_189V2.1	FBpp0074847	CG3945
Pp1s198_117V2.1	FBpp0073018	CG10850
Pp1s358_63V2.1	FBpp0076469	CG8194
Pp1s27_259V2.1	FBpp0079480	CG4709
Pp1s161_101V2.1	FBpp0080407	CG5861
Pp1s95_16V2.1	FBpp0070308	CG3587
Pp1s225_32V2.1	FBpp0086669	CG8561
Pp1s141_115V2.1	FBpp0079069	CG5177
Pp1s201_98V2.1	FBpp0079067	CG5171
Pp1s200_24V2.1	FBpp0081527	CG9354
Pp1s3_186V2.1	FBpp0078866	CG9553
Pp1s376_2V2.1	FBpp0075647	CG32112
Pp1s27_71V2.1	FBpp0081820	CG4800
Pp1s235_35V2.1	FBpp0079757	CG6093
Pp1s104_69V2.1	FBpp0072839	CG1240
Pp1s210_91V2.1	FBpp0074510	CG14211
Pp1s193_26V2.1	FBpp0074763	CG9670
Pp1s61_38V2.1	FBpp0088552	CG8428
Pp1s34_102V2.1	FBpp0071295	CG2998
Pp1s162_135V2.1	FBpp0085449	CG9410
Pp1s103_63V2.1	FBpp0076798	CG17334
Pp1s54_276V2.1	FBpp0076960	CG1532
Pp1s132_166V2.1	FBpp0085308	CG3278
Pp1s108_36V2.1	FBpp0073876	CG9240
Pp1s80_27V2.1	FBpp0073490	CG1463
Pp1s30_218V2.1	FBpp0100064	CG33747
Pp1s288_35V2.1	FBpp0080256	CG4185
Pp1s66_283V2.1	FBpp0075448	CG5258
Pp1s206_31V2.1	FBpp0078319	CG2051
Pp1s21_246V2.1	FBpp0085703	CG11001
Pp1s99_86V2.1	FBpp0113022	CG33276
Pp1s6_182V2.1	FBpp0076868	CG4611
Pp1s73_219V2.1	FBpp0083973	CG31136
Pp1s84_295V2.1	FBpp0079437	CG31884
Pp1s59_4V2.1	FBpp0081845	CG6684
Pp1s59_6V2.1	FBpp0081846	CG6684
Pp1s109_198V2.1	FBpp0087119	CG8860
Pp1s334_39V2.1	FBpp0076359	CG6253
Pp1s199_3V2.1	FBpp0071209	CG1871
Pp1s31_308V2.1	FBpp0078589	CG9853
Pp1s163_86V2.2	FBpp0079197	CG8673
Pp1s68_21V2.1	FBpp0086705	CG8309
Pp1s46_239V2.1	FBpp0071553	CG4279
Pp1s115_125V2.1	FBpp0081906	CG14721
Pp1s48_43V2.1	FBpp0112280	CG30295
[truncated: 362 more rows]

## Sheet: E.coli
MossID	EcoliID
Pp1s253_16V2.1	ACO1_ECOLI
Pp1s119_48V2.1	YJJK_ECOLI
Pp1s10_184V2.1	FTSH_ECOLI
Pp1s131_6V2.1	6PGD_ECOLI
Pp1s142_103V2.1	ADH3_ECOLI
Pp1s47_211V2.1	LEU1_ECOLI
Pp1s47_96V2.1	YHES_ECOLI
Pp1s52_45V2.1	FABF_ECOLI
Pp1s5205_2V2.1	MMUP_ECOLI
Pp1s163_65V2.1	YAHK_ECOLI
Pp1s317_18V2.1	ACKA_ECOLI
Pp1s1_62V2.1	MSBA_ECOLI
Pp1s65_244V2.1	YBDR_ECOLI
Pp1s85_146V2.1	TAS_ECOLI
Pp1s495_14V2.1	YBIT_ECOLI
Pp1s68_123V2.1	SUFC_ECOLI
Pp1s2835_1V2.1	HLYB_ECOLI
Pp1s47_47V2.1	QOR_ECOLI
Pp1s218_71V2.1	YBHF_ECOLI
Pp1s33_171V2.1	AMPA_ECOLI
Pp1s36_330V2.1	YDDA_ECOLI
Pp1s36_260V2.1	YDJJ_ECOLI
Pp1s190_8V2.1	DKGA_ECOLI
Pp1s9515_1V2.1	POTA_ECOLI
Pp1s250_25V2.1	UBIB_ECOLI
Pp1s40_298V2.1	FABD_ECOLI
Pp1s38_309V2.1	YEJF_ECOLI
Pp1s24_240V2.1	YAJO_ECOLI
Pp1s224_45V2.1	1A1D_ECOLI
Pp1s227_63V2.1	LEU2_ECOLI
Pp1s242_94V2.1	CAIA_ECOLI
Pp1s25_156V2.1	YDIO_ECOLI
Pp1s44_258V2.1	YRBF_ECOLI
Pp1s158_110V2.1	YDJG_ECOLI
Pp1s10959_1V2.1	GLNQ_ECOLI
Pp1s110_77V2.1	PSTB_ECOLI
Pp1s15_419V2.1	CCMA_ECOLI
Pp1s230_19V2.1	YEEF_ECOLI
Pp1s8_204V2.2	TYRP_ECOLI
Pp1s19_6V2.1	ALKH_ECOLI
Pp1s240_52V2.2	YJDE_ECOLI
Pp1s9_270V2.1	ACP_ECOLI
Pp1s90_56V2.1	FER_ECOLI
Pp1s17_64V2.1	ACYP_ECOLI

## Sheet: Human
MossID	Ensembl ID	Gene Symbol	Entrez Gene ID
Pp1s338_11V2.1	ENSP00000328729	40071	EG9403
Pp1s67_167V2.1	ENSP00000264335	1433E	EG7531
Pp1s235_83V2.1	ENSP00000368109	1A1L2	EG390110
Pp1s197_109V2.1	ENSP00000324804	2AAA	EG5518
Pp1s167_50V2.1	ENSP00000377933	2ABB	EG5521
Pp1s25_355V2.1	ENSP00000265395	3HIDH	EG11112
Pp1s59_94V2.1	ENSP00000377488	5NT3L	EG115024
Pp1s55_40V2.1	ENSP00000383960	5NTC	EG22978
Pp1s131_6V2.1	ENSP00000270776	6PGD	EG5226
Pp1s1_157V2.1	ENSP00000252603	6PGL	EG25796
Pp1s389_16V2.1	ENSP00000365426	A2LD1	EG87769
Pp1s213_137V2.1	ENSP00000370678	A4GAT	EG53947
Pp1s37_36V2.1	ENSP00000232892	AAAD	EG13
Pp1s80_25V2.1	ENSP00000209873	AAAS	EG8086
Pp1s34_147V2.1	ENSP00000248450	AAMP	EG14
Pp1s28_11V2.1	ENSP00000380317	AAPK1	EG5562
Pp1s214_88V2.1	ENSP00000377040	AASS	EG10157
Pp1s186_45V2.1	ENSP00000225402	AATF	EG26574
Pp1s223_30V2.1	ENSP00000245206	AATM	EG2806
Pp1s218_71V2.1	ENSP00000363868	ABCA1	EG19
Pp1s300_26V2.1	ENSP00000376234	ABCB9	EG23457
Pp1s1_62V2.1	ENSP00000355637	ABCBA	EG23456
Pp1s54_101V2.1	ENSP00000359233	ABCD3	EG5825
Pp1s84_211V2.1	ENSP00000349396	ABCD4	EG5826
Pp1s263_88V2.1	ENSP00000287844	ABCF2	EG10061
Pp1s65_97V2.1	ENSP00000354995	ABCG1	EG9619
Pp1s63_26V2.1	ENSP00000237612	ABCG2	EG9429
Pp1s255_15V2.1	ENSP00000272286	ABCG8	EG64241
Pp1s309_57V2.1	ENSP00000289119	ABHD3	EG171586
Pp1s90_43V2.1	ENSP00000216327	ABHD4	EG63874
Pp1s192_82V2.1	ENSP00000295962	ABHD6	EG57406
Pp1s90_14V2.1	ENSP00000222800	ABHDB	EG83451
Pp1s104_129V2.1	ENSP00000365063	ABHDD	EG84945
Pp1s152_71V2.1	ENSP00000354193	ABP1	EG26
Pp1s93_71V2.1	ENSP00000232744	ABTB1	EG80325
Pp1s13_168V2.1	ENSP00000377929	ACACA	EG31
Pp1s25_156V2.1	ENSP00000281182	ACAD8	EG27034
Pp1s36_9V2.1	ENSP00000346733	ACAP3	EG116983
Pp1s326_17V2.1	ENSP00000356567	ACBD6	EG84320
Pp1s36_295V2.1	ENSP00000348116	ACBP	EG1622
Pp1s275_64V2.1	ENSP00000325137	ACD10	EG80724
Pp1s55_114V2.1	ENSP00000278544	ACER3	EG55331
Pp1s253_16V2.1	ENSP00000309477	ACOC	EG48
Pp1s79_267V2.1	ENSP00000217455	ACOT8	EG10005
Pp1s14_400V2.1	ENSP00000374461	ACOXL	EG55289
Pp1s619_3V2.1	ENSP00000296456	ACPH	EG327
Pp1s9_270V2.1	ENSP00000007516	ACPM	EG4706
Pp1s398_15V2.1	ENSP00000353804	ACSA	EG55902
Pp1s20_336V2.1	ENSP00000300441	ACSF2	EG80221
Pp1s174_69V2.1	ENSP00000384627	ACSF3	EG197322
Pp1s58_142V2.1	ENSP00000205214	ACSF4	EG132949
Pp1s408_23V2.1	ENSP00000281455	ACSL1	EG2180
Pp1s475_14V2.1	ENSP00000339787	ACSL4	EG2182
Pp1s96_217V2.1	ENSP00000382349	ACSM4	EG341392
Pp1s372_39V2.1	ENSP00000290378	ACTC	EG70
Pp1s42_262V2.1	ENSP00000384296	ACY1	EG95
Pp1s219_54V2.1	ENSP00000310015	ADAT1	EG23536
Pp1s150_107V2.1	ENSP00000237283	ADAT2	EG134637
Pp1s12_429V2.1	ENSP00000238561	ADCK1	EG57143
Pp1s54_13V2.1	ENSP00000072869	ADCK2	EG90956
Pp1s14_100V2.1	ENSP00000315118	ADCK4	EG79934
Pp1s65_224V2.1	ENSP00000296412	ADHX	EG128
Pp1s5_359V2.1	ENSP00000286621	ADK	EG132
Pp1s10_108V2.1	ENSP00000369099	ADPRM	EG56985
Pp1s248_82V2.1	ENSP00000349616	ADR2	EG79602
Pp1s286_30V2.1	ENSP00000253003	ADRM1	EG11047
Pp1s302_36V2.1	ENSP00000293195	ADRO	EG2232
Pp1s242_59V2.1	ENSP00000281154	ADT4	EG83447
Pp1s90_56V2.1	ENSP00000377311	ADXL	EG112812
Pp1s270_35V2.1	ENSP00000362888	AEDO	EG84890
Pp1s199_134V2.1	ENSP00000331944	AEN	EG64782
Pp1s456_5V2.1	ENSP00000269143	AFG32	EG10939
Pp1s284_47V2.1	ENSP00000266483	AG10A	EG84920
Pp1s211_18V2.1	ENSP00000283977	AGM1	EG5238
Pp1s7_177V2.2	ENSP00000220592	AGO2	EG27161
Pp1s173_125V2.1	ENSP00000362287	AGO3	EG192669
Pp1s32_191V2.1	ENSP00000231420	AGT2	EG64902
Pp1s78_203V2.1	ENSP00000216479	AHSA1	EG10598
Pp1s282_26V2.1	ENSP00000362345	AIFM2	EG84883
Pp1s129_150V2.1	ENSP00000350699	AIMP1	EG9255
Pp1s141_127V2.1	ENSP00000312606	AK1A1	EG10327
Pp1s71_124V2.1	ENSP00000225740	AL3A1	EG218
Pp1s272_3V2.1	ENSP00000378942	AL3A2	EG224
Pp1s237_25V2.1	ENSP00000297542	AL7A1	#N/A
Pp1s120_128V2.1	ENSP00000345282	ALAT2	EG84706
Pp1s496_1V2.1	ENSP00000261733	ALDH2	EG217
Pp1s89_156V2.1	ENSP00000378669	ALDOA	EG226
Pp1s33_66V2.1	ENSP00000285930	ALDR	EG231
Pp1s12_189V2.1	ENSP00000262374	ALG1	EG56052
Pp1s269_90V2.1	ENSP00000311392	ALG11	EG440138
Pp1s33_70V2.1	ENSP00000333813	ALG12	EG79087
Pp1s232_65V2.1	ENSP00000361047	ALG13	EG79868
Pp1s197_21V2.1	ENSP00000359224	ALG14	EG199857
Pp1s58_146V2.1	ENSP00000380793	ALG3	EG10195
Pp1s14_194V2.1	ENSP00000239891	ALG5	EG29880
Pp1s290_37V2.1	ENSP00000385982	ALG6	EG29929
Pp1s34_133V2.1	ENSP00000299626	ALG8	EG79053
Pp1s183_115V2.1	ENSP00000302232	ALKB3	EG221120
Pp1s114_86V2.1	ENSP00000292566	ALKB4	EG54784
Pp1s172_74V2.1	ENSP00000248114	ALR	EG2671
Pp1s354_9V2.1	ENSP00000215539	ALS	EG3483
Pp1s5_412V2.1	ENSP00000290649	AMFR2	EG267
Pp1s77_84V2.1	ENSP00000256578	AMPD2	EG271
Pp1s381_14V2.1	ENSP00000226299	AMPL	EG51056
Pp1s477_11V2.1	ENSP00000296411	AMPM1	EG23173
Pp1s17_278V2.1	ENSP00000325312	AMPM2	EG10988
Pp1s277_64V2.1	ENSP00000378328	AN13B	EG124930
Pp1s36_273V2.1	ENSP00000359982	AN13C	EG81573
Pp1s119_96V2.1	ENSP00000329250	AN32C	EG23520
Pp1s329_23V2.1	ENSP00000225927	ANAG	EG4669
Pp1s31_229V2.1	ENSP00000314004	ANC2	EG29882
Pp1s245_49V2.1	ENSP00000251089	ANGE1	EG23357
Pp1s96_229V2.1	ENSP00000321617	ANKZ1	EG55139
Pp1s163_69V2.1	ENSP00000319169	ANM5	EG10419
Pp1s160_87V2.1	ENSP00000359095	ANM6	EG55170
Pp1s429_31V2.1	ENSP00000343103	ANM7	EG54496
Pp1s2_151V2.1	ENSP00000159087	ANO8	EG57719
Pp1s61_245V2.1	ENSP00000356671	ANT3	EG462
Pp1s211_68V2.1	ENSP00000299980	AP1G1	EG164
Pp1s328_57V2.1	ENSP00000291439	AP1M1	EG8907
Pp1s115_126V2.1	ENSP00000328789	AP1S2	EG8905
Pp1s54_148V2.1	ENSP00000292807	AP2M1	EG1173
Pp1s220_64V2.1	ENSP00000263270	AP2S1	EG1175
Pp1s62_212V2.1	ENSP00000261722	AP3B2	EG8120
Pp1s130_71V2.1	ENSP00000347408	AP3M1	EG26985
Pp1s70_143V2.1	ENSP00000261842	AP4E1	EG23431
Pp1s90_161V2.1	ENSP00000352603	AP4M1	EG9179
Pp1s460_14V2.1	ENSP00000322508	AP4S1	EG11154
Pp1s123_72V2.1	ENSP00000339109	APC1	EG64682
Pp1s42_272V2.1	ENSP00000310071	APC10	EG10393
Pp1s46_76V2.1	ENSP00000376182	APC11	EG51529
Pp1s172_21V2.1	ENSP00000318775	APC4	EG29945
Pp1s198_117V2.1	ENSP00000261819	APC5	EG51433
Pp1s10_305V2.1	ENSP00000346363	APC7	#N/A
Pp1s126_77V2.1	ENSP00000216714	APEX1	EG328
Pp1s313_12V2.1	ENSP00000364126	APEX2	EG27301
Pp1s126_123V2.1	ENSP00000261879	APH1B	EG83464
Pp1s55_88V2.1	ENSP00000217456	APMAP	EG57136
Pp1s464_11V2.1	ENSP00000345179	APOD	EG347
Pp1s114_120V2.1	ENSP00000367615	APT	EG353
Pp1s267_60V2.1	ENSP00000311165	AQP1	EG358
Pp1s212_94V2.1	ENSP00000372654	AQP4	EG361
Pp1s283_15V2.1	ENSP00000297988	AQP7	EG364
Pp1s475_15V2.1	ENSP00000156471	AQR	EG9716
Pp1s20_359V2.1	ENSP00000262942	ARC1A	EG10552
Pp1s67_211V2.1	ENSP00000272102	ARF1	EG375
Pp1s70_129V2.1	ENSP00000355714	ARF1	EG375
Pp1s70_126V2.1	ENSP00000375741	ARF1	EG375
Pp1s51_62V2.1	ENSP00000359306	ARFG1	EG55738
Pp1s795_4V2.1	ENSP00000327309	ARFG2	EG84364
Pp1s33_269V2.1	ENSP00000326884	ARFRP	EG10139
Pp1s4979_2V2.1	ENSP00000357066	ARGI1	EG383
Pp1s178_69V2.1	ENSP00000369217	ARI1	EG25820
Pp1s114_2V2.1	ENSP00000348769	ARI2	EG10425
Pp1s271_52V2.1	ENSP00000261636	ARL1	EG400
Pp1s62_129V2.1	ENSP00000246747	ARL2	EG402
Pp1s315_21V2.1	ENSP00000260746	ARL3	EG403
Pp1s1_685V2.1	ENSP00000295087	ARL5A	EG26225
Pp1s103_13V2.1	ENSP00000256496	ARL8B	EG55207
Pp1s78_164V2.1	ENSP00000245543	ARMC7	EG79637
Pp1s17_340V2.1	ENSP00000260641	ARP2	EG10097
Pp1s85_160V2.1	ENSP00000263238	ARP3	EG10096
Pp1s307_69V2.1	ENSP00000243903	ARP5	EG79913
Pp1s62_81V2.1	ENSP00000188312	ARP6	EG64431
Pp1s25_145V2.1	ENSP00000336842	ARP8	EG93973
Pp1s34_138V2.1	ENSP00000327137	ARPC2	EG10109
Pp1s34_359V2.1	ENSP00000349887	ARSA1	EG439
Pp1s58_222V2.1	ENSP00000312458	ARV1	EG64801
Pp1s227_56V2.1	ENSP00000378897	ASAH2	EG56624
Pp1s438_23V2.1	ENSP00000263382	ASF1B	EG55723
Pp1s209_123V2.1	ENSP00000301776	ASGL1	EG80150
Pp1s133_90V2.1	ENSP00000260952	ASND1	EG54529
Pp1s44_238V2.1	ENSP00000377846	ASNS	EG440
Pp1s54_250V2.1	ENSP00000264595	ASPG	EG175
Pp1s355_13V2.1	ENSP00000361471	ASSY	EG445
Pp1s39_57V2.1	ENSP00000349325	AT10A	EG57194
Pp1s38_357V2.1	ENSP00000273859	AT10D	EG57205
Pp1s7_302V2.1	ENSP00000349877	AT131	EG57130
Pp1s75_226V2.1	ENSP00000327214	AT132	EG23400
Pp1s239_18V2.1	ENSP00000349595	AT2A1	EG487
Pp1s8_295V2.1	ENSP00000263519	AT2B3	EG492
Pp1s37_340V2.1	ENSP00000343886	AT2B3	EG492
Pp1s83_143V2.1	ENSP00000339016	ATAD1	EG84896
Pp1s102_135V2.1	ENSP00000274459	ATG12	EG9140
Pp1s62_110V2.1	ENSP00000283290	ATG3	EG64422
Pp1s130_248V2.1	ENSP00000361306	ATG4A	EG115201
Pp1s227_53V2.1	ENSP00000343313	ATG5	EG9474
Pp1s73_151V2.1	ENSP00000346437	ATG7	EG10533
Pp1s58_253V2.1	ENSP00000379983	ATG9A	EG79065
Pp1s135_71V2.1	ENSP00000278616	ATM	EG472
Pp1s400_33V2.1	ENSP00000300145	ATP23	EG91419
Pp1s154_60V2.1	ENSP00000262030	ATPB	EG506
Pp1s6_377V2.1	ENSP00000378995	ATPD	EG513
Pp1s34_54V2.1	ENSP00000361005	ATPF1	EG64756
Pp1s382_17V2.1	ENSP00000349142	ATPG	EG509
Pp1s132_62V2.1	ENSP00000290299	ATPO	EG539
Pp1s34_358V2.1	ENSP00000362441	ATRX	EG546
Pp1s121_152V2.1	ENSP00000348234	ATTY	EG6898
Pp1s191_80V2.1	ENSP00000252934	ATX10	EG25814
Pp1s299_6V2.1	ENSP00000257861	AVIL	EG10677
Pp1s52_108V2.1	ENSP00000307875	B3GA1	EG27087
Pp1s313_19V2.1	ENSP00000355559	B3GL2	EG148789
Pp1s163_86V2.2	ENSP00000369992	B3GT5	EG10317
Pp1s68_55V2.1	ENSP00000261192	BCAT1	EG586
Pp1s168_79V2.1	ENSP00000278100	BCCIP	EG56647
Pp1s257_67V2.1	ENSP00000355231	BECN1	EG8678
Pp1s52_241V2.1	ENSP00000306920	BGAL	EG2720
Pp1s2985_1V2.1	ENSP00000302728	BGLR	EG2990
Pp1s8_45V2.1	ENSP00000274353	BHMT1	EG635
Pp1s11_57V2.1	ENSP00000262215	BIG1	EG10565
Pp1s9_361V2.1	ENSP00000257899	BL1S1	EG2647
Pp1s53_236V2.1	ENSP00000263368	BLVRB	EG645
Pp1s158_105V2.1	ENSP00000363642	BMS1	EG9790
Pp1s13_368V2.1	ENSP00000358148	BOLA1	EG51027
Pp1s3_322V2.1	ENSP00000304151	BOP1	EG23246
Pp1s184_34V2.1	ENSP00000262865	BPI	EG671
Pp1s88_44V2.1	ENSP00000271373	BR44	EG25874
Pp1s40_290V2.2	ENSP00000330813	BRAP	EG8315
Pp1s242_93V2.1	ENSP00000325677	BRE1B	EG9810
Pp1s83_152V2.1	ENSP00000343742	BROX	EG148362
Pp1s19_20V2.1	ENSP00000330753	BRWD1	EG54014
Pp1s31_67V2.1	ENSP00000263461	BRWD2	EG55717
Pp1s74_194V2.1	ENSP00000265990	BTAF1	EG9044
Pp1s22_304V2.1	ENSP00000386023	BUD31	EG8896
Pp1s96_77V2.1	ENSP00000324343	BUP1	EG51733
Pp1s106_133V2.1	ENSP00000338862	BXDC2	EG55299
Pp1s126_108V2.1	ENSP00000230340	BYST	EG705
Pp1s33_331V2.1	ENSP00000258761	BZW2	EG28969
Pp1s15_91V2.1	ENSP00000326411	C19L1	EG55280
Pp1s30_135V2.1	ENSP00000386779	C1D	EG10438
Pp1s224_1V2.1	ENSP00000216605	C1TC	EG4522
Pp1s42_201V2.1	ENSP00000355587	CA057	EG84284
Pp1s209_31V2.1	ENSP00000355672	CA069	EG200205
Pp1s5_205V2.1	ENSP00000367682	CA093	EG127281
Pp1s64_196V2.1	ENSP00000294360	CA123	EG54987
Pp1s92_45V2.1	ENSP00000246151	CA128	EG57095
Pp1s44_155V2.1	ENSP00000307077	CA156	EG92342
Pp1s303_52V2.1	ENSP00000386238	CAB39	EG51719
Pp1s256_68V2.1	ENSP00000355192	CAC1S	EG779
Pp1s230_18V2.1	ENSP00000315700	CAF1B	EG8208
Pp1s79_162V2.1	ENSP00000375785	CALM	EG808
Pp1s65_105V2.1	ENSP00000320866	CALR	EG811
Pp1s319_18V2.1	ENSP00000249364	CALU	EG813
Pp1s158_17V2.1	ENSP00000247461	CALX	EG821
Pp1s35_200V2.1	ENSP00000299218	CAND1	EG55832
Pp1s41_11V2.1	ENSP00000277632	CARP	EG80013
Pp1s13_104V2.1	ENSP00000313141	CASC1	EG55259
Pp1s5_227V2.1	ENSP00000297273	CASD1	EG64921
Pp1s168_102V2.1	ENSP00000292538	CASP	EG1523
Pp1s3_445V2.1	ENSP00000241052	CATA	EG847
Pp1s7_385V2.1	ENSP00000345672	CATB	EG1508
Pp1s52_60V2.1	ENSP00000310832	CATF	EG8722
Pp1s32_18V2.1	ENSP00000354947	CAZA2	EG830
Pp1s82_26V2.1	ENSP00000289382	CB029	EG55571
Pp1s62_17V2.1	ENSP00000288710	CB039	EG92749
Pp1s17_143V2.1	ENSP00000330389	CB079	EG391356
Pp1s12_178V2.1	ENSP00000331479	CB5D1	EG124637
Pp1s58_57V2.1	ENSP00000354415	CBAA1	#N/A
Pp1s462_18V2.1	ENSP00000262367	CBP	EG1387
Pp1s44_144V2.1	ENSP00000297770	CBPA6	EG57094
Pp1s15_117V2.1	ENSP00000359446	CBPN	EG1369
Pp1s68_6V2.1	ENSP00000290349	CBR1	EG873
Pp1s109_234V2.1	ENSP00000303525	CBR4	EG84869
Pp1s359_38V2.1	ENSP00000381231	CBS	EG875
Pp1s14_347V2.1	ENSP00000259199	CBWD2	EG150472
Pp1s246_9V2.1	ENSP00000323076	CC060	EG25915
Pp1s371_8V2.1	ENSP00000296149	CC075	EG54859
Pp1s144_23V2.1	ENSP00000340776	CC108	EG255101
Pp1s457_20V2.1	ENSP00000262801	CC124	EG115098
Pp1s425_19V2.1	ENSP00000221554	CC130	EG81576
Pp1s402_31V2.1	ENSP00000307666	CC132	EG55610
Pp1s88_57V2.1	ENSP00000377869	CC135	EG84229
Pp1s164_59V2.1	ENSP00000336739	CC14A	EG8556
Pp1s49_98V2.1	ENSP00000385240	CC45L	EG8318
Pp1s34_223V2.1	ENSP00000260054	CC90B	EG60492
Pp1s290_19V2.1	ENSP00000292314	CCD12	#N/A
Pp1s130_247V2.1	ENSP00000365401	CCD22	EG28952
Pp1s199_23V2.1	ENSP00000348933	CCD25	EG55246
Pp1s192_46V2.1	ENSP00000293845	CCD42	EG146849
Pp1s41_16V2.1	ENSP00000225726	CCD47	EG57003
Pp1s157_57V2.1	ENSP00000312706	CCD65	EG85478
Pp1s14_399V2.1	ENSP00000334767	CCD84	EG338657
Pp1s294_73V2.1	ENSP00000262962	CCD94	EG55702
Pp1s83_237V2.1	ENSP00000300213	CCDB1	EG23582
Pp1s84_27V2.1	ENSP00000255465	CCNA1	EG8900
Pp1s89_124V2.1	ENSP00000288207	CCNB2	EG9133
Pp1s263_25V2.1	ENSP00000256897	CCNH	EG902
Pp1s2_50V2.1	ENSP00000264230	CD014	EG84273
Pp1s376_2V2.1	ENSP00000381937	CD029	EG80167
Pp1s241_45V2.1	ENSP00000281141	CD123	EG8872
Pp1s71_83V2.1	ENSP00000357907	CD2L6	EG23097
Pp1s402_23V2.1	ENSP00000348554	CDC16	EG8881
Pp1s73_213V2.1	ENSP00000361540	CDC20	EG991
Pp1s80_58V2.1	ENSP00000378350	CDC23	EG8697
Pp1s136_30V2.1	ENSP00000066544	CDC27	EG996
Pp1s641_1V2.1	ENSP00000360532	CDC5L	EG988
Pp1s30_125V2.1	ENSP00000209728	CDC6	EG990
Pp1s14_229V2.1	ENSP00000356405	CDC73	EG79577
Pp1s190_70V2.1	ENSP00000219789	CDIPT	EG10423
Pp1s281_24V2.1	ENSP00000293215	CDK3	EG1018
Pp1s43_120V2.1	ENSP00000256443	CDK7	EG1022
Pp1s121_153V2.1	ENSP00000362362	CDK9	EG1025
Pp1s317_13V2.1	ENSP00000380397	CDKAL	EG54901
Pp1s106_168V2.1	ENSP00000295887	CDS1	EG1040
Pp1s8_152V2.1	ENSP00000234170	CEBPZ	EG10153
Pp1s402_30V2.1	ENSP00000337358	CECR5	EG27440
Pp1s175_12V2.1	ENSP00000290583	CELF3	EG11189
Pp1s68_232V2.1	ENSP00000317400	CEPT1	EG10390
Pp1s7_214V2.1	ENSP00000216264	CERK1	EG64781
Pp1s160_88V2.1	ENSP00000319052	CETN1	EG1068
Pp1s68_181V2.1	ENSP00000356632	CF115	EG58527
Pp1s206_26V2.1	ENSP00000244496	CF153	EG88745
Pp1s31_338V2.1	ENSP00000358575	CF165	EG154313
Pp1s31_308V2.1	ENSP00000265857	CG020	EG51608
Pp1s38_278V2.1	ENSP00000343364	CG025	EG79020
Pp1s14_108V2.1	ENSP00000265299	CG067	EG84182
Pp1s72_108V2.1	ENSP00000359976	CGL	EG1491
Pp1s126_87V2.1	ENSP00000379430	CH038	EG137682
Pp1s287_17V2.1	ENSP00000233893	CH10	EG3336
Pp1s44_332V2.1	ENSP00000373620	CH60	EG3329
Pp1s47_150V2.1	ENSP00000295304	CHAC2	EG494143
Pp1s68_46V2.1	ENSP00000216241	CHADL	EG150356
Pp1s293_32V2.1	ENSP00000358262	CHD1L	EG9557
Pp1s33_320V2.1	ENSP00000349508	CHD4	EG1108
Pp1s78_68V2.1	ENSP00000319851	CHDH	EG55349
Pp1s162_64V2.1	ENSP00000324821	CHID1	EG66005
Pp1s194_42V2.1	ENSP00000384400	CHKB	EG1120
Pp1s52_137V2.1	ENSP00000310440	CHM2A	EG27243
Pp1s1_409V2.1	ENSP00000263780	CHM2B	EG25978
Pp1s118_148V2.1	ENSP00000217402	CHM4B	EG128866
Pp1s89_18V2.1	ENSP00000263856	CHMP3	EG51652
Pp1s54_147V2.1	ENSP00000223500	CHMP5	EG51510
Pp1s426_22V2.1	ENSP00000317468	CHMP6	EG79643
Pp1s55_35V2.1	ENSP00000380794	CHMP7	EG91782
Pp1s370_61V2.1	ENSP00000220913	CHRC1	EG54108
Pp1s505_15V2.1	ENSP00000319255	CHRD1	EG26973
Pp1s187_49V2.1	ENSP00000363753	CI006	EG54942
Pp1s429_6V2.1	ENSP00000364382	CI021	EG195827
Pp1s249_27V2.1	ENSP00000366030	CI041	EG138199
Pp1s17_379V2.1	ENSP00000365522	CI064	EG84267
Pp1s14_46V2.1	ENSP00000361524	CI078	EG51759
Pp1s2_306V2.1	ENSP00000354812	CI114	EG51490
Pp1s47_209V2.1	ENSP00000260361	CIA30	EG51103
Pp1s114_59V2.1	ENSP00000381235	CIP1	EG57820
Pp1s268_67V2.1	ENSP00000363041	CISD1	EG55847
Pp1s379_10V2.1	ENSP00000273986	CISD2	EG493856
Pp1s163_96V2.1	ENSP00000342056	CISY	EG1431
Pp1s242_71V2.1	ENSP00000278483	CK073	EG51501
Pp1s335_43V2.1	ENSP00000344683	CK5P3	EG80279
Pp1s66_166V2.1	ENSP00000346566	CKAP5	EG9793
Pp1s7_378V2.1	ENSP00000311083	CKS1	EG1163
Pp1s150_108V2.1	ENSP00000248306	CL026	EG84190
Pp1s425_20V2.1	ENSP00000261745	CL030	EG80018
Pp1s232_84V2.1	ENSP00000338990	CL044	EG60673
Pp1s212_84V2.1	ENSP00000263710	CLAP1	EG23332
Pp1s22_291V2.1	ENSP00000234488	CLCN6	EG1185
Pp1s147_10V2.1	ENSP00000269122	CLH1	EG1213
Pp1s12_399V2.1	ENSP00000379229	CLIC1	EG1192
Pp1s100_114V2.1	ENSP00000316948	CLK4	EG57396
Pp1s27_358V2.1	ENSP00000304704	CLP1	EG10978
Pp1s102_13V2.1	ENSP00000245816	CLPP	EG8192
Pp1s171_79V2.1	ENSP00000300107	CLPX	EG10845
Pp1s91_232V2.1	ENSP00000367049	CM037	EG440145
Pp1s241_100V2.1	ENSP00000296658	CMBL	EG134147
Pp1s201_13V2.1	ENSP00000361616	CMTD1	EG118881
Pp1s38_131V2.1	ENSP00000377577	CN045	EG80127
Pp1s90_146V2.1	ENSP00000346335	CN102	EG55051
Pp1s51_268V2.1	ENSP00000379201	CN138	EG79609
Pp1s28_395V2.1	ENSP00000376968	CNBP	EG7555
Pp1s198_18V2.1	ENSP00000325017	CND1	EG9918
Pp1s31_199V2.1	ENSP00000240423	CND2	EG23397
Pp1s3023_1V2.1	ENSP00000325548	CNDP2	EG55748
Pp1s37_148V2.1	ENSP00000384264	CNGA1	EG1259
Pp1s99_35V2.1	ENSP00000328478	CNGA2	EG1260
Pp1s41_25V2.1	ENSP00000320949	CNOT1	EG23019
Pp1s319_19V2.1	ENSP00000229195	CNOT2	EG4848
Pp1s134_164V2.1	ENSP00000221232	CNOT3	EG4849
Pp1s334_50V2.1	ENSP00000261951	CNOT6	EG57472
Pp1s85_103V2.1	ENSP00000355279	CNOT7	EG29883
Pp1s168_28V2.1	ENSP00000256545	CO024	EG56851
Pp1s107_162V2.1	ENSP00000307071	CO040	EG123207
Pp1s9_172V2.1	ENSP00000368405	CO058	EG390637
Pp1s289_39V2.1	ENSP00000343190	COAC	EG60490
Pp1s85_98V2.1	ENSP00000299886	COG1	EG9382
Pp1s58_1V2.1	ENSP00000258654	COG3	EG83548
Pp1s65_246V2.1	ENSP00000315775	COG4	EG25839
Pp1s135_116V2.1	ENSP00000255468	COG6	EG57511
Pp1s130_280V2.1	ENSP00000305442	COG7	EG91949
Pp1s120_25V2.1	ENSP00000305459	COG8	EG84342
Pp1s162_74V2.1	ENSP00000267935	COMD4	EG54939
Pp1s89_77V2.1	ENSP00000385150	COMT	EG1312
Pp1s86_180V2.1	ENSP00000241704	COPA	EG1314
Pp1s168_29V2.1	ENSP00000249923	COPB	EG1315
Pp1s61_1V2.1	ENSP00000329419	COPB2	EG9276
Pp1s18_1V2.1	ENSP00000264028	COPD	EG372
Pp1s54_141V2.1	ENSP00000262812	COPE	EG11316
Pp1s41_153V2.1	ENSP00000325002	COPG	EG22820
Pp1s13_187V2.1	ENSP00000262061	COPZ1	EG22818
Pp1s98_5V2.1	ENSP00000310873	COQ2	EG27235
Pp1s15_220V2.1	ENSP00000254759	COQ3	EG51805
Pp1s226_18V2.1	ENSP00000300452	COQ4	EG51117
Pp1s47_219V2.1	ENSP00000288532	COQ5	EG84274
Pp1s6_290V2.1	ENSP00000333946	COQ6	EG51004
Pp1s6_137V2.1	ENSP00000262507	COQ9	EG57017
Pp1s2633_1V2.1	ENSP00000354499	COX1	EG4512
Pp1s34_59V2.1	ENSP00000261643	COX10	EG1352
Pp1s144_111V2.1	ENSP00000299335	COX11	EG1353
Pp1s311_40V2.1	ENSP00000016171	COX15	EG1355
Pp1s83_214V2.1	ENSP00000261070	COX17	EG10063
Pp1s409_15V2.1	ENSP00000342015	COX19	EG90639
Pp1s2633_1V2.2	ENSP00000354876	COX2	EG4513
Pp1s100_57V2.1	ENSP00000258424	COX5B	EG1329
Pp1s173_64V2.1	ENSP00000007390	CP042	EG115939
Pp1s176_105V2.1	ENSP00000219281	CP057	EG79650
Pp1s65_279V2.1	ENSP00000317579	CP058	EG64755
Pp1s402_44V2.1	ENSP00000251143	CP062	EG57020
Pp1s194_161V2.1	ENSP00000371345	CP068	EG79091
Pp1s194_162V2.1	ENSP00000262498	CP080	EG29105
Pp1s22_30V2.1	ENSP00000378488	CP1A1	EG1543
Pp1s2_699V2.1	ENSP00000342007	CP1A2	EG1544
Pp1s262_14V2.1	ENSP00000260630	CP1B1	EG1545
Pp1s315_26V2.1	ENSP00000384972	CP1B1	EG1545
Pp1s16_110V2.1	ENSP00000285949	CP26C	EG340665
Pp1s33_106V2.1	ENSP00000360247	CP2J2	EG1573
Pp1s366_10V2.1	ENSP00000333212	CP2U1	EG113612
Pp1s307_61V2.1	ENSP00000261835	CP46A	EG10858
Pp1s22_14V2.1	ENSP00000271153	CP4B1	EG1580
Pp1s28_389V2.1	ENSP00000321821	CP4FC	EG66002
Pp1s383_20V2.1	ENSP00000368079	CP4V2	EG285440
Pp1s235_95V2.1	ENSP00000360968	CP4X1	EG260293
Pp1s114_14V2.1	ENSP00000003100	CP51A	EG1595
Pp1s122_24V2.1	ENSP00000377914	CPIN1	EG57019
Pp1s162_54V2.1	ENSP00000319464	CPN2	EG1370
Pp1s61_35V2.1	ENSP00000339353	CPSF1	EG29894
Pp1s29_298V2.1	ENSP00000298875	CPSF2	EG53981
Pp1s23_189V2.1	ENSP00000238112	CPSF3	EG51692
Pp1s35_250V2.1	ENSP00000300291	CPSF5	EG11051
Pp1s43_30V2.1	ENSP00000233072	CPSM	EG1373
Pp1s262_77V2.1	ENSP00000387164	CPVL	EG54504
Pp1s177_111V2.1	ENSP00000268719	CQ039	EG79018
Pp1s14_146V2.1	ENSP00000301939	CQ061	EG254863
Pp1s373_36V2.1	ENSP00000263960	CQ10B	EG80219
Pp1s180_63V2.1	ENSP00000231948	CRBN	EG51185
Pp1s111_14V2.1	ENSP00000315203	CREG2	EG200407
Pp1s30_144V2.1	ENSP00000238892	CRIPT	EG9419
Pp1s70_196V2.1	ENSP00000368140	CRLS1	EG54675
Pp1s250_57V2.1	ENSP00000240304	CROP	EG51747
Pp1s12_181V2.1	ENSP00000008527	CRY1	EG1407
Pp1s280_35V2.1	ENSP00000248420	CS029	EG58509
Pp1s257_27V2.1	ENSP00000220003	CSK	EG1445
Pp1s230_91V2.1	ENSP00000339247	CSK21	EG1457
Pp1s90_189V2.1	ENSP00000373553	CSN2	EG9318
Pp1s123_8V2.1	ENSP00000268717	CSN3	EG8533
Pp1s229_17V2.1	ENSP00000264389	CSN4	EG51138
Pp1s191_76V2.1	ENSP00000350512	CSN5	EG10987
Pp1s34_429V2.1	ENSP00000304102	CSN6	EG10980
Pp1s271_83V2.1	ENSP00000386567	CSN7B	EG64708
Pp1s79_112V2.1	ENSP00000346340	CSN8	EG10920
Pp1s80_3V2.1	ENSP00000265968	CSRP3	EG8048
Pp1s17_109V2.1	ENSP00000217109	CSTF1	EG1477
Pp1s312_17V2.1	ENSP00000315791	CSTF3	EG1479
Pp1s124_3V2.1	ENSP00000313674	CT004	EG25980
Pp1s198_53V2.1	ENSP00000367346	CT007	EG79133
Pp1s379_19V2.1	ENSP00000266069	CT011	EG54994
Pp1s18_19V2.1	ENSP00000366645	CT079	EG140856
Pp1s34_50V2.1	ENSP00000360437	CT108	EG116151
Pp1s294_1V2.1	ENSP00000384355	CTBL1	EG56259
Pp1s253_1V2.1	ENSP00000338615	CTBP2	EG1488
Pp1s316_11V2.1	ENSP00000299543	CTDP1	EG9150
Pp1s2_24V2.1	ENSP00000262315	CTF18	EG63922
Pp1s150_26V2.1	ENSP00000381290	CTF8	EG54921
Pp1s29_121V2.1	ENSP00000359892	CTL5	EG204962
Pp1s64_178V2.1	ENSP00000046640	CTNS	EG1497
Pp1s230_19V2.1	ENSP00000370128	CTR1	EG6541
Pp1s25_362V2.1	ENSP00000355013	CTR9	EG9646
Pp1s54_255V2.1	ENSP00000270637	CTU1	EG90353
Pp1s111_61V2.1	ENSP00000290155	CU059	EG56683
Pp1s311_37V2.1	ENSP00000264414	CUL3	EG8452
Pp1s152_127V2.1	ENSP00000359507	CUTC	EG51076
Pp1s312_60V2.1	ENSP00000332721	CV025	EG128989
Pp1s74_218V2.1	ENSP00000216038	CV028	EG51493
Pp1s169_104V2.1	ENSP00000279839	CWC15	EG51503
Pp1s73_18V2.1	ENSP00000387006	CWC22	EG57703
Pp1s101_228V2.1	ENSP00000361531	CX041	EG139212
Pp1s65_1V2.1	ENSP00000253457	CX4NB	EG10328
Pp1s60_300V2.1	ENSP00000246554	CX6B1	EG1340
Pp1s387_31V2.1	ENSP00000376037	CX6B1	EG1340
Pp1s2_737V2.1	ENSP00000317159	CY1	EG1537
Pp1s69_199V2.1	ENSP00000341625	CYB5	EG1528
Pp1s219_73V2.1	ENSP00000356652	CYBP	EG27101
Pp1s194_18V2.1	ENSP00000319141	CYBR1	EG79901
Pp1s109_96V2.1	ENSP00000307786	CYC	EG54205
Pp1s6_268V2.1	ENSP00000315351	D2HDH	EG728294
Pp1s118_120V2.1	ENSP00000332407	D42E1	EG93517
Pp1s456_23V2.1	ENSP00000250498	DAD1	EG1603
Pp1s77_317V2.1	ENSP00000359680	DAPAL	EG112817
Pp1s101_148V2.1	ENSP00000260803	DBR1	EG51163
Pp1s30_36V2.1	ENSP00000341504	DCAKD	EG79877
Pp1s335_20V2.1	ENSP00000357880	DCAM	EG262
Pp1s23_73V2.1	ENSP00000322180	DCC1	EG79075
Pp1s70_113V2.2	ENSP00000286648	DCK	EG1633
Pp1s38_56V2.1	ENSP00000262430	DCMC	EG23417
Pp1s405_29V2.1	ENSP00000234111	DCOR	EG4953
Pp1s358_26V2.1	ENSP00000373715	DCP2	EG167227
Pp1s377_21V2.1	ENSP00000358576	DCR1B	EG64858
Pp1s68_3V2.1	ENSP00000367527	DCR1C	EG64421
Pp1s426_43V2.1	ENSP00000321571	DCTD	EG1635
Pp1s458_12V2.1	ENSP00000322524	DCTP1	EG79077
Pp1s5_345V2.1	ENSP00000246337	DCUP	EG7389
Pp1s135_40V2.1	ENSP00000306117	DD19A	EG55308
Pp1s245_27V2.1	ENSP00000284031	DDAH1	EG23576
Pp1s458_4V2.1	ENSP00000301764	DDB1	EG1642
Pp1s102_62V2.1	ENSP00000350616	DDC	EG1644
Pp1s40_273V2.1	ENSP00000346483	DDRGK	EG65992
Pp1s13_439V2.2	ENSP00000314348	DDX10	EG1662
Pp1s59_309V2.1	ENSP00000263239	DDX18	EG8886
Pp1s67_219V2.1	ENSP00000346120	DDX21	EG9188
Pp1s76_93V2.1	ENSP00000310723	DDX23	EG9416
Pp1s68_99V2.1	ENSP00000328690	DDX24	EG57062
Pp1s29_18V2.1	ENSP00000360828	DDX27	EG55661
Pp1s98_4V2.1	ENSP00000361232	DDX31	EG64794
Pp1s48_48V2.1	ENSP00000382840	DDX3X	EG1654
Pp1s215_3V2.1	ENSP00000330349	DDX41	EG51428
Pp1s307_51V2.1	ENSP00000346236	DDX46	EG9879
Pp1s28_25V2.1	ENSP00000350698	DDX47	EG51202
Pp1s197_65V2.1	ENSP00000247003	DDX49	EG54555
Pp1s177_123V2.1	ENSP00000380495	DDX51	EG317781
Pp1s409_13V2.1	ENSP00000304072	DDX54	EG79039
Pp1s39_56V2.1	ENSP00000238146	DDX55	EG57696
Pp1s54_72V2.1	ENSP00000258772	DDX56	EG54606
Pp1s62_128V2.1	ENSP00000330460	DDX59	EG83479
Pp1s80_127V2.1	ENSP00000264018	DDX6	EG1656
Pp1s40_54V2.1	ENSP00000219481	DECR2	EG26063
Pp1s181_37V2.1	ENSP00000355987	DEF	EG27042
Pp1s22_335V2.1	ENSP00000288022	DEFM	EG64146
Pp1s49_154V2.1	ENSP00000316476	DEGS1	EG8560
Pp1s387_46V2.1	ENSP00000361788	DEM1	EG64789
Pp1s70_231V2.1	ENSP00000280557	DENR	EG8562
Pp1s226_55V2.1	ENSP00000158771	DERL2	EG51009
Pp1s303_72V2.1	ENSP00000268148	DET1	EG55070
Pp1s229_33V2.1	ENSP00000252137	DGC14	EG8220
Pp1s236_23V2.1	ENSP00000297056	DGLB	EG221955
Pp1s67_47V2.1	ENSP00000378360	DHAK	EG26007
Pp1s37_330V2.1	ENSP00000278353	DHB12	EG51144
Pp1s3_555V2.1	ENSP00000263278	DHB14	EG51171
Pp1s130_179V2.1	ENSP00000360316	DHC24	EG1718
Pp1s16_131V2.1	ENSP00000347717	DHCR7	EG1717
Pp1s34_351V2.2	ENSP00000349557	DHDDS	EG79947
Pp1s195_72V2.1	ENSP00000221403	DHDH	EG27294
Pp1s143_150V2.1	ENSP00000327589	DHE4	EG2747
Pp1s33_195V2.1	ENSP00000326219	DHRS4	EG10901
Pp1s231_6V2.1	ENSP00000216500	DHRS7	EG51635
Pp1s276_94V2.1	ENSP00000264932	DHSA	EG6389
Pp1s391_35V2.1	ENSP00000364649	DHSB	EG6390
Pp1s36_260V2.1	ENSP00000267814	DHSO	EG6652
Pp1s18_262V2.1	ENSP00000336741	DHX15	EG1665
Pp1s268_11V2.1	ENSP00000252011	DHX35	EG60625
Pp1s312_57V2.1	ENSP00000311135	DHX37	EG57647
Pp1s11_21V2.1	ENSP00000295373	DHX57	EG90957
Pp1s84_80V2.1	ENSP00000210060	DHYS	EG1725
Pp1s165_117V2.1	ENSP00000315569	DI3L2	EG129563
Pp1s30_285V2.1	ENSP00000376783	DICER	EG23405
Pp1s112_124V2.1	ENSP00000199320	DIMT1	EG27292
Pp1s91_239V2.1	ENSP00000265028	DJB11	EG51726
Pp1s2_380V2.1	ENSP00000345575	DJB12	EG54788
Pp1s159_11V2.1	ENSP00000366800	DJC11	EG55735
Pp1s60_214V2.1	ENSP00000260818	DJC13	EG23317
Pp1s8_277V2.1	ENSP00000220496	DJC17	EG55192
Pp1s72_288V2.1	ENSP00000343728	DJC21	EG134218
Pp1s258_31V2.2	ENSP00000320650	DJC25	EG548645
Pp1s98_121V2.1	ENSP00000205402	DLDH	EG1738
Pp1s128_116V2.1	ENSP00000302936	DLRB2	EG83657
Pp1s342_15V2.1	ENSP00000369127	DNJA1	EG3301
Pp1s17_209V2.1	ENSP00000314030	DNJA2	EG10294
Pp1s199_34V2.1	ENSP00000254322	DNJB1	EG3337
Pp1s83_33V2.1	ENSP00000359799	DNJB4	EG11080
Pp1s84_114V2.1	ENSP00000365991	DNJC3	EG5611
Pp1s360_32V2.1	ENSP00000263697	DNJC8	EG22826
Pp1s138_24V2.1	ENSP00000362041	DNJC9	EG23234
Pp1s223_52V2.1	ENSP00000263274	DNLI1	EG3978
Pp1s31_376V2.1	ENSP00000345739	DNMT1	EG1786
Pp1s2_341V2.1	ENSP00000273075	DNPEP	EG23549
Pp1s80_91V2.1	ENSP00000250937	DOHH	EG83475
Pp1s51_105V2.1	ENSP00000364498	DOM3Z	EG1797
Pp1s15_192V2.1	ENSP00000361625	DOPP1	EG57171
Pp1s66_139V2.1	ENSP00000263083	DPH1	EG1801
Pp1s35_277V2.1	ENSP00000255108	DPH2	EG1802
Pp1s182_56V2.1	ENSP00000360644	DPM1	EG8813
Pp1s266_25V2.1	ENSP00000322181	DPM2	EG8818
Pp1s145_93V2.1	ENSP00000265465	DPOA2	EG23649
Pp1s54_257V2.1	ENSP00000262266	DPOD1	EG5424
Pp1s157_48V2.1	ENSP00000379148	DPOD2	EG5425
Pp1s133_38V2.1	ENSP00000322570	DPOE1	EG5426
Pp1s127_24V2.1	ENSP00000216367	DPOE2	EG5427
Pp1s257_32V2.2	ENSP00000368349	DPOLA	EG5422
Pp1s206_52V2.1	ENSP00000359188	DPOLL	EG27343
Pp1s440_11V2.1	ENSP00000264233	DPOLQ	EG10721
Pp1s89_169V2.1	ENSP00000353701	DPP3	EG10072
Pp1s8_266V2.1	ENSP00000339208	DPP8	EG54878
Pp1s8_136V2.1	ENSP00000365388	DPS1	EG23590
Pp1s101_166V2.1	ENSP00000276651	DPYS	EG1807
Pp1s26_114V2.1	ENSP00000329715	DRG1	EG4733
Pp1s22_79V2.1	ENSP00000311399	DSCR3	EG10311
Pp1s7_248V2.1	ENSP00000366672	DTD1	EG92675
Pp1s173_62V2.1	ENSP00000302892	DTWD2	EG285605
Pp1s68_291V2.1	ENSP00000257600	DTX1	EG1840
Pp1s210_91V2.1	ENSP00000356920	DUS12	EG11266
Pp1s6_228V2.1	ENSP00000346160	DUS19	EG142679
Pp1s288_39V2.1	ENSP00000303515	DUS1L	EG64118
Pp1s249_94V2.1	ENSP00000351769	DUS2L	EG54920
Pp1s117_51V2.1	ENSP00000273600	DYH1	#N/A
Pp1s92_57V2.1	ENSP00000386770	DYH10	EG196385
Pp1s344_25V2.1	ENSP00000373825	DYH2	EG146754
Pp1s42_114V2.1	ENSP00000237449	DYH6	EG1768
Pp1s91_53V2.1	ENSP00000311273	DYH7	EG56171
Pp1s335_29V2.1	ENSP00000240343	DYL2	EG140735
Pp1s178_130V2.1	ENSP00000356056	DYLT1	EG6993
Pp1s252_80V2.1	ENSP00000010132	DYRK4	EG8798
Pp1s22_59V2.1	ENSP00000355249	E2F2	EG1870
Pp1s18_126V2.1	ENSP00000262352	EAA3	EG6505
Pp1s37_342V2.1	ENSP00000250454	EAPP	EG55837
Pp1s53_171V2.1	ENSP00000236051	EBP2	EG10969
Pp1s127_23V2.1	ENSP00000221418	ECH1	EG1891
Pp1s197_2V2.1	ENSP00000360577	ECHD2	#N/A
Pp1s200_18V2.1	ENSP00000357535	ECHM	EG1892
Pp1s283_69V2.1	ENSP00000231887	ECHP	EG1962
Pp1s124_170V2.1	ENSP00000351811	EDC4	EG23644
Pp1s313_32V2.1	ENSP00000363616	EDEM2	EG55741
Pp1s96_88V2.1	ENSP00000224073	EDF1	EG8721
Pp1s535_6V2.1	ENSP00000263360	EED	EG8726
Pp1s84_178V2.1	ENSP00000339063	EF1A3	EG1915
Pp1s145_168V2.1	ENSP00000376055	EF1B	EG1933
Pp1s132_175V2.1	ENSP00000331901	EF1G	EG1937
Pp1s138_82V2.1	ENSP00000307940	EF2	EG1938
Pp1s191_73V2.1	ENSP00000322439	EFTU	EG7284
Pp1s152_109V2.1	ENSP00000352354	EHD1	EG10938
Pp1s104_10V2.1	ENSP00000278903	EI24	EG9538
Pp1s96_33V2.1	ENSP00000228958	EI2BA	EG1967
Pp1s67_128V2.1	ENSP00000266126	EI2BB	EG8892
Pp1s43_202V2.1	ENSP00000273783	EI2BE	EG8893
Pp1s144_55V2.1	ENSP00000353575	EI2BG	EG8891
Pp1s194_160V2.1	ENSP00000309175	EIF1A	EG84285
Pp1s310_4V2.1	ENSP00000232905	EIF1B	EG10289
Pp1s6_199V2.1	ENSP00000358140	EIF3A	EG8661
Pp1s130_234V2.1	ENSP00000354125	EIF3B	EG8662
Pp1s140_58V2.1	ENSP00000378953	EIF3C	EG8663
Pp1s52_110V2.1	ENSP00000216190	EIF3D	EG8664
Pp1s9_108V2.1	ENSP00000220849	EIF3E	EG3646
Pp1s311_54V2.1	ENSP00000310040	EIF3F	EG8665
Pp1s271_59V2.1	ENSP00000253108	EIF3G	EG8666
Pp1s240_22V2.1	ENSP00000276682	EIF3H	EG8667
Pp1s28_21V2.1	ENSP00000362688	EIF3I	EG8668
Pp1s3_329V2.1	ENSP00000248342	EIF3K	EG27335
Pp1s216_67V2.1	ENSP00000262832	EIF3L	EG51386
Pp1s34_12V2.1	ENSP00000319910	EIF3M	EG10480
Pp1s18_278V2.1	ENSP00000266517	EKI1	EG55500
Pp1s24_200V2.1	ENSP00000265840	ELMD1	EG55531
Pp1s424_27V2.1	ENSP00000284811	ELOC	EG6921
Pp1s61_242V2.1	ENSP00000252445	ELOF1	EG84337
Pp1s341_35V2.1	ENSP00000359022	ELOV3	EG83401
Pp1s277_73V2.1	ENSP00000358831	ELOV4	EG6785
Pp1s35_260V2.1	ENSP00000363779	ELP1	EG8518
Pp1s402_26V2.2	ENSP00000350967	ELP2	EG55250
Pp1s7_402V2.1	ENSP00000331044	ENKUR	EG219670
Pp1s1_520V2.1	ENSP00000370739	ENOB	EG2027
Pp1s76_94V2.1	ENSP00000229277	ENOG	EG2026
Pp1s247_40V2.1	ENSP00000273920	ENOPH	EG58478
Pp1s126_35V2.1	ENSP00000299767	ENPL	EG7184
Pp1s62_215V2.1	ENSP00000360454	ENPP4	EG22875
Pp1s14_323V2.1	ENSP00000370895	ENTD1	EG150350
Pp1s10_314V2.1	ENSP00000335246	ENTP5	EG957
Pp1s70_205V2.1	ENSP00000339861	ENY2	EG56943
Pp1s37_337V2.1	ENSP00000248070	EP15R	EG58513
Pp1s363_11V2.1	ENSP00000254928	ERAL	EG26284
Pp1s117_160V2.1	ENSP00000300853	ERCC1	EG2067
Pp1s145_25V2.1	ENSP00000375809	ERCC2	EG2068
Pp1s177_118V2.1	ENSP00000285398	ERCC3	EG2071
Pp1s66_143V2.1	ENSP00000348089	ERCC6	EG2074
Pp1s12_365V2.1	ENSP00000265038	ERCC8	EG1161
Pp1s29_126V2.1	ENSP00000258739	ERD22	EG11014
Pp1s90_84V2.1	ENSP00000353741	ERF1	EG2107
Pp1s54_140V2.1	ENSP00000341247	ERF3B	EG23708
Pp1s300_38V2.1	ENSP00000265896	ERG1	EG6713
Pp1s177_33V2.1	ENSP00000301012	ERG19	EG4597
Pp1s31_30V2.1	ENSP00000261507	ERG25	EG6307
Pp1s33_207V2.1	ENSP00000348762	ERG7	EG4047
Pp1s38_324V2.1	ENSP00000341358	ERGI3	EG51614
Pp1s206_41V2.1	ENSP00000216520	ERH	EG2079
Pp1s38_220V2.1	ENSP00000276461	ERLN2	EG11160
Pp1s138_51V2.1	ENSP00000340427	ERMP1	EG79956
Pp1s277_60V2.1	ENSP00000202816	ESF1	EG51575
Pp1s61_15V2.1	ENSP00000367992	ESTD	EG2098
Pp1s206_81V2.1	ENSP00000267950	ETFA	EG2108
Pp1s15_258V2.1	ENSP00000311930	ETFB	EG2109
Pp1s6_358V2.1	ENSP00000303552	ETFD	EG2110
Pp1s99_217V2.1	ENSP00000292147	ETHE1	EG23474
Pp1s68_76V2.1	ENSP00000268206	ETUD1	EG79631
Pp1s18_336V2.1	ENSP00000230449	EXOC2	EG55770
Pp1s35_265V2.1	ENSP00000323377	EXOC3	EG11336
Pp1s47_272V2.1	ENSP00000253861	EXOC4	EG60412
Pp1s54_248V2.1	ENSP00000260762	EXOC6	EG54536
Pp1s39_66V2.1	ENSP00000334100	EXOC7	EG23265
Pp1s211_151V2.1	ENSP00000353564	EXOC8	EG149371
Pp1s225_73V2.1	ENSP00000359939	EXOS1	EG51013
Pp1s55_177V2.1	ENSP00000361433	EXOS2	EG23404
Pp1s199_91V2.1	ENSP00000323046	EXOS3	EG51010
Pp1s367_3V2.1	ENSP00000315476	EXOS4	EG54512
Pp1s111_144V2.1	ENSP00000342656	EXT2	EG2132
Pp1s87_188V2.1	ENSP00000359131	EXTL2	EG2135
Pp1s9_369V2.1	ENSP00000375309	F10A5	#N/A
Pp1s84_204V2.1	ENSP00000360488	F10C1	EG118924
Pp1s46_187V2.1	ENSP00000311401	F116A	EG201627
Pp1s141_97V2.1	ENSP00000300209	F119B	EG25895
Pp1s71_2V2.1	ENSP00000037869	F136A	EG84908
Pp1s385_36V2.1	ENSP00000364475	F16P1	EG2203
Pp1s30_222V2.1	ENSP00000219535	F173A	EG65990
Pp1s276_106V2.1	ENSP00000262365	F86B2	EG653333
Pp1s30_255V2.1	ENSP00000335082	F91A1	EG157769
Pp1s6_347V2.1	ENSP00000305654	FA18B	EG51030
Pp1s25_221V2.1	ENSP00000219368	FA2H	EG79152
Pp1s29_118V2.1	ENSP00000301015	FA38A	EG9780
Pp1s98_14V2.1	ENSP00000377225	FA50A	EG9130
Pp1s193_3V2.1	ENSP00000354669	FA63A	EG55793
Pp1s86_153V2.1	ENSP00000299761	FA96B	EG51647
Pp1s143_152V2.1	ENSP00000385080	FAAA	EG2184
Pp1s40_298V2.1	ENSP00000290429	FABD	EG27349
Pp1s204_96V2.1	ENSP00000287647	FACD2	EG2177
Pp1s372_7V2.1	ENSP00000361845	FACE1	EG10269
Pp1s13_201V2.1	ENSP00000309163	FACE2	EG9986
Pp1s136_147V2.1	ENSP00000182377	FACR2	EG55711
Pp1s233_109V2.1	ENSP00000322229	FADS1	EG3992
Pp1s103_96V2.1	ENSP00000278829	FADS3	EG3995
Pp1s532_9V2.1	ENSP00000261942	FAF2	EG23197
Pp1s14_254V2.1	ENSP00000233379	FAH2A	EG51011
Pp1s427_24V2.1	ENSP00000038176	FAN	EG8439
Pp1s142_33V2.1	ENSP00000310842	FANCI	EG55215
Pp1s95_61V2.1	ENSP00000259008	FANCJ	EG83990
Pp1s156_75V2.1	ENSP00000233741	FANCL	EG55120
Pp1s263_74V2.1	ENSP00000221801	FBRL	EG2091
Pp1s297_69V2.1	ENSP00000265651	FBX3	EG26273
Pp1s290_41V2.1	ENSP00000365961	FBX44	EG93611
Pp1s284_40V2.1	ENSP00000330098	FBXL6	EG26233
Pp1s153_94V2.1	ENSP00000344393	FCF1	EG51077
Pp1s293_78V2.1	ENSP00000353243	FCL	EG7264
Pp1s198_122V2.1	ENSP00000220584	FDFT	EG2222
Pp1s256_43V2.1	ENSP00000274457	FEM1C	EG56929
Pp1s39_146V2.1	ENSP00000305480	FEN1	EG2237
Pp1s118_84V2.1	ENSP00000279281	FFR	EG738
Pp1s156_122V2.1	ENSP00000305922	FGGY	EG55277
Pp1s64_103V2.1	ENSP00000230124	FIG4	EG9896
Pp1s48_19V2.1	ENSP00000223136	FIS1	EG51024
Pp1s21_246V2.1	ENSP00000371138	FKB1A	EG2280
Pp1s224_50V2.1	ENSP00000378046	FKBP2	EG2286
Pp1s109_70V2.1	ENSP00000001008	FKBP4	EG2288
Pp1s364_45V2.1	ENSP00000252037	FKBP6	EG8468
Pp1s159_109V2.1	ENSP00000293590	FMNL3	#N/A
Pp1s11_265V2.1	ENSP00000209929	FMO2	EG2327
Pp1s144_61V2.1	ENSP00000220058	FMT	EG123263
Pp1s238_75V2.1	ENSP00000303423	FNTA	EG2339
Pp1s126_83V2.1	ENSP00000246166	FNTB	EG2342
Pp1s101_218V2.1	ENSP00000349078	FPPS	EG2224
Pp1s448_6V2.1	ENSP00000354558	FRAP	EG2475
Pp1s59_349V2.1	ENSP00000384656	FRIH	EG2495
Pp1s49_142V2.1	ENSP00000355518	FUMH	EG2271
Pp1s151_12V2.1	ENSP00000302599	FUT9	EG10690
Pp1s97_163V2.1	ENSP00000264658	FXL20	EG84961
Pp1s65_214V2.1	ENSP00000264380	FYV1	EG200576
Pp1s181_91V2.1	ENSP00000378529	FZR	EG51343
Pp1s18_84V2.1	ENSP00000348578	G3BP1	EG10146
Pp1s309_67V2.1	ENSP00000384819	G3P	EG2597
Pp1s41_301V2.1	ENSP00000348877	G6PI	EG2821
Pp1s101_65V2.1	ENSP00000363621	GALE	EG2582
Pp1s141_30V2.1	ENSP00000272252	GALM	EG130589
Pp1s65_277V2.1	ENSP00000368119	GALT	EG2592
Pp1s4_331V2.1	ENSP00000268699	GAS8	EG2622
Pp1s345_39V2.1	ENSP00000263985	GATB	EG5188
Pp1s134_53V2.1	ENSP00000367343	GBA2	EG57704
Pp1s7_379V2.1	ENSP00000229264	GBB3	EG2784
Pp1s12_337V2.1	ENSP00000359000	GBF1	EG8729
Pp1s259_75V2.1	ENSP00000366013	GBLP	EG10399
Pp1s265_6V2.2	ENSP00000359504	GBP1	EG2633
Pp1s26_101V2.1	ENSP00000306866	GBRAP	EG11337
Pp1s140_17V2.1	ENSP00000222214	GCDH	EG2639
Pp1s93_143V2.1	ENSP00000328992	GCFC	EG94104
Pp1s122_9V2.1	ENSP00000357551	GCP2	EG10844
Pp1s323_81V2.1	ENSP00000261965	GCP3	EG10426
Pp1s114_125V2.1	ENSP00000319531	GCSH	EG2653
Pp1s276_84V2.1	ENSP00000370737	GCSP	EG2731
Pp1s13_424V2.1	ENSP00000273588	GCST	EG275
Pp1s34_56V2.1	ENSP00000341782	GD1L1	EG78997
Pp1s37_110V2.1	ENSP00000358451	GDAP2	EG54834
Pp1s357_29V2.1	ENSP00000265870	GDC	EG8034
Pp1s67_117V2.1	ENSP00000269321	GDIR1	EG396
Pp1s17_13V2.1	ENSP00000308533	GEMI2	EG8487
Pp1s126_105V2.1	ENSP00000312771	GEPH	EG10243
Pp1s304_37V2.1	ENSP00000253778	GFPT2	EG9945
Pp1s149_119V2.1	ENSP00000260118	GGH	EG8836
Pp1s154_104V2.1	ENSP00000383231	GGT1	EG2678
Pp1s184_93V2.1	ENSP00000329033	GHC2	EG83733
Pp1s114_33V2.1	ENSP00000384886	GILT	EG10437
Pp1s1_331V2.1	ENSP00000255945	GIMA4	EG55303
Pp1s4_395V2.1	ENSP00000266014	GL8D1	EG55830
Pp1s507_7V2.1	ENSP00000354053	GL8D2	EG83468
Pp1s15_171V2.1	ENSP00000264326	GLGB	EG2632
Pp1s345_11V2.1	ENSP00000356537	GLNA	EG2752
Pp1s114_10V2.1	ENSP00000380511	GLO2	EG3029
Pp1s4054_1V2.1	ENSP00000302552	GLOD5	EG392465
Pp1s126_67V2.1	ENSP00000357633	GLRX3	EG10539
Pp1s6_446V2.1	ENSP00000328570	GLRX5	EG51218
Pp1s211_30V2.2	ENSP00000343890	GLTD1	EG80772
Pp1s98_34V2.1	ENSP00000315263	GLTP	EG51228
Pp1s176_84V2.1	ENSP00000318868	GLYC	EG6470
Pp1s21_256V2.1	ENSP00000333667	GLYM	EG6472
Pp1s444_23V2.1	ENSP00000370194	GMDS	EG2762
Pp1s8_66V2.1	ENSP00000363016	GMPPA	EG29926
Pp1s114_197V2.1	ENSP00000311130	GMPPB	EG29925
Pp1s34_157V2.1	ENSP00000216410	GNA1	EG64841
Pp1s147_147V2.2	ENSP00000251337	GNAT2	EG2780
Pp1s94_150V2.1	ENSP00000331313	GNB1L	EG54584
Pp1s72_207V2.1	ENSP00000365601	GNTK	EG414328
Pp1s227_89V2.1	ENSP00000225724	GOSR1	EG9527
Pp1s11_27V2.1	ENSP00000377101	GOSR2	EG9570
Pp1s107_171V2.1	ENSP00000229314	GOT1B	EG51026
Pp1s51_37V2.1	ENSP00000347748	GP175	EG131601
Pp1s12_339V2.1	ENSP00000347206	GPAA1	EG8733
Pp1s138_26V2.1	ENSP00000378651	GPAT3	EG84803
Pp1s99_81V2.1	ENSP00000282541	GPD1L	EG23171
Pp1s13_376V2.1	ENSP00000386626	GPDM	EG2820
Pp1s238_31V2.1	ENSP00000359848	GPI8	EG10026
Pp1s114_144V2.1	ENSP00000264718	GPN1	EG11321
Pp1s234_25V2.1	ENSP00000228827	GPN3	EG51184
Pp1s15_429V2.1	ENSP00000215567	GPSN2	EG9524
Pp1s309_55V2.1	ENSP00000170564	GPTC1	EG55094
Pp1s98_1V2.1	ENSP00000346103	GPX4	EG2879
Pp1s93_168V2.1	ENSP00000382670	GRCR1	EG389207
Pp1s133_71V2.1	ENSP00000313432	GRHPR	EG9380
Pp1s131_146V2.1	ENSP00000322883	GRM1A	EG57655
Pp1s183_56V2.1	ENSP00000297185	GRP75	EG3313
Pp1s181_1V2.1	ENSP00000324173	GRP78	EG3309
Pp1s194_146V2.1	ENSP00000264954	GRPE1	EG80273
Pp1s46_310V2.1	ENSP00000253237	GRWD1	EG83743
Pp1s12_203V2.1	ENSP00000246802	GSCR2	EG29997
Pp1s28_121V2.1	ENSP00000216951	GSHB	EG2937
Pp1s13_128V2.1	ENSP00000221130	GSHR	EG2936
Pp1s306_35V2.1	ENSP00000264235	GSK3B	EG2932
Pp1s26_69V2.1	ENSP00000335620	GSTA1	EG2938
Pp1s145_157V2.1	ENSP00000358727	GSTO1	EG9446
Pp1s231_9V2.1	ENSP00000290765	GSTT2	EG2953
Pp1s7277_1V2.1	ENSP00000359859	GTPB5	EG26164
Pp1s271_21V2.1	ENSP00000373176	GTPB8	EG29083
Pp1s159_1V2.1	ENSP00000352216	GTR10	EG81031
Pp1s42_261V2.1	ENSP00000275230	GTR12	EG154091
Pp1s101_18V2.1	ENSP00000362469	GTR8	EG29988
Pp1s73_177V2.1	ENSP00000351170	GUAD	EG9615
Pp1s45_91V2.1	ENSP00000281543	GUF1	EG60558
Pp1s145_45V2.1	ENSP00000332790	H2A2B	EG317772
Pp1s47_178V2.1	ENSP00000364310	H2AX	EG3014
Pp1s219_43V2.1	ENSP00000296417	H2AZ	EG3015
Pp1s56_218V2.1	ENSP00000349430	H2BFS	EG85236
Pp1s540_5V2.1	ENSP00000333277	H32	EG333932
Pp1s156_76V2.1	ENSP00000358154	H32	EG333932
Pp1s164_20V2.1	ENSP00000385479	H32	EG333932
Pp1s117_6V2.1	ENSP00000346316	H4	EG121504
Pp1s197_3V2.1	ENSP00000347168	H4	EG121504
Pp1s2_206V2.1	ENSP00000348258	H4	EG121504
Pp1s259_53V2.1	ENSP00000350159	H4	EG121504
Pp1s133_105V2.1	ENSP00000358153	H4	EG121504
Pp1s100_186V2.1	ENSP00000358162	H4	EG121504
Pp1s269_48V2.1	ENSP00000376664	H4	EG121504
Pp1s279_82V2.1	ENSP00000376668	H4	EG121504
Pp1s83_233V2.1	ENSP00000376669	H4	EG121504
Pp1s333_20V2.1	ENSP00000323811	HACL1	EG26061
Pp1s109_229V2.1	ENSP00000368066	HAOX1	EG54363
Pp1s206_31V2.1	ENSP00000264108	HAT1	EG8520
Pp1s249_28V2.1	ENSP00000282058	HAUS1	EG115106
Pp1s9_107V2.1	ENSP00000243706	HAUS3	EG79441
Pp1s12_182V2.1	ENSP00000312288	HCDH	EG3033
Pp1s204_116V2.1	ENSP00000357342	HCN3	EG57657
Pp1s127_90V2.1	ENSP00000295757	HDA11	EG79885
Pp1s223_51V2.1	ENSP00000362649	HDAC1	EG3065
Pp1s373_14V2.1	ENSP00000370467	HDD1A	EG8226
Pp1s33_22V2.1	ENSP00000381220	HDDC2	EG51020
Pp1s65_254V2.1	ENSP00000363295	HDHD3	EG81932
Pp1s74_124V2.2	ENSP00000355541	HEAT1	EG55127
Pp1s114_69V2.1	ENSP00000297440	HEAT2	EG54919
Pp1s60_264V2.1	ENSP00000058691	HEBP2	EG23593
Pp1s84_125V2.1	ENSP00000320252	HELC1	EG10973
Pp1s65_180V2.1	ENSP00000239027	HELLS	EG3070
Pp1s219_94V2.1	ENSP00000386284	HEM2	EG210
Pp1s307_62V2.1	ENSP00000278715	HEM3	EG3145
Pp1s12_368V2.1	ENSP00000264193	HEM6	EG1371
Pp1s59_271V2.1	ENSP00000232854	HEMK1	EG51409
Pp1s70_128V2.1	ENSP00000261416	HEXB	EG3074
Pp1s41_304V2.1	ENSP00000359454	HFM1	EG164045
Pp1s1_181V2.1	ENSP00000379426	HHATL	EG57467
Pp1s88_89V2.1	ENSP00000364493	HIAL1	EG84641
Pp1s25_321V2.1	ENSP00000274787	HIG2A	EG192286
Pp1s125_88V2.1	ENSP00000304229	HINT1	EG3094
Pp1s161_115V2.1	ENSP00000259667	HINT2	EG84681
Pp1s77_253V2.2	ENSP00000229633	HINT3	EG135114
Pp1s197_85V2.1	ENSP00000263208	HIRA	EG7290
Pp1s73_173V2.1	ENSP00000308944	HLTF	EG6596
Pp1s47_4V2.1	ENSP00000343032	HM13	EG81502
Pp1s180_125V2.1	ENSP00000322706	HMCS1	EG3157
Pp1s154_93V2.1	ENSP00000358414	HMCS2	EG3158
Pp1s95_39V2.1	ENSP00000363614	HMGCL	EG3155
Pp1s138_164V2.1	ENSP00000361927	HNRH2	EG3188
Pp1s81_231V2.1	ENSP00000255631	HPBP1	EG23640
Pp1s21_158V2.1	ENSP00000289004	HPPD	EG3242
Pp1s9_77V2.1	ENSP00000298556	HPRT	EG3251
Pp1s90_135V2.1	ENSP00000384262	HPSE	EG10855
Pp1s47_287V2.1	ENSP00000358211	HS12A	EG259217
Pp1s142_112V2.1	ENSP00000254963	HS12B	EG116835
Pp1s220_80V2.1	ENSP00000335153	HS90A	EG3320
Pp1s258_52V2.1	ENSP00000360709	HS90B	EG3326
Pp1s375_25V2.1	ENSP00000216027	HSC20	EG150274
Pp1s40_185V2.1	ENSP00000302961	HSP74	EG3308
Pp1s97_267V2.1	ENSP00000227378	HSP7C	EG3312
Pp1s79_7V2.1	ENSP00000344925	HTAI2	EG10553
Pp1s124_121V2.1	ENSP00000374611	HTR5A	EG25938
Pp1s275_16V2.1	ENSP00000321737	HTR7A	EG377711
Pp1s180_15V2.1	ENSP00000303766	HTRA3	EG94031
Pp1s36_251V2.1	ENSP00000261208	HUTH	EG3034
Pp1s138_125V2.1	ENSP00000340648	HUWE1	EG10075
Pp1s10_4V2.1	ENSP00000369843	HYES	EG2053
Pp1s34_81V2.1	ENSP00000278752	HYOU1	EG10525
Pp1s221_54V2.1	ENSP00000305721	IBTK	EG25998
Pp1s112_196V2.1	ENSP00000343552	ICMT	EG23463
Pp1s126_120V2.1	ENSP00000265986	IDE	EG3416
Pp1s83_43V2.1	ENSP00000299518	IDH3A	EG3419
Pp1s101_149V2.1	ENSP00000370223	IDH3B	EG3420
Pp1s245_29V2.1	ENSP00000331897	IDHP	EG3418
Pp1s28_379V2.1	ENSP00000370748	IDI1	EG3422
Pp1s233_13V2.1	ENSP00000296218	IDLC	EG7802
Pp1s56_76V2.1	ENSP00000380562	IF140	EG9742
Pp1s465_5V2.1	ENSP00000260570	IF172	EG26160
Pp1s5_62V2.1	ENSP00000354722	IF1AY	EG9086
Pp1s55_324V2.1	ENSP00000256383	IF2A	EG1965
Pp1s93_171V2.1	ENSP00000364119	IF2B	EG8894
Pp1s207_98V2.1	ENSP00000253039	IF2G	EG1968
Pp1s77_105V2.1	ENSP00000378099	IF2M	EG4528
Pp1s77_15V2.1	ENSP00000326381	IF4A2	EG1974
Pp1s519_19V2.1	ENSP00000269349	IF4A3	EG9775
Pp1s34_166V2.1	ENSP00000340281	IF4G2	EG1982
Pp1s93_123V2.1	ENSP00000216554	IF5	EG1983
Pp1s158_175V2.1	ENSP00000295822	IF5A2	EG56648
Pp1s222_51V2.1	ENSP00000363574	IF6	EG3692
Pp1s9_458V2.1	ENSP00000263642	IFIH1	EG64135
Pp1s16_87V2.1	ENSP00000384477	IFRD1	EG3475
Pp1s275_78V2.1	ENSP00000318136	IFT20	#N/A
Pp1s246_13V2.1	ENSP00000362121	IFT52	EG51098
Pp1s70_218V2.1	ENSP00000264538	IFT57	EG55081
Pp1s91_97V2.1	ENSP00000312778	IFT80	EG57560
Pp1s54_143V2.1	ENSP00000348784	IGBP1	EG3476
Pp1s54_146V2.1	ENSP00000363661	IGBP1	EG3476
Pp1s180_11V2.1	ENSP00000386239	IKBL2	EG4796
Pp1s22_255V2.1	ENSP00000370115	ILEU	EG1992
Pp1s43_141V2.1	ENSP00000362728	IMA7	EG23633
Pp1s207_111V2.1	ENSP00000290158	IMB1	EG3837
Pp1s269_68V2.1	ENSP00000265385	IMDH1	EG3614
Pp1s108_36V2.1	ENSP00000278200	IMP1L	EG196294
Pp1s131_174V2.1	ENSP00000329553	IMP2L	EG83943
Pp1s52_165V2.1	ENSP00000326981	IMP3	EG55272
Pp1s340_23V2.1	ENSP00000259239	IMP4	EG92856
Pp1s292_49V2.1	ENSP00000269159	IMPA2	EG3613
Pp1s86_171V2.1	ENSP00000284202	IMPCT	EG55364
Pp1s505_20V2.1	ENSP00000334473	IN80C	EG125476
Pp1s277_82V2.1	ENSP00000320566	ING3	EG54556
Pp1s267_10V2.1	ENSP00000315147	INO1	EG51477
Pp1s226_79V2.1	ENSP00000385722	INT1	EG26173
Pp1s211_59V2.1	ENSP00000251334	INT2	EG57508
Pp1s32_320V2.1	ENSP00000310260	INT6	EG26512
Pp1s29_63V2.1	ENSP00000363046	IPMK	EG253430
Pp1s125_103V2.1	ENSP00000316651	IPO11	EG51194
Pp1s143_119V2.1	ENSP00000346453	IPO4	EG79711
Pp1s31_224V2.1	ENSP00000350219	IPO5	#N/A
Pp1s271_29V2.1	ENSP00000369042	IPO7	EG10527
Pp1s55_327V2.1	ENSP00000354742	IPO9	EG55705
Pp1s48_43V2.1	ENSP00000287996	IPPK	EG64768
Pp1s113_37V2.1	ENSP00000362329	IPYR	EG5464
Pp1s390_23V2.1	ENSP00000256433	IR3IP	EG51124
Pp1s207_3V2.1	ENSP00000349096	IRAK4	EG51135
Pp1s199_37V2.1	ENSP00000306497	IRK4	EG3761
Pp1s33_265V2.1	ENSP00000365159	ISCA1	EG81689
Pp1s112_105V2.1	ENSP00000298818	ISCA2	EG122961
Pp1s507_10V2.1	ENSP00000310623	ISCU	EG23479
Pp1s90_47V2.1	ENSP00000385478	ISPDL	EG729920
Pp1s81_244V2.1	ENSP00000369456	ITPA	EG3704
Pp1s11_319V2.1	ENSP00000384399	ITPK1	EG3705
Pp1s242_94V2.1	ENSP00000249760	IVD	#N/A
Pp1s127_120V2.1	ENSP00000341280	JARD2	EG3720
Pp1s105_124V2.1	ENSP00000286096	JMJD5	EG79831
Pp1s142_128V2.1	ENSP00000293431	JOS2	EG126119
Pp1s185_90V2.1	ENSP00000367476	K0562	EG9731
Pp1s90_2V2.1	ENSP00000328062	K1033	EG23325
Pp1s114_86V2.2	ENSP00000303257	K1456	EG57604
Pp1s33_55V2.1	ENSP00000381198	K1468	EG57614
Pp1s55_248V2.1	ENSP00000374501	K1530	EG57654
Pp1s50_215V2.1	ENSP00000362271	KAD1	EG203
Pp1s61_247V2.1	ENSP00000346921	KAD2	EG204
Pp1s52_16V2.1	ENSP00000370201	KAD6	EG6880
Pp1s12_259V2.1	ENSP00000376475	KAP0	EG5573
Pp1s59_90V2.1	ENSP00000359723	KAPCB	EG5567
Pp1s63_59V2.1	ENSP00000302227	KAT1	EG883
Pp1s99_106V2.1	ENSP00000369989	KATL1	EG84056
Pp1s182_81V2.1	ENSP00000324464	KC1D	EG1453
Pp1s193_69V2.1	ENSP00000256460	KCC1A	EG8536
Pp1s8_213V2.1	ENSP00000385552	KCMA1	EG3778
Pp1s334_28V2.1	ENSP00000263372	KCNK6	EG9424
Pp1s9_174V2.1	ENSP00000362328	KCNKH	EG89822
Pp1s199_43V2.1	ENSP00000360939	KCY	EG51727
Pp1s145_83V2.2	ENSP00000349049	KDM1	EG23028
Pp1s71_304V2.1	ENSP00000385083	KDSR	EG2531
Pp1s81_119V2.1	ENSP00000363092	KGP1B	EG5592
Pp1s46_275V2.1	ENSP00000355679	KGUA	EG2987
Pp1s315_11V2.1	ENSP00000260731	KIF11	EG3832
Pp1s293_6V2.1	ENSP00000385622	KIF2A	EG3796
Pp1s80_22V2.1	ENSP00000363524	KIF4A	EG24137
Pp1s351_35V2.1	ENSP00000265529	KIF9	EG64147
Pp1s251_37V2.1	ENSP00000376487	KIME	EG4598
Pp1s18_291V2.1	ENSP00000368881	KIN17	EG22944
Pp1s40_145V2.1	ENSP00000301634	KITH	EG7083
Pp1s4_469V2.1	ENSP00000356124	KLD8A	EG55220
Pp1s15_381V2.1	ENSP00000270583	KLDC4	EG54758
Pp1s51_107V2.1	ENSP00000226725	KLHL2	EG11275
Pp1s124_68V2.1	ENSP00000334983	KPYM	EG5315
Pp1s84_165V2.1	ENSP00000320917	KRI1	EG65095
Pp1s101_217V2.1	ENSP00000229214	KRR1	EG11103
Pp1s83_156V2.1	ENSP00000269373	KT3K	EG79672
Pp1s109_195V2.1	ENSP00000221200	KTD9L	EG54793
Pp1s299_4V2.1	ENSP00000352257	KU70	EG2547
Pp1s121_27V2.1	ENSP00000329528	KU86	EG7520
Pp1s50_56V2.1	ENSP00000267436	L2HDH	EG79944
Pp1s12_29V2.1	ENSP00000357973	LACE1	EG246269
Pp1s2909_3V2.1	ENSP00000261893	LACTB	EG114294
Pp1s213_120V2.1	ENSP00000254770	LANC2	EG55915
Pp1s167_138V2.2	ENSP00000344950	LARP7	EG51574
Pp1s24_162V2.1	ENSP00000271688	LASS2	EG29956
Pp1s13_224V2.1	ENSP00000357950	LASS2	EG29956
Pp1s15_274V2.1	ENSP00000339883	LBR	EG3930
Pp1s14_311V2.1	ENSP00000382021	LCMT1	EG51451
Pp1s110_110V2.1	ENSP00000343490	LCTL	EG197021
Pp1s244_82V2.1	ENSP00000229319	LDHB	EG3945
Pp1s18_83V2.1	ENSP00000300051	LDHD	EG197257
Pp1s156_121V2.1	ENSP00000369291	LETM2	#N/A
Pp1s16_296V2.1	ENSP00000334052	LGMN	EG5641
Pp1s311_53V2.1	ENSP00000266674	LGR5	EG8549
Pp1s120_78V2.1	ENSP00000362463	LGUL	EG2739
Pp1s26_232V2.1	ENSP00000376504	LHR2A	EG4013
Pp1s70_294V2.1	ENSP00000261434	LIAS	EG11019
Pp1s429_4V2.1	ENSP00000309463	LIPB	EG387787
Pp1s19_64V2.1	ENSP00000383900	LIPK	EG643414
Pp1s11_116V2.1	ENSP00000296603	LMBD2	EG92255
Pp1s41_69V2.1	ENSP00000363314	LN28A	EG79727
Pp1s171_32V2.1	ENSP00000272748	LNP	EG80856
Pp1s5_14V2.1	ENSP00000353826	LONM	EG9361
Pp1s29_106V2.1	ENSP00000285737	LONP2	EG83752
Pp1s434_24V2.1	ENSP00000363512	LOX5	EG240
Pp1s171_136V2.1	ENSP00000369494	LOXE3	EG59344
Pp1s39_322V2.1	ENSP00000261596	LPIN2	EG9663
Pp1s289_52V2.1	ENSP00000372959	LRC30	EG339291
Pp1s307_59V2.1	ENSP00000359990	LRC40	EG55631
Pp1s275_102V2.1	ENSP00000326870	LRC48	EG83450
Pp1s303_45V2.1	ENSP00000326817	LRC57	EG255252
Pp1s27_24V2.1	ENSP00000284395	LRRK1	#N/A
Pp1s47_281V2.1	ENSP00000265245	LSG1	EG55341
Pp1s46_239V2.1	ENSP00000310596	LSM1	EG27257
Pp1s61_176V2.1	ENSP00000319341	LSM10	EG84967
Pp1s2_11V2.1	ENSP00000293406	LSM12	EG124801
Pp1s336_23V2.1	ENSP00000372883	LSM2	EG57819
Pp1s16_310V2.1	ENSP00000302160	LSM3	EG27258
Pp1s17_387V2.1	ENSP00000296581	LSM6	EG11157
Pp1s154_115V2.1	ENSP00000249299	LSM8	EG51691
Pp1s138_109V2.1	ENSP00000371888	LST8	EG64223
Pp1s70_179V2.1	ENSP00000369530	LX15B	EG247
Pp1s13_435V2.1	ENSP00000374665	LYAG	EG2548
Pp1s189_20V2.1	ENSP00000363638	LYPA2	EG11313
Pp1s30_175V2.1	ENSP00000219345	LYPA3	EG23659
Pp1s91_147V2.1	ENSP00000262794	M10L1	EG54456
Pp1s327_46V2.1	ENSP00000225665	M2OM	EG8402
Pp1s16_44V2.1	ENSP00000357453	MA1A1	EG4121
Pp1s58_274V2.1	ENSP00000360645	MA1B1	EG11253
Pp1s285_18V2.1	ENSP00000302830	MAEA	EG10296
Pp1s31_213V2.1	ENSP00000318604	MAF1	EG84232
Pp1s206_97V2.1	ENSP00000330694	MAGG1	EG56160
Pp1s217_11V2.1	ENSP00000354972	MAK10	EG60560
Pp1s7_192V2.1	ENSP00000353246	MAK16	EG84549
Pp1s114_161V2.1	ENSP00000226578	MANBA	EG4126
Pp1s1_531V2.1	ENSP00000352657	MAON	EG10873
Pp1s38_39V2.1	ENSP00000376998	MAON	EG10873
Pp1s49_118V2.1	ENSP00000364721	MARE1	EG22919
Pp1s189_9V2.1	ENSP00000274140	MARH6	EG10299
Pp1s14_294V2.1	ENSP00000325425	MAT2B	EG27430
Pp1s61_83V2.1	ENSP00000302177	MBOA2	EG129642
Pp1s55_131V2.1	ENSP00000344223	MBTP1	EG8720
Pp1s475_29V2.1	ENSP00000326305	MCAT	EG788
Pp1s19_259V2.1	ENSP00000265594	MCCA	EG56922
Pp1s47_124V2.1	ENSP00000343657	MCCB	EG64087
Pp1s14_317V2.1	ENSP00000358497	MCE1	EG8732
Pp1s9_17V2.1	ENSP00000244217	MCEE	EG84693
Pp1s28_258V2.1	ENSP00000265056	MCM2	EG4171
Pp1s9_152V2.1	ENSP00000229854	MCM3	EG4172
Pp1s172_92V2.2	ENSP00000262105	MCM4	EG4173
Pp1s355_51V2.1	ENSP00000216122	MCM5	EG4174
Pp1s210_34V2.1	ENSP00000264156	MCM6	EG4175
Pp1s31_81V2.1	ENSP00000307288	MCM7	EG4176
Pp1s16_291V2.1	ENSP00000368174	MCM8	EG84515
Pp1s69_191V2.1	ENSP00000308957	MCTP1	EG79772
Pp1s215_29V2.1	ENSP00000360367	MCTS1	EG28985
Pp1s65_274V2.1	ENSP00000385334	MD1L1	EG8379
Pp1s219_74V2.1	ENSP00000296509	MD2L1	EG4085
Pp1s143_26V2.1	ENSP00000235310	MD2L2	EG10459
Pp1s235_81V2.1	ENSP00000233114	MDHC	EG4190
Pp1s91_246V2.1	ENSP00000327070	MDHM	EG4191
Pp1s391_47V2.1	ENSP00000265724	MDR1	EG5243
Pp1s12_94V2.1	ENSP00000361561	ME11A	EG28989
Pp1s66_7V2.1	ENSP00000384369	ME5D1	EG196074
Pp1s24_145V2.1	ENSP00000263702	MECR	EG51102
Pp1s80_149V2.1	ENSP00000255764	MED10	EG84246
Pp1s149_14V2.1	ENSP00000225728	MED31	EG51003
Pp1s31_182V2.1	ENSP00000256379	MED6	EG10001
Pp1s30_164V2.1	ENSP00000385557	MEMO1	EG51072
Pp1s362_21V2.1	ENSP00000263092	MET10	EG79066
Pp1s73_45V2.1	ENSP00000331787	MET7A	EG25840
Pp1s244_70V2.1	ENSP00000303147	METK2	EG4144
Pp1s32_341V2.1	ENSP00000320349	METL4	EG64863
Pp1s177_51V2.1	ENSP00000260953	METL5	EG29081
Pp1s14_190V2.1	ENSP00000267812	MFAP1	EG4236
Pp1s532_8V2.1	ENSP00000359526	MFRN2	EG81894
Pp1s8_278V2.1	ENSP00000332624	MFSD5	EG84975
Pp1s125_99V2.1	ENSP00000297578	MFTC	EG81034
Pp1s100_50V2.1	ENSP00000311888	MGAT1	EG4245
Pp1s8_85V2.1	ENSP00000307423	MGAT2	EG4247
Pp1s21_325V2.1	ENSP00000288087	MGDP1	EG145553
Pp1s113_198V2.1	ENSP00000381176	MGLL	EG11343
Pp1s63_103V2.1	ENSP00000319240	MGN2	EG55110
Pp1s131_9V2.1	ENSP00000382487	MGRN1	EG23295
Pp1s182_85V2.1	ENSP00000356859	MGST3	EG4259
Pp1s117_50V2.1	ENSP00000269221	MIC1	EG29919
Pp1s114_137V2.1	ENSP00000002125	MIDA	EG55471
Pp1s107_10V2.1	ENSP00000215754	MIF	EG4282
Pp1s363_22V2.1	ENSP00000361064	MINP1	EG9562
Pp1s94_151V2.1	ENSP00000216075	MIOX	EG55586
Pp1s106_188V2.1	ENSP00000371607	MIPEP	EG4285
Pp1s197_88V2.1	ENSP00000334724	MIRO1	EG55288
Pp1s207_66V2.1	ENSP00000381803	MK01	EG5594
Pp1s138_113V2.1	ENSP00000263025	MK03	EG5595
Pp1s88_13V2.1	ENSP00000337691	MK15	EG225689
Pp1s154_8V2.1	ENSP00000255977	MKRN5	EG23608
Pp1s58_192V2.1	ENSP00000231790	MLH1	EG4292
Pp1s184_8V2.1	ENSP00000219070	MMP2	EG4313
Pp1s207_17V2.1	ENSP00000273037	MMP37	EG132001
Pp1s252_19V2.1	ENSP00000361405	MMP9	EG4318
Pp1s27_190V2.1	ENSP00000342564	MMSA	EG4329
Pp1s41_171V2.1	ENSP00000240488	MND1	EG84057
Pp1s52_144V2.1	ENSP00000380157	MOC2B	EG4338
Pp1s23_131V2.1	ENSP00000261326	MOCOS	EG55034
Pp1s292_16V2.1	ENSP00000244051	MOCS3	EG27304
Pp1s96_110V2.1	ENSP00000321810	MOD5	EG54802
Pp1s104_136V2.1	ENSP00000226105	MOG1	EG29098
Pp1s11_172V2.1	ENSP00000233616	MOGS	EG7841
Pp1s225_87V2.1	ENSP00000223114	MOGT3	EG346606
Pp1s138_143V2.1	ENSP00000355304	MOK	EG5891
Pp1s213_104V2.1	ENSP00000379364	MOL1B	EG55233
Pp1s452_21V2.1	ENSP00000248248	MON1B	EG22879
Pp1s11_9V2.1	ENSP00000380763	MORC2	EG22880
Pp1s427_21V2.1	ENSP00000242796	MORG1	EG84292
Pp1s87_150V2.1	ENSP00000386874	MORN2	EG729967
Pp1s73_154V2.1	ENSP00000347486	MORN3	EG283385
Pp1s9_36V2.1	ENSP00000355877	MOSC1	EG64757
Pp1s106_80V2.1	ENSP00000262948	MP2K2	EG5605
Pp1s102_16V2.1	ENSP00000244230	MPP10	EG10199
Pp1s74_257V2.1	ENSP00000360782	MPPA	EG23203
Pp1s81_53V2.1	ENSP00000249269	MPPB	EG9512
Pp1s140_18V2.1	ENSP00000250124	MPU1	EG9526
Pp1s39_241V2.1	ENSP00000233545	MPV17	EG4358
Pp1s18_229V2.1	ENSP00000325863	MRE11	EG4361
Pp1s53_225V2.1	ENSP00000352408	MRI40	EG29086
Pp1s173_60V2.2	ENSP00000250156	MRM1	EG79922
Pp1s352_46V2.1	ENSP00000382342	MRP1	EG4363
Pp1s227_1V2.1	ENSP00000359478	MRP2	EG1244
Pp1s2_698V2.1	ENSP00000250377	MRRP3	EG9692
Pp1s76_95V2.1	ENSP00000367637	MRS2	EG57380
Pp1s138_85V2.1	ENSP00000364320	MRT4	EG51154
Pp1s251_75V2.1	ENSP00000233146	MSH2	EG4436
Pp1s30_327V2.1	ENSP00000265081	MSH3	EG4437
Pp1s226_81V2.1	ENSP00000263187	MSH4	EG4438
Pp1s90_87V2.1	ENSP00000234420	MSH6	EG2956
Pp1s97_160V2.1	ENSP00000313921	MSRA	EG4482
Pp1s317_17V2.1	ENSP00000312274	MSRB3	EG253827
Pp1s249_96V2.1	ENSP00000298717	MTA70	EG56339
Pp1s31_147V2.1	ENSP00000287025	MTER1	EG51001
Pp1s68_124V2.1	ENSP00000323047	MTG1	EG92170
Pp1s55_319V2.1	ENSP00000258874	MTHFS	EG10588
Pp1s535_3V2.1	ENSP00000365777	MTHR	EG4524
Pp1s3_10V2.1	ENSP00000354152	MTHSD	EG64779
Pp1s253_21V2.1	ENSP00000357829	MTL10	EG399818
Pp1s35_338V2.1	ENSP00000354920	MTL13	EG51603
Pp1s217_68V2.1	ENSP00000262432	MTL2B	EG55798
Pp1s71_207V2.1	ENSP00000345752	MTMR2	EG8898
Pp1s72_193V2.1	ENSP00000354497	MTMRF	EG22909
Pp1s14_159V2.1	ENSP00000040663	MTNA	EG84245
Pp1s69_29V2.1	ENSP00000333666	MTND	EG55256
Pp1s143_15V2.1	ENSP00000290846	MTU1	EG55687
Pp1s261_54V2.1	ENSP00000249442	MTX2	EG10651
Pp1s183_44V2.1	ENSP00000261558	MUDEN	EG55745
Pp1s12_184V2.1	ENSP00000264198	MUL1	EG79594
Pp1s15_284V2.1	ENSP00000307853	MUS81	EG80198
Pp1s153_29V2.1	ENSP00000381599	MX1	EG4599
Pp1s78_62V2.1	ENSP00000280871	MYCT	EG114134
Pp1s34_446V2.1	ENSP00000267103	MYG1	EG60314
Pp1s131_116V2.1	ENSP00000285039	MYO5B	EG4645
Pp1s13_110V2.1	ENSP00000219797	MYST1	EG84148
Pp1s78_27V2.1	ENSP00000303584	N6MT1	EG29104
Pp1s241_84V2.1	ENSP00000372206	N6MT2	EG221143
Pp1s156_119V2.1	ENSP00000349212	NACP1	EG342538
Pp1s212_61V2.1	ENSP00000378782	NADC	EG23475
Pp1s68_84V2.1	ENSP00000326424	NADE1	EG55191
Pp1s32_181V2.1	ENSP00000341679	NADK	EG65220
Pp1s3023_2V2.1	ENSP00000293971	NAGA	#N/A
Pp1s19_292V2.1	ENSP00000379680	NAGAB	EG4668
Pp1s26_47V2.1	ENSP00000244204	NAGK	EG55577
Pp1s184_41V2.1	ENSP00000320083	NALD2	EG10003
Pp1s235_86V2.1	ENSP00000302441	NANP	EG140838
Pp1s240_84V2.1	ENSP00000251588	NARFL	EG64428
Pp1s93_175V2.1	ENSP00000257829	NAT10	EG55226
Pp1s52_138V2.1	ENSP00000240922	NAT13	EG80218
Pp1s85_16V2.1	ENSP00000385903	NAT15	EG79903
Pp1s293_26V2.1	ENSP00000335636	NAT5	EG51126
Pp1s63_211V2.1	ENSP00000299498	NB5R2	EG51700
Pp1s347_21V2.1	ENSP00000281513	NBAS	EG51594
Pp1s181_21V2.1	ENSP00000359290	NC2B	EG1810
Pp1s288_35V2.1	ENSP00000359295	NC2B	EG1810
Pp1s41_18V2.1	ENSP00000364289	NCBP1	EG4686
Pp1s39_116V2.1	ENSP00000355348	NCKP1	EG10787
Pp1s1_270V2.1	ENSP00000202831	NCKX6	EG80024
Pp1s391_5V2.1	ENSP00000246117	NCLN	EG56926
Pp1s34_433V2.1	ENSP00000265302	NCPR	EG5447
Pp1s64_189V2.1	ENSP00000361475	NCS1	EG23413
Pp1s42_50V2.1	ENSP00000261597	NDC80	EG10403
Pp1s5_211V2.1	ENSP00000219302	NDK3	EG4832
Pp1s217_26V2.1	ENSP00000356785	NDK7	EG29922
Pp1s89_252V2.1	ENSP00000343344	NDOR1	EG27158
Pp1s9_362V2.1	ENSP00000252102	NDUA2	EG4695
Pp1s236_30V2.1	ENSP00000347988	NDUA5	EG4698
Pp1s7_88V2.1	ENSP00000330937	NDUA6	EG4700
Pp1s198_155V2.1	ENSP00000362873	NDUA8	EG4702
Pp1s79_102V2.1	ENSP00000266544	NDUA9	EG4704
Pp1s15_372V2.1	ENSP00000330737	NDUAC	EG55967
Pp1s242_38V2.1	ENSP00000252576	NDUAD	EG51079
Pp1s170_67V2.1	ENSP00000233190	NDUS1	EG4719
Pp1s114_160V2.1	ENSP00000296684	NDUS4	EG4724
Pp1s104_68V2.1	ENSP00000233627	NDUS7	EG374291
Pp1s246_108V2.1	ENSP00000322450	NDUV1	EG4723
Pp1s36_322V2.1	ENSP00000327268	NDUV2	EG4729
Pp1s246_7V2.1	ENSP00000383925	NECP2	EG55707
Pp1s102_81V2.1	ENSP00000266742	NEDD1	EG121441
Pp1s63_210V2.1	ENSP00000355955	NENF	EG29937
Pp1s16_255V2.1	ENSP00000261406	NEP1	EG10436
Pp1s165_61V2.1	ENSP00000363205	NFS1	EG9054
Pp1s135_26V2.1	ENSP00000370949	NFXL1	EG152518
Pp1s302_33V2.1	ENSP00000240055	NFYB	EG4801
Pp1s71_199V2.1	ENSP00000298352	NGB	EG58157
Pp1s28_42V2.1	ENSP00000215956	NH2L1	EG4809
Pp1s34_332V2.1	ENSP00000347401	NH2L1	EG4809
Pp1s65_24V2.1	ENSP00000383949	NH2L1	EG4809
Pp1s71_235V2.1	ENSP00000358307	NHLC2	EG374354
Pp1s66_283V2.1	ENSP00000274606	NHP2	EG55651
Pp1s57_32V2.1	ENSP00000294785	NICA	EG23385
Pp1s104_29V2.1	ENSP00000254940	NIP7	EG51388
Pp1s184_62V2.1	ENSP00000381096	NIPA2	EG81614
Pp1s100_100V2.1	ENSP00000307525	NMD3	EG51068
Pp1s241_79V2.2	ENSP00000366410	NMNA1	EG64802
Pp1s117_89V2.1	ENSP00000383962	NMRL1	EG57407
Pp1s176_100V2.1	ENSP00000258960	NMT1	EG4836
Pp1s76_13V2.1	ENSP00000268802	NOB1	EG28987
Pp1s18_78V2.1	ENSP00000317992	NOC2L	EG26155
Pp1s74_21V2.1	ENSP00000360412	NOC3L	EG64318
Pp1s9_29V2.1	ENSP00000354040	NOG1	EG23560
Pp1s347_32V2.1	ENSP00000362153	NOG2	EG29889
Pp1s151_6V2.1	ENSP00000371101	NOL10	EG79954
Pp1s53_102V2.1	ENSP00000297990	NOL6	EG65083
Pp1s269_44V2.1	ENSP00000382274	NOMO3	EG408050
Pp1s300_44V2.1	ENSP00000332198	NOP10	EG55505
Pp1s15_435V2.1	ENSP00000370589	NOP56	EG10528
Pp1s11_234V2.1	ENSP00000264279	NOP58	EG51602
Pp1s258_12V2.1	ENSP00000343497	NOSIP	EG51070
Pp1s136_38V2.1	ENSP00000387310	NOTUM	EG147111
Pp1s10_26V2.2	ENSP00000362057	NOX1	EG27035
Pp1s340_45V2.1	ENSP00000261182	NP1L1	EG4673
Pp1s427_22V2.1	ENSP00000322716	NP60	EG84656
Pp1s7_112V2.1	ENSP00000269228	NPC1	EG4864
Pp1s60_289V2.1	ENSP00000331487	NPL4	EG55666
Pp1s2_286V2.1	ENSP00000233202	NRAM1	EG6556
Pp1s384_9V2.1	ENSP00000233557	NRBP	EG29959
Pp1s136_195V2.1	ENSP00000296802	NSA2	EG10412
Pp1s236_43V2.1	ENSP00000359297	NSDHL	EG50814
Pp1s192_77V2.1	ENSP00000355077	NSE1	EG197370
Pp1s280_14V2.1	ENSP00000358019	NSE4A	EG54780
Pp1s336_25V2.1	ENSP00000381293	NSF	EG4905
Pp1s90_178V2.1	ENSP00000216879	NSF1C	EG55968
Pp1s118_138V2.1	ENSP00000366519	NSUN6	EG221078
Pp1s3_550V2.1	ENSP00000245312	NTCP2	EG6555
Pp1s75_155V2.1	ENSP00000219169	NTF2	EG10204
Pp1s65_4V2.1	ENSP00000219066	NTHL1	EG4913
Pp1s47_170V2.1	ENSP00000270176	NTKL	EG57410
Pp1s114_58V2.1	ENSP00000229179	NU107	EG57122
Pp1s236_38V2.1	ENSP00000361658	NU188	EG23511
Pp1s201_63V2.1	ENSP00000285968	NU205	EG23165
Pp1s312_50V2.1	ENSP00000348110	NUB1	#N/A
Pp1s61_174V2.1	ENSP00000283027	NUBP1	EG4682
Pp1s19_291V2.1	ENSP00000281081	NUBPL	EG80224
Pp1s44_259V2.1	ENSP00000258662	NUD15	EG55270
Pp1s31_137V2.1	ENSP00000279206	NUD22	EG84304
Pp1s11_235V2.1	ENSP00000319664	NUDC	EG10726
Pp1s144_15V2.1	ENSP00000304854	NUDC2	EG134492
Pp1s14_271V2.1	ENSP00000306070	NUDT6	EG11162
Pp1s154_121V2.1	ENSP00000268533	NUDT7	EG283927
Pp1s54_62V2.1	ENSP00000368459	NUFP1	EG26747
Pp1s127_69V2.1	ENSP00000245544	NUP85	EG79902
Pp1s53_231V2.1	ENSP00000225696	NUP88	EG4927
Pp1s14_227V2.1	ENSP00000310668	NUP93	EG9688
Pp1s19_352V2.1	ENSP00000281701	NVL	EG4931
Pp1s126_82V2.1	ENSP00000357838	OAT	EG4942
Pp1s130_263V2.1	ENSP00000359151	ODB2	EG1629
Pp1s207_71V2.1	ENSP00000269980	ODBA	EG593
Pp1s152_54V2.1	ENSP00000318351	ODBB	EG594
Pp1s138_162V2.1	ENSP00000329452	ODC	EG89874
Pp1s10_244V2.1	ENSP00000222673	ODO1	EG4967
Pp1s2_208V2.1	ENSP00000335304	ODO2	EG1743
Pp1s83_180V2.1	ENSP00000280346	ODP2	EG1737
Pp1s201_83V2.1	ENSP00000295266	ODPAT	EG5161
Pp1s368_38V2.1	ENSP00000307241	ODPB	EG5162
Pp1s189_60V2.1	ENSP00000342851	OGG1	EG4968
Pp1s263_5V2.1	ENSP00000362824	OGT1	EG8473
Pp1s207_31V2.1	ENSP00000386350	OLA1	EG29789
Pp1s82_143V2.1	ENSP00000360270	OMA1	EG115209
Pp1s125_14V2.1	ENSP00000263275	OPA3	EG80207
Pp1s240_17V2.1	ENSP00000279147	ORAV1	EG220064
Pp1s3_327V2.1	ENSP00000234296	ORC2	EG4999
Pp1s194_71V2.1	ENSP00000376586	ORC3	EG23595
Pp1s106_68V2.1	ENSP00000376598	ORC4	EG5000
Pp1s107_183V2.1	ENSP00000219097	ORC6	EG23594
Pp1s123_9V2.1	ENSP00000304858	ORML3	EG94103
Pp1s104_114V2.1	ENSP00000265881	ORN	EG25996
Pp1s11_59V2.1	ENSP00000316649	OSBL2	EG9885
Pp1s122_49V2.1	ENSP00000206542	OSGEP	EG55644
Pp1s99_134V2.1	ENSP00000264151	OSGP2	EG64172
Pp1s73_47V2.1	ENSP00000364188	OST48	EG1650
Pp1s213_8V2.1	ENSP00000039007	OTC	EG5009
Pp1s83_64V2.1	ENSP00000384190	OTU6B	#N/A
Pp1s53_230V2.1	ENSP00000301453	OTUB1	EG55611
Pp1s107_55V2.1	ENSP00000280701	OXSM	EG54995
Pp1s27_50V2.1	ENSP00000311713	OXSR1	EG9943
Pp1s180_28V2.1	ENSP00000261475	P2R3C	EG55012
Pp1s26_124V2.1	ENSP00000261880	P34	EG79719
Pp1s78_85V2.1	ENSP00000264864	P4K2B	EG55300
Pp1s60_91V2.1	ENSP00000339769	P4R3B	EG57223
Pp1s145_126V2.1	ENSP00000342502	P5CR2	EG29920
Pp1s264_31V2.1	ENSP00000302886	PA2G4	EG5036
Pp1s85_168V2.1	ENSP00000216727	PABP2	EG8106
Pp1s38_284V2.1	ENSP00000221265	PAF1	EG54623
Pp1s14_98V2.1	ENSP00000274793	PAFA	EG7941
Pp1s88_68V2.1	ENSP00000263563	PALD	EG27143
Pp1s104_12V2.1	ENSP00000367727	PANK4	EG55229
Pp1s10_391V2.1	ENSP00000327557	PAPL	EG390928
Pp1s3_405V2.1	ENSP00000238714	PAPOG	EG64895
Pp1s166_89V2.1	ENSP00000354436	PAPS2	EG9060
Pp1s215_51V2.1	ENSP00000228820	PAR11	EG57097
Pp1s114_177V2.1	ENSP00000355759	PARP1	EG142
Pp1s324_38V2.1	ENSP00000250416	PARP2	EG10038
Pp1s170_48V2.1	ENSP00000308466	PBLD	EG64081
Pp1s27_180V2.1	ENSP00000351619	PBLD	EG64081
Pp1s5_276V2.1	ENSP00000262134	PCAT2	EG54947
Pp1s36_84V2.1	ENSP00000383168	PCBP3	EG54039
Pp1s313_68V2.1	ENSP00000364628	PCID2	EG55795
Pp1s46_188V2.1	ENSP00000368458	PCNA	EG5111
Pp1s200_71V2.1	ENSP00000317362	PCP	EG5547
Pp1s291_49V2.1	ENSP00000368439	PCY1B	EG9468
Pp1s277_72V2.1	ENSP00000331719	PCY2	EG5833
Pp1s403_49V2.1	ENSP00000307387	PDC6I	EG10015
Pp1s215_21V2.1	ENSP00000167218	PDCD2	EG5134
Pp1s34_72V2.1	ENSP00000221784	PDCD5	EG9141
Pp1s87_113V2.1	ENSP00000264933	PDCD6	EG10016
Pp1s21_34V2.1	ENSP00000321691	PDDC1	EG347862
Pp1s422_7V2.1	ENSP00000327801	PDIA1	EG5034
Pp1s83_204V2.1	ENSP00000286091	PDIA4	EG9601
Pp1s284_19V2.1	ENSP00000272227	PDIA6	EG10130
Pp1s213_20V2.1	ENSP00000007708	PDK2	EG5164
Pp1s318_56V2.1	ENSP00000005178	PDK4	EG5166
Pp1s19_78V2.1	ENSP00000309548	PDP2	EG57546
Pp1s241_48V2.1	ENSP00000313851	PDS5B	EG23047
Pp1s61_6V2.1	ENSP00000291565	PDXK	EG8566
Pp1s111_33V2.1	ENSP00000261313	PEBP1	EG5037
Pp1s29_103V2.1	ENSP00000362807	PEF1	EG553115
Pp1s227_54V2.1	ENSP00000274311	PELO	EG53918
Pp1s155_85V2.1	ENSP00000309595	PEO1	EG56652
Pp1s71_40V2.1	ENSP00000244137	PEPD	EG5184
Pp1s285_12V2.1	ENSP00000248633	PEX1	EG5189
Pp1s26_46V2.1	ENSP00000225873	PEX12	EG5193
Pp1s9_146V2.1	ENSP00000368024	PEX16	EG9409
Pp1s312_66V2.1	ENSP00000349543	PEX2	EG5828
Pp1s16_288V2.1	ENSP00000356563	PEX3	EG8504
Pp1s68_5V2.1	ENSP00000303511	PEX6	EG5190
Pp1s392_14V2.1	ENSP00000315680	PEX7	EG5191
Pp1s300_8V2.1	ENSP00000261813	PFD1	EG5201
Pp1s10_5V2.1	ENSP00000356989	PFD2	EG5202
Pp1s212_69V2.1	ENSP00000286428	PFD3	EG7411
Pp1s341_57V2.1	ENSP00000360473	PFD4	EG5203
Pp1s249_64V2.1	ENSP00000334188	PFD5	EG5204
Pp1s162_94V2.1	ENSP00000363738	PFD6	EG10471
Pp1s69_61V2.1	ENSP00000226432	PG2IP	EG80157
Pp1s81_224V2.1	ENSP00000297283	PGAM2	EG5224
Pp1s136_146V2.1	ENSP00000300658	PGAP3	EG93210
Pp1s5_269V2.1	ENSP00000220763	PGCP	EG10404
Pp1s115_21V2.1	ENSP00000296522	PGDH	EG3248
Pp1s71_343V2.1	ENSP00000345341	PGES2	EG80142
Pp1s159_19V2.1	ENSP00000356438	PGH2	EG5743
Pp1s201_81V2.1	ENSP00000362413	PGK1	EG5230
Pp1s199_101V2.1	ENSP00000360125	PGM1	EG5236
Pp1s7_35V2.1	ENSP00000330918	PGP	EG283871
Pp1s255_21V2.1	ENSP00000262764	PGPS1	EG9489
Pp1s22_57V2.1	ENSP00000217971	PGRC1	EG10857
Pp1s139_39V2.1	ENSP00000382341	PGTA	EG5875
Pp1s23_327V2.1	ENSP00000296642	PGTB1	EG5229
Pp1s163_89V2.1	ENSP00000317473	PGTB2	EG5876
Pp1s319_36V2.1	ENSP00000300408	PHB	EG5245
Pp1s215_64V2.1	ENSP00000382362	PHB2	EG11331
Pp1s103_62V2.1	ENSP00000216252	PHF5A	EG84844
Pp1s17_321V2.1	ENSP00000352782	PHOP2	EG493911
Pp1s36_223V2.1	ENSP00000247665	PHP14	EG29085
Pp1s53_233V2.1	ENSP00000299299	PHS	EG5092
Pp1s264_39V2.1	ENSP00000361673	PHYD1	EG254295
Pp1s213_127V2.1	ENSP00000349205	PI3R4	EG30849
Pp1s31_309V2.1	ENSP00000265382	PI51B	EG8395
Pp1s311_22V2.1	ENSP00000366505	PI51B	EG8395
Pp1s302_54V2.1	ENSP00000342095	PICAL	EG8301
Pp1s106_100V2.1	ENSP00000369820	PIGA	EG5277
Pp1s32_139V2.1	ENSP00000164305	PIGB	EG9488
Pp1s249_26V2.1	ENSP00000258324	PIGC	EG5279
Pp1s223_118V2.1	ENSP00000225609	PIGL	EG9487
Pp1s171_129V2.1	ENSP00000357069	PIGM	EG93183
Pp1s68_164V2.1	ENSP00000350263	PIGN	EG23556
Pp1s234_39V2.1	ENSP00000339382	PIGO	EG84720
Pp1s401_17V2.1	ENSP00000279036	PIGT	EG51604
Pp1s238_32V2.1	ENSP00000217446	PIGU	EG128869
Pp1s58_111V2.1	ENSP00000078527	PIGV	EG55650
Pp1s99_102V2.1	ENSP00000332313	PIGW	EG284098
Pp1s241_58V2.1	ENSP00000247970	PIN1	EG5300
Pp1s217_90V2.1	ENSP00000218432	PIN4	EG5303
Pp1s66_58V2.1	ENSP00000316809	PIPNA	EG5306
Pp1s84_179V2.1	ENSP00000369786	PIR	EG8544
Pp1s95_62V2.1	ENSP00000338695	PISD	#N/A
Pp1s131_74V2.1	ENSP00000368887	PK1IP	EG55003
Pp1s58_181V2.1	ENSP00000262039	PK3C3	EG5289
Pp1s165_28V2.1	ENSP00000360761	PLCB	EG10555
Pp1s72_203V2.1	ENSP00000381140	PLCC	EG56894
Pp1s134_110V2.1	ENSP00000313731	PLCD3	EG113026
Pp1s107_75V2.1	ENSP00000342793	PLD1	EG5337
Pp1s31_358V2.1	ENSP00000216180	PLPL3	EG80339
Pp1s402_45V2.1	ENSP00000303191	PLRG1	EG5356
Pp1s63_168V2.1	ENSP00000233468	PM14	EG51639
Pp1s137_87V2.1	ENSP00000268261	PMM2	EG5373
Pp1s474_6V2.1	ENSP00000265849	PMS2	EG5395
Pp1s226_23V2.1	ENSP00000263657	PNO1	EG56902
Pp1s336_15V2.1	ENSP00000225573	PNPO	EG55163
Pp1s54_76V2.1	ENSP00000254508	PO210	EG23225
Pp1s114_182V2.1	ENSP00000361310	POLH	EG5429
Pp1s156_110V2.1	ENSP00000370222	POMP	EG51371
Pp1s7_411V2.1	ENSP00000385787	POP1	EG10940
Pp1s79_82V2.1	ENSP00000350098	POP5	EG51367
Pp1s48_244V2.1	ENSP00000229003	PP11	EG8909
Pp1s97_274V2.1	ENSP00000296122	PP1B	EG5500
Pp1s283_43V2.1	ENSP00000378769	PP1B	EG5500
Pp1s147_114V2.1	ENSP00000385657	PP1R7	EG5510
Pp1s70_131V2.1	ENSP00000311677	PP1R8	EG5511
Pp1s212_20V2.1	ENSP00000279387	PP4C	EG5531
Pp1s31_35V2.1	ENSP00000305924	PP4R4	EG57718
Pp1s11_366V2.1	ENSP00000218758	PPA5	EG54
Pp1s41_144V2.1	ENSP00000358241	PPA6	EG51205
Pp1s30_218V2.1	ENSP00000272065	PPAC	EG52
Pp1s243_26V2.1	ENSP00000381302	PPC1A	EG196051
Pp1s30_160V2.1	ENSP00000358106	PPCE	EG5550
Pp1s1_495V2.1	ENSP00000386909	PPCEL	EG9581
Pp1s39_321V2.1	ENSP00000361642	PPCS	EG79717
Pp1s42_275V2.1	ENSP00000306528	PPDE1	EG51029
Pp1s79_1V2.1	ENSP00000263256	PPDE2	EG27351
Pp1s131_71V2.1	ENSP00000191018	PPGB	EG5476
Pp1s82_92V2.1	ENSP00000303057	PPIC	EG5480
Pp1s46_103V2.1	ENSP00000303754	PPID	EG5481
Pp1s232_72V2.1	ENSP00000306614	PPIH	EG10465
Pp1s12_407V2.1	ENSP00000362803	PPIL1	EG51645
Pp1s33_65V2.1	ENSP00000334553	PPIL2	EG23759
Pp1s150_33V2.1	ENSP00000376107	PPIL3	EG53938
Pp1s45_212V2.1	ENSP00000253329	PPIL4	EG85313
Pp1s158_4V2.1	ENSP00000264714	PPM1G	EG5496
Pp1s28_292V2.1	ENSP00000343943	PPOX	EG5498
Pp1s80_142V2.1	ENSP00000012443	PPP5	EG5536
Pp1s31_219V2.1	ENSP00000362648	PPP6	EG5537
Pp1s31_313V2.1	ENSP00000346255	PPTC7	EG160760
Pp1s131_24V2.1	ENSP00000261308	PPWD1	EG23398
Pp1s10_121V2.1	ENSP00000364295	PQLC2	EG54896
Pp1s28_204V2.1	ENSP00000257181	PR38A	EG84950
Pp1s3303_1V2.2	ENSP00000247194	PRCM	EG112849
Pp1s30_333V2.1	ENSP00000301522	PRDX2	EG7001
Pp1s1_224V2.1	ENSP00000265462	PRDX5	EG25824
Pp1s32_340V2.1	ENSP00000342026	PRDX6	EG9588
Pp1s5_143V2.1	ENSP00000260643	PREB	EG10113
Pp1s90_95V2.1	ENSP00000350491	PRI1	EG5557
Pp1s276_81V2.1	ENSP00000361331	PRNIP	EG79033
Pp1s242_13V2.1	ENSP00000349577	PROD	EG5625
Pp1s29_192V2.1	ENSP00000333551	PROSC	EG11212
Pp1s331_35V2.1	ENSP00000268482	PRP16	EG9785
Pp1s390_2V2.1	ENSP00000357928	PRP17	EG51362
Pp1s342_18V2.1	ENSP00000367835	PRP18	EG8559
Pp1s64_180V2.1	ENSP00000227524	PRP19	EG27339
Pp1s154_45V2.1	ENSP00000324122	PRP31	EG26121
Pp1s30_179V2.1	ENSP00000348010	PRP39	EG55015
Pp1s29_240V2.1	ENSP00000363313	PRP4	EG9128
Pp1s16_252V2.1	ENSP00000266079	PRP6	EG24148
Pp1s438_24V2.1	ENSP00000304350	PRP8	EG10594
Pp1s269_87V2.1	ENSP00000315379	PRPF3	EG9129
Pp1s224_66V2.1	ENSP00000361186	PRPK	EG112858
Pp1s152_120V2.1	ENSP00000361512	PRPS1	EG5631
Pp1s91_182V2.1	ENSP00000216407	PRS10	#N/A
Pp1s12_202V2.1	ENSP00000261303	PRS4	EG5700
Pp1s218_132V2.1	ENSP00000298852	PRS6A	EG5702
Pp1s243_66V2.1	ENSP00000157812	PRS6B	EG5704
Pp1s49_241V2.1	ENSP00000292644	PRS7	EG5701
Pp1s245_17V2.1	ENSP00000310572	PRS8	EG5705
Pp1s292_61V2.1	ENSP00000320324	PSA	EG9520
Pp1s129_198V2.1	ENSP00000379675	PSA1	EG5682
Pp1s61_186V2.1	ENSP00000223321	PSA2	EG5683
Pp1s72_57V2.1	ENSP00000216455	PSA3	EG5684
Pp1s146_14V2.1	ENSP00000044462	PSA4	EG5685
Pp1s69_9V2.1	ENSP00000271308	PSA5	EG5686
Pp1s101_33V2.1	ENSP00000261479	PSA6	EG5687
Pp1s19_177V2.1	ENSP00000359910	PSA7	EG5688
Pp1s197_22V2.1	ENSP00000262193	PSB1	EG5689
Pp1s50_46V2.1	ENSP00000362334	PSB2	EG5690
Pp1s130_204V2.1	ENSP00000225426	PSB3	EG5691
Pp1s3_439V2.1	ENSP00000290541	PSB4	EG5692
Pp1s39_318V2.1	ENSP00000355325	PSB5	EG5693
Pp1s3_22V2.1	ENSP00000270586	PSB6	EG5694
Pp1s197_114V2.1	ENSP00000259457	PSB7	EG5695
Pp1s1_313V2.1	ENSP00000261712	PSD11	EG5717
Pp1s257_86V2.1	ENSP00000348442	PSD12	EG5718
Pp1s131_73V2.1	ENSP00000333811	PSD13	EG5719
Pp1s197_110V2.1	ENSP00000219313	PSD7	EG5713
Pp1s101_116V2.1	ENSP00000253462	PSF2	EG51659
Pp1s57_127V2.1	ENSP00000318196	PSF3	EG64785
Pp1s159_65V2.1	ENSP00000288680	PSL4	EG121665
Pp1s260_13V2.1	ENSP00000309474	PSMD1	EG5707
Pp1s414_21V2.1	ENSP00000310129	PSMD2	EG5708
Pp1s65_151V2.1	ENSP00000264639	PSMD3	EG5709
Pp1s58_45V2.1	ENSP00000295901	PSMD6	EG9861
Pp1s35_171V2.1	ENSP00000261817	PSMD9	EG5715
Pp1s125_98V2.1	ENSP00000325919	PSMG2	EG56984
Pp1s149_131V2.1	ENSP00000384799	PSMG3	EG84262
Pp1s78_5V2.1	ENSP00000369658	PSMG4	EG389362
Pp1s55_149V2.1	ENSP00000355747	PSN2	EG5664
Pp1s48_125V2.1	ENSP00000014112	PTBP1	EG5725
Pp1s287_24V2.1	ENSP00000361266	PTC2	EG8643
Pp1s204_54V2.1	ENSP00000292478	PTCD1	EG26024
Pp1s269_47V2.1	ENSP00000311572	PTGR1	EG22949
Pp1s310_6V2.1	ENSP00000376758	PTH2	EG51651
Pp1s30_56V2.1	ENSP00000373153	PTPLB	EG201562
Pp1s18_288V2.1	ENSP00000325958	PTPM1	EG114971
Pp1s13_350V2.1	ENSP00000308258	PTSS2	EG81490
Pp1s8_242V2.1	ENSP00000264220	PUR1	EG5471
Pp1s386_19V2.1	ENSP00000313490	PUR4	EG5198
Pp1s78_3V2.1	ENSP00000216194	PUR8	EG158
Pp1s372_62V2.1	ENSP00000236959	PUR9	EG471
Pp1s238_76V2.1	ENSP00000331260	PURA1	EG122622
Pp1s406_8V2.1	ENSP00000326003	PUS10	EG150962
Pp1s213_112V2.1	ENSP00000227474	PUS3	EG83480
Pp1s19_67V2.1	ENSP00000348722	PUS7	EG54517
Pp1s86_173V2.1	ENSP00000368318	PUSL1	EG126789
Pp1s201_91V2.1	ENSP00000258531	PWP1	EG11137
Pp1s87_37V2.1	ENSP00000291576	PWP2	EG5822
Pp1s30_171V2.2	ENSP00000164139	PYGM	EG5837
Pp1s29_153V2.1	ENSP00000219240	PYRD	EG1723
Pp1s224_83V2.1	ENSP00000359607	PYRD2	EG84795
Pp1s161_99V2.1	ENSP00000361704	PYRG1	EG1503
Pp1s14_63V2.1	ENSP00000287022	QCR7	EG7381
Pp1s128_126V2.1	ENSP00000238721	QORX	EG9540
Pp1s197_53V2.1	ENSP00000358042	QRSL1	EG55278
Pp1s241_112V2.1	ENSP00000356574	QSOX1	EG5768
Pp1s105_189V2.1	ENSP00000281273	QTRD1	EG79691
Pp1s114_84V2.1	ENSP00000360497	R113A	EG7737
Pp1s62_80V2.1	ENSP00000321330	R144A	EG9781
Pp1s137_213V2.1	ENSP00000338790	RA51D	EG5892
Pp1s212_42V2.1	ENSP00000336606	RA54B	EG25788
Pp1s15_297V2.1	ENSP00000349415	RAB18	EG22931
Pp1s95_18V2.1	ENSP00000387286	RAB1A	EG5861
Pp1s86_55V2.1	ENSP00000261263	RAB21	EG23011
Pp1s196_72V2.1	ENSP00000262646	RAB2A	EG5862
Pp1s117_85V2.1	ENSP00000345689	RAB5C	EG5878
Pp1s456_8V2.1	ENSP00000336850	RAB6A	EG5870
Pp1s398_18V2.1	ENSP00000265062	RAB7A	EG7879
Pp1s218_85V2.1	ENSP00000300935	RAB8A	EG4218
Pp1s113_158V2.1	ENSP00000312734	RAB8B	EG51762
Pp1s126_125V2.1	ENSP00000258737	RAC1	EG5879
Pp1s67_162V2.1	ENSP00000371469	RAD1	EG5810
Pp1s155_59V2.1	ENSP00000288985	RAD26	EG375748
Pp1s130_189V2.1	ENSP00000311360	RAD9A	EG5883
Pp1s33_130V2.1	ENSP00000360286	RAE1L	EG8480
Pp1s155_50V2.1	ENSP00000355511	RAE2	EG1122
Pp1s17_24V2.1	ENSP00000251849	RAF1	EG5894
Pp1s80_147V2.1	ENSP00000348577	RAGP1	EG5905
Pp1s4_327V2.1	ENSP00000011619	RANB9	EG10048
Pp1s158_45V2.1	ENSP00000327583	RANG	EG389842
Pp1s26_32V2.1	ENSP00000261890	RB11A	EG8766
Pp1s225_72V2.1	ENSP00000264158	RB3GP	EG22930
Pp1s12_349V2.1	ENSP00000362592	RBBP4	EG5928
Pp1s70_184V2.1	ENSP00000264515	RBBP5	EG5929
Pp1s90_233V2.1	ENSP00000262133	RBL2	EG5934
Pp1s42_21V2.1	ENSP00000261741	RBM19	EG9904
Pp1s84_290V2.1	ENSP00000199814	RBM22	EG55696
Pp1s143_10V2.1	ENSP00000365946	RBM3	EG5935
Pp1s118_97V2.1	ENSP00000365950	RBM3	EG5935
Pp1s332_29V2.1	ENSP00000253363	RBM39	EG9584
Pp1s40_68V2.2	ENSP00000343054	RBM5	EG10181
Pp1s177_58V2.1	ENSP00000306817	RBSK	EG64080
Pp1s123_100V2.1	ENSP00000216225	RBX1	EG9978
Pp1s10_236V2.1	ENSP00000364585	RCC2	EG55920
Pp1s15_254V2.1	ENSP00000273064	RCD1	EG9125
Pp1s286_46V2.1	ENSP00000321365	RD23A	EG5886
Pp1s5815_1V2.1	ENSP00000257895	RDH1	EG5959
Pp1s30_284V2.1	ENSP00000171214	RDH8	EG50700
Pp1s257_43V2.1	ENSP00000165698	REEP1	EG65055
Pp1s123_13V2.1	ENSP00000350221	RENT2	EG26019
Pp1s254_31V2.1	ENSP00000302088	RER1	EG11079
Pp1s278_26V2.1	ENSP00000356202	RF1ML	EG54516
Pp1s222_119V2.1	ENSP00000254719	RFA1	EG6117
Pp1s357_50V2.1	ENSP00000363021	RFA2	EG6118
Pp1s4_114V2.1	ENSP00000055077	RFC2	EG5982
Pp1s88_45V2.1	ENSP00000369411	RFC3	EG5983
Pp1s96_139V2.1	ENSP00000296273	RFC4	EG5984
Pp1s19_35V2.1	ENSP00000296292	RFT1	EG91869
Pp1s81_228V2.1	ENSP00000356641	RFWD2	EG64326
Pp1s275_83V2.2	ENSP00000354361	RFWD3	EG55159
Pp1s355_18V2.1	ENSP00000273962	RG9D2	EG93587
Pp1s2_126V2.1	ENSP00000380365	RGN	EG9104
Pp1s24_164V2.1	ENSP00000344779	RHBD1	EG84236
Pp1s13_239V2.1	ENSP00000342291	RHGBB	EG89839
Pp1s56_233V2.1	ENSP00000365926	RIFK	#N/A
Pp1s69_142V2.1	ENSP00000380738	RINI	EG6050
Pp1s267_82V2.1	ENSP00000257700	RINT1	EG60561
Pp1s191_77V2.1	ENSP00000369162	RIOK1	EG83732
Pp1s21_292V2.1	ENSP00000370606	RIP	EG84268
Pp1s64_36V2.1	ENSP00000300738	RIR1	EG6240
Pp1s103_72V2.1	ENSP00000302955	RIR2	EG6241
Pp1s258_77V2.1	ENSP00000262288	RISC	EG59342
Pp1s347_24V2.1	ENSP00000341730	RL10	EG6134
Pp1s22_93V2.1	ENSP00000358832	RL10	EG6134
Pp1s54_149V2.1	ENSP00000363676	RL11	EG6135
Pp1s280_53V2.1	ENSP00000354739	RL12	EG6136
Pp1s58_36V2.1	ENSP00000307889	RL13	EG6137
Pp1s126_49V2.1	ENSP00000376811	RL13	EG6137
Pp1s75_213V2.1	ENSP00000375730	RL13A	EG23521
Pp1s83_240V2.1	ENSP00000345156	RL14	EG9045
Pp1s101_9V2.1	ENSP00000379506	RL14	EG9045
Pp1s134_150V2.1	ENSP00000346867	RL15	EG6138
Pp1s304_10V2.1	ENSP00000084795	RL18	EG6141
Pp1s44_13V2.1	ENSP00000222247	RL18A	EG6142
Pp1s235_118V2.1	ENSP00000225430	RL19	EG6143
Pp1s298_23V2.1	ENSP00000351021	RL21	EG6144
Pp1s39_73V2.1	ENSP00000346088	RL22	EG6146
Pp1s73_218V2.1	ENSP00000377865	RL23	EG9349
Pp1s63_120V2.1	ENSP00000377640	RL24	EG6152
Pp1s30_286V2.1	ENSP00000265100	RL26L	EG51121
Pp1s83_114V2.1	ENSP00000253788	RL27	EG6155
Pp1s4_169V2.1	ENSP00000346015	RL27A	EG6157
Pp1s7_369V2.1	ENSP00000342787	RL28	EG6158
Pp1s330_36V2.1	ENSP00000346001	RL3	EG6122
Pp1s41_246V2.1	ENSP00000287038	RL30	EG6156
Pp1s79_257V2.1	ENSP00000386681	RL31	EG6160
Pp1s84_90V2.1	ENSP00000380158	RL32	EG6161
Pp1s76_47V2.1	ENSP00000378162	RL34	EG6164
Pp1s102_66V2.1	ENSP00000259469	RL35	EG11224
Pp1s34_143V2.1	ENSP00000252543	RL36	EG25873
Pp1s152_129V2.1	ENSP00000274242	RL37	EG6167
Pp1s288_9V2.1	ENSP00000309830	RL38	EG6169
Pp1s104_70V2.1	ENSP00000355315	RL39	EG6170
Pp1s18_108V2.1	ENSP00000311430	RL4	EG6124
Pp1s97_108V2.1	ENSP00000359345	RL5	EG6125
Pp1s59_123V2.1	ENSP00000202773	RL6	EG6128
Pp1s149_29V2.1	ENSP00000361076	RL7A	EG6130
Pp1s582_3V2.1	ENSP00000262584	RL8	EG6132
Pp1s91_26V2.1	ENSP00000378378	RL8	EG6132
Pp1s58_144V2.1	ENSP00000346022	RL9	EG6133
Pp1s38_189V2.1	ENSP00000339027	RLA0	EG6175
Pp1s152_150V2.1	ENSP00000346037	RLA1	EG6176
Pp1s409_34V2.1	ENSP00000322419	RLA2	EG6181
Pp1s54_65V2.1	ENSP00000268125	RLBP1	EG6017
Pp1s343_39V2.1	ENSP00000260443	RLP24	EG51187
Pp1s49_253V2.1	ENSP00000264995	RM03	EG11222
Pp1s158_143V2.1	ENSP00000253099	RM04	EG51073
Pp1s440_14V2.1	ENSP00000308897	RM11	EG65003
Pp1s254_28V2.1	ENSP00000333837	RM12	EG6182
Pp1s134_169V2.1	ENSP00000306548	RM13	EG28998
Pp1s88_136V2.1	ENSP00000260102	RM15	EG29088
Pp1s91_13V2.1	ENSP00000288937	RM17	EG63875
Pp1s183_103V2.1	ENSP00000354525	RM24	EG79590
Pp1s170_44V2.1	ENSP00000225969	RM27	EG51264
Pp1s5_418V2.1	ENSP00000312311	RM46	EG26589
Pp1s29_305V2.1	ENSP00000258105	RM53	EG116540
Pp1s14_41V2.1	ENSP00000283632	RMD5A	EG64795
Pp1s223_125V2.1	ENSP00000358297	RN115	EG27246
Pp1s98_113V2.1	ENSP00000328287	RN123	EG63891
Pp1s39_113V2.1	ENSP00000354977	RN160	#N/A
Pp1s115_62V2.1	ENSP00000240159	RN170	EG81790
Pp1s7_358V2.1	ENSP00000306906	RN181	EG51255
Pp1s7_324V2.1	ENSP00000338218	RN213	EG57674
Pp1s9_397V2.1	ENSP00000322242	RNF10	EG9921
Pp1s58_108V2.1	ENSP00000341361	RNF13	EG11342
Pp1s14_72V2.1	ENSP00000324956	RNF14	EG9604
Pp1s5_52V2.1	ENSP00000385285	RNF32	EG140545
Pp1s52_158V2.1	ENSP00000221486	RNH2A	EG10535
Pp1s84_78V2.1	ENSP00000308193	RNH2C	EG84153
Pp1s358_63V2.1	ENSP00000028008	RNT2	EG8635
Pp1s409_46V2.1	ENSP00000269466	RNZ1	EG55520
Pp1s126_36V2.1	ENSP00000337445	RNZ2	EG60528
Pp1s73_64V2.1	ENSP00000352333	RPA12	EG30834
Pp1s169_124V2.1	ENSP00000263331	RPA2	EG84172
Pp1s14_241V2.1	ENSP00000215587	RPAB1	EG5434
Pp1s30_167V2.1	ENSP00000296223	RPAB3	EG5437
Pp1s403_33V2.1	ENSP00000342889	RPAB4	EG5440
Pp1s111_153V2.1	ENSP00000324124	RPAB5	EG5441
Pp1s169_100V2.1	ENSP00000361465	RPAC1	EG9533
Pp1s74_187V2.1	ENSP00000302478	RPAC2	EG51082
Pp1s53_183V2.1	ENSP00000306123	RPAP1	EG26015
Pp1s407_31V2.1	ENSP00000005386	RPAP3	EG79657
Pp1s460_28V2.1	ENSP00000314949	RPB1	EG5430
Pp1s84_238V2.1	ENSP00000370625	RPB2	EG5431
Pp1s79_71V2.1	ENSP00000219252	RPB3	EG5432
Pp1s89_19V2.1	ENSP00000272645	RPB4	EG5433
Pp1s270_58V2.1	ENSP00000301788	RPB7	EG5436
Pp1s328_43V2.1	ENSP00000221859	RPB9	EG5438
Pp1s26_190V2.1	ENSP00000361446	RPC1	EG11128
Pp1s83_213V2.1	ENSP00000293860	RPC10	EG51728
Pp1s19_311V2.1	ENSP00000228347	RPC2	EG55703
Pp1s194_21V2.1	ENSP00000334564	RPC3	EG10623
Pp1s30_288V2.1	ENSP00000303088	RPC4	EG661
Pp1s12_279V2.1	ENSP00000366828	RPC6	EG10621
Pp1s2_624V2.1	ENSP00000379761	RPC8	EG171568
Pp1s3_440V2.1	ENSP00000352401	RPE	EG6120
Pp1s14_402V2.1	ENSP00000262340	RPE65	EG6121
Pp1s139_5V2.1	ENSP00000359688	RPF1	EG80135
Pp1s234_40V2.1	ENSP00000283646	RPIA	EG22934
Pp1s44_123V2.1	ENSP00000296255	RPN1	EG6184
Pp1s256_40V2.1	ENSP00000215591	RPOM	EG5442
Pp1s49_264V2.1	ENSP00000360768	RPP30	EG10556
Pp1s199_72V2.1	ENSP00000307272	RPTOR	EG57521
Pp1s101_220V2.1	ENSP00000297908	RRFM	EG92399
Pp1s132_166V2.1	ENSP00000198767	RRN3	EG54700
Pp1s7_89V2.1	ENSP00000360031	RRP12	EG23223
Pp1s81_43V2.1	ENSP00000366997	RRP44	EG22894
Pp1s102_98V2.1	ENSP00000358812	RRP5	EG22984
Pp1s198_51V2.1	ENSP00000322396	RRS1	EG23212
Pp1s51_302V2.1	ENSP00000270625	RS11	EG6205
Pp1s404_26V2.1	ENSP00000230050	RS12	EG6206
Pp1s39_118V2.1	ENSP00000228140	RS13	EG6207
Pp1s316_7V2.1	ENSP00000385425	RS14	EG6208
Pp1s47_40V2.1	ENSP00000233609	RS15	EG6209
Pp1s45_85V2.1	ENSP00000318646	RS15A	EG6210
Pp1s426_19V2.1	ENSP00000379560	RS15A	EG6210
Pp1s17_376V2.1	ENSP00000251453	RS16	EG6217
Pp1s39_264V2.1	ENSP00000346046	RS17	EG6218
Pp1s242_87V2.1	ENSP00000211372	RS18	EG6222
Pp1s98_170V2.1	ENSP00000221975	RS19	EG6223
Pp1s274_4V2.1	ENSP00000341885	RS2	EG6187
Pp1s271_10V2.1	ENSP00000009589	RS20	EG6224
Pp1s10_31V2.1	ENSP00000345957	RS21	EG6227
Pp1s287_19V2.1	ENSP00000296674	RS23	EG6228
Pp1s13_231V2.1	ENSP00000361435	RS24	EG6229
Pp1s59_4V2.1	ENSP00000236900	RS25	EG6230
Pp1s375_9V2.1	ENSP00000348580	RS26	EG6231
Pp1s63_157V2.1	ENSP00000357555	RS27	EG6232
Pp1s92_46V2.1	ENSP00000331019	RS27L	EG51065
Pp1s58_89V2.1	ENSP00000245458	RS29	EG6235
Pp1s127_70V2.1	ENSP00000278572	RS3	EG6188
Pp1s454_4V2.1	ENSP00000385909	RS3	EG6188
Pp1s80_112V2.1	ENSP00000346050	RS3A	EG6189
Pp1s461_1V2.1	ENSP00000362744	RS4X	EG6191
Pp1s400_32V2.1	ENSP00000196551	RS5	EG6193
Pp1s31_321V2.1	ENSP00000369757	RS6	EG6194
Pp1s365_30V2.1	ENSP00000339095	RS7	EG6201
Pp1s46_177V2.1	ENSP00000379888	RS8	EG6202
Pp1s223_94V2.1	ENSP00000302896	RS9	EG6203
Pp1s37_236V2.1	ENSP00000258955	RSAD1	EG55316
Pp1s209_39V2.3	ENSP00000346067	RSSA	EG3921
Pp1s207_94V2.1	ENSP00000360850	RT02	EG51116
Pp1s1_175V2.1	ENSP00000362036	RT16	EG51021
Pp1s31_214V2.1	ENSP00000357320	RT29	EG7818
Pp1s407_2V2.1	ENSP00000358059	RT4I1	EG84816
Pp1s3_541V2.1	ENSP00000359035	RTEL1	EG51750
Pp1s46_269V2.1	ENSP00000374280	RTF1	EG23168
Pp1s209_103V2.1	ENSP00000356177	RUEL1	#N/A
Pp1s71_160V2.1	ENSP00000007264	RUSD1	EG113000
Pp1s51_30V2.1	ENSP00000323288	RUSD2	EG27079
Pp1s38_53V2.1	ENSP00000298317	RUSD4	EG84881
Pp1s4_68V2.1	ENSP00000318297	RUVB1	EG8607
Pp1s255_58V2.1	ENSP00000221413	RUVB2	EG10856
Pp1s46_236V2.1	ENSP00000266735	RUXF	EG6636
Pp1s475_7V2.1	ENSP00000272348	RUXG	EG6637
Pp1s104_9V2.1	ENSP00000194130	S13A1	EG6561
Pp1s307_14V2.1	ENSP00000215812	S14L3	EG266629
Pp1s4_430V2.1	ENSP00000272542	S20A1	EG6574
Pp1s220_19V2.1	ENSP00000340465	S20A2	EG6575
Pp1s85_42V2.1	ENSP00000245407	S22A5	EG6584
Pp1s88_179V2.1	ENSP00000368628	S23A2	EG9962
Pp1s122_121V2.1	ENSP00000273158	S2538	EG54977
Pp1s113_91V2.1	ENSP00000352497	S2544	EG9673
Pp1s185_43V2.1	ENSP00000381782	S2545	EG283130
Pp1s45_14V2.1	ENSP00000265715	S26A4	EG5172
Pp1s53_219V2.1	ENSP00000378920	S26A6	EG65010
Pp1s32_209V2.1	ENSP00000297195	S29A4	EG222962
Pp1s229_53V2.1	ENSP00000359172	S35A3	EG23443
Pp1s30_287V2.1	ENSP00000240333	S35B1	EG10237
Pp1s69_147V2.1	ENSP00000377401	S35B2	EG347734
Pp1s73_226V2.1	ENSP00000368981	S35B3	EG51000
Pp1s1_791V2.1	ENSP00000243896	S35C2	EG51006
Pp1s123_59V2.1	ENSP00000235345	S35D1	EG23169
Pp1s9_112V2.1	ENSP00000387152	S35E1	EG79939
Pp1s123_23V2.1	ENSP00000381089	S35E3	EG55508
Pp1s80_12V2.1	ENSP00000339626	S35E4	EG339665
Pp1s132_81V2.1	ENSP00000265836	S35F2	EG54733
Pp1s300_56V2.1	ENSP00000266579	S38A4	EG55089
Pp1s189_59V2.1	ENSP00000219320	S38A7	EG55238
Pp1s225_20V2.1	ENSP00000269740	S39A3	EG29985
Pp1s9_63V2.1	ENSP00000261024	S40A1	EG30061
Pp1s113_152V2.1	ENSP00000270570	S47A1	EG55244
Pp1s79_114V2.1	ENSP00000264485	S4A4	EG8671
Pp1s117_88V2.1	ENSP00000274192	S5A1	EG6715
Pp1s30_203V2.1	ENSP00000264228	S5A3	EG79644
Pp1s114_48V2.1	ENSP00000298428	S61A2	EG55176
Pp1s12_8V2.1	ENSP00000306627	S9A10	EG285335
Pp1s55_210V2.1	ENSP00000373713	SAC1	EG22908
Pp1s27_315V2.1	ENSP00000270225	SAE1	EG10055
Pp1s54_115V2.1	ENSP00000246548	SAE2	EG10054
Pp1s20_282V2.1	ENSP00000217426	SAHH	EG191
Pp1s20_226V2.1	ENSP00000315931	SAHH3	EG23382
Pp1s193_26V2.1	ENSP00000262878	SAMH1	EG25939
Pp1s69_141V2.1	ENSP00000371973	SAP18	EG10284
Pp1s68_119V2.1	ENSP00000317445	SAPL1	EG768239
Pp1s7_315V2.1	ENSP00000378443	SAR1B	EG51128
Pp1s125_61V2.1	ENSP00000228284	SART3	EG9733
Pp1s37_117V2.1	ENSP00000254803	SAS10	EG57050
Pp1s10_203V2.1	ENSP00000287482	SAS6	EG163786
Pp1s218_119V2.1	ENSP00000269298	SAT2	EG112483
Pp1s267_84V2.1	ENSP00000246868	SBDS	EG51119
Pp1s11_372V2.1	ENSP00000357861	SBP1	EG8991
Pp1s48_106V2.1	ENSP00000299714	SC11C	EG90701
Pp1s77_3V2.1	ENSP00000306881	SC23A	EG10484
Pp1s59_287V2.1	ENSP00000343405	SC24C	EG9632
Pp1s281_108V2.1	ENSP00000378721	SC31A	EG22872
Pp1s123_7V2.1	ENSP00000264027	SC5D	EG6309
Pp1s3_491V2.1	ENSP00000341538	SC61G	EG23480
Pp1s109_198V2.1	ENSP00000378906	SC61G	EG23480
Pp1s297_60V2.1	ENSP00000268099	SCAM2	EG10066
Pp1s495_13V2.1	ENSP00000316329	SCD5	EG79966
Pp1s188_85V2.1	ENSP00000309417	SCFD1	EG23256
Pp1s203_95V2.1	ENSP00000384182	SCFD2	EG152579
Pp1s62_71V2.1	ENSP00000357901	SCNM1	EG79005
Pp1s116_94V2.1	ENSP00000255390	SCO1	EG6341
Pp1s76_145V2.1	ENSP00000355467	SCPDH	EG51097
Pp1s213_113V2.1	ENSP00000354061	SCYL2	EG55681
Pp1s286_13V2.1	ENSP00000348596	SDA1	EG55153
Pp1s170_73V2.1	ENSP00000370460	SDC10	EG10283
Pp1s117_165V2.1	ENSP00000298310	SDCG1	EG9147
Pp1s108_81V2.1	ENSP00000247020	SDF2	EG6388
Pp1s143_21V2.1	ENSP00000368165	SDHF1	EG644096
Pp1s20_310V2.1	ENSP00000284951	SE1L2	EG80343
Pp1s100_111V2.1	ENSP00000336566	SEC13	EG6396
Pp1s54_258V2.1	ENSP00000239215	SEC20	EG662
Pp1s241_29V2.1	ENSP00000357998	SEC63	EG11231
Pp1s96_141V2.1	ENSP00000327487	SEN54	EG283989
Pp1s167_142V2.1	ENSP00000340505	SENP8	EG123228
Pp1s87_116V2.1	ENSP00000358417	SERA	EG26227
Pp1s114_145V2.1	ENSP00000275605	SERB	EG5723
Pp1s78_204V2.1	ENSP00000365773	SERC	EG29968
Pp1s78_50V2.1	ENSP00000255175	SERC3	EG10955
Pp1s27_359V2.1	ENSP00000368477	SERP2	EG387923
Pp1s9_147V2.1	ENSP00000326477	SETB2	EG83852
Pp1s523_18V2.1	ENSP00000327436	SETD3	EG84193
Pp1s2_175V2.1	ENSP00000247001	SF04	EG57794
Pp1s156_89V2.1	ENSP00000215793	SF3A1	EG10291
Pp1s218_52V2.1	ENSP00000362110	SF3A3	EG10946
Pp1s11_250V2.1	ENSP00000335321	SF3B1	EG23451
Pp1s505_12V2.1	ENSP00000318861	SF3B2	EG10992
Pp1s391_45V2.1	ENSP00000305790	SF3B3	EG23450
Pp1s215_105V2.1	ENSP00000356541	SF3B5	EG83443
Pp1s173_10V2.1	ENSP00000258962	SFRS1	EG6426
Pp1s118_141V2.1	ENSP00000272433	SFXN5	EG94097
Pp1s88_126V2.1	ENSP00000362298	SGPL1	EG8879
Pp1s22_408V2.1	ENSP00000247225	SGPP1	EG81537
Pp1s38_33V2.1	ENSP00000362070	SGT1	EG11319
Pp1s169_90V2.1	ENSP00000358464	SHOC2	EG8036
Pp1s3719_1V2.1	ENSP00000225519	SHPK	EG23729
Pp1s3_457V2.1	ENSP00000356475	SHPRH	#N/A
Pp1s457_24V2.1	ENSP00000345477	SIA4B	EG6483
Pp1s403_45V2.1	ENSP00000353622	SIN3A	EG25942
Pp1s363_10V2.1	ENSP00000378402	SIN3A	EG25942
Pp1s15_80V2.1	ENSP00000202967	SIRT4	EG23409
Pp1s68_122V2.1	ENSP00000368552	SIRT5	EG23408
Pp1s272_32V2.1	ENSP00000337332	SIRT6	EG51548
Pp1s69_14V2.1	ENSP00000230640	SK2L2	EG23517
Pp1s113_200V2.1	ENSP00000381470	SKA1	EG220134
Pp1s7_319V2.1	ENSP00000231487	SKP1	EG6500
Pp1s169_47V2.1	ENSP00000354966	SL9A8	EG23315
Pp1s108_171V2.1	ENSP00000276533	SLD5	EG84296
Pp1s96_26V2.1	ENSP00000366288	SLIK1	EG114798
Pp1s269_4V2.1	ENSP00000348206	SLMO2	EG51012
Pp1s20_260V2.1	ENSP00000297151	SLU7	EG10569
Pp1s197_19V2.1	ENSP00000350940	SMAL1	EG50485
Pp1s229_35V2.1	ENSP00000255078	SMBP2	EG3508
Pp1s91_42V2.1	ENSP00000323421	SMC1A	EG8243
Pp1s52_56V2.1	ENSP00000363925	SMC2	EG10592
Pp1s274_79V2.1	ENSP00000354957	SMC5	EG23137
Pp1s54_296V2.1	ENSP00000265773	SMCA2	EG6595
Pp1s123_120V2.1	ENSP00000283131	SMCA5	EG8467
Pp1s288_42V2.1	ENSP00000375798	SMD2	EG119358
Pp1s33_44V2.1	ENSP00000215829	SMD3	EG6634
Pp1s33_54V2.1	ENSP00000385994	SMD3	EG6634
Pp1s83_230V2.1	ENSP00000270066	SMG9	EG56006
Pp1s256_73V2.1	ENSP00000346217	SMRCD	EG56916
Pp1s8_107V2.1	ENSP00000228253	SMRD2	#N/A
Pp1s89_27V2.1	ENSP00000384828	SMUG1	EG23583
Pp1s234_67V2.1	ENSP00000355924	SMYD2	EG56950
Pp1s37_81V2.1	ENSP00000374152	SMYD5	EG10322
Pp1s3_324V2.1	ENSP00000366225	SNAB	EG63908
Pp1s506_2V2.1	ENSP00000324628	SNAG	EG8774
Pp1s246_115V2.1	ENSP00000346762	SND1	EG27044
Pp1s141_144V2.1	ENSP00000290330	SNF8	EG11267
Pp1s117_58V2.1	ENSP00000263694	SNR40	EG9410
Pp1s87_109V2.1	ENSP00000243563	SNRPA	EG6626
Pp1s7_50V2.1	ENSP00000312981	SNUT2	EG10713
Pp1s56_115V2.1	ENSP00000261531	SNW1	EG22938
Pp1s76_76V2.1	ENSP00000369638	SNX1	EG6642
Pp1s115_77V2.1	ENSP00000368831	SNX2	EG6643
Pp1s131_147V2.1	ENSP00000270142	SODC	EG6647
Pp1s174_58V2.1	ENSP00000356022	SODM	EG6648
Pp1s370_18V2.1	ENSP00000297579	SOF1	EG25879
Pp1s213_96V2.1	ENSP00000317721	SOX	EG51268
Pp1s374_48V2.1	ENSP00000216297	SP16H	EG11198
Pp1s64_14V2.1	ENSP00000365811	SPAG6	EG9576
Pp1s53_159V2.1	ENSP00000274008	SPAT5	EG166378
Pp1s86_61V2.1	ENSP00000370074	SPB9	EG5272
Pp1s284_26V2.1	ENSP00000233025	SPCS1	EG28972
Pp1s438_10V2.1	ENSP00000263672	SPCS2	EG9789
Pp1s371_30V2.1	ENSP00000264597	SPCS3	EG60559
Pp1s72_147V2.1	ENSP00000364986	SPEB	EG79814
Pp1s7_66V2.1	ENSP00000366156	SPEE	EG6723
Pp1s42_281V2.1	ENSP00000369080	SPEF1	EG25876
Pp1s78_32V2.1	ENSP00000358554	SPF27	EG10286
Pp1s59_358V2.1	ENSP00000358605	SPF30	EG10285
Pp1s25_292V2.1	ENSP00000347314	SPG20	EG23111
Pp1s14_280V2.1	ENSP00000204566	SPG21	EG51324
Pp1s21_199V2.1	ENSP00000245222	SPHK2	EG56848
Pp1s62_70V2.1	ENSP00000309831	SPN1	EG10073
Pp1s62_125V2.1	ENSP00000360310	SPO11	EG23626
Pp1s205_21V2.1	ENSP00000377004	SPOP	EG8405
Pp1s25_335V2.1	ENSP00000348878	SPT20	#N/A
Pp1s77_170V2.1	ENSP00000225504	SPT4H	EG6827
Pp1s23_190V2.1	ENSP00000319104	SPT6H	EG6830
Pp1s311_73V2.1	ENSP00000262554	SPTC1	EG10558
Pp1s377_35V2.1	ENSP00000216484	SPTC2	EG9517
Pp1s59_118V2.1	ENSP00000302620	SPYA	EG189
Pp1s137_119V2.1	ENSP00000322376	SR140	EG23350
Pp1s79_224V2.1	ENSP00000315139	SRP09	EG6726
Pp1s266_55V2.1	ENSP00000267884	SRP14	EG6727
Pp1s315_20V2.1	ENSP00000282999	SRP19	EG6728
Pp1s26_92V2.1	ENSP00000216774	SRP54	EG6729
Pp1s271_96V2.1	ENSP00000312066	SRP68	EG6730
Pp1s234_74V2.1	ENSP00000342181	SRP72	EG6731
Pp1s290_34V2.1	ENSP00000328023	SRPR	EG6734
Pp1s201_8V2.1	ENSP00000273406	SRPRB	EG58477
Pp1s178_141V2.1	ENSP00000339435	SRR	EG63826
Pp1s153_70V2.1	ENSP00000371388	SRXN1	EG140809
Pp1s64_66V2.1	ENSP00000265304	SSBP	EG6742
Pp1s6_171V2.1	ENSP00000350191	SSDH	EG7915
Pp1s22_58V2.1	ENSP00000253107	SSF1	EG56342
Pp1s5_328V2.1	ENSP00000313752	SSNA1	EG8636
Pp1s199_35V2.1	ENSP00000278412	SSRP1	EG6749
Pp1s184_63V2.1	ENSP00000291386	SSU72	EG29101
Pp1s87_128V2.1	ENSP00000373684	ST38L	EG23012
Pp1s64_208V2.1	ENSP00000377636	STABP	EG10617
Pp1s258_49V2.1	ENSP00000386928	STK16	EG8576
Pp1s163_29V2.1	ENSP00000321591	STK6	EG6790
Pp1s183_84V2.1	ENSP00000379249	STK6	EG6790
Pp1s150_46V2.1	ENSP00000348886	STML2	EG30968
Pp1s90_98V2.1	ENSP00000318016	STRUM	EG9897
Pp1s98_20V2.1	ENSP00000376472	STT3A	EG3703
Pp1s245_25V2.1	ENSP00000219548	STUB1	EG10273
Pp1s29_87V2.1	ENSP00000360183	STX16	EG8675
Pp1s53_218V2.1	ENSP00000305810	STX18	EG53407
Pp1s161_108V2.1	ENSP00000222812	STX1A	EG6804
[truncated: 1,000 more rows]

## Sheet: Mouse
MossID	Ensembl ID	Entrez Gene ID
Pp1s438_24V2.1	ENSMUSP00000018449	#N/A
Pp1s117_51V2.1	ENSMUSP00000043281	EG110084
Pp1s91_53V2.1	ENSMUSP00000092571	EG227058
Pp1s42_114V2.1	ENSMUSP00000109674	#N/A
Pp1s344_25V2.1	ENSMUSP00000104299	EG327954
Pp1s28_165V2.1	ENSMUSP00000099509	EG320632
Pp1s84_125V2.1	ENSMUSP00000036726	EG77987
Pp1s147_10V2.1	ENSMUSP00000099475	EG67300
Pp1s133_38V2.1	ENSMUSP00000007296	EG18973
Pp1s460_28V2.1	ENSMUSP00000071200	EG20020
Pp1s448_6V2.1	ENSMUSP00000099510	EG56717
Pp1s11_250V2.1	ENSMUSP00000027127	EG81898
Pp1s84_238V2.1	ENSMUSP00000031167	EG231329
Pp1s13_168V2.1	ENSMUSP00000099490	EG107476
Pp1s158_36V2.1	ENSMUSP00000020843	#N/A
Pp1s391_45V2.1	ENSMUSP00000045073	EG101943
Pp1s65_234V2.1	ENSMUSP00000042544	#N/A
Pp1s19_311V2.1	ENSMUSP00000076418	EG70428
Pp1s86_180V2.1	ENSMUSP00000027833	EG12847
Pp1s475_15V2.1	ENSMUSP00000047157	EG11834
Pp1s471_20V2.1	ENSMUSP00000023222	EG75475
Pp1s26_190V2.1	ENSMUSP00000026322	EG218832
Pp1s74_194V2.1	ENSMUSP00000097093	EG107182
Pp1s31_211V2.1	ENSMUSP00000095433	EG69116
Pp1s44_135V2.1	ENSMUSP00000075089	EG19704
Pp1s386_19V2.1	ENSMUSP00000021282	EG237823
Pp1s117_129V2.1	ENSMUSP00000102675	EG20624
Pp1s217_28V2.1	ENSMUSP00000030164	EG269523
Pp1s33_200V2.1	ENSMUSP00000017629	EG21974
Pp1s85_33V2.1	ENSMUSP00000096073	EG620499
Pp1s12_74V2.1	ENSMUSP00000069432	EG231659
Pp1s78_219V2.1	ENSMUSP00000023352	EG19090
Pp1s331_35V2.1	ENSMUSP00000047865	EG64340
Pp1s458_4V2.1	ENSMUSP00000025649	EG13194
Pp1s44_126V2.1	ENSMUSP00000024866	EG22436
Pp1s197_25V2.1	ENSMUSP00000048096	EG105148
Pp1s253_16V2.1	ENSMUSP00000030112	#N/A
Pp1s14_171V2.1	ENSMUSP00000039776	EG18971
Pp1s276_84V2.1	ENSMUSP00000025778	EG104174
Pp1s61_1V2.1	ENSMUSP00000035033	EG50797
Pp1s64_36V2.1	ENSMUSP00000033283	EG20133
Pp1s51_61V2.1	ENSMUSP00000099934	#N/A
Pp1s93_175V2.1	ENSMUSP00000028608	EG98956
Pp1s43_54V2.1	ENSMUSP00000025292	EG69192
Pp1s138_82V2.1	ENSMUSP00000046101	EG13629
Pp1s69_14V2.1	ENSMUSP00000022281	EG72198
Pp1s452_20V2.1	ENSMUSP00000081611	#N/A
Pp1s38_171V2.1	ENSMUSP00000095197	EG107045
Pp1s18_262V2.1	ENSMUSP00000031061	EG13204
Pp1s84_121V2.1	ENSMUSP00000084572	EG22321
Pp1s391_47V2.1	ENSMUSP00000041204	#N/A
Pp1s199_72V2.1	ENSMUSP00000026671	EG74370
Pp1s155_62V2.1	ENSMUSP00000045468	EG81896
Pp1s97_267V2.1	ENSMUSP00000015800	EG15481
Pp1s16_252V2.1	ENSMUSP00000002529	EG68879
Pp1s35_200V2.1	ENSMUSP00000020315	EG71902
Pp1s46_182V2.1	ENSMUSP00000088927	EG22190
Pp1s338_12V2.1	ENSMUSP00000009234	EG11764
Pp1s239_18V2.1	ENSMUSP00000032974	EG11937
Pp1s136_67V2.1	ENSMUSP00000099138	#N/A
Pp1s465_5V2.1	ENSMUSP00000049335	EG67661
Pp1s44_156V2.1	ENSMUSP00000027432	#N/A
Pp1s414_21V2.1	ENSMUSP00000007212	EG21762
Pp1s474_3V2.1	ENSMUSP00000112913	#N/A
Pp1s158_105V2.1	ENSMUSP00000032237	EG213895
Pp1s11_57V2.1	ENSMUSP00000085986	EG211673
Pp1s52_56V2.1	ENSMUSP00000113940	#N/A
Pp1s25_83V2.1	ENSMUSP00000046204	EG244653
Pp1s168_29V2.1	ENSMUSP00000033012	EG70349
Pp1s2_118V2.1	ENSMUSP00000085244	EG22019
Pp1s154_2V2.1	ENSMUSP00000022696	EG65246
Pp1s169_124V2.1	ENSMUSP00000099494	EG20017
Pp1s181_1V2.1	ENSMUSP00000028222	EG14828
Pp1s7_302V2.1	ENSMUSP00000034326	EG170759
Pp1s227_1V2.1	ENSMUSP00000097743	EG17250
Pp1s352_46V2.1	ENSMUSP00000103436	#N/A
Pp1s5_289V2.1	ENSMUSP00000086626	#N/A
Pp1s138_125V2.1	ENSMUSP00000026292	EG59026
Pp1s204_98V2.1	ENSMUSP00000110771	#N/A
Pp1s10_244V2.1	ENSMUSP00000105421	#N/A
Pp1s145_25V2.1	ENSMUSP00000054380	EG13871
Pp1s164_17V2.1	ENSMUSP00000034441	EG234734
Pp1s8_319V2.1	ENSMUSP00000066886	#N/A
Pp1s41_153V2.1	ENSMUSP00000038368	EG54160
Pp1s77_258V2.1	ENSMUSP00000034980	EG245000
Pp1s5_14V2.1	ENSMUSP00000041814	EG74142
Pp1s53_80V2.1	ENSMUSP00000039880	#N/A
Pp1s98_20V2.1	ENSMUSP00000113116	#N/A
Pp1s59_237V2.2	ENSMUSP00000025217	EG15526
Pp1s276_94V2.1	ENSMUSP00000022062	EG66945
Pp1s30_160V2.1	ENSMUSP00000097444	EG19072
Pp1s39_57V2.1	ENSMUSP00000055608	EG11982
Pp1s38_357V2.1	ENSMUSP00000092300	EG231287
Pp1s28_258V2.1	ENSMUSP00000061923	EG17216
Pp1s87_152V2.1	ENSMUSP00000042215	EG11980
Pp1s139_28V2.1	ENSMUSP00000019614	EG67439
Pp1s3_174V2.1	ENSMUSP00000047872	EG70099
Pp1s263_5V2.1	ENSMUSP00000113454	#N/A
Pp1s109_261V2.1	ENSMUSP00000093966	#N/A
Pp1s224_1V2.1	ENSMUSP00000021443	EG108156
Pp1s185_37V2.1	ENSMUSP00000022609	EG74195
Pp1s70_204V2.1	ENSMUSP00000051033	EG22146
Pp1s121_141V2.1	ENSMUSP00000092895	EG224814
Pp1s89_199V2.1	ENSMUSP00000042342	EG227613
Pp1s33_320V2.1	ENSMUSP00000108011	#N/A
Pp1s400_35V2.1	ENSMUSP00000022849	EG110960
Pp1s55_131V2.1	ENSMUSP00000095965	#N/A
Pp1s77_3V2.1	ENSMUSP00000021375	EG20334
Pp1s90_98V2.1	ENSMUSP00000022976	EG223593
Pp1s5_374V2.1	ENSMUSP00000001818	EG66877
Pp1s100_32V2.1	ENSMUSP00000076503	EG28030
Pp1s170_67V2.1	ENSMUSP00000027111	EG227197
Pp1s258_52V2.1	ENSMUSP00000091921	EG15519
Pp1s440_11V2.1	ENSMUSP00000059757	EG77782
Pp1s495_6V2.1	ENSMUSP00000114000	#N/A
Pp1s68_84V2.1	ENSMUSP00000033415	EG78914
Pp1s177_118V2.1	ENSMUSP00000025241	EG13872
Pp1s398_15V2.1	ENSMUSP00000029135	EG60525
Pp1s276_75V2.1	ENSMUSP00000105026	#N/A
Pp1s241_102V2.1	ENSMUSP00000022842	EG12465
Pp1s263_88V2.1	ENSMUSP00000030795	EG27407
Pp1s131_116V2.1	ENSMUSP00000073790	EG17919
Pp1s100_110V2.1	ENSMUSP00000006435	EG11966
Pp1s112_65V2.1	ENSMUSP00000057632	#N/A
Pp1s311_37V2.1	ENSMUSP00000004478	EG26554
Pp1s30_171V2.2	ENSMUSP00000047564	EG19309
Pp1s23_189V2.1	ENSMUSP00000068148	EG54451
Pp1s54_259V2.1	ENSMUSP00000002790	EG110750
Pp1s15_171V2.1	ENSMUSP00000023393	EG74185
Pp1s43_30V2.1	ENSMUSP00000027144	EG227231
Pp1s10_34V2.1	ENSMUSP00000095949	EG140481
Pp1s93_120V2.1	ENSMUSP00000024627	EG12648
Pp1s81_43V2.1	ENSMUSP00000041906	EG72662
Pp1s129_145V2.1	ENSMUSP00000034121	EG17159
Pp1s275_64V2.1	ENSMUSP00000031412	#N/A
Pp1s251_75V2.1	ENSMUSP00000024967	EG17685
Pp1s257_32V2.2	ENSMUSP00000006856	EG18968
Pp1s45_91V2.1	ENSMUSP00000084480	EG231279
Pp1s97_11V2.1	ENSMUSP00000086418	EG21454
Pp1s318_63V2.1	ENSMUSP00000032078	EG12468
Pp1s255_58V2.1	ENSMUSP00000033087	#N/A
Pp1s68_76V2.1	ENSMUSP00000102917	EG101592
Pp1s61_35V2.1	ENSMUSP00000071794	EG94230
Pp1s211_68V2.1	ENSMUSP00000034171	#N/A
Pp1s154_60V2.1	ENSMUSP00000026459	EG11947
Pp1s31_224V2.1	ENSMUSP00000032898	EG70572
Pp1s307_60V2.1	ENSMUSP00000036288	EG12461
Pp1s31_65V2.1	ENSMUSP00000030117	EG74255
Pp1s218_71V2.1	ENSMUSP00000092742	#N/A
Pp1s123_72V2.1	ENSMUSP00000014499	EG17222
Pp1s406_14V2.1	ENSMUSP00000036265	EG108077
Pp1s54_296V2.1	ENSMUSP00000034707	EG20586
Pp1s126_120V2.1	ENSMUSP00000025747	EG15925
Pp1s234_17V2.1	ENSMUSP00000048036	EG103733
Pp1s47_124V2.1	ENSMUSP00000022148	EG78038
Pp1s8_295V2.1	ENSMUSP00000020107	EG67972
Pp1s34_50V2.2	ENSMUSP00000098605	#N/A
Pp1s12_337V2.1	ENSMUSP00000026254	EG107338
Pp1s26_82V2.1	ENSMUSP00000027921	EG381314
Pp1s91_42V2.1	ENSMUSP00000044645	EG24061
Pp1s87_37V2.1	ENSMUSP00000045812	EG110816
Pp1s141_123V2.1	ENSMUSP00000001452	EG12462
Pp1s4_68V2.1	ENSMUSP00000032165	EG56505
Pp1s372_39V2.1	ENSMUSP00000087736	EG11464
Pp1s58_181V2.1	ENSMUSP00000111479	EG225326
Pp1s161_99V2.1	ENSMUSP00000030381	EG51797
Pp1s84_178V2.1	ENSMUSP00000042457	EG13627
Pp1s215_3V2.1	ENSMUSP00000021956	EG72935
Pp1s66_166V2.1	ENSMUSP00000106970	#N/A
Pp1s292_61V2.1	ENSMUSP00000001480	EG19155
Pp1s49_241V2.1	ENSMUSP00000030769	#N/A
Pp1s9_152V2.1	ENSMUSP00000059192	EG17215
Pp1s249_40V2.1	ENSMUSP00000098867	#N/A
Pp1s35_369V2.1	ENSMUSP00000103012	#N/A
Pp1s304_37V2.1	ENSMUSP00000020629	EG14584
Pp1s7_112V2.1	ENSMUSP00000025279	EG18145
Pp1s184_127V2.1	ENSMUSP00000109186	EG11977
Pp1s126_35V2.1	ENSMUSP00000020238	EG22027
Pp1s102_98V2.1	ENSMUSP00000072008	EG18572
Pp1s207_98V2.1	ENSMUSP00000059395	EG26905
Pp1s12_202V2.1	ENSMUSP00000021595	EG19179
Pp1s7_177V2.2	ENSMUSP00000042207	EG239528
Pp1s114_48V2.1	ENSMUSP00000100046	EG57743
Pp1s162_83V2.1	ENSMUSP00000099779	EG73668
Pp1s475_5V2.1	ENSMUSP00000099729	#N/A
Pp1s162_7V2.1	ENSMUSP00000020562	EG12464
Pp1s123_13V2.1	ENSMUSP00000058375	EG326622
Pp1s108_177V2.1	ENSMUSP00000034426	EG85305
Pp1s60_193V2.1	ENSMUSP00000099399	#N/A
Pp1s29_106V2.1	ENSMUSP00000034141	EG66887
Pp1s519_19V2.1	ENSMUSP00000026667	EG192170
Pp1s99_241V2.1	ENSMUSP00000067400	EG75669
Pp1s346_20V2.1	ENSMUSP00000025408	EG69597
Pp1s246_108V2.1	ENSMUSP00000042967	EG17995
Pp1s172_92V2.2	ENSMUSP00000023353	EG17217
Pp1s214_37V2.1	ENSMUSP00000007708	EG51792
Pp1s243_66V2.1	ENSMUSP00000032824	EG23996
Pp1s218_132V2.1	ENSMUSP00000071054	EG19182
Pp1s24_175V2.1	ENSMUSP00000105420	#N/A
Pp1s90_84V2.1	ENSMUSP00000025218	EG225363
Pp1s49_142V2.1	ENSMUSP00000027810	EG14194
Pp1s34_358V2.1	ENSMUSP00000033580	#N/A
Pp1s355_51V2.1	ENSMUSP00000005545	EG17218
Pp1s307_51V2.1	ENSMUSP00000089179	EG212880
Pp1s210_34V2.1	ENSMUSP00000027601	EG17219
Pp1s30_327V2.1	ENSMUSP00000022220	EG17686
Pp1s88_37V2.1	ENSMUSP00000034644	EG71732
Pp1s196_12V2.1	ENSMUSP00000060613	EG269470
Pp1s507_6V2.1	ENSMUSP00000082519	EG11771
Pp1s268_11V2.1	ENSMUSP00000105104	#N/A
Pp1s59_309V2.1	ENSMUSP00000001724	EG66942
Pp1s9_29V2.1	ENSMUSP00000021574	EG69237
Pp1s27_190V2.1	ENSMUSP00000082288	EG104776
Pp1s65_214V2.1	ENSMUSP00000095314	#N/A
Pp1s73_173V2.1	ENSMUSP00000002502	EG20585
Pp1s71_168V2.1	ENSMUSP00000069508	EG23874
Pp1s107_167V2.1	ENSMUSP00000037446	EG216443
Pp1s313_99V2.1	ENSMUSP00000034131	EG65114
Pp1s356_3V2.1	ENSMUSP00000029303	EG74838
Pp1s44_332V2.1	ENSMUSP00000027123	EG15510
Pp1s11_21V2.1	ENSMUSP00000083742	#N/A
Pp1s31_81V2.1	ENSMUSP00000000505	EG17220
Pp1s245_17V2.1	ENSMUSP00000021049	EG19184
Pp1s77_84V2.1	ENSMUSP00000077946	#N/A
Pp1s138_31V2.1	ENSMUSP00000031402	EG12466
Pp1s267_10V2.1	ENSMUSP00000019283	EG71780
Pp1s438_26V2.1	ENSMUSP00000066958	EG107358
Pp1s374_48V2.1	ENSMUSP00000042283	EG114741
Pp1s80_85V2.1	ENSMUSP00000044677	EG331401
Pp1s241_89V2.1	ENSMUSP00000080857	#N/A
Pp1s19_259V2.1	ENSMUSP00000029259	EG72039
Pp1s91_97V2.1	ENSMUSP00000103442	#N/A
Pp1s116_45V2.1	ENSMUSP00000030901	EG71957
Pp1s61_292V2.1	ENSMUSP00000048340	EG240255
Pp1s91_182V2.1	ENSMUSP00000022380	EG67089
Pp1s641_1V2.1	ENSMUSP00000024727	EG71702
Pp1s123_129V2.1	ENSMUSP00000070682	EG53817
Pp1s310_3V2.1	ENSMUSP00000003572	EG353172
Pp1s312_57V2.1	ENSMUSP00000031443	EG208144
Pp1s66_143V2.1	ENSMUSP00000066256	EG319955
Pp1s31_376V2.1	ENSMUSP00000004202	EG13433
Pp1s223_52V2.1	ENSMUSP00000096411	EG16881
Pp1s16_291V2.1	ENSMUSP00000028831	#N/A
Pp1s6_358V2.1	ENSMUSP00000113888	#N/A
Pp1s131_24V2.1	ENSMUSP00000022226	EG238831
Pp1s58_192V2.1	ENSMUSP00000035079	EG17350
Pp1s237_25V2.1	ENSMUSP00000065089	EG110695
Pp1s117_165V2.1	ENSMUSP00000021368	EG66244
Pp1s184_75V2.1	ENSMUSP00000037173	EG100929
Pp1s304_34V2.1	ENSMUSP00000029336	EG72162
Pp1s165_61V2.1	ENSMUSP00000029147	EG18041
Pp1s475_14V2.1	ENSMUSP00000108528	#N/A
Pp1s214_88V2.1	ENSMUSP00000031707	EG30956
Pp1s199_101V2.1	ENSMUSP00000099844	#N/A
Pp1s172_24V2.1	ENSMUSP00000005057	EG50492
Pp1s114_177V2.1	ENSMUSP00000027777	EG11545
Pp1s73_18V2.1	ENSMUSP00000107455	#N/A
Pp1s251_17V2.1	ENSMUSP00000033776	EG245474
Pp1s332_30V2.1	ENSMUSP00000001479	EG16211
Pp1s80_127V2.1	ENSMUSP00000096435	EG13209
Pp1s29_298V2.1	ENSMUSP00000047797	EG51786
Pp1s135_71V2.1	ENSMUSP00000113388	#N/A
Pp1s163_96V2.1	ENSMUSP00000005826	EG12974
Pp1s312_21V2.1	ENSMUSP00000004470	EG70683
Pp1s15_378V2.1	ENSMUSP00000090593	EG74148
Pp1s28_25V2.1	ENSMUSP00000032326	EG67755
Pp1s5_417V2.1	ENSMUSP00000017884	EG57138
Pp1s21_256V2.1	ENSMUSP00000026470	EG108037
Pp1s19_352V2.1	ENSMUSP00000027797	EG67459
Pp1s76_94V2.1	ENSMUSP00000072620	#N/A
Pp1s90_189V2.1	ENSMUSP00000028635	EG12848
Pp1s12_349V2.1	ENSMUSP00000099658	EG19646
Pp1s182_91V2.1	ENSMUSP00000067164	EG81004
Pp1s43_166V2.1	ENSMUSP00000006838	EG97541
Pp1s496_1V2.1	ENSMUSP00000031411	EG11669
Pp1s11_372V2.1	ENSMUSP00000112012	EG20341
Pp1s336_25V2.1	ENSMUSP00000099364	EG18195
Pp1s33_207V2.1	ENSMUSP00000046856	EG16987
Pp1s22_39V2.1	ENSMUSP00000025979	EG56454
Pp1s409_13V2.1	ENSMUSP00000107507	EG71990
Pp1s223_51V2.1	ENSMUSP00000099657	EG433759
Pp1s241_31V2.1	ENSMUSP00000103007	EG269951
Pp1s25_335V2.1	ENSMUSP00000042572	EG217116
Pp1s49_254V2.1	ENSMUSP00000031103	EG22235
Pp1s68_164V2.1	ENSMUSP00000069969	EG27392
Pp1s187_96V2.1	ENSMUSP00000023477	EG74006
Pp1s104_2V2.1	ENSMUSP00000087880	#N/A
Pp1s28_208V2.1	ENSMUSP00000099502	EG217011
Pp1s11_389V2.1	ENSMUSP00000026666	#N/A
Pp1s76_93V2.1	ENSMUSP00000003450	EG74351
Pp1s40_185V2.1	ENSMUSP00000020630	EG15525
Pp1s44_157V2.1	ENSMUSP00000043691	EG70472
Pp1s134_53V2.1	ENSMUSP00000030189	EG230101
Pp1s59_83V2.1	ENSMUSP00000055535	EG67040
Pp1s3_623V2.1	ENSMUSP00000023206	EG50505
Pp1s122_48V2.1	ENSMUSP00000034190	EG234729
Pp1s301_40V2.1	ENSMUSP00000046830	EG213773
Pp1s72_101V2.1	ENSMUSP00000019649	EG22187
Pp1s176_84V2.1	ENSMUSP00000018744	EG20425
Pp1s41_17V2.1	ENSMUSP00000068328	EG230598
Pp1s1_531V2.1	ENSMUSP00000034989	EG17436
Pp1s38_39V2.1	ENSMUSP00000032856	EG109264
Pp1s328_57V2.1	ENSMUSP00000003117	EG11767
Pp1s3_457V2.1	ENSMUSP00000039422	EG268281
Pp1s77_15V2.1	ENSMUSP00000110998	EG13682
Pp1s107_75V2.1	ENSMUSP00000113810	EG18805
Pp1s126_130V2.1	ENSMUSP00000079070	EG230721
Pp1s281_60V2.1	ENSMUSP00000001809	EG18458
Pp1s23_190V2.1	ENSMUSP00000103950	#N/A
Pp1s163_69V2.1	ENSMUSP00000023873	EG27374
Pp1s43_141V2.1	ENSMUSP00000099650	EG16650
Pp1s90_2V2.1	ENSMUSP00000039322	EG319277
Pp1s402_15V2.1	ENSMUSP00000107376	EG170750
Pp1s3_541V2.1	ENSMUSP00000053120	EG269400
Pp1s15_435V2.1	ENSMUSP00000099487	EG67134
Pp1s26_114V2.1	ENSMUSP00000020741	EG13494
Pp1s358_21V2.1	ENSMUSP00000105376	#N/A
Pp1s80_142V2.1	ENSMUSP00000003183	EG19060
Pp1s3_322V2.1	ENSMUSP00000023217	EG12181
Pp1s474_6V2.1	ENSMUSP00000106338	EG18861
Pp1s56_76V2.1	ENSMUSP00000024983	EG106633
Pp1s58_248V2.1	ENSMUSP00000100871	#N/A
Pp1s243_70V2.1	ENSMUSP00000000804	EG13205
Pp1s48_48V2.1	ENSMUSP00000035261	EG110957
Pp1s17_278V2.1	ENSMUSP00000048285	EG56307
Pp1s97_274V2.1	ENSMUSP00000015100	EG19046
Pp1s227_56V2.1	ENSMUSP00000093830	EG54447
Pp1s329_23V2.1	ENSMUSP00000001802	EG27419
Pp1s357_53V2.1	ENSMUSP00000020608	EG19052
Pp1s25_70V2.1	ENSMUSP00000028990	#N/A
Pp1s140_58V2.1	ENSMUSP00000032992	EG56347
Pp1s212_20V2.1	ENSMUSP00000032936	EG56420
Pp1s29_49V2.1	ENSMUSP00000030931	EG269614
Pp1s408_23V2.1	ENSMUSP00000106000	#N/A
Pp1s207_40V2.1	ENSMUSP00000052465	EG225348
Pp1s419_36V2.1	ENSMUSP00000026704	EG12469
Pp1s224_83V2.1	ENSMUSP00000075825	EG74580
Pp1s390_2V2.1	ENSMUSP00000044305	EG71713
Pp1s41_304V2.1	ENSMUSP00000112590	EG330149
Pp1s13_376V2.1	ENSMUSP00000028167	EG14571
Pp1s192_38V2.1	ENSMUSP00000004327	EG14381
Pp1s98_121V2.1	ENSMUSP00000106481	EG13382
Pp1s59_276V2.1	ENSMUSP00000045955	EG218811
Pp1s198_18V2.1	ENSMUSP00000042260	EG68298
Pp1s154_122V2.1	ENSMUSP00000080354	EG27367
Pp1s17_340V2.1	ENSMUSP00000000137	EG66713
Pp1s358_10V2.1	ENSMUSP00000104722	#N/A
Pp1s570_1V2.1	ENSMUSP00000104725	EG77371
Pp1s130_234V2.1	ENSMUSP00000098076	EG27979
Pp1s11_172V2.1	ENSMUSP00000032114	EG57377
Pp1s336_41V2.1	ENSMUSP00000020756	EG71701
Pp1s42_21V2.1	ENSMUSP00000031590	EG74111
Pp1s13_439V2.2	ENSMUSP00000065198	EG77591
Pp1s269_68V2.1	ENSMUSP00000077289	EG23917
Pp1s293_32V2.1	ENSMUSP00000029730	EG68058
Pp1s23_151V2.1	ENSMUSP00000028117	EG27377
Pp1s11_234V2.1	ENSMUSP00000027174	EG55989
Pp1s6_199V2.1	ENSMUSP00000025955	EG13669
Pp1s73_151V2.1	ENSMUSP00000032457	EG74244
Pp1s33_95V2.1	ENSMUSP00000015891	EG22365
Pp1s128_36V2.1	ENSMUSP00000113782	#N/A
Pp1s441_22V2.1	ENSMUSP00000090854	EG76884
Pp1s6_171V2.1	ENSMUSP00000040591	EG214579
Pp1s209_131V2.1	ENSMUSP00000072717	#N/A
Pp1s95_37V2.1	ENSMUSP00000098895	EG270627
Pp1s3_445V2.1	ENSMUSP00000028610	EG12359
Pp1s85_191V2.1	ENSMUSP00000015435	EG14567
Pp1s143_152V2.1	ENSMUSP00000032865	EG14085
Pp1s152_64V2.1	ENSMUSP00000113768	#N/A
Pp1s80_22V2.1	ENSMUSP00000048383	EG16571
Pp1s6_268V2.1	ENSMUSP00000108502	EG98314
Pp1s47_96V2.1	ENSMUSP00000003319	EG27406
Pp1s347_32V2.1	ENSMUSP00000030684	EG230737
Pp1s86_215V2.1	ENSMUSP00000060025	EG321006
Pp1s146_34V2.1	ENSMUSP00000028278	EG59029
Pp1s430_12V2.1	ENSMUSP00000094305	#N/A
Pp1s182_81V2.1	ENSMUSP00000018274	EG104318
Pp1s201_92V2.1	ENSMUSP00000113908	EG212517
Pp1s54_140V2.1	ENSMUSP00000078940	EG14852
Pp1s535_3V2.1	ENSMUSP00000095395	EG17769
Pp1s317_13V2.1	ENSMUSP00000006353	EG68916
Pp1s93_65V2.1	ENSMUSP00000032370	#N/A
Pp1s62_212V2.1	ENSMUSP00000080739	EG11775
Pp1s12_181V2.1	ENSMUSP00000020227	EG12952
Pp1s25_362V2.1	ENSMUSP00000005749	EG22083
Pp1s242_94V2.1	ENSMUSP00000028807	EG56357
Pp1s95_61V2.1	ENSMUSP00000043108	EG237911
Pp1s74_173V2.1	ENSMUSP00000023507	EG56637
Pp1s86_177V2.1	ENSMUSP00000036881	EG224742
Pp1s71_40V2.1	ENSMUSP00000075683	EG18624
Pp1s85_160V2.1	ENSMUSP00000027579	EG74117
Pp1s65_224V2.1	ENSMUSP00000005964	EG11532
Pp1s323_81V2.1	ENSMUSP00000000776	EG259279
Pp1s235_87V2.1	ENSMUSP00000027602	EG226414
Pp1s9_108V2.1	ENSMUSP00000022960	EG16341
Pp1s99_106V2.1	ENSMUSP00000106136	EG231912
Pp1s9_240V2.1	ENSMUSP00000080592	#N/A
Pp1s377_35V2.1	ENSMUSP00000021424	EG20773
Pp1s18_249V2.1	ENSMUSP00000029910	EG18201
Pp1s230_91V2.1	ENSMUSP00000096829	EG12995
Pp1s20_282V2.1	ENSMUSP00000061851	EG269378
Pp1s22_302V2.1	ENSMUSP00000105474	#N/A
Pp1s24_267V2.1	ENSMUSP00000010899	EG27267
Pp1s82_145V2.1	ENSMUSP00000043676	EG192119
Pp1s122_49V2.1	ENSMUSP00000006452	EG66246
Pp1s39_106V2.1	ENSMUSP00000018992	EG104458
Pp1s403_45V2.1	ENSMUSP00000045044	EG20466
Pp1s23_131V2.1	ENSMUSP00000063609	EG68591
Pp1s30_127V2.1	ENSMUSP00000039027	EG104662
Pp1s256_40V2.1	ENSMUSP00000020580	EG216151
Pp1s91_147V2.1	ENSMUSP00000015509	EG83456
Pp1s166_89V2.1	ENSMUSP00000029666	EG23971
Pp1s81_53V2.1	ENSMUSP00000030882	EG73078
Pp1s22_246V2.1	ENSMUSP00000021048	EG56095
Pp1s135_26V2.1	ENSMUSP00000084467	EG100978
Pp1s181_91V2.1	ENSMUSP00000020457	EG56371
Pp1s223_30V2.1	ENSMUSP00000034097	EG14719
Pp1s161_13V2.1	ENSMUSP00000105094	EG21969
Pp1s60_91V2.1	ENSMUSP00000020755	EG104570
Pp1s13_115V2.1	ENSMUSP00000028977	EG16569
Pp1s283_22V2.1	ENSMUSP00000105203	#N/A
Pp1s39_74V2.1	ENSMUSP00000099939	EG216558
Pp1s33_65V2.1	ENSMUSP00000023455	#N/A
Pp1s156_122V2.1	ENSMUSP00000078216	#N/A
Pp1s259_75V2.1	ENSMUSP00000020640	EG14694
Pp1s309_67V2.1	ENSMUSP00000113213	#N/A
Pp1s64_192V2.1	ENSMUSP00000026039	EG14933
Pp1s244_70V2.1	ENSMUSP00000087118	EG232087
Pp1s144_88V2.1	ENSMUSP00000023519	EG15233
Pp1s459_7V2.1	ENSMUSP00000047254	EG102448
Pp1s402_26V2.2	ENSMUSP00000025120	EG58523
Pp1s7_50V2.1	ENSMUSP00000064515	EG28035
Pp1s207_31V2.1	ENSMUSP00000028517	EG67059
Pp1s281_108V2.1	ENSMUSP00000092157	EG69162
Pp1s216_67V2.1	ENSMUSP00000038839	EG223691
Pp1s269_44V2.1	ENSMUSP00000033121	EG211548
Pp1s90_87V2.1	ENSMUSP00000005503	EG17688
Pp1s144_35V2.1	ENSMUSP00000003527	EG20924
Pp1s100_118V2.1	ENSMUSP00000086640	EG71978
Pp1s136_30V2.1	ENSMUSP00000102575	#N/A
Pp1s31_150V2.1	ENSMUSP00000091452	EG217232
Pp1s223_98V2.1	ENSMUSP00000028900	EG80743
Pp1s4_114V2.1	ENSMUSP00000023867	EG19718
Pp1s102_62V2.1	ENSMUSP00000105286	EG13195
Pp1s402_45V2.1	ENSMUSP00000029628	EG53317
Pp1s396_9V2.1	ENSMUSP00000036915	EG228545
Pp1s165_117V2.1	ENSMUSP00000070506	EG208718
Pp1s6_132V2.1	ENSMUSP00000012587	EG16551
Pp1s84_80V2.1	ENSMUSP00000077733	EG330817
Pp1s65_180V2.1	ENSMUSP00000025965	EG15201
Pp1s2_341V2.1	ENSMUSP00000070821	EG13437
Pp1s101_166V2.1	ENSMUSP00000022915	EG64705
Pp1s67_219V2.1	ENSMUSP00000042691	EG56200
Pp1s545_2V2.1	ENSMUSP00000021287	EG71860
Pp1s246_115V2.1	ENSMUSP00000001460	EG56463
Pp1s39_56V2.1	ENSMUSP00000070279	EG67848
Pp1s176_100V2.1	ENSMUSP00000021314	EG18107
Pp1s96_77V2.1	ENSMUSP00000049342	EG103149
Pp1s274_79V2.1	ENSMUSP00000084837	EG226026
Pp1s100_100V2.1	ENSMUSP00000029358	EG97112
Pp1s150_73V2.1	ENSMUSP00000109585	EG140858
Pp1s52_241V2.1	ENSMUSP00000055803	EG12091
Pp1s370_18V2.1	ENSMUSP00000022909	EG223499
Pp1s135_19V2.1	ENSMUSP00000076160	#N/A
Pp1s341_36V2.1	ENSMUSP00000049355	EG14751
Pp1s76_189V2.1	ENSMUSP00000108356	#N/A
Pp1s191_76V2.1	ENSMUSP00000027050	EG26754
Pp1s180_125V2.1	ENSMUSP00000097858	#N/A
Pp1s52_110V2.1	ENSMUSP00000098053	EG55944
Pp1s215_94V2.1	ENSMUSP00000020980	EG20135
Pp1s333_20V2.1	ENSMUSP00000022437	EG56794
Pp1s124_112V2.1	ENSMUSP00000039598	EG103199
Pp1s106_100V2.1	ENSMUSP00000033754	#N/A
Pp1s70_143V2.1	ENSMUSP00000002063	EG108011
Pp1s7_324V2.1	ENSMUSP00000091429	#N/A
Pp1s114_197V2.1	ENSMUSP00000107914	#N/A
Pp1s152_54V2.1	ENSMUSP00000112236	EG12040
Pp1s274_80V2.1	ENSMUSP00000061317	EG68299
Pp1s71_235V2.1	ENSMUSP00000071370	EG66866
Pp1s462_18V2.1	ENSMUSP00000023165	EG12914
Pp1s387_52V2.1	ENSMUSP00000023237	EG223646
Pp1s152_109V2.1	ENSMUSP00000025684	EG13660
Pp1s151_6V2.1	ENSMUSP00000035930	EG217431
Pp1s62_128V2.1	ENSMUSP00000027655	EG67997
Pp1s356_44V2.1	ENSMUSP00000060159	EG68795
Pp1s34_433V2.1	ENSMUSP00000005651	EG18984
Pp1s120_128V2.1	ENSMUSP00000034136	EG108682
Pp1s122_9V2.1	ENSMUSP00000026547	EG74237
Pp1s58_1V2.1	ENSMUSP00000045016	EG338337
Pp1s31_219V2.1	ENSMUSP00000028087	EG67857
Pp1s226_81V2.1	ENSMUSP00000005630	EG55993
Pp1s55_281V2.1	ENSMUSP00000010795	EG235674
Pp1s131_6V2.1	ENSMUSP00000081141	EG110208
Pp1s5_380V2.1	ENSMUSP00000070554	EG69727
Pp1s20_260V2.1	ENSMUSP00000020681	EG193116
Pp1s212_42V2.1	ENSMUSP00000066977	EG623474
Pp1s211_18V2.1	ENSMUSP00000070871	EG109785
Pp1s324_38V2.1	ENSMUSP00000048877	EG11546
Pp1s13_188V2.1	ENSMUSP00000088041	#N/A
Pp1s74_217V2.1	ENSMUSP00000030895	EG59002
Pp1s115_74V2.1	ENSMUSP00000025178	EG224705
Pp1s18_1V2.1	ENSMUSP00000034607	EG213827
Pp1s271_29V2.1	ENSMUSP00000081782	EG233726
Pp1s215_59V2.1	ENSMUSP00000095747	EG74164
Pp1s197_85V2.1	ENSMUSP00000004222	EG15260
Pp1s432_10V2.1	ENSMUSP00000110720	EG56857
Pp1s189_9V2.1	ENSMUSP00000087694	EG223455
Pp1s38_270V2.1	ENSMUSP00000085734	EG20817
Pp1s56_115V2.1	ENSMUSP00000021428	EG66354
Pp1s505_12V2.1	ENSMUSP00000025774	EG319322
Pp1s75_41V2.1	ENSMUSP00000036710	EG102436
Pp1s302_69V2.1	ENSMUSP00000075233	EG67299
Pp1s60_283V2.1	ENSMUSP00000030286	#N/A
Pp1s145_20V2.1	ENSMUSP00000083511	#N/A
Pp1s25_198V2.1	ENSMUSP00000097872	EG105445
Pp1s3_405V2.1	ENSMUSP00000020513	EG216578
Pp1s191_73V2.1	ENSMUSP00000095656	EG233870
Pp1s155_59V2.1	ENSMUSP00000069488	EG76251
Pp1s89_81V2.1	ENSMUSP00000018568	EG13495
Pp1s1_62V2.1	ENSMUSP00000075011	EG56199
Pp1s28_11V2.1	ENSMUSP00000063166	EG105787
Pp1s249_96V2.1	ENSMUSP00000022767	EG56335
Pp1s10_356V2.1	ENSMUSP00000034966	EG67891
Pp1s188_85V2.1	ENSMUSP00000021335	EG76983
Pp1s68_5V2.1	ENSMUSP00000002840	EG224824
Pp1s26_103V2.1	ENSMUSP00000031388	EG77573
Pp1s126_89V2.1	ENSMUSP00000095885	EG209012
Pp1s227_54V2.1	ENSMUSP00000104849	EG105083
Pp1s238_76V2.1	ENSMUSP00000021726	EG11565
Pp1s200_71V2.1	ENSMUSP00000075429	EG72461
Pp1s137_189V2.1	ENSMUSP00000035964	EG26373
Pp1s143_150V2.1	ENSMUSP00000022322	EG14661
Pp1s118_108V2.1	ENSMUSP00000026027	EG226182
Pp1s87_128V2.1	ENSMUSP00000113657	#N/A
Pp1s54_148V2.1	ENSMUSP00000007216	EG11773
Pp1s79_268V2.1	ENSMUSP00000034349	EG234664
Pp1s126_82V2.1	ENSMUSP00000081544	EG18242
Pp1s139_71V2.1	ENSMUSP00000023774	EG18174
Pp1s197_65V2.1	ENSMUSP00000008004	EG234374
Pp1s66_139V2.1	ENSMUSP00000042162	EG116905
Pp1s83_180V2.1	ENSMUSP00000034567	EG235339
Pp1s32_2V2.1	ENSMUSP00000040938	EG103784
Pp1s32_326V2.1	ENSMUSP00000048802	EG78394
Pp1s53_102V2.1	ENSMUSP00000030138	EG230082
Pp1s191_77V2.1	ENSMUSP00000021866	EG71340
Pp1s25_156V2.1	ENSMUSP00000054370	EG66948
Pp1s314_46V2.1	ENSMUSP00000109693	EG102866
Pp1s19_94V2.1	ENSMUSP00000050398	EG68556
Pp1s368_38V2.1	ENSMUSP00000022268	EG68263
Pp1s92_5V2.1	ENSMUSP00000058168	EG71833
Pp1s72_274V2.1	ENSMUSP00000021611	EG69617
Pp1s117_58V2.1	ENSMUSP00000101616	EG66585
Pp1s477_11V2.1	ENSMUSP00000029804	EG75624
Pp1s184_41V2.1	ENSMUSP00000001826	EG72560
Pp1s79_186V2.1	ENSMUSP00000065113	EG56451
Pp1s107_55V2.1	ENSMUSP00000108244	#N/A
Pp1s23_46V2.1	ENSMUSP00000024797	EG56738
Pp1s135_116V2.1	ENSMUSP00000048603	EG67542
Pp1s71_124V2.1	ENSMUSP00000104356	#N/A
Pp1s90_222V2.1	ENSMUSP00000019246	EG11670
Pp1s145_27V2.1	ENSMUSP00000044797	#N/A
Pp1s80_58V2.1	ENSMUSP00000025228	EG52563
Pp1s142_116V2.1	ENSMUSP00000023510	EG22247
Pp1s29_240V2.1	ENSMUSP00000081572	EG70052
Pp1s8_56V2.1	ENSMUSP00000006565	EG107995
Pp1s32_191V2.1	ENSMUSP00000106171	#N/A
Pp1s290_34V2.1	ENSMUSP00000034541	EG67398
Pp1s237_11V2.1	ENSMUSP00000002902	EG60507
Pp1s351_44V2.1	ENSMUSP00000037340	EG545085
Pp1s64_193V2.1	ENSMUSP00000051293	EG56457
Pp1s173_128V2.1	ENSMUSP00000045998	EG100763
Pp1s88_45V2.1	ENSMUSP00000039621	EG69263
Pp1s252_80V2.1	ENSMUSP00000077606	#N/A
Pp1s54_72V2.1	ENSMUSP00000004507	EG52513
Pp1s189_113V2.1	ENSMUSP00000076259	EG67883
Pp1s28_223V2.1	ENSMUSP00000044937	EG244141
Pp1s77_105V2.1	ENSMUSP00000020749	#N/A
Pp1s70_165V2.1	ENSMUSP00000022256	EG66413
Pp1s1_313V2.1	ENSMUSP00000017572	EG69077
Pp1s13_110V2.1	ENSMUSP00000033070	EG67773
Pp1s64_180V2.1	ENSMUSP00000025642	EG28000
Pp1s35_260V2.1	ENSMUSP00000030140	EG230233
Pp1s16_44V2.1	ENSMUSP00000003843	EG17155
Pp1s83_43V2.1	ENSMUSP00000034818	EG67834
Pp1s154_45V2.1	ENSMUSP00000008517	EG68988
Pp1s89_156V2.1	ENSMUSP00000084846	#N/A
Pp1s98_4V2.1	ENSMUSP00000109484	#N/A
Pp1s313_32V2.1	ENSMUSP00000041202	EG108687
Pp1s15_225V2.1	ENSMUSP00000001974	#N/A
Pp1s125_103V2.1	ENSMUSP00000079667	EG76582
Pp1s197_88V2.1	ENSMUSP00000090533	EG59040
Pp1s124_68V2.1	ENSMUSP00000034834	EG18746
Pp1s69_26V2.1	ENSMUSP00000023616	EG57738
Pp1s84_69V2.1	ENSMUSP00000042509	EG67561
Pp1s16_256V2.1	ENSMUSP00000021832	EG78903
Pp1s162_97V2.1	ENSMUSP00000031288	EG54723
Pp1s65_246V2.1	ENSMUSP00000034203	EG102339
Pp1s138_163V2.1	ENSMUSP00000020273	EG338359
Pp1s34_348V2.1	ENSMUSP00000026846	EG22171
Pp1s54_115V2.1	ENSMUSP00000099807	EG50995
Pp1s123_149V2.1	ENSMUSP00000045177	#N/A
Pp1s89_169V2.1	ENSMUSP00000025851	EG75221
Pp1s203_66V2.1	ENSMUSP00000081020	EG223776
Pp1s303_62V2.1	ENSMUSP00000086701	EG22200
Pp1s281_24V2.1	ENSMUSP00000026415	EG12566
Pp1s2_104V2.1	ENSMUSP00000035166	EG66663
Pp1s22_291V2.1	ENSMUSP00000030879	EG26372
Pp1s28_177V2.1	ENSMUSP00000113655	#N/A
Pp1s15_254V2.1	ENSMUSP00000084466	EG58184
Pp1s4_374V2.1	ENSMUSP00000034896	EG68291
Pp1s108_22V2.1	ENSMUSP00000043488	EG73192
Pp1s307_56V2.1	ENSMUSP00000029885	EG70568
Pp1s291_26V2.1	ENSMUSP00000070303	EG56749
Pp1s31_23V2.1	ENSMUSP00000027214	EG22592
Pp1s263_74V2.1	ENSMUSP00000037613	EG14113
Pp1s260_28V2.1	ENSMUSP00000035961	EG228012
Pp1s89_252V2.1	ENSMUSP00000109989	EG78797
Pp1s58_274V2.1	ENSMUSP00000036996	EG227619
Pp1s72_183V2.1	ENSMUSP00000006035	EG66366
Pp1s269_90V2.1	ENSMUSP00000072382	#N/A
Pp1s88_126V2.1	ENSMUSP00000112975	#N/A
Pp1s9_102V2.1	ENSMUSP00000022706	EG20916
Pp1s33_203V2.1	ENSMUSP00000028704	EG15112
Pp1s30_255V2.1	ENSMUSP00000036524	EG210998
Pp1s163_89V2.1	ENSMUSP00000087396	EG19352
Pp1s7_89V2.1	ENSMUSP00000039853	EG107094
Pp1s31_229V2.1	ENSMUSP00000028341	EG99152
Pp1s299_6V2.1	ENSMUSP00000026500	EG11567
Pp1s39_146V2.1	ENSMUSP00000025651	EG14156
Pp1s42_179V2.1	ENSMUSP00000089728	EG59025
Pp1s47_281V2.1	ENSMUSP00000112860	#N/A
Pp1s137_119V2.1	ENSMUSP00000077482	EG67958
Pp1s68_99V2.1	ENSMUSP00000040890	EG27225
Pp1s285_12V2.1	ENSMUSP00000113304	#N/A
Pp1s402_23V2.1	ENSMUSP00000047950	EG69957
Pp1s293_6V2.1	ENSMUSP00000113921	#N/A
Pp1s18_229V2.1	ENSMUSP00000034405	EG17535
Pp1s312_17V2.1	ENSMUSP00000028599	EG228410
Pp1s258_77V2.1	ENSMUSP00000000287	EG74617
Pp1s47_170V2.1	ENSMUSP00000025890	EG78891
Pp1s207_71V2.1	ENSMUSP00000071292	EG12039
Pp1s218_52V2.1	ENSMUSP00000030734	EG75062
Pp1s65_151V2.1	ENSMUSP00000017365	EG22123
Pp1s174_37V2.1	ENSMUSP00000030118	EG15502
Pp1s17_209V2.1	ENSMUSP00000034138	EG56445
Pp1s138_45V2.1	ENSMUSP00000008052	EG208982
Pp1s95_39V2.1	ENSMUSP00000030432	EG15356
Pp1s136_195V2.1	ENSMUSP00000073161	EG59050
Pp1s19_20V2.1	ENSMUSP00000023631	EG93871
Pp1s300_26V2.1	ENSMUSP00000031354	EG56325
Pp1s48_111V2.2	ENSMUSP00000035457	#N/A
Pp1s400_20V2.1	ENSMUSP00000013304	EG11972
Pp1s70_294V2.1	ENSMUSP00000031101	EG79464
Pp1s142_33V2.1	ENSMUSP00000112383	#N/A
Pp1s8_152V2.1	ENSMUSP00000024885	EG12607
Pp1s78_204V2.1	ENSMUSP00000025542	EG107272
Pp1s45_212V2.1	ENSMUSP00000015901	EG67418
Pp1s345_11V2.1	ENSMUSP00000083375	EG14645
Pp1s26_293V2.1	ENSMUSP00000097576	EG72421
Pp1s116_81V2.1	ENSMUSP00000084209	#N/A
Pp1s103_43V2.1	ENSMUSP00000073652	EG117146
Pp1s302_36V2.1	ENSMUSP00000021078	EG14149
Pp1s128_32V2.1	ENSMUSP00000033990	EG22427
Pp1s204_96V2.1	ENSMUSP00000045667	EG211651
Pp1s134_164V2.1	ENSMUSP00000039098	EG232791
Pp1s9_39V2.1	ENSMUSP00000041851	EG226539
Pp1s67_167V2.1	ENSMUSP00000070993	EG22627
Pp1s47_83V2.1	ENSMUSP00000020705	EG64934
Pp1s2_31V2.1	ENSMUSP00000034547	EG110446
Pp1s294_1V2.1	ENSMUSP00000029178	EG66642
Pp1s222_119V2.1	ENSMUSP00000090585	EG68275
Pp1s229_35V2.1	ENSMUSP00000025751	EG20589
Pp1s126_108V2.1	ENSMUSP00000024783	EG53414
Pp1s133_111V2.1	ENSMUSP00000098687	EG72313
Pp1s279_71V2.1	ENSMUSP00000031984	EG13990
Pp1s133_40V2.1	ENSMUSP00000083652	EG72151
Pp1s81_166V2.1	ENSMUSP00000033683	EG20102
Pp1s222_51V2.1	ENSMUSP00000029142	EG16418
Pp1s311_73V2.1	ENSMUSP00000021920	EG268656
Pp1s280_35V2.1	ENSMUSP00000059533	EG70312
Pp1s70_185V2.1	ENSMUSP00000081547	EG12237
Pp1s126_36V2.1	ENSMUSP00000071788	EG68626
Pp1s91_246V2.1	ENSMUSP00000019323	EG17448
Pp1s1_366V2.1	ENSMUSP00000099600	#N/A
Pp1s402_44V2.1	ENSMUSP00000051263	EG71517
Pp1s106_188V2.1	ENSMUSP00000069840	EG70478
Pp1s37_30V2.1	ENSMUSP00000102724	EG18786
Pp1s112_124V2.1	ENSMUSP00000022203	EG66254
Pp1s127_90V2.1	ENSMUSP00000043828	EG232232
Pp1s175_126V2.1	ENSMUSP00000114034	#N/A
Pp1s88_13V2.1	ENSMUSP00000087098	EG332110
Pp1s183_84V2.1	ENSMUSP00000104767	#N/A
Pp1s116_30V2.1	ENSMUSP00000034609	EG58866
Pp1s31_336V2.1	ENSMUSP00000112007	#N/A
Pp1s84_290V2.1	ENSMUSP00000025506	EG66810
Pp1s96_139V2.1	ENSMUSP00000023598	EG106344
Pp1s43_202V2.1	ENSMUSP00000003320	EG224045
Pp1s58_271V2.1	ENSMUSP00000032500	EG381813
Pp1s34_393V2.1	ENSMUSP00000103473	#N/A
Pp1s235_81V2.1	ENSMUSP00000099938	EG17449
Pp1s201_83V2.1	ENSMUSP00000033662	EG18597
Pp1s65_105V2.1	ENSMUSP00000003912	EG12317
Pp1s91_90V2.1	ENSMUSP00000035230	EG434437
Pp1s444_23V2.1	ENSMUSP00000036696	EG218138
Pp1s46_188V2.1	ENSMUSP00000028817	EG18538
Pp1s10_182V2.1	ENSMUSP00000092502	EG16898
Pp1s169_105V2.1	ENSMUSP00000006692	EG192156
Pp1s59_172V2.1	ENSMUSP00000078746	EG223255
Pp1s38_238V2.1	ENSMUSP00000111053	EG59035
Pp1s5_359V2.1	ENSMUSP00000047665	EG11534
Pp1s61_174V2.1	ENSMUSP00000023146	EG26425
Pp1s32_139V2.1	ENSMUSP00000096165	EG55981
Pp1s148_84V2.1	ENSMUSP00000037568	EG67074
Pp1s58_249V2.1	ENSMUSP00000021063	EG66997
Pp1s130_179V2.1	ENSMUSP00000038063	EG74754
Pp1s263_86V2.1	ENSMUSP00000102872	#N/A
Pp1s174_69V2.1	ENSMUSP00000015160	EG257633
Pp1s244_82V2.1	ENSMUSP00000032373	EG16832
Pp1s235_137V2.1	ENSMUSP00000036386	#N/A
Pp1s75_226V2.1	ENSMUSP00000051645	EG224088
Pp1s171_79V2.1	ENSMUSP00000015501	EG270166
Pp1s385_36V2.1	ENSMUSP00000090564	EG14121
Pp1s1_293V2.1	ENSMUSP00000021907	EG14120
Pp1s207_66V2.1	ENSMUSP00000023462	#N/A
Pp1s138_14V2.1	ENSMUSP00000034969	EG235435
Pp1s41_146V2.1	ENSMUSP00000032998	EG27050
Pp1s284_19V2.1	ENSMUSP00000052912	EG71853
Pp1s3_624V2.1	ENSMUSP00000002198	EG67465
Pp1s240_84V2.1	ENSMUSP00000002350	EG67563
Pp1s73_47V2.1	ENSMUSP00000030538	EG13200
Pp1s147_62V2.1	ENSMUSP00000069688	#N/A
Pp1s229_17V2.1	ENSMUSP00000048416	EG26891
Pp1s230_19V2.1	ENSMUSP00000046714	EG11987
Pp1s162_65V2.1	ENSMUSP00000101087	EG30930
Pp1s254_52V2.1	ENSMUSP00000034470	EG69091
Pp1s273_13V2.1	ENSMUSP00000044556	EG225913
Pp1s238_31V2.1	ENSMUSP00000057498	EG329777
Pp1s3_484V2.1	ENSMUSP00000026610	EG109900
Pp1s7_145V2.1	ENSMUSP00000103008	#N/A
Pp1s46_103V2.1	ENSMUSP00000029382	EG67738
Pp1s121_152V2.1	ENSMUSP00000001720	EG234724
Pp1s138_143V2.1	ENSMUSP00000021701	EG26448
Pp1s43_120V2.1	ENSMUSP00000088845	EG12572
Pp1s59_356V2.1	ENSMUSP00000065874	EG78257
Pp1s98_113V2.1	ENSMUSP00000040803	EG84585
Pp1s11_45V2.1	ENSMUSP00000045527	EG234854
Pp1s12_368V2.1	ENSMUSP00000055455	EG12892
Pp1s14_244V2.1	ENSMUSP00000016901	EG223723
Pp1s169_48V2.1	ENSMUSP00000021857	EG69955
Pp1s224_36V2.1	ENSMUSP00000099501	EG63958
Pp1s45_24V2.1	ENSMUSP00000025170	EG57315
Pp1s215_91V2.1	ENSMUSP00000089043	#N/A
Pp1s18_83V2.1	ENSMUSP00000068086	EG52815
Pp1s157_48V2.1	ENSMUSP00000099986	EG18972
Pp1s33_130V2.1	ENSMUSP00000029013	EG66679
Pp1s582_3V2.1	ENSMUSP00000004072	EG26961
Pp1s197_19V2.1	ENSMUSP00000044195	#N/A
Pp1s34_133V2.1	ENSMUSP00000095901	EG381903
Pp1s101_217V2.1	ENSMUSP00000075313	EG52705
Pp1s80_60V2.2	ENSMUSP00000076858	#N/A
Pp1s234_39V2.1	ENSMUSP00000095713	EG56703
Pp1s61_15V2.1	ENSMUSP00000022573	EG13885
Pp1s44_238V2.1	ENSMUSP00000031766	EG27053
Pp1s38_220V2.1	ENSMUSP00000033873	EG244373
Pp1s619_3V2.1	ENSMUSP00000080058	EG235606
Pp1s83_161V2.1	ENSMUSP00000110199	EG22687
Pp1s158_17V2.1	ENSMUSP00000020637	EG12330
Pp1s66_16V2.1	ENSMUSP00000067579	EG59028
Pp1s197_110V2.1	ENSMUSP00000041968	EG17463
Pp1s201_81V2.1	ENSMUSP00000080302	EG18655
Pp1s55_210V2.1	ENSMUSP00000026270	EG83493
Pp1s168_95V2.1	ENSMUSP00000111257	#N/A
Pp1s62_79V2.1	ENSMUSP00000048204	EG105372
Pp1s143_119V2.1	ENSMUSP00000036555	EG75751
Pp1s434_19V2.1	ENSMUSP00000027312	EG19076
Pp1s181_37V2.1	ENSMUSP00000082691	EG215193
Pp1s28_121V2.1	ENSMUSP00000078630	EG14854
Pp1s55_327V2.1	ENSMUSP00000036093	EG226432
Pp1s355_13V2.1	ENSMUSP00000055805	#N/A
Pp1s199_35V2.1	ENSMUSP00000028463	#N/A
Pp1s225_70V2.1	ENSMUSP00000031092	EG19687
Pp1s286_13V2.1	ENSMUSP00000031364	EG231452
Pp1s27_50V2.1	ENSMUSP00000042155	EG108737
Pp1s670_1V2.1	ENSMUSP00000028859	EG74121
Pp1s300_38V2.1	ENSMUSP00000022977	EG20775
Pp1s42_262V2.1	ENSMUSP00000024031	EG109652
Pp1s246_74V2.1	ENSMUSP00000043580	#N/A
Pp1s40_21V2.1	ENSMUSP00000024620	EG67045
Pp1s167_25V2.1	ENSMUSP00000037194	EG320271
Pp1s19_177V2.1	ENSMUSP00000042590	#N/A
Pp1s126_34V2.1	ENSMUSP00000080791	EG217342
Pp1s34_359V2.1	ENSMUSP00000065337	EG56495
Pp1s372_7V2.1	ENSMUSP00000053900	EG230709
Pp1s89_148V2.1	ENSMUSP00000028636	EG69976
Pp1s80_112V2.1	ENSMUSP00000029722	EG20091
Pp1s88_179V2.1	ENSMUSP00000028815	EG54338
Pp1s283_69V2.1	ENSMUSP00000023559	EG74147
Pp1s18_291V2.1	ENSMUSP00000043614	EG16588
Pp1s61_257V2.1	ENSMUSP00000020931	EG67241
Pp1s390_4V2.1	ENSMUSP00000019991	EG71924
Pp1s318_20V2.1	ENSMUSP00000026990	EG73666
Pp1s32_320V2.1	ENSMUSP00000086788	EG18130
Pp1s130_71V2.1	ENSMUSP00000022371	EG55946
Pp1s93_73V2.1	ENSMUSP00000112235	#N/A
Pp1s131_151V2.1	ENSMUSP00000046877	EG381085
Pp1s14_100V2.1	ENSMUSP00000027766	EG67426
Pp1s199_135V2.1	ENSMUSP00000034915	EG13036
Pp1s27_358V2.1	ENSMUSP00000028475	EG98985
Pp1s61_80V2.1	ENSMUSP00000075987	EG18674
Pp1s24_240V2.1	ENSMUSP00000047480	EG16497
Pp1s99_81V2.1	ENSMUSP00000081913	EG333433
Pp1s63_117V2.1	ENSMUSP00000096803	EG74711
Pp1s8_242V2.1	ENSMUSP00000031158	EG231327
Pp1s340_40V2.1	ENSMUSP00000043730	EG69740
Pp1s26_32V2.1	ENSMUSP00000004892	EG53869
Pp1s8_66V2.1	ENSMUSP00000035564	#N/A
Pp1s118_224V2.1	ENSMUSP00000020824	EG72508
Pp1s101_33V2.1	ENSMUSP00000021412	EG26443
Pp1s91_242V2.1	ENSMUSP00000020358	#N/A
Pp1s34_182V2.1	ENSMUSP00000106286	#N/A
Pp1s292_16V2.1	ENSMUSP00000096670	EG69372
Pp1s66_187V2.1	ENSMUSP00000029214	EG56456
Pp1s325_17V2.1	ENSMUSP00000031189	EG433931
Pp1s218_61V2.1	ENSMUSP00000108936	#N/A
Pp1s113_72V2.1	ENSMUSP00000040198	EG66972
Pp1s59_90V2.1	ENSMUSP00000099573	EG18749
Pp1s196_72V2.1	ENSMUSP00000057664	EG59021
Pp1s54_101V2.1	ENSMUSP00000029770	EG19299
Pp1s21_254V2.1	ENSMUSP00000099859	EG79560
Pp1s68_55V2.1	ENSMUSP00000107371	EG12035
Pp1s24_173V2.1	ENSMUSP00000024798	EG319991
Pp1s126_105V2.1	ENSMUSP00000054064	EG268566
Pp1s194_162V2.1	ENSMUSP00000034249	EG14894
Pp1s114_144V2.1	ENSMUSP00000076217	EG74254
Pp1s150_46V2.1	ENSMUSP00000030169	EG66592
Pp1s106_173V2.1	ENSMUSP00000030903	EG108888
Pp1s391_35V2.1	ENSMUSP00000010007	EG67680
Pp1s101_148V2.1	ENSMUSP00000070991	EG83703
Pp1s44_307V2.1	ENSMUSP00000106975	EG19384
Pp1s400_32V2.1	ENSMUSP00000104179	#N/A
Pp1s101_203V2.1	ENSMUSP00000004554	EG20103
Pp1s69_9V2.1	ENSMUSP00000088057	EG26442
Pp1s198_122V2.1	ENSMUSP00000055313	EG14137
Pp1s36_262V2.1	ENSMUSP00000101794	#N/A
Pp1s64_14V2.1	ENSMUSP00000023468	EG50525
Pp1s4_331V2.1	ENSMUSP00000090730	EG104346
Pp1s543_11V2.1	ENSMUSP00000007993	EG68272
Pp1s114_14V2.1	ENSMUSP00000001507	EG13121
Pp1s135_40V2.1	ENSMUSP00000047898	EG13680
Pp1s46_310V2.1	ENSMUSP00000064460	EG101612
Pp1s41_18V2.1	ENSMUSP00000030014	EG433702
Pp1s197_114V2.1	ENSMUSP00000028083	EG19177
Pp1s340_23V2.1	ENSMUSP00000027303	EG27993
Pp1s70_126V2.1	ENSMUSP00000051814	#N/A
Pp1s201_40V2.2	ENSMUSP00000102622	EG11841
Pp1s215_64V2.1	ENSMUSP00000004375	EG12034
Pp1s232_56V2.1	ENSMUSP00000044363	EG79456
Pp1s12_429V2.1	ENSMUSP00000098724	EG72113
Pp1s15_402V2.1	ENSMUSP00000101467	#N/A
Pp1s2_208V2.1	ENSMUSP00000060346	EG78920
Pp1s215_93V2.1	ENSMUSP00000057984	EG71952
Pp1s14_159V2.1	ENSMUSP00000005122	EG67873
Pp1s422_7V2.1	ENSMUSP00000026122	EG18453
Pp1s51_218V2.1	ENSMUSP00000113014	#N/A
Pp1s24_146V2.1	ENSMUSP00000047536	EG18673
Pp1s264_31V2.1	ENSMUSP00000026425	EG18813
Pp1s49_154V2.1	ENSMUSP00000048519	EG13244
Pp1s84_179V2.1	ENSMUSP00000033749	EG69656
Pp1s100_111V2.1	ENSMUSP00000032440	EG110379
Pp1s2633_1V2.1	ENSMUSP00000080993	EG17708
Pp1s28_21V2.1	ENSMUSP00000099653	EG54709
Pp1s229_28V2.1	ENSMUSP00000092216	EG71984
Pp1s124_121V2.1	ENSMUSP00000043115	EG320487
Pp1s50_56V2.1	ENSMUSP00000021370	EG217666
Pp1s33_55V2.1	ENSMUSP00000083926	EG227446
Pp1s2_551V2.1	ENSMUSP00000106140	EG19166
Pp1s154_104V2.1	ENSMUSP00000006508	EG14598
Pp1s82_26V2.1	ENSMUSP00000003219	EG52846
Pp1s144_23V2.1	ENSMUSP00000092440	EG241116
Pp1s13_312V2.1	ENSMUSP00000014911	#N/A
Pp1s75_43V2.1	ENSMUSP00000041263	EG216825
Pp1s165_31V2.1	ENSMUSP00000026843	EG97212
Pp1s73_48V2.1	ENSMUSP00000049034	EG230866
Pp1s54_255V2.1	ENSMUSP00000036770	EG233189
Pp1s114_131V2.1	ENSMUSP00000034147	EG30932
Pp1s68_272V2.1	ENSMUSP00000001331	EG60315
Pp1s36_260V2.1	ENSMUSP00000028657	#N/A
Pp1s12_189V2.1	ENSMUSP00000097770	EG208211
Pp1s80_154V2.1	ENSMUSP00000087384	#N/A
Pp1s90_95V2.1	ENSMUSP00000026461	EG19075
Pp1s100_114V2.1	ENSMUSP00000090820	EG12750
Pp1s56_219V2.1	ENSMUSP00000083146	EG66138
Pp1s126_67V2.1	ENSMUSP00000066621	EG30926
Pp1s19_67V2.1	ENSMUSP00000113801	#N/A
Pp1s345_43V2.1	ENSMUSP00000062843	EG210711
Pp1s456_8V2.1	ENSMUSP00000032946	EG19346
Pp1s87_116V2.1	ENSMUSP00000064755	EG236539
Pp1s15_272V2.1	ENSMUSP00000018333	EG56207
Pp1s241_48V2.1	ENSMUSP00000038421	#N/A
Pp1s55_173V2.1	ENSMUSP00000034960	EG74388
Pp1s8_266V2.1	ENSMUSP00000046604	EG224897
Pp1s85_103V2.1	ENSMUSP00000034012	EG18983
Pp1s99_122V2.1	ENSMUSP00000054452	EG232157
Pp1s213_104V2.1	ENSMUSP00000098802	#N/A
Pp1s230_18V2.1	ENSMUSP00000023666	EG110749
Pp1s190_71V2.1	ENSMUSP00000056195	EG211389
Pp1s133_90V2.1	ENSMUSP00000027264	EG70396
Pp1s182_56V2.1	ENSMUSP00000096671	EG13480
Pp1s126_83V2.1	ENSMUSP00000035498	EG110606
Pp1s66_138V2.1	ENSMUSP00000049770	EG212679
Pp1s31_321V2.1	ENSMUSP00000099878	EG20104
Pp1s20_359V2.1	ENSMUSP00000031625	EG56443
Pp1s121_153V2.1	ENSMUSP00000009699	EG107951
Pp1s120_25V2.1	ENSMUSP00000034391	#N/A
Pp1s151_24V2.1	ENSMUSP00000099760	EG70603
Pp1s144_99V2.1	ENSMUSP00000108311	#N/A
Pp1s118_84V2.1	ENSMUSP00000025711	EG68505
Pp1s123_8V2.1	ENSMUSP00000019517	EG26572
Pp1s5_269V2.1	ENSMUSP00000039046	EG54381
Pp1s427_21V2.1	ENSMUSP00000091048	EG67836
Pp1s114_182V2.1	ENSMUSP00000024749	EG80905
Pp1s13_128V2.1	ENSMUSP00000033992	EG14782
Pp1s63_26V2.1	ENSMUSP00000109933	#N/A
Pp1s184_62V2.1	ENSMUSP00000114020	#N/A
Pp1s88_1V2.1	ENSMUSP00000022727	EG76355
Pp1s311_40V2.1	ENSMUSP00000041820	EG226139
Pp1s30_164V2.1	ENSMUSP00000077553	EG76890
Pp1s234_25V2.1	ENSMUSP00000031420	EG68080
Pp1s71_207V2.1	ENSMUSP00000034396	#N/A
Pp1s71_83V2.1	ENSMUSP00000040936	#N/A
Pp1s97_108V2.1	ENSMUSP00000080854	EG19983
Pp1s123_142V2.1	ENSMUSP00000105206	#N/A
Pp1s101_218V2.1	ENSMUSP00000080531	EG110196
Pp1s139_5V2.1	ENSMUSP00000029838	EG70285
Pp1s149_33V2.1	ENSMUSP00000099962	EG27176
Pp1s345_39V2.1	ENSMUSP00000029726	EG229487
Pp1s7_66V2.1	ENSMUSP00000006611	EG20810
Pp1s132_167V2.1	ENSMUSP00000003759	EG26371
Pp1s15_258V2.1	ENSMUSP00000004729	EG110826
Pp1s2_244V2.1	ENSMUSP00000053756	EG64898
Pp1s271_96V2.1	ENSMUSP00000021133	EG217337
Pp1s146_14V2.1	ENSMUSP00000034848	EG26441
Pp1s249_94V2.1	ENSMUSP00000034375	EG66369
Pp1s81_45V2.1	ENSMUSP00000023432	EG52633
Pp1s291_44V2.1	ENSMUSP00000040647	EG230796
Pp1s2_289V2.1	ENSMUSP00000112937	#N/A
Pp1s72_57V2.1	ENSMUSP00000071624	EG19167
Pp1s213_113V2.1	ENSMUSP00000089874	EG213326
Pp1s14_317V2.1	ENSMUSP00000103788	EG24018
Pp1s255_15V2.1	ENSMUSP00000035246	EG67470
Pp1s7_205V2.2	ENSMUSP00000073778	EG98193
Pp1s180_28V2.1	ENSMUSP00000021410	EG59032
Pp1s217_87V2.1	ENSMUSP00000094405	#N/A
Pp1s10_24V2.1	ENSMUSP00000020821	#N/A
Pp1s129_198V2.1	ENSMUSP00000033008	EG26440
Pp1s72_108V2.1	ENSMUSP00000113672	EG107869
Pp1s19_227V2.1	ENSMUSP00000044858	EG72832
Pp1s200_18V2.1	ENSMUSP00000026538	EG93747
Pp1s242_59V2.1	ENSMUSP00000016463	EG11740
Pp1s217_50V2.1	ENSMUSP00000068267	EG20901
Pp1s40_290V2.2	ENSMUSP00000031414	EG72399
Pp1s138_109V2.1	ENSMUSP00000065004	EG56716
Pp1s206_81V2.1	ENSMUSP00000034866	EG110842
Pp1s47_219V2.1	ENSMUSP00000048001	EG52064
Pp1s105_124V2.1	ENSMUSP00000033010	EG77035
Pp1s79_114V2.1	ENSMUSP00000071050	#N/A
Pp1s41_99V2.1	ENSMUSP00000026173	EG66840
Pp1s33_70V2.1	ENSMUSP00000086297	EG223774
Pp1s127_24V2.1	ENSMUSP00000021359	EG18974
Pp1s19_291V2.1	ENSMUSP00000044292	EG76826
Pp1s38_33V2.1	ENSMUSP00000022344	EG70601
Pp1s175_12V2.1	ENSMUSP00000029784	EG78784
Pp1s12_234V2.1	ENSMUSP00000064323	#N/A
Pp1s285_42V2.1	ENSMUSP00000100059	EG67490
Pp1s74_124V2.2	ENSMUSP00000054084	EG217995
Pp1s104_9V2.1	ENSMUSP00000001122	EG20500
Pp1s106_168V2.1	ENSMUSP00000031273	EG74596
Pp1s204_118V2.1	ENSMUSP00000029459	EG14547
Pp1s185_38V2.1	ENSMUSP00000043733	EG319944
Pp1s243_39V2.1	ENSMUSP00000071616	EG19989
Pp1s134_110V2.1	ENSMUSP00000021320	#N/A
Pp1s253_30V2.1	ENSMUSP00000096201	#N/A
Pp1s203_53V2.1	ENSMUSP00000069821	EG66722
Pp1s37_119V2.1	ENSMUSP00000038580	EG27966
Pp1s61_300V2.1	ENSMUSP00000012679	EG320938
Pp1s38_189V2.1	ENSMUSP00000083705	EG11837
Pp1s67_124V2.1	ENSMUSP00000043442	EG70829
Pp1s7_379V2.1	ENSMUSP00000024206	EG14695
Pp1s48_125V2.1	ENSMUSP00000089978	EG19205
Pp1s116_53V2.1	ENSMUSP00000020484	EG50493
Pp1s303_52V2.1	ENSMUSP00000095270	#N/A
Pp1s36_218V2.1	ENSMUSP00000021607	EG19141
Pp1s73_2V2.1	ENSMUSP00000104975	#N/A
Pp1s90_97V2.1	ENSMUSP00000075232	#N/A
Pp1s1_757V2.1	ENSMUSP00000001565	EG14885
Pp1s347_24V2.1	ENSMUSP00000082055	#N/A
Pp1s61_69V2.1	ENSMUSP00000043411	EG244891
Pp1s398_18V2.1	ENSMUSP00000109226	#N/A
Pp1s128_56V2.1	ENSMUSP00000050730	EG68666
Pp1s74_66V2.1	ENSMUSP00000107459	EG114874
Pp1s333_53V2.1	ENSMUSP00000043365	EG11907
Pp1s83_143V2.1	ENSMUSP00000069962	EG67979
Pp1s234_74V2.1	ENSMUSP00000098648	EG66661
Pp1s402_31V2.1	ENSMUSP00000001412	EG73288
Pp1s90_146V2.1	ENSMUSP00000021596	EG217827
Pp1s130_263V2.1	ENSMUSP00000000349	EG13171
Pp1s197_53V2.1	ENSMUSP00000020012	EG76563
Pp1s109_262V2.1	ENSMUSP00000020490	EG77305
Pp1s7231_1V2.1	ENSMUSP00000092810	#N/A
Pp1s169_100V2.1	ENSMUSP00000084252	EG20016
Pp1s23_327V2.1	ENSMUSP00000025354	EG225467
Pp1s427_38V2.1	ENSMUSP00000068028	#N/A
Pp1s73_36V2.1	ENSMUSP00000048426	EG70296
Pp1s62_81V2.1	ENSMUSP00000020109	EG67019
Pp1s106_22V2.1	ENSMUSP00000064937	#N/A
Pp1s430_32V2.1	ENSMUSP00000017408	EG50912
Pp1s478_14V2.1	ENSMUSP00000034561	EG102580
Pp1s277_60V2.1	ENSMUSP00000036523	EG66580
Pp1s141_30V2.1	ENSMUSP00000040580	EG319625
Pp1s22_58V2.1	ENSMUSP00000004203	EG235036
Pp1s159_76V2.1	ENSMUSP00000068103	EG217109
Pp1s44_123V2.1	ENSMUSP00000032143	EG103963
Pp1s2_737V2.1	ENSMUSP00000023210	EG66445
Pp1s65_250V2.1	ENSMUSP00000034460	EG76332
Pp1s35_338V2.1	ENSMUSP00000028017	EG71449
Pp1s158_4V2.1	ENSMUSP00000031032	EG14208
Pp1s55_324V2.1	ENSMUSP00000071214	EG13665
Pp1s196_16V2.1	ENSMUSP00000028148	EG14287
Pp1s143_15V2.1	ENSMUSP00000023019	EG72026
Pp1s125_61V2.1	ENSMUSP00000019118	EG53890
Pp1s38_15V2.1	ENSMUSP00000024223	EG21991
Pp1s39_318V2.1	ENSMUSP00000022803	EG19173
Pp1s36_100V2.1	ENSMUSP00000056739	EG277463
Pp1s137_87V2.1	ENSMUSP00000023396	EG54128
Pp1s142_25V2.1	ENSMUSP00000019927	EG73681
Pp1s173_61V2.1	ENSMUSP00000112121	EG76357
Pp1s17_109V2.1	ENSMUSP00000029000	#N/A
Pp1s303_72V2.1	ENSMUSP00000032839	EG76375
Pp1s58_146V2.1	ENSMUSP00000045272	EG208624
Pp1s117_67V2.1	ENSMUSP00000041701	EG240174
Pp1s209_39V2.3	ENSMUSP00000087466	EG100040633
Pp1s163_20V2.1	ENSMUSP00000083725	EG20541
Pp1s199_157V2.1	ENSMUSP00000040724	EG20842
Pp1s427_22V2.1	ENSMUSP00000111510	EG74022
Pp1s31_67V2.1	ENSMUSP00000081567	EG207425
Pp1s58_142V2.1	ENSMUSP00000113792	#N/A
Pp1s25_355V2.1	ENSMUSP00000031788	EG58875
Pp1s135_123V2.1	ENSMUSP00000101825	#N/A
Pp1s217_10V2.1	ENSMUSP00000111066	#N/A
Pp1s185_90V2.1	ENSMUSP00000040762	EG230967
Pp1s8_107V2.1	ENSMUSP00000023759	EG83797
Pp1s76_145V2.1	ENSMUSP00000040956	EG109232
Pp1s392_14V2.1	ENSMUSP00000020182	EG18634
Pp1s84_214V2.1	ENSMUSP00000023882	EG68188
Pp1s16_234V2.1	ENSMUSP00000067858	#N/A
Pp1s212_84V2.1	ENSMUSP00000042266	EG76707
Pp1s152_120V2.1	ENSMUSP00000093390	EG328099
Pp1s288_39V2.1	ENSMUSP00000026151	#N/A
Pp1s242_5V2.1	ENSMUSP00000025723	EG74126
Pp1s196_64V2.1	ENSMUSP00000006915	EG17299
Pp1s10_236V2.1	ENSMUSP00000071163	EG108911
Pp1s372_62V2.1	ENSMUSP00000027384	EG108147
Pp1s195_93V2.1	ENSMUSP00000029387	EG229317
Pp1s104_68V2.1	ENSMUSP00000101003	#N/A
Pp1s279_67V2.1	ENSMUSP00000086909	EG57258
Pp1s170_73V2.1	ENSMUSP00000022228	EG67285
Pp1s290_37V2.1	ENSMUSP00000102620	EG320438
Pp1s29_144V2.1	ENSMUSP00000076433	EG66071
Pp1s24_145V2.1	ENSMUSP00000030742	EG26922
Pp1s118_120V2.1	ENSMUSP00000044457	EG74032
Pp1s90_161V2.1	ENSMUSP00000019662	EG11781
Pp1s34_246V2.1	ENSMUSP00000082590	#N/A
Pp1s2_319V2.1	ENSMUSP00000038540	EG216134
Pp1s392_6V2.1	ENSMUSP00000048190	EG66559
Pp1s111_150V2.1	ENSMUSP00000046837	EG110854
Pp1s432_22V2.1	ENSMUSP00000096994	EG103466
Pp1s98_5V2.1	ENSMUSP00000031262	EG71883
Pp1s134_150V2.1	ENSMUSP00000078388	#N/A
Pp1s220_19V2.1	ENSMUSP00000028880	#N/A
Pp1s391_5V2.1	ENSMUSP00000020463	EG103425
Pp1s13_350V2.1	ENSMUSP00000026568	EG27388
Pp1s448_35V2.1	ENSMUSP00000032963	EG72590
Pp1s91_239V2.1	ENSMUSP00000004574	EG67838
Pp1s70_128V2.1	ENSMUSP00000022169	EG15212
Pp1s285_18V2.1	ENSMUSP00000110093	EG59003
Pp1s201_91V2.1	ENSMUSP00000001836	EG103136
Pp1s249_27V2.1	ENSMUSP00000025632	EG67383
Pp1s102_13V2.1	ENSMUSP00000002735	EG53895
Pp1s83_84V2.1	ENSMUSP00000074600	EG225887
Pp1s195_48V2.1	ENSMUSP00000034856	EG110119
Pp1s53_219V2.1	ENSMUSP00000030878	EG80979
Pp1s79_162V2.1	ENSMUSP00000048857	#N/A
Pp1s184_103V2.1	ENSMUSP00000103296	EG21990
Pp1s32_340V2.1	ENSMUSP00000071636	EG11758
Pp1s227_90V2.1	ENSMUSP00000077978	EG69440
Pp1s1_495V2.1	ENSMUSP00000063373	#N/A
Pp1s150_111V2.1	ENSMUSP00000042670	#N/A
Pp1s168_102V2.1	ENSMUSP00000067961	EG13047
Pp1s103_118V2.1	ENSMUSP00000047825	EG216853
Pp1s9_63V2.1	ENSMUSP00000027137	EG53945
Pp1s259_30V2.1	ENSMUSP00000017975	EG271457
Pp1s164_59V2.1	ENSMUSP00000087950	EG229776
Pp1s64_44V2.1	ENSMUSP00000071864	EG67475
Pp1s177_123V2.1	ENSMUSP00000031478	EG69663
Pp1s307_69V2.1	ENSMUSP00000046658	EG109275
Pp1s52_158V2.1	ENSMUSP00000105358	#N/A
Pp1s145_70V2.1	ENSMUSP00000080832	EG170787
Pp1s121_66V2.1	ENSMUSP00000096906	#N/A
Pp1s20_310V2.1	ENSMUSP00000021347	EG20338
Pp1s103_87V2.1	ENSMUSP00000099429	EG56407
Pp1s83_204V2.1	ENSMUSP00000076521	EG12304
Pp1s81_36V2.1	ENSMUSP00000003121	EG17274
Pp1s113_158V2.1	ENSMUSP00000041857	EG235442
Pp1s144_48V2.1	ENSMUSP00000052440	EG20910
Pp1s26_92V2.1	ENSMUSP00000098963	EG24067
Pp1s272_32V2.1	ENSMUSP00000048971	EG50721
Pp1s10377_1V2.1	ENSMUSP00000006544	EG26912
Pp1s31_181V2.1	ENSMUSP00000082489	EG72961
Pp1s158_12V2.1	ENSMUSP00000022904	EG66335
Pp1s132_175V2.1	ENSMUSP00000093955	EG67160
Pp1s12_29V2.1	ENSMUSP00000036149	EG215951
Pp1s152_50V2.1	ENSMUSP00000109306	EG109108
Pp1s39_113V2.1	ENSMUSP00000038775	EG78913
Pp1s96_229V2.1	ENSMUSP00000072969	EG52231
Pp1s226_29V2.1	ENSMUSP00000056965	EG242253
Pp1s70_184V2.1	ENSMUSP00000027700	EG213464
Pp1s103_13V2.1	ENSMUSP00000027684	EG68724
Pp1s263_62V2.1	ENSMUSP00000032196	EG67166
Pp1s153_94V2.1	ENSMUSP00000021669	EG73736
Pp1s131_23V2.1	ENSMUSP00000023214	EG13350
Pp1s86_208V2.1	ENSMUSP00000000940	EG100609
Pp1s156_76V2.1	ENSMUSP00000088284	#N/A
Pp1s540_5V2.1	ENSMUSP00000089295	#N/A
Pp1s410_37V2.1	ENSMUSP00000097295	#N/A
Pp1s164_20V2.1	ENSMUSP00000100737	#N/A
Pp1s12_93V2.1	ENSMUSP00000100739	#N/A
Pp1s16_197V2.1	ENSMUSP00000074994	EG15077
Pp1s96_109V2.1	ENSMUSP00000089303	#N/A
Pp1s35_156V2.1	ENSMUSP00000096442	#N/A
Pp1s178_141V2.1	ENSMUSP00000113372	EG27364
Pp1s54_176V2.1	ENSMUSP00000032958	EG22229
Pp1s15_430V2.1	ENSMUSP00000102674	#N/A
Pp1s139_78V2.1	ENSMUSP00000011398	EG66628
Pp1s2_24V2.1	ENSMUSP00000043896	EG214901
Pp1s102_19V2.1	ENSMUSP00000033230	EG71776
Pp1s8_130V2.1	ENSMUSP00000029405	EG229363
Pp1s5_276V2.1	ENSMUSP00000049252	EG270084
Pp1s135_108V2.1	ENSMUSP00000100015	#N/A
Pp1s101_18V2.1	ENSMUSP00000028129	EG56017
Pp1s54_248V2.1	ENSMUSP00000064332	EG107371
Pp1s54_126V2.1	ENSMUSP00000106562	#N/A
Pp1s233_13V2.1	ENSMUSP00000047783	EG75563
Pp1s141_103V2.1	ENSMUSP00000025464	EG27366
Pp1s12_230V2.1	ENSMUSP00000032182	EG22591
Pp1s77_280V2.1	ENSMUSP00000101238	#N/A
Pp1s281_38V2.1	ENSMUSP00000056282	EG13478
Pp1s171_129V2.1	ENSMUSP00000052838	EG67556
Pp1s4_21V2.1	ENSMUSP00000108079	EG75735
Pp1s99_134V2.1	ENSMUSP00000027265	EG72085
Pp1s235_1V2.1	ENSMUSP00000107816	#N/A
Pp1s35_48V2.1	ENSMUSP00000033901	EG69225
Pp1s145_53V2.1	ENSMUSP00000111304	EG15547
Pp1s19_26V2.1	ENSMUSP00000041247	EG66622
Pp1s278_26V2.1	ENSMUSP00000019908	EG108853
Pp1s15_117V2.1	ENSMUSP00000026210	EG93721
Pp1s13_200V2.1	ENSMUSP00000106983	#N/A
Pp1s79_72V2.1	ENSMUSP00000005041	EG22185
Pp1s255_21V2.1	ENSMUSP00000017859	EG74451
Pp1s160_87V2.1	ENSMUSP00000057894	EG99890
Pp1s217_26V2.1	ENSMUSP00000027862	EG171567
Pp1s38_56V2.1	ENSMUSP00000095970	EG56690
Pp1s204_119V2.1	ENSMUSP00000109378	EG18802
Pp1s36_9V2.1	ENSMUSP00000078040	#N/A
Pp1s39_307V2.1	ENSMUSP00000025375	EG56070
Pp1s58_48V2.1	ENSMUSP00000006235	EG13030
Pp1s159_1V2.1	ENSMUSP00000043962	EG353169
Pp1s132_139V2.1	ENSMUSP00000004910	EG217715
Pp1s114_137V2.1	ENSMUSP00000024887	EG73694
Pp1s238_10V2.1	ENSMUSP00000044376	EG69310
Pp1s291_49V2.1	ENSMUSP00000044280	EG236899
Pp1s344_49V2.1	ENSMUSP00000110849	#N/A
Pp1s150_12V2.1	ENSMUSP00000030771	EG22791
Pp1s297_58V2.1	ENSMUSP00000031481	EG56361
Pp1s249_34V2.1	ENSMUSP00000099566	EG12345
Pp1s232_72V2.1	ENSMUSP00000051221	#N/A
Pp1s131_73V2.1	ENSMUSP00000026560	EG23997
Pp1s141_10V2.1	ENSMUSP00000021594	EG104884
Pp1s535_6V2.1	ENSMUSP00000032850	EG13626
Pp1s15_91V2.1	ENSMUSP00000026218	EG72502
Pp1s1_508V2.1	ENSMUSP00000055277	EG70120
Pp1s267_84V2.1	ENSMUSP00000026387	EG66711
Pp1s226_79V2.1	ENSMUSP00000072406	EG68510
Pp1s193_85V2.1	ENSMUSP00000029669	EG67035
Pp1s199_34V2.1	ENSMUSP00000005620	EG81489
Pp1s14_30V2.1	ENSMUSP00000104265	#N/A
Pp1s193_65V2.1	ENSMUSP00000093059	EG69641
Pp1s130_204V2.1	ENSMUSP00000099436	EG26446
Pp1s76_201V2.1	ENSMUSP00000113383	#N/A
Pp1s406_8V2.1	ENSMUSP00000020520	EG74467
Pp1s478_11V2.1	ENSMUSP00000022129	#N/A
Pp1s38_390V2.1	ENSMUSP00000038373	EG218214
Pp1s106_133V2.1	ENSMUSP00000022855	EG67832
Pp1s39_116V2.1	ENSMUSP00000028386	EG50884
Pp1s359_37V2.1	ENSMUSP00000064840	EG78893
Pp1s100_50V2.1	ENSMUSP00000104817	#N/A
Pp1s91_84V2.1	ENSMUSP00000016452	EG22209
Pp1s370_57V2.1	ENSMUSP00000045606	EG227095
Pp1s28_204V2.1	ENSMUSP00000078207	EG230596
Pp1s327_46V2.1	ENSMUSP00000014750	EG67863
Pp1s193_26V2.1	ENSMUSP00000105177	EG56045
Pp1s16_131V2.1	ENSMUSP00000073541	#N/A
Pp1s117_77V2.1	ENSMUSP00000027027	EG244672
Pp1s351_35V2.1	ENSMUSP00000107550	#N/A
Pp1s62_125V2.1	ENSMUSP00000059056	EG26972
Pp1s147_84V2.1	ENSMUSP00000029938	EG229906
Pp1s141_127V2.1	ENSMUSP00000030455	EG58810
Pp1s18_117V2.1	ENSMUSP00000048469	EG19896
Pp1s370_7V2.1	ENSMUSP00000024705	EG74011
Pp1s226_23V2.1	ENSMUSP00000020317	EG66249
Pp1s236_43V2.1	ENSMUSP00000033715	EG18194
Pp1s183_66V2.1	ENSMUSP00000090710	EG380701
Pp1s113_152V2.1	ENSMUSP00000010267	EG67473
Pp1s160_97V2.1	ENSMUSP00000068260	EG12331
Pp1s86_209V2.1	ENSMUSP00000104468	EG66855
Pp1s58_253V2.1	ENSMUSP00000047449	EG245860
Pp1s52_131V2.1	ENSMUSP00000005714	EG22192
Pp1s52_60V2.1	ENSMUSP00000111640	#N/A
Pp1s315_35V2.1	ENSMUSP00000112481	EG56464
Pp1s6_290V2.1	ENSMUSP00000105905	#N/A
Pp1s14_194V2.1	ENSMUSP00000035879	EG66248
Pp1s270_86V2.1	ENSMUSP00000095262	EG75964
Pp1s239_31V2.1	ENSMUSP00000099595	EG67025
Pp1s54_149V2.1	ENSMUSP00000078001	#N/A
Pp1s34_292V2.1	ENSMUSP00000036413	EG56550
Pp1s169_118V2.1	ENSMUSP00000025246	EG13001
Pp1s96_33V2.1	ENSMUSP00000031334	EG209354
Pp1s51_30V2.1	ENSMUSP00000028796	EG271842
Pp1s213_120V2.1	ENSMUSP00000072723	#N/A
Pp1s7_315V2.1	ENSMUSP00000020653	EG66397
Pp1s26_232V2.1	ENSMUSP00000083212	#N/A
Pp1s545_8V2.1	ENSMUSP00000020856	EG66912
Pp1s191_17V2.1	ENSMUSP00000004920	EG29869
Pp1s124_108V2.1	ENSMUSP00000029170	EG19650
Pp1s7_192V2.1	ENSMUSP00000033983	EG67920
Pp1s300_41V2.1	ENSMUSP00000007042	EG24010
Pp1s14_347V2.1	ENSMUSP00000025815	EG226043
Pp1s10_26V2.2	ENSMUSP00000015484	EG13058
Pp1s61_247V2.1	ENSMUSP00000030583	EG11637
Pp1s54_13V2.1	ENSMUSP00000050256	EG57869
Pp1s37_269V2.1	ENSMUSP00000066035	#N/A
Pp1s210_47V2.1	ENSMUSP00000028398	#N/A
Pp1s213_8V2.1	ENSMUSP00000056152	EG18416
Pp1s8_136V2.1	ENSMUSP00000055689	EG56075
Pp1s429_31V2.1	ENSMUSP00000071521	EG214572
Pp1s54_250V2.1	ENSMUSP00000033920	EG11593
Pp1s8_316V2.1	ENSMUSP00000039420	EG98488
Pp1s89_113V2.1	ENSMUSP00000061604	EG58799
Pp1s30_321V2.1	ENSMUSP00000101500	EG230810
Pp1s59_244V2.1	ENSMUSP00000066610	#N/A
Pp1s34_429V2.1	ENSMUSP00000019638	EG26893
Pp1s294_13V2.1	ENSMUSP00000113494	#N/A
Pp1s213_123V2.1	ENSMUSP00000077019	#N/A
Pp1s376_41V2.1	ENSMUSP00000094800	#N/A
Pp1s9_369V2.1	ENSMUSP00000023039	EG70356
Pp1s131_185V2.1	ENSMUSP00000055827	EG68636
Pp1s29_178V2.1	ENSMUSP00000038263	EG100608
Pp1s128_119V2.1	ENSMUSP00000028055	EG13434
Pp1s42_22V2.1	ENSMUSP00000075822	EG381944
Pp1s197_2V2.1	ENSMUSP00000051268	#N/A
Pp1s63_103V2.1	ENSMUSP00000032307	EG66441
Pp1s125_33V2.1	ENSMUSP00000030348	EG17149
Pp1s15_80V2.1	ENSMUSP00000107698	#N/A
Pp1s48_55V2.1	ENSMUSP00000038203	EG223753
Pp1s30_32V2.1	ENSMUSP00000041220	EG433466
Pp1s62_110V2.1	ENSMUSP00000023343	EG67841
Pp1s269_87V2.1	ENSMUSP00000015892	EG70767
Pp1s34_147V2.1	ENSMUSP00000006462	EG227290
Pp1s123_148V2.1	ENSMUSP00000056099	EG226016
Pp1s47_4V2.1	ENSMUSP00000078236	EG14950
Pp1s313_68V2.1	ENSMUSP00000039060	EG234069
Pp1s257_70V2.1	ENSMUSP00000079380	EG19353
Pp1s73_218V2.1	ENSMUSP00000099435	EG65019
Pp1s160_88V2.1	ENSMUSP00000110198	EG26370
Pp1s75_103V2.1	ENSMUSP00000107358	EG56433
Pp1s193_3V2.1	ENSMUSP00000043910	EG75007
Pp1s39_118V2.1	ENSMUSP00000091035	EG68052
Pp1s97_260V2.1	ENSMUSP00000082124	#N/A
Pp1s8_278V2.1	ENSMUSP00000061997	EG106073
Pp1s204_63V2.1	ENSMUSP00000032412	#N/A
Pp1s2_306V2.1	ENSMUSP00000035697	#N/A
Pp1s225_72V2.1	ENSMUSP00000042070	EG226407
Pp1s246_13V2.1	ENSMUSP00000018002	EG245866
Pp1s46_177V2.1	ENSMUSP00000099757	EG20116
Pp1s271_52V2.1	ENSMUSP00000111942	EG104303
Pp1s14_84V2.1	ENSMUSP00000071078	EG59042
Pp1s159_11V2.1	ENSMUSP00000051643	EG230935
Pp1s240_22V2.1	ENSMUSP00000022925	EG68135
Pp1s242_60V2.1	ENSMUSP00000078914	EG66155
Pp1s62_129V2.1	ENSMUSP00000025893	EG56327
Pp1s158_117V2.1	ENSMUSP00000086923	EG57905
Pp1s65_279V2.1	ENSMUSP00000033044	EG233913
Pp1s5_184V2.1	ENSMUSP00000004343	EG70560
Pp1s285_10V2.1	ENSMUSP00000021933	EG13039
Pp1s292_37V2.1	ENSMUSP00000015667	#N/A
Pp1s63_158V2.1	ENSMUSP00000099730	EG22121
Pp1s14_308V2.1	ENSMUSP00000102857	EG19185
Pp1s332_29V2.1	ENSMUSP00000029149	#N/A
Pp1s251_37V2.1	ENSMUSP00000107858	#N/A
Pp1s68_122V2.1	ENSMUSP00000071048	EG68346
Pp1s139_3V2.1	ENSMUSP00000033159	EG67417
Pp1s193_69V2.1	ENSMUSP00000032409	EG52163
Pp1s213_20V2.1	ENSMUSP00000041447	EG18604
Pp1s313_12V2.1	ENSMUSP00000108340	#N/A
Pp1s5_345V2.1	ENSMUSP00000030446	EG22275
Pp1s238_21V2.1	ENSMUSP00000096932	EG93765
Pp1s12_365V2.1	ENSMUSP00000022205	#N/A
Pp1s104_29V2.1	ENSMUSP00000034392	EG66164
Pp1s22_74V2.1	ENSMUSP00000096958	EG319195
Pp1s311_22V2.1	ENSMUSP00000102852	EG18720
Pp1s72_215V2.1	ENSMUSP00000008812	EG20084
Pp1s154_8V2.1	ENSMUSP00000000449	EG67027
Pp1s15_274V2.1	ENSMUSP00000005003	EG98386
Pp1s117_160V2.1	ENSMUSP00000003645	EG13870
Pp1s15_381V2.1	ENSMUSP00000043439	EG234825
Pp1s316_7V2.1	ENSMUSP00000113081	#N/A
Pp1s138_26V2.1	ENSMUSP00000031255	EG231510
Pp1s199_23V2.1	ENSMUSP00000022614	EG67179
Pp1s215_70V2.1	ENSMUSP00000039406	EG233073
Pp1s198_53V2.1	ENSMUSP00000035325	EG69487
Pp1s32_213V2.1	ENSMUSP00000037146	EG26396
Pp1s130_82V2.1	ENSMUSP00000005810	EG17768
Pp1s403_49V2.1	ENSMUSP00000035086	EG18571
Pp1s245_32V2.1	ENSMUSP00000005394	EG22230
Pp1s74_21V2.1	ENSMUSP00000025963	EG57753
Pp1s102_65V2.1	ENSMUSP00000036289	EG73218
Pp1s213_96V2.1	ENSMUSP00000017597	EG19193
Pp1s88_57V2.1	ENSMUSP00000053972	EG330830
Pp1s336_15V2.1	ENSMUSP00000029708	EG246703
Pp1s249_60V2.1	ENSMUSP00000088252	EG268373
Pp1s270_27V2.1	ENSMUSP00000021536	EG73834
Pp1s22_79V2.1	ENSMUSP00000023615	EG13185
Pp1s116_74V2.1	ENSMUSP00000039010	EG67936
Pp1s12_407V2.1	ENSMUSP00000024802	EG68816
Pp1s94_151V2.1	ENSMUSP00000023282	EG56727
Pp1s35_250V2.1	ENSMUSP00000034204	EG68219
Pp1s18_206V2.1	ENSMUSP00000048049	EG94220
Pp1s355_64V2.1	ENSMUSP00000096972	#N/A
Pp1s30_333V2.1	ENSMUSP00000005292	EG21672
Pp1s143_16V2.1	ENSMUSP00000075782	EG56085
Pp1s219_94V2.1	ENSMUSP00000030090	EG17025
Pp1s18_121V2.1	ENSMUSP00000103735	#N/A
Pp1s338_47V2.1	ENSMUSP00000084180	EG76952
Pp1s367_3V2.1	ENSMUSP00000050940	EG109075
Pp1s86_201V2.1	ENSMUSP00000024882	EG74196
Pp1s145_93V2.1	ENSMUSP00000025752	EG18969
Pp1s18_319V2.1	ENSMUSP00000095162	#N/A
Pp1s99_238V2.3	ENSMUSP00000029269	EG50911
Pp1s3_292V2.1	ENSMUSP00000026710	EG74112
Pp1s113_37V2.1	ENSMUSP00000020286	EG67895
Pp1s174_90V2.1	ENSMUSP00000075655	EG56194
Pp1s71_343V2.1	ENSMUSP00000028162	EG96979
Pp1s238_75V2.1	ENSMUSP00000016138	EG14272
Pp1s3_324V2.1	ENSMUSP00000028926	EG17957
Pp1s78_4V2.1	ENSMUSP00000098046	#N/A
Pp1s81_119V2.1	ENSMUSP00000073268	EG19091
Pp1s120_78V2.1	ENSMUSP00000024823	EG109801
Pp1s141_144V2.1	ENSMUSP00000006217	EG27681
Pp1s206_52V2.1	ENSMUSP00000026239	EG56626
Pp1s40_298V2.1	ENSMUSP00000051569	EG223722
Pp1s174_58V2.1	ENSMUSP00000007012	EG20656
Pp1s284_47V2.1	ENSMUSP00000097882	EG380959
Pp1s162_5V2.1	ENSMUSP00000006451	EG219022
Pp1s156_121V2.1	ENSMUSP00000078160	EG270035
Pp1s150_17V2.1	ENSMUSP00000108151	EG19305
Pp1s371_22V2.1	ENSMUSP00000025484	EG14151
Pp1s138_51V2.1	ENSMUSP00000057069	EG226090
Pp1s16_255V2.1	ENSMUSP00000004379	EG14791
Pp1s12_19V2.1	ENSMUSP00000099984	EG103988
Pp1s122_135V2.1	ENSMUSP00000105447	#N/A
Pp1s391_42V2.1	ENSMUSP00000086167	#N/A
Pp1s112_214V2.1	ENSMUSP00000043565	EG71474
Pp1s56_38V2.1	ENSMUSP00000099908	#N/A
Pp1s4_132V2.1	ENSMUSP00000018315	EG75909
Pp1s129_119V2.1	ENSMUSP00000032476	EG20527
Pp1s34_166V2.1	ENSMUSP00000005750	EG13690
Pp1s365_30V2.1	ENSMUSP00000100516	EG624124
Pp1s14_41V2.1	ENSMUSP00000002292	EG68477
Pp1s9_397V2.1	ENSMUSP00000107725	#N/A
Pp1s275_16V2.1	ENSMUSP00000094115	#N/A
Pp1s69_29V2.1	ENSMUSP00000020957	EG104923
Pp1s140_17V2.1	ENSMUSP00000105367	#N/A
Pp1s126_77V2.1	ENSMUSP00000042602	EG11792
Pp1s325_30V2.1	ENSMUSP00000063359	EG108058
Pp1s18_126V2.1	ENSMUSP00000005490	EG20513
Pp1s162_112V2.1	ENSMUSP00000086411	EG319448
Pp1s150_33V2.1	ENSMUSP00000109988	EG70225
Pp1s276_101V2.1	ENSMUSP00000039271	EG234730
Pp1s430_28V2.1	ENSMUSP00000098862	#N/A
Pp1s333_11V2.1	ENSMUSP00000113332	EG56748
Pp1s14_280V2.1	ENSMUSP00000034955	EG27965
Pp1s335_30V2.1	ENSMUSP00000033866	EG70160
Pp1s280_53V2.1	ENSMUSP00000084807	#N/A
Pp1s14_179V2.1	ENSMUSP00000090284	EG269261
Pp1s280_62V2.1	ENSMUSP00000099875	#N/A
Pp1s180_15V2.1	ENSMUSP00000006367	EG56213
Pp1s287_19V2.1	ENSMUSP00000054490	EG66475
Pp1s226_55V2.1	ENSMUSP00000018586	EG116891
Pp1s84_211V2.1	ENSMUSP00000021666	EG19300
Pp1s14_241V2.1	ENSMUSP00000004786	EG66420
Pp1s82_92V2.1	ENSMUSP00000034947	EG19035
Pp1s362_21V2.1	ENSMUSP00000090590	EG67493
Pp1s3_22V2.1	ENSMUSP00000018430	EG19175
Pp1s17_14V2.1	ENSMUSP00000082011	EG328162
Pp1s39_66V2.1	ENSMUSP00000102021	#N/A
Pp1s304_10V2.1	ENSMUSP00000072320	EG19899
Pp1s171_134V2.1	ENSMUSP00000021148	EG67128
Pp1s162_64V2.1	ENSMUSP00000065953	EG68038
Pp1s30_175V2.1	ENSMUSP00000034377	EG192654
Pp1s197_22V2.1	ENSMUSP00000014913	EG19170
Pp1s78_207V2.1	ENSMUSP00000028351	EG67228
Pp1s31_35V2.1	ENSMUSP00000021631	EG74521
Pp1s17_376V2.1	ENSMUSP00000103940	#N/A
Pp1s228_30V2.1	ENSMUSP00000047384	EG20055
Pp1s1_270V2.1	ENSMUSP00000064714	EG170756
Pp1s452_21V2.1	ENSMUSP00000035202	EG72825
Pp1s85_98V2.1	ENSMUSP00000018805	EG16834
Pp1s54_76V2.1	ENSMUSP00000032179	EG54563
Pp1s81_244V2.1	ENSMUSP00000099482	EG16434
Pp1s1_685V2.1	ENSMUSP00000041756	EG75423
Pp1s286_46V2.1	ENSMUSP00000030134	EG19359
Pp1s75_6V2.1	ENSMUSP00000033875	EG114863
Pp1s155_50V2.1	ENSMUSP00000026607	EG12662
Pp1s21_155V2.1	ENSMUSP00000040756	EG108664
Pp1s86_55V2.1	ENSMUSP00000020343	EG216344
Pp1s93_171V2.1	ENSMUSP00000096777	EG67204
Pp1s102_132V2.1	ENSMUSP00000026264	EG23806
Pp1s36_322V2.1	ENSMUSP00000024909	EG72900
Pp1s213_112V2.1	ENSMUSP00000034615	EG67049
Pp1s91_100V2.1	ENSMUSP00000108717	#N/A
Pp1s7_234V2.1	ENSMUSP00000025137	EG225160
Pp1s58_144V2.1	ENSMUSP00000109399	EG20005
Pp1s371_2V2.1	ENSMUSP00000031345	EG68098
Pp1s381_14V2.1	ENSMUSP00000040222	EG66988
Pp1s55_177V2.1	ENSMUSP00000043519	EG227715
Pp1s31_342V2.1	ENSMUSP00000033342	EG66085
Pp1s217_11V2.1	ENSMUSP00000022038	EG78689
Pp1s134_25V2.1	ENSMUSP00000032723	EG68981
Pp1s116_73V2.1	ENSMUSP00000089792	EG67225
Pp1s215_21V2.1	ENSMUSP00000052523	EG18567
Pp1s83_156V2.1	ENSMUSP00000038061	EG238024
Pp1s55_46V2.1	ENSMUSP00000055969	EG74108
Pp1s58_197V2.1	ENSMUSP00000096734	EG68094
Pp1s215_25V2.1	ENSMUSP00000026433	EG68094
Pp1s311_13V2.1	ENSMUSP00000057336	EG97243
Pp1s47_40V2.1	ENSMUSP00000069004	EG20054
Pp1s29_126V2.1	ENSMUSP00000106359	EG66913
Pp1s22_248V2.1	ENSMUSP00000028102	EG16574
Pp1s79_102V2.1	ENSMUSP00000085523	EG66108
Pp1s58_190V2.1	ENSMUSP00000034361	EG234678
Pp1s52_165V2.1	ENSMUSP00000034827	EG102462
Pp1s153_29V2.1	ENSMUSP00000024112	EG17858
Pp1s109_70V2.1	ENSMUSP00000110440	#N/A
Pp1s626_3V2.1	ENSMUSP00000074018	#N/A
Pp1s379_19V2.1	ENSMUSP00000029090	#N/A
Pp1s268_10V2.1	ENSMUSP00000077753	EG76425
Pp1s81_158V2.1	ENSMUSP00000021089	EG67283
Pp1s269_47V2.1	ENSMUSP00000030069	EG67103
Pp1s29_297V2.1	ENSMUSP00000089045	EG218343
Pp1s189_60V2.1	ENSMUSP00000032406	EG18294
Pp1s6_165V2.1	ENSMUSP00000075699	EG26987
Pp1s156_101V2.1	ENSMUSP00000053842	EG83945
Pp1s3_440V2.1	ENSMUSP00000027157	EG66646
Pp1s66_58V2.1	ENSMUSP00000083835	EG56305
Pp1s74_110V2.1	ENSMUSP00000032065	EG66881
Pp1s11_235V2.1	ENSMUSP00000030665	EG18221
Pp1s19_292V2.1	ENSMUSP00000033621	EG11605
Pp1s22_48V2.1	ENSMUSP00000036069	EG207932
Pp1s520_1V2.1	ENSMUSP00000097901	EG74213
Pp1s207_25V2.1	ENSMUSP00000044185	EG77031
Pp1s31_362V2.1	ENSMUSP00000074518	EG223693
Pp1s71_278V2.1	ENSMUSP00000048377	EG21771
Pp1s114_84V2.1	ENSMUSP00000042569	EG69942
Pp1s276_64V2.1	ENSMUSP00000029222	EG51938
Pp1s10_203V2.1	ENSMUSP00000029571	EG72776
Pp1s241_45V2.1	ENSMUSP00000043033	EG98828
Pp1s47_305V2.1	ENSMUSP00000108661	EG18140
Pp1s79_267V2.1	ENSMUSP00000099383	EG170789
Pp1s52_137V2.1	ENSMUSP00000005711	EG68953
Pp1s233_12V2.1	ENSMUSP00000080301	EG69082
Pp1s22_252V2.1	ENSMUSP00000113560	#N/A
Pp1s22_251V2.1	ENSMUSP00000056359	EG66317
Pp1s28_379V2.1	ENSMUSP00000077102	EG319554
Pp1s101_150V2.1	ENSMUSP00000055714	EG22196
Pp1s84_27V2.1	ENSMUSP00000029368	EG12427
Pp1s114_114V2.1	ENSMUSP00000021685	EG214305
Pp1s10_108V2.1	ENSMUSP00000112065	#N/A
Pp1s69_147V2.1	ENSMUSP00000037834	#N/A
Pp1s293_26V2.1	ENSMUSP00000105627	EG67877
Pp1s95_62V2.1	ENSMUSP00000051438	EG320951
Pp1s125_99V2.1	ENSMUSP00000022908	EG69906
Pp1s368_20V2.1	ENSMUSP00000047838	EG209815
Pp1s265_6V2.2	ENSMUSP00000069042	EG626578
Pp1s19_64V2.1	ENSMUSP00000025694	EG381236
Pp1s35_74V2.1	ENSMUSP00000108127	#N/A
Pp1s63_211V2.1	ENSMUSP00000027726	EG72017
Pp1s294_73V2.1	ENSMUSP00000084082	EG72886
Pp1s8_213V2.1	ENSMUSP00000074511	#N/A
Pp1s140_31V2.1	ENSMUSP00000002289	EG50933
Pp1s64_208V2.1	ENSMUSP00000070876	EG70527
Pp1s149_119V2.1	ENSMUSP00000095843	EG14590
Pp1s254_31V2.1	ENSMUSP00000030914	EG67830
Pp1s13_19V2.1	ENSMUSP00000035456	EG67239
Pp1s407_50V2.1	ENSMUSP00000029944	EG56228
Pp1s83_173V2.1	ENSMUSP00000017548	EG19921
Pp1s7_362V2.1	ENSMUSP00000108815	#N/A
Pp1s292_49V2.1	ENSMUSP00000025403	EG114663
Pp1s74_257V2.1	ENSMUSP00000075762	EG66865
Pp1s113_28V2.1	ENSMUSP00000101852	#N/A
Pp1s114_69V2.1	ENSMUSP00000026975	EG433956
Pp1s114_145V2.1	ENSMUSP00000112738	EG100678
Pp1s62_215V2.1	ENSMUSP00000024757	EG224794
Pp1s138_81V2.1	ENSMUSP00000024756	EG83965
Pp1s84_44V2.1	ENSMUSP00000033135	#N/A
Pp1s46_192V2.1	ENSMUSP00000033088	EG233900
Pp1s132_81V2.1	ENSMUSP00000101113	EG215085
Pp1s16_110V2.1	ENSMUSP00000073105	EG546726
Pp1s35_253V2.1	ENSMUSP00000090386	EG18537
Pp1s122_151V2.1	ENSMUSP00000027741	EG19775
Pp1s247_14V2.1	ENSMUSP00000107405	#N/A
Pp1s257_67V2.1	ENSMUSP00000040094	EG56208
Pp1s80_91V2.1	ENSMUSP00000072534	EG102115
Pp1s349_15V2.2	ENSMUSP00000062110	EG231225
Pp1s55_149V2.1	ENSMUSP00000106737	#N/A
Pp1s15_297V2.1	ENSMUSP00000095285	EG19330
Pp1s239_22V2.1	ENSMUSP00000113052	EG75894
Pp1s102_81V2.1	ENSMUSP00000020163	EG17997
Pp1s235_83V2.1	ENSMUSP00000097281	EG381411
Pp1s87_109V2.1	ENSMUSP00000008477	EG20639
Pp1s86_171V2.1	ENSMUSP00000025290	EG16210
Pp1s21_199V2.1	ENSMUSP00000103367	EG56632
Pp1s79_71V2.1	ENSMUSP00000105147	EG20021
Pp1s3_327V2.1	ENSMUSP00000092535	EG18393
Pp1s3_439V2.1	ENSMUSP00000005923	EG19172
Pp1s117_173V2.1	ENSMUSP00000030660	EG27096
Pp1s81_91V2.1	ENSMUSP00000040347	EG234076
Pp1s84_114V2.1	ENSMUSP00000022734	EG100037258
Pp1s14_72V2.1	ENSMUSP00000072212	EG56736
Pp1s47_193V2.1	ENSMUSP00000028617	EG11800
Pp1s426_19V2.1	ENSMUSP00000102198	EG267019
Pp1s41_94V2.1	ENSMUSP00000102200	#N/A
Pp1s72_203V2.1	ENSMUSP00000001240	EG28169
Pp1s124_170V2.1	ENSMUSP00000113854	EG234699
Pp1s309_57V2.1	ENSMUSP00000113137	#N/A
Pp1s177_51V2.1	ENSMUSP00000050907	EG75422
Pp1s27_228V2.1	ENSMUSP00000033506	EG73447
Pp1s114_95V2.1	ENSMUSP00000072096	EG98258
Pp1s85_42V2.1	ENSMUSP00000075814	EG56517
Pp1s359_38V2.1	ENSMUSP00000113209	#N/A
Pp1s33_195V2.1	ENSMUSP00000022821	EG28200
Pp1s70_218V2.1	ENSMUSP00000046645	EG73916
Pp1s39_321V2.1	ENSMUSP00000030385	EG106564
Pp1s438_23V2.1	ENSMUSP00000020004	EG66403
Pp1s335_77V2.1	ENSMUSP00000005607	EG66929
Pp1s18_278V2.1	ENSMUSP00000092134	EG214253
Pp1s34_59V2.1	ENSMUSP00000040138	EG70383
Pp1s139_39V2.1	ENSMUSP00000061498	EG56187
Pp1s36_20V2.1	ENSMUSP00000086589	EG224454
Pp1s185_64V2.1	ENSMUSP00000099453	EG264895
Pp1s103_62V2.1	ENSMUSP00000023117	EG68479
Pp1s127_23V2.1	ENSMUSP00000066092	EG51798
Pp1s425_19V2.1	ENSMUSP00000096177	EG67736
Pp1s30_104V2.1	ENSMUSP00000078459	EG77891
Pp1s12_259V2.1	ENSMUSP00000056500	#N/A
Pp1s48_106V2.1	ENSMUSP00000025394	EG66286
Pp1s29_121V2.1	ENSMUSP00000030045	#N/A
Pp1s7_35V2.1	ENSMUSP00000052866	EG67078
Pp1s173_64V2.1	ENSMUSP00000068511	EG68327
Pp1s355_47V2.1	ENSMUSP00000053540	EG14874
Pp1s315_21V2.1	ENSMUSP00000026009	EG56350
Pp1s76_13V2.1	ENSMUSP00000003946	EG67619
Pp1s15_220V2.1	ENSMUSP00000029909	EG230027
Pp1s102_16V2.1	ENSMUSP00000032735	EG67973
Pp1s40_68V2.2	ENSMUSP00000035199	EG83486
Pp1s201_63V2.1	ENSMUSP00000039656	EG70699
Pp1s414_22V2.1	ENSMUSP00000108337	#N/A
Pp1s61_245V2.1	ENSMUSP00000083901	EG383548
Pp1s22_255V2.1	ENSMUSP00000027567	EG20248
Pp1s40_44V2.1	ENSMUSP00000100902	EG72068
Pp1s319_19V2.1	ENSMUSP00000100901	EG72068
Pp1s271_11V2.1	ENSMUSP00000034742	EG12442
Pp1s242_13V2.1	ENSMUSP00000003620	EG19125
Pp1s10_305V2.1	ENSMUSP00000113928	EG56317
Pp1s238_32V2.1	ENSMUSP00000096770	#N/A
Pp1s1_157V2.1	ENSMUSP00000034264	EG66171
Pp1s14_311V2.1	ENSMUSP00000033025	EG30949
Pp1s144_108V2.1	ENSMUSP00000044945	EG226527
Pp1s4_169V2.1	ENSMUSP00000076607	EG26451
Pp1s198_41V2.1	ENSMUSP00000004756	EG80707
Pp1s37_165V2.1	ENSMUSP00000100058	EG22214
Pp1s431_4V2.1	ENSMUSP00000099561	EG434693
Pp1s51_208V2.1	ENSMUSP00000105706	#N/A
Pp1s73_177V2.1	ENSMUSP00000084882	EG14544
Pp1s162_23V2.1	ENSMUSP00000026891	EG66446
Pp1s12_279V2.1	ENSMUSP00000028914	EG70408
Pp1s106_68V2.1	ENSMUSP00000028098	EG26428
Pp1s188_92V2.1	ENSMUSP00000098493	#N/A
Pp1s248_82V2.1	ENSMUSP00000032272	EG68465
Pp1s115_126V2.1	ENSMUSP00000066185	#N/A
Pp1s177_14V2.1	ENSMUSP00000085581	EG68612
Pp1s241_29V2.1	ENSMUSP00000019937	EG140740
Pp1s19_35V2.1	ENSMUSP00000064153	EG328370
Pp1s22_30V2.1	ENSMUSP00000034865	EG13076
Pp1s135_49V2.1	ENSMUSP00000050464	EG74519
Pp1s366_10V2.1	ENSMUSP00000031521	EG545817
Pp1s262_14V2.1	ENSMUSP00000024894	EG13078
Pp1s163_34V2.1	ENSMUSP00000071064	EG380997
Pp1s475_29V2.1	ENSMUSP00000035222	EG57279
Pp1s7_256V2.1	ENSMUSP00000043437	EG226089
Pp1s199_67V2.1	ENSMUSP00000045552	EG210925
Pp1s55_248V2.1	ENSMUSP00000085170	EG71101
Pp1s270_58V2.1	ENSMUSP00000093980	EG67710
Pp1s138_164V2.1	ENSMUSP00000040836	#N/A
Pp1s10_314V2.1	ENSMUSP00000113106	#N/A
Pp1s539_5V2.1	ENSMUSP00000112516	#N/A
Pp1s15_119V2.1	ENSMUSP00000021217	#N/A
Pp1s142_96V2.1	ENSMUSP00000010254	EG56389
Pp1s215_29V2.1	ENSMUSP00000000365	EG68995
Pp1s2_151V2.1	ENSMUSP00000091157	EG382014
Pp1s507_10V2.1	ENSMUSP00000026937	EG66383
Pp1s92_6V2.1	ENSMUSP00000083401	EG207565
Pp1s55_88V2.1	ENSMUSP00000040840	EG71881
Pp1s10_168V2.1	ENSMUSP00000045284	EG66694
Pp1s358_26V2.1	ENSMUSP00000025350	EG70640
Pp1s219_74V2.1	ENSMUSP00000098897	#N/A
Pp1s144_55V2.1	ENSMUSP00000102056	EG108067
Pp1s30_125V2.1	ENSMUSP00000090382	EG23834
Pp1s145_126V2.1	ENSMUSP00000027802	EG69051
Pp1s42_272V2.1	ENSMUSP00000048244	EG68999
Pp1s84_123V2.1	ENSMUSP00000034878	EG69981
Pp1s334_50V2.1	ENSMUSP00000104811	#N/A
Pp1s184_63V2.1	ENSMUSP00000030905	EG68991
Pp1s130_248V2.1	ENSMUSP00000108595	EG666468
Pp1s49_98V2.1	ENSMUSP00000111249	#N/A
Pp1s58_111V2.1	ENSMUSP00000050647	EG230801
Pp1s5_62V2.1	ENSMUSP00000084387	EG66235
Pp1s4979_2V2.1	ENSMUSP00000021550	EG11847
Pp1s78_49V2.1	ENSMUSP00000079538	EG72554
Pp1s12_182V2.1	ENSMUSP00000029610	EG15107
Pp1s133_105V2.1	ENSMUSP00000080695	EG69386
Pp1s378_28V2.1	ENSMUSP00000089341	#N/A
Pp1s269_48V2.1	ENSMUSP00000089305	#N/A
Pp1s279_82V2.1	ENSMUSP00000075860	#N/A
Pp1s100_186V2.1	ENSMUSP00000077653	#N/A
Pp1s83_233V2.1	ENSMUSP00000072770	#N/A
Pp1s2_206V2.1	ENSMUSP00000078091	EG674678
Pp1s164_30V2.1	ENSMUSP00000089294	#N/A
Pp1s259_53V2.1	ENSMUSP00000088283	#N/A
Pp1s120_100V2.1	ENSMUSP00000107704	EG65964
Pp1s126_49V2.1	ENSMUSP00000000756	EG270106
Pp1s149_198V2.1	ENSMUSP00000064837	#N/A
Pp1s156_75V2.1	ENSMUSP00000004120	EG67030
Pp1s189_52V2.1	ENSMUSP00000035043	EG74125
Pp1s159_65V2.1	ENSMUSP00000031530	EG74585
Pp1s362_10V2.1	ENSMUSP00000072852	EG69274
Pp1s32_341V2.1	ENSMUSP00000092803	EG76781
Pp1s275_83V2.2	ENSMUSP00000043780	EG234736
Pp1s475_16V2.1	ENSMUSP00000008579	EG108841
Pp1s162_73V2.1	ENSMUSP00000020947	EG105014
Pp1s42_91V2.1	ENSMUSP00000106405	#N/A
Pp1s54_10V2.1	ENSMUSP00000109708	#N/A
Pp1s5_227V2.1	ENSMUSP00000015333	EG213819
Pp1s28_205V2.1	ENSMUSP00000085625	EG19335
Pp1s84_204V2.1	ENSMUSP00000070534	EG70567
Pp1s52_16V2.1	ENSMUSP00000022135	EG108143
Pp1s6_282V2.1	ENSMUSP00000000384	EG216131
Pp1s134_122V2.1	ENSMUSP00000103805	#N/A
Pp1s13_31V2.1	ENSMUSP00000112474	#N/A
Pp1s70_79V2.1	ENSMUSP00000110119	EG57261
Pp1s68_291V2.1	ENSMUSP00000040229	EG207521
Pp1s47_217V2.1	ENSMUSP00000036085	EG56068
Pp1s387_51V2.1	ENSMUSP00000026324	EG56360
Pp1s52_70V2.1	ENSMUSP00000029476	EG20333
Pp1s247_40V2.1	ENSMUSP00000031268	EG67870
Pp1s357_29V2.1	ENSMUSP00000043370	EG73132
Pp1s342_18V2.1	ENSMUSP00000041428	EG67229
Pp1s46_9V2.1	ENSMUSP00000066860	EG73442
Pp1s427_17V2.1	ENSMUSP00000069076	#N/A
Pp1s84_43V2.1	ENSMUSP00000027494	EG66385
Pp1s51_302V2.1	ENSMUSP00000003521	EG27207
Pp1s6_184V2.1	ENSMUSP00000055318	EG226418
Pp1s242_66V2.1	ENSMUSP00000101802	#N/A
Pp1s532_8V2.1	ENSMUSP00000036913	EG246696
Pp1s7277_1V2.1	ENSMUSP00000104529	EG52856
Pp1s27_315V2.1	ENSMUSP00000092409	EG56459
Pp1s138_172V2.1	ENSMUSP00000032425	EG66087
Pp1s5_412V2.1	ENSMUSP00000052258	EG23802
Pp1s124_11V2.1	ENSMUSP00000059976	EG243538
Pp1s25_145V2.1	ENSMUSP00000016115	EG56249
Pp1s145_45V2.1	ENSMUSP00000072858	EG621893
Pp1s47_178V2.1	ENSMUSP00000051432	EG15270
Pp1s13_379V2.1	ENSMUSP00000009039	#N/A
Pp1s41_246V2.1	ENSMUSP00000106014	EG19946
Pp1s59_123V2.1	ENSMUSP00000031617	EG19988
Pp1s185_43V2.1	ENSMUSP00000025732	EG107375
Pp1s34_332V2.1	ENSMUSP00000100730	#N/A
Pp1s46_275V2.1	ENSMUSP00000099763	EG14923
Pp1s3_10V2.1	ENSMUSP00000112116	EG234814
Pp1s31_30V2.1	ENSMUSP00000034015	EG66234
Pp1s12_94V2.1	ENSMUSP00000035303	EG66617
Pp1s373_14V2.1	ENSMUSP00000057378	EG67365
Pp1s409_46V2.1	ENSMUSP00000041793	EG114615
Pp1s144_111V2.1	ENSMUSP00000020851	EG69802
Pp1s130_163V2.1	ENSMUSP00000031144	EG21982
Pp1s167_14V2.1	ENSMUSP00000047320	EG229780
Pp1s11_265V2.1	ENSMUSP00000028010	EG14262
Pp1s24_193V2.1	ENSMUSP00000107850	#N/A
Pp1s277_64V2.1	ENSMUSP00000073584	#N/A
Pp1s376_22V2.1	ENSMUSP00000049985	EG77605
Pp1s219_43V2.1	ENSMUSP00000036907	EG51788
Pp1s103_96V2.1	ENSMUSP00000097507	EG228151
Pp1s64_152V2.1	ENSMUSP00000025567	EG56473
Pp1s118_141V2.1	ENSMUSP00000041872	EG94282
Pp1s115_186V2.1	ENSMUSP00000092966	EG102294
Pp1s136_146V2.1	ENSMUSP00000088337	EG320655
Pp1s160_128V2.1	ENSMUSP00000074471	EG266632
Pp1s207_3V2.1	ENSMUSP00000109992	EG16179
Pp1s17_2V2.1	ENSMUSP00000113181	#N/A
Pp1s156_119V2.1	ENSMUSP00000073532	EG17938
Pp1s104_114V2.1	ENSMUSP00000034524	EG104444
Pp1s111_61V2.1	ENSMUSP00000023694	EG68001
Pp1s8_85V2.1	ENSMUSP00000057905	EG217664
Pp1s14_190V2.1	ENSMUSP00000049548	EG67532
Pp1s263_22V2.1	ENSMUSP00000075573	EG52874
Pp1s20_189V2.1	ENSMUSP00000029316	EG69639
Pp1s505_18V2.1	ENSMUSP00000080523	EG19951
Pp1s209_123V2.1	ENSMUSP00000051709	EG66514
Pp1s307_62V2.1	ENSMUSP00000076575	EG15288
Pp1s40_54V2.1	ENSMUSP00000045621	EG26378
Pp1s289_39V2.1	ENSMUSP00000082856	EG66812
Pp1s271_59V2.1	ENSMUSP00000004206	EG53356
Pp1s269_3V2.1	ENSMUSP00000059678	EG52521
Pp1s114_86V2.2	ENSMUSP00000046985	EG319582
Pp1s5_375V2.1	ENSMUSP00000019378	EG217716
Pp1s105_45V2.1	ENSMUSP00000036116	EG73822
Pp1s307_59V2.1	ENSMUSP00000071956	EG67144
Pp1s17_24V2.1	ENSMUSP00000108571	#N/A
Pp1s31_3V2.1	ENSMUSP00000000451	EG110157
Pp1s130_91V2.1	ENSMUSP00000099656	EG16818
Pp1s44_13V2.1	ENSMUSP00000058368	EG76808
Pp1s74_256V2.1	ENSMUSP00000108586	#N/A
Pp1s223_40V2.1	ENSMUSP00000027503	EG21915
Pp1s93_71V2.1	ENSMUSP00000032169	EG80283
Pp1s110_132V2.1	ENSMUSP00000022962	EG66736
Pp1s36_251V2.1	ENSMUSP00000016031	EG15109
Pp1s113_1V2.1	ENSMUSP00000043597	EG338521
Pp1s121_89V2.1	ENSMUSP00000013807	EG19211
Pp1s99_223V2.1	ENSMUSP00000047397	EG20227
Pp1s34_236V2.1	ENSMUSP00000060912	EG268756
Pp1s148_37V2.1	ENSMUSP00000081238	#N/A
Pp1s31_196V2.1	ENSMUSP00000046719	#N/A
Pp1s343_39V2.1	ENSMUSP00000070266	EG225215
Pp1s99_102V2.1	ENSMUSP00000103715	#N/A
Pp1s21_158V2.1	ENSMUSP00000031398	EG15445
Pp1s42_98V2.1	ENSMUSP00000096721	#N/A
Pp1s293_78V2.1	ENSMUSP00000023231	EG22122
Pp1s258_35V2.1	ENSMUSP00000019679	EG76813
Pp1s213_102V2.1	ENSMUSP00000002025	EG74419
Pp1s89_27V2.1	ENSMUSP00000104444	#N/A
Pp1s30_210V2.1	ENSMUSP00000088459	EG229524
Pp1s152_127V2.1	ENSMUSP00000107678	EG66388
Pp1s221_54V2.1	ENSMUSP00000041145	EG108837
Pp1s258_49V2.1	ENSMUSP00000027401	EG20872
Pp1s291_40V2.1	ENSMUSP00000026576	EG21351
Pp1s219_68V2.1	ENSMUSP00000034030	EG234463
Pp1s406_15V2.1	ENSMUSP00000000759	EG234852
Pp1s220_64V2.1	ENSMUSP00000083281	EG232910
Pp1s335_43V2.1	ENSMUSP00000099441	EG80280
Pp1s65_4V2.1	ENSMUSP00000047413	EG18207
Pp1s319_38V2.1	ENSMUSP00000027687	EG67196
Pp1s152_89V2.1	ENSMUSP00000113580	#N/A
Pp1s39_240V2.1	ENSMUSP00000083017	EG21761
Pp1s330_23V2.1	ENSMUSP00000101318	EG66454
Pp1s35_215V2.1	ENSMUSP00000047682	EG114143
Pp1s93_143V2.1	ENSMUSP00000113835	EG67367
Pp1s64_178V2.1	ENSMUSP00000006103	#N/A
Pp1s43_203V2.1	ENSMUSP00000075441	EG67197
Pp1s12_191V2.1	ENSMUSP00000034159	EG234723
Pp1s62_17V2.1	ENSMUSP00000098992	EG381738
Pp1s47_268V2.1	ENSMUSP00000078397	EG268449
Pp1s98_170V2.1	ENSMUSP00000104068	#N/A
Pp1s52_138V2.1	ENSMUSP00000023382	#N/A
Pp1s50_46V2.1	ENSMUSP00000030642	EG26445
Pp1s271_10V2.1	ENSMUSP00000100074	EG67427
Pp1s20_319V2.1	ENSMUSP00000038367	EG213753
Pp1s49_90V2.1	ENSMUSP00000009679	EG67897
Pp1s209_52V2.1	ENSMUSP00000029837	EG22262
Pp1s14_229V2.1	ENSMUSP00000018337	EG214498
Pp1s207_8V2.1	ENSMUSP00000027139	EG73674
Pp1s97_243V2.1	ENSMUSP00000021262	EG11688
Pp1s21_388V2.1	ENSMUSP00000026795	EG11689
Pp1s434_24V2.1	ENSMUSP00000000329	EG11684
Pp1s257_27V2.1	ENSMUSP00000034863	EG12988
Pp1s333_8V2.1	ENSMUSP00000086852	EG22186
Pp1s330_44V2.1	ENSMUSP00000080608	#N/A
Pp1s30_280V2.1	ENSMUSP00000105954	EG72477
Pp1s59_70V2.1	ENSMUSP00000014498	#N/A
Pp1s38_343V2.1	ENSMUSP00000029069	EG13559
Pp1s131_147V2.1	ENSMUSP00000023707	EG20655
Pp1s10_4V2.1	ENSMUSP00000106758	#N/A
Pp1s223_122V2.1	ENSMUSP00000044687	EG66926
Pp1s104_129V2.1	ENSMUSP00000036730	EG68904
Pp1s1_808V2.1	ENSMUSP00000070068	EG53605
Pp1s340_45V2.1	ENSMUSP00000101533	#N/A
Pp1s795_4V2.1	ENSMUSP00000064893	EG66251
Pp1s14_402V2.1	ENSMUSP00000029824	EG19892
Pp1s56_108V2.1	ENSMUSP00000024978	EG79059
Pp1s86_198V2.1	ENSMUSP00000023749	EG110213
Pp1s84_165V2.1	ENSMUSP00000039688	EG215194
Pp1s47_41V2.1	ENSMUSP00000070927	EG83669
Pp1s41_171V2.1	ENSMUSP00000048262	EG76915
Pp1s2_175V2.1	ENSMUSP00000011450	EG70616
Pp1s121_27V2.1	ENSMUSP00000027379	EG22596
Pp1s234_67V2.1	ENSMUSP00000027897	EG226830
Pp1s250_57V2.1	ENSMUSP00000103451	#N/A
Pp1s66_7V2.1	ENSMUSP00000080337	EG76894
Pp1s15_429V2.1	ENSMUSP00000019382	EG106529
Pp1s373_35V2.1	ENSMUSP00000110575	EG67387
Pp1s54_147V2.1	ENSMUSP00000030128	EG76959
Pp1s299_4V2.1	ENSMUSP00000068559	EG14375
Pp1s199_43V2.1	ENSMUSP00000030491	EG66588
Pp1s173_10V2.1	ENSMUSP00000078792	EG110809
Pp1s154_16V2.1	ENSMUSP00000080588	EG66790
Pp1s194_42V2.1	ENSMUSP00000023289	EG12651
Pp1s43_194V2.1	ENSMUSP00000037418	EG14158
Pp1s426_43V2.1	ENSMUSP00000033966	EG320685
Pp1s198_51V2.1	ENSMUSP00000071955	EG59014
Pp1s460_14V2.1	ENSMUSP00000021338	EG11782
Pp1s213_131V2.1	ENSMUSP00000106474	#N/A
Pp1s134_37V2.1	ENSMUSP00000100878	#N/A
Pp1s17_287V2.1	ENSMUSP00000029355	EG242083
Pp1s425_20V2.1	ENSMUSP00000038977	EG231713
Pp1s118_193V2.1	ENSMUSP00000004774	EG11826
Pp1s7_319V2.1	ENSMUSP00000104700	#N/A
Pp1s141_25V2.1	ENSMUSP00000099584	EG56378
Pp1s109_234V2.1	ENSMUSP00000034058	EG234309
Pp1s207_17V2.1	ENSMUSP00000032461	EG68971
Pp1s316_6V2.1	ENSMUSP00000083752	EG74753
Pp1s37_330V2.1	ENSMUSP00000028619	EG56348
Pp1s117_50V2.1	ENSMUSP00000025276	EG76482
Pp1s477_5V2.1	ENSMUSP00000006341	EG54373
Pp1s126_87V2.1	ENSMUSP00000062039	EG76947
Pp1s14_254V2.1	ENSMUSP00000028848	EG68126
Pp1s9_209V2.1	ENSMUSP00000028981	EG13589
Pp1s28_389V2.1	ENSMUSP00000050478	EG64385
Pp1s136_147V2.1	ENSMUSP00000032443	#N/A
Pp1s113_91V2.1	ENSMUSP00000057871	EG229517
Pp1s3_204V2.1	ENSMUSP00000099930	EG56086
Pp1s309_55V2.1	ENSMUSP00000103689	#N/A
Pp1s116_94V2.1	ENSMUSP00000104330	#N/A
Pp1s15_284V2.1	ENSMUSP00000025841	EG71711
Pp1s63_168V2.1	ENSMUSP00000043662	EG66055
Pp1s255_49V2.1	ENSMUSP00000060940	EG170728
Pp1s112_196V2.1	ENSMUSP00000043390	EG57295
Pp1s256_68V2.1	ENSMUSP00000111390	#N/A
Pp1s98_223V2.1	ENSMUSP00000089338	#N/A
Pp1s56_218V2.1	ENSMUSP00000106085	#N/A
Pp1s30_286V2.1	ENSMUSP00000073175	EG19941
Pp1s39_264V2.1	ENSMUSP00000079628	EG20068
Pp1s13_187V2.1	ENSMUSP00000072095	#N/A
Pp1s78_203V2.1	ENSMUSP00000021425	EG217737
Pp1s225_73V2.1	ENSMUSP00000074756	EG66583
Pp1s277_82V2.1	ENSMUSP00000031680	EG71777
Pp1s41_233V2.1	ENSMUSP00000103876	EG216987
Pp1s130_280V2.1	ENSMUSP00000058990	EG233824
Pp1s29_56V2.1	ENSMUSP00000014339	EG56354
Pp1s246_5V2.1	ENSMUSP00000093325	EG232286
Pp1s71_304V2.1	ENSMUSP00000010049	EG70750
Pp1s53_230V2.1	ENSMUSP00000025679	EG107260
Pp1s115_120V2.1	ENSMUSP00000052262	EG20955
Pp1s117_88V2.1	ENSMUSP00000089097	EG78925
Pp1s532_9V2.1	ENSMUSP00000026991	EG76577
Pp1s33_269V2.1	ENSMUSP00000104436	EG76688
Pp1s220_68V2.1	ENSMUSP00000047880	EG70430
Pp1s224_66V2.1	ENSMUSP00000059379	EG76367
Pp1s376_2V2.1	ENSMUSP00000103713	EG269423
Pp1s49_253V2.1	ENSMUSP00000035177	EG94062
Pp1s56_30V2.1	ENSMUSP00000030676	EG14807
Pp1s253_25V2.1	ENSMUSP00000109953	#N/A
Pp1s335_29V2.1	ENSMUSP00000020775	EG68097
Pp1s15_420V2.1	ENSMUSP00000091641	#N/A
Pp1s134_166V2.1	ENSMUSP00000102715	#N/A
Pp1s154_51V2.1	ENSMUSP00000065270	EG66826
Pp1s30_56V2.1	ENSMUSP00000060462	EG70757
Pp1s114_202V2.1	ENSMUSP00000061808	EG269952
Pp1s88_33V2.1	ENSMUSP00000049394	EG12408
Pp1s58_57V2.1	ENSMUSP00000090166	EG216001
Pp1s42_50V2.1	ENSMUSP00000024851	EG67052
Pp1s224_47V2.1	ENSMUSP00000034623	EG60409
Pp1s150_108V2.1	ENSMUSP00000038665	EG216292
Pp1s68_124V2.1	ENSMUSP00000036491	EG212508
Pp1s62_70V2.1	ENSMUSP00000067200	EG66069
Pp1s226_18V2.1	ENSMUSP00000028137	EG227683
Pp1s490_19V2.1	ENSMUSP00000104830	EG66589
Pp1s59_16V2.1	ENSMUSP00000021682	EG68737
Pp1s131_74V2.1	ENSMUSP00000040846	EG68083
Pp1s2_624V2.1	ENSMUSP00000023113	EG78929
Pp1s73_226V2.1	ENSMUSP00000021870	EG108652
Pp1s197_21V2.1	ENSMUSP00000038387	EG66789
Pp1s194_21V2.1	ENSMUSP00000029741	EG74414
Pp1s205_21V2.1	ENSMUSP00000103352	#N/A
Pp1s158_175V2.1	ENSMUSP00000050289	EG208691
Pp1s144_98V2.1	ENSMUSP00000107875	#N/A
Pp1s83_114V2.1	ENSMUSP00000095287	EG19942
Pp1s101_72V2.1	ENSMUSP00000102870	#N/A
Pp1s12_178V2.1	ENSMUSP00000098988	EG626571
Pp1s245_25V2.1	ENSMUSP00000040431	EG56424
Pp1s87_129V2.1	ENSMUSP00000106957	#N/A
Pp1s4_440V2.1	ENSMUSP00000057854	EG110074
Pp1s169_104V2.1	ENSMUSP00000004200	EG66070
Pp1s404_26V2.1	ENSMUSP00000073581	EG20042
Pp1s335_20V2.1	ENSMUSP00000079703	EG100041585
Pp1s271_83V2.1	ENSMUSP00000113587	#N/A
Pp1s98_1V2.1	ENSMUSP00000101011	EG625249
Pp1s1_791V2.1	ENSMUSP00000104921	EG228875
Pp1s42_282V2.1	ENSMUSP00000111420	EG100037282
Pp1s128_110V2.1	ENSMUSP00000025357	EG11777
Pp1s107_170V2.1	ENSMUSP00000048696	EG72726
Pp1s7_248V2.1	ENSMUSP00000028917	EG66044
Pp1s235_95V2.1	ENSMUSP00000059545	EG81906
Pp1s59_349V2.1	ENSMUSP00000025563	EG14319
Pp1s47_272V2.1	ENSMUSP00000051965	EG20336
Pp1s48_244V2.1	ENSMUSP00000097820	#N/A
Pp1s84_244V2.1	ENSMUSP00000023105	EG19011
Pp1s231_6V2.1	ENSMUSP00000021512	EG66375
Pp1s197_53V2.2	ENSMUSP00000038754	EG381759
Pp1s305_34V2.1	ENSMUSP00000044871	EG276846
Pp1s37_117V2.1	ENSMUSP00000087896	EG65961
Pp1s28_188V2.1	ENSMUSP00000022163	EG218490
Pp1s26_46V2.1	ENSMUSP00000018877	#N/A
Pp1s303_42V2.1	ENSMUSP00000036541	EG66682
Pp1s11_116V2.1	ENSMUSP00000087858	EG320506
Pp1s234_40V2.1	ENSMUSP00000064158	EG19895
Pp1s199_26V2.1	ENSMUSP00000071603	#N/A
Pp1s7_139V2.1	ENSMUSP00000031333	EG209357
Pp1s182_60V2.1	ENSMUSP00000022508	EG19256
Pp1s35_277V2.1	ENSMUSP00000030265	EG67728
Pp1s212_94V2.1	ENSMUSP00000111522	#N/A
Pp1s101_219V2.1	ENSMUSP00000078088	EG11829
Pp1s303_46V2.1	ENSMUSP00000110547	EG11949
Pp1s377_21V2.1	ENSMUSP00000029435	EG140917
Pp1s311_14V2.1	ENSMUSP00000087302	EG105504
Pp1s246_7V2.1	ENSMUSP00000030760	EG66147
Pp1s132_166V2.1	ENSMUSP00000023363	EG106298
Pp1s16_307V2.1	ENSMUSP00000031105	EG53323
Pp1s5_159V2.1	ENSMUSP00000007754	EG70359
Pp1s2_126V2.1	ENSMUSP00000023832	EG19733
Pp1s72_252V2.1	ENSMUSP00000109324	#N/A
Pp1s78_27V2.1	ENSMUSP00000061835	EG67768
Pp1s118_138V2.1	ENSMUSP00000028034	EG74455
Pp1s23_73V2.1	ENSMUSP00000105860	#N/A
Pp1s80_181V2.1	ENSMUSP00000068690	EG225010
Pp1s91_107V2.1	ENSMUSP00000041652	#N/A
Pp1s298_23V2.1	ENSMUSP00000082360	#N/A
Pp1s32_18V2.1	ENSMUSP00000015877	EG12343
Pp1s29_87V2.1	ENSMUSP00000085218	#N/A
Pp1s30_287V2.1	ENSMUSP00000021243	EG110172
Pp1s197_20V2.1	ENSMUSP00000002818	EG56418
Pp1s139_9V2.1	ENSMUSP00000058028	EG67582
Pp1s30_36V2.1	ENSMUSP00000021313	EG68087
Pp1s389_6V2.1	ENSMUSP00000025646	EG65221
Pp1s102_66V2.1	ENSMUSP00000099843	#N/A
Pp1s94_150V2.1	ENSMUSP00000000904	#N/A
Pp1s162_126V2.1	ENSMUSP00000054168	EG22680
Pp1s242_70V2.1	ENSMUSP00000014546	EG22088
Pp1s199_91V2.1	ENSMUSP00000030003	EG66362
Pp1s53_165V2.1	ENSMUSP00000099559	EG269338
Pp1s130_279V2.1	ENSMUSP00000048337	EG72515
Pp1s114_120V2.1	ENSMUSP00000006764	EG11821
Pp1s372_27V2.1	ENSMUSP00000010188	EG114602
Pp1s27_24V2.1	ENSMUSP00000086419	EG233328
Pp1s97_160V2.1	ENSMUSP00000065754	EG110265
Pp1s68_26V2.1	ENSMUSP00000051657	EG57296
Pp1s14_108V2.1	ENSMUSP00000028105	EG66960
Pp1s21_333V2.1	ENSMUSP00000022224	EG66975
Pp1s201_86V2.1	ENSMUSP00000001419	EG66492
Pp1s78_164V2.1	ENSMUSP00000046120	EG276905
Pp1s241_84V2.1	ENSMUSP00000022518	EG68043
Pp1s236_38V2.1	ENSMUSP00000065836	EG227699
Pp1s52_101V2.1	ENSMUSP00000063416	EG272428
Pp1s78_50V2.1	ENSMUSP00000020027	EG56442
Pp1s2_380V2.1	ENSMUSP00000020309	EG56709
Pp1s170_48V2.1	ENSMUSP00000020266	EG68371
Pp1s312_60V2.1	ENSMUSP00000013683	#N/A
Pp1s31_213V2.1	ENSMUSP00000023212	EG68877
Pp1s212_69V2.1	ENSMUSP00000033540	EG22327
Pp1s33_22V2.1	ENSMUSP00000000304	EG69692
Pp1s275_102V2.1	ENSMUSP00000104363	EG74665
Pp1s332_20V2.1	ENSMUSP00000000985	EG69089
Pp1s63_128V2.1	ENSMUSP00000038675	EG242838
[truncated: 1,041 more rows]

## Sheet: Rat
MossID	Ensembl ID	Entrez Gene ID
Pp1s26_272V2.1	ENSRNOP00000005016	EG287871
Pp1s52_56V2.1	ENSRNOP00000032434	#N/A
Pp1s264_71V2.1	ENSRNOP00000001326	EG312915
Pp1s168_29V2.1	ENSRNOP00000016465	EG114023
Pp1s181_1V2.1	ENSRNOP00000031757	EG25617
Pp1s204_98V2.1	ENSRNOP00000048598	#N/A
Pp1s5_289V2.1	ENSRNOP00000053848	EG314432
Pp1s2_118V2.1	ENSRNOP00000005987	#N/A
Pp1s154_2V2.1	ENSRNOP00000053523	#N/A
Pp1s7_302V2.1	ENSRNOP00000050242	EG290673
Pp1s164_17V2.1	ENSRNOP00000019126	EG292023
Pp1s158_105V2.1	ENSRNOP00000014167	EG362426
Pp1s10_244V2.1	ENSRNOP00000037995	#N/A
Pp1s58_30V2.1	ENSRNOP00000030781	#N/A
Pp1s145_25V2.1	ENSRNOP00000043972	#N/A
Pp1s8_319V2.1	ENSRNOP00000009746	EG685232
Pp1s169_124V2.1	ENSRNOP00000008518	EG83582
Pp1s227_1V2.1	ENSRNOP00000016424	EG688339
Pp1s224_114V2.1	ENSRNOP00000011950	#N/A
Pp1s41_153V2.1	ENSRNOP00000032156	#N/A
Pp1s55_131V2.1	ENSRNOP00000024465	EG89842
Pp1s98_20V2.1	ENSRNOP00000007087	EG500972
Pp1s183_45V2.1	ENSRNOP00000057292	EG291671
Pp1s276_94V2.1	ENSRNOP00000052049	#N/A
Pp1s109_261V2.1	ENSRNOP00000019810	#N/A
Pp1s30_160V2.1	ENSRNOP00000028188	EG83471
Pp1s121_141V2.1	ENSRNOP00000023854	EG316231
Pp1s28_258V2.1	ENSRNOP00000019862	EG312538
Pp1s39_57V2.1	ENSRNOP00000037412	EG365266
Pp1s38_357V2.1	ENSRNOP00000040257	EG360932
Pp1s185_37V2.1	ENSRNOP00000009634	#N/A
Pp1s3_174V2.1	ENSRNOP00000057501	EG295107
Pp1s139_28V2.1	ENSRNOP00000015456	EG245976
Pp1s224_1V2.1	ENSRNOP00000014062	EG64300
Pp1s263_5V2.1	ENSRNOP00000012094	EG26295
Pp1s33_320V2.1	ENSRNOP00000051879	EG117535
Pp1s89_199V2.1	ENSRNOP00000041821	EG29213
Pp1s70_204V2.1	ENSRNOP00000026797	EG300218
Pp1s400_35V2.1	ENSRNOP00000025284	EG294810
Pp1s41_25V2.1	ENSRNOP00000005126	EG291841
Pp1s77_3V2.1	ENSRNOP00000049908	EG58817
Pp1s258_52V2.1	ENSRNOP00000011166	EG299331
Pp1s5_374V2.1	ENSRNOP00000014733	#N/A
Pp1s170_67V2.1	ENSRNOP00000031526	EG301458
Pp1s241_102V2.1	ENSRNOP00000001160	EG294864
Pp1s136_135V2.1	ENSRNOP00000021723	EG291555
Pp1s87_152V2.1	ENSRNOP00000043934	#N/A
Pp1s68_84V2.1	ENSRNOP00000013629	EG353255
Pp1s100_32V2.1	ENSRNOP00000011717	#N/A
Pp1s495_6V2.1	ENSRNOP00000010720	EG297593
Pp1s177_118V2.1	ENSRNOP00000008504	EG291703
Pp1s276_75V2.1	ENSRNOP00000035517	EG309126
Pp1s263_88V2.1	ENSRNOP00000005111	EG311959
Pp1s23_189V2.1	ENSRNOP00000024318	EG298916
Pp1s100_110V2.1	ENSRNOP00000024306	EG117596
Pp1s398_15V2.1	ENSRNOP00000002358	#N/A
Pp1s311_37V2.1	ENSRNOP00000002524	EG301555
Pp1s30_171V2.2	ENSRNOP00000005337	EG24701
Pp1s440_11V2.1	ENSRNOP00000029830	#N/A
Pp1s129_145V2.1	ENSRNOP00000007766	EG361378
Pp1s131_116V2.1	ENSRNOP00000016292	EG25132
Pp1s112_65V2.1	ENSRNOP00000025064	EG311355
Pp1s54_259V2.1	ENSRNOP00000058321	EG362273
Pp1s218_71V2.1	ENSRNOP00000033950	#N/A
Pp1s10_34V2.1	ENSRNOP00000015161	EG25478
Pp1s255_58V2.1	ENSRNOP00000018441	EG292907
Pp1s81_43V2.1	ENSRNOP00000015247	EG306103
Pp1s251_75V2.1	ENSRNOP00000025051	EG81709
Pp1s318_63V2.1	ENSRNOP00000008741	EG297406
Pp1s97_11V2.1	ENSRNOP00000031125	EG24818
Pp1s45_91V2.1	ENSRNOP00000034377	EG305317
Pp1s26_189V2.1	ENSRNOP00000024247	#N/A
Pp1s43_30V2.1	ENSRNOP00000002727	EG497840
Pp1s154_60V2.1	ENSRNOP00000024882	EG171374
Pp1s136_157V2.1	ENSRNOP00000044445	EG117541
Pp1s93_120V2.1	ENSRNOP00000058556	EG308738
Pp1s307_60V2.1	ENSRNOP00000054115	EG299809
Pp1s54_296V2.1	ENSRNOP00000020838	#N/A
Pp1s4_68V2.1	ENSRNOP00000040087	EG65137
Pp1s234_17V2.1	ENSRNOP00000026696	EG252921
Pp1s406_14V2.1	ENSRNOP00000050636	EG294260
Pp1s126_120V2.1	ENSRNOP00000026794	EG25700
Pp1s87_37V2.1	ENSRNOP00000000360	EG690297
Pp1s141_123V2.1	ENSRNOP00000025598	EG295230
Pp1s12_337V2.1	ENSRNOP00000022231	EG309451
Pp1s372_39V2.1	ENSRNOP00000023888	EG29275
Pp1s8_295V2.1	ENSRNOP00000003146	EG29598
Pp1s37_340V2.1	ENSRNOP00000019262	#N/A
Pp1s47_124V2.1	ENSRNOP00000013931	EG361884
Pp1s58_181V2.1	ENSRNOP00000001309	#N/A
Pp1s61_35V2.1	ENSRNOP00000008374	#N/A
Pp1s292_61V2.1	ENSRNOP00000004692	EG50558
Pp1s68_76V2.1	ENSRNOP00000024864	EG308789
Pp1s84_178V2.1	ENSRNOP00000013863	EG171361
Pp1s215_3V2.1	ENSRNOP00000020932	EG314337
Pp1s304_37V2.1	ENSRNOP00000044467	#N/A
Pp1s207_36V2.1	ENSRNOP00000016563	EG306182
Pp1s49_241V2.1	ENSRNOP00000006369	EG25581
Pp1s161_99V2.1	ENSRNOP00000009556	EG313560
Pp1s138_31V2.1	ENSRNOP00000058305	EG288620
Pp1s249_40V2.1	ENSRNOP00000015851	EG302395
Pp1s33_60V2.1	ENSRNOP00000015886	EG315973
Pp1s35_369V2.1	ENSRNOP00000038207	EG24159
Pp1s12_202V2.1	ENSRNOP00000052828	EG117263
Pp1s126_35V2.1	ENSRNOP00000028175	EG362862
Pp1s207_98V2.1	ENSRNOP00000040081	EG299027
Pp1s257_32V2.2	ENSRNOP00000020785	EG85241
Pp1s114_48V2.1	ENSRNOP00000018422	EG361273
Pp1s34_358V2.1	ENSRNOP00000020543	#N/A
Pp1s234_72V2.1	ENSRNOP00000014718	EG29374
Pp1s456_5V2.1	ENSRNOP00000009652	EG307350
Pp1s218_132V2.1	ENSRNOP00000015931	EG29677
Pp1s243_66V2.1	ENSRNOP00000025612	EG117262
Pp1s108_177V2.1	ENSRNOP00000021528	#N/A
Pp1s9_152V2.1	ENSRNOP00000028636	EG316273
Pp1s7_177V2.2	ENSRNOP00000029815	EG59117
Pp1s173_125V2.1	ENSRNOP00000030766	EG313593
Pp1s26_35V2.1	ENSRNOP00000019452	#N/A
Pp1s49_142V2.1	ENSRNOP00000019482	EG24368
Pp1s117_128V2.1	ENSRNOP00000010210	EG117281
Pp1s7_112V2.1	ENSRNOP00000031680	#N/A
Pp1s246_108V2.1	ENSRNOP00000020767	EG293655
Pp1s172_92V2.2	ENSRNOP00000028217	EG29728
Pp1s24_175V2.1	ENSRNOP00000029411	#N/A
Pp1s29_106V2.1	ENSRNOP00000021538	#N/A
Pp1s123_72V2.1	ENSRNOP00000021030	EG311412
Pp1s73_173V2.1	ENSRNOP00000019531	#N/A
Pp1s27_190V2.1	ENSRNOP00000003017	EG81708
Pp1s90_84V2.1	ENSRNOP00000021419	EG307503
Pp1s59_309V2.1	ENSRNOP00000019021	EG308490
Pp1s99_241V2.1	ENSRNOP00000003965	EG363131
Pp1s307_51V2.1	ENSRNOP00000010463	EG245957
Pp1s71_168V2.1	ENSRNOP00000052684	EG301544
Pp1s245_17V2.1	ENSRNOP00000029234	EG81827
Pp1s210_34V2.1	ENSRNOP00000057647	EG29685
Pp1s44_332V2.1	ENSRNOP00000018339	EG63868
Pp1s196_12V2.1	ENSRNOP00000027370	EG310720
Pp1s31_81V2.1	ENSRNOP00000000481	EG288532
Pp1s88_37V2.1	ENSRNOP00000023342	#N/A
Pp1s77_84V2.1	ENSRNOP00000001605	EG362015
Pp1s355_51V2.1	ENSRNOP00000025824	EG291885
Pp1s9_29V2.1	ENSRNOP00000038037	#N/A
Pp1s374_48V2.1	ENSRNOP00000011773	EG305851
Pp1s267_10V2.1	ENSRNOP00000040092	EG290651
Pp1s19_259V2.1	ENSRNOP00000040745	EG294972
Pp1s312_21V2.1	ENSRNOP00000023900	EG314713
Pp1s313_99V2.1	ENSRNOP00000024391	EG25479
Pp1s91_182V2.1	ENSRNOP00000045821	EG289990
Pp1s641_1V2.1	ENSRNOP00000033290	EG85434
Pp1s123_129V2.1	ENSRNOP00000049519	EG114612
Pp1s438_26V2.1	ENSRNOP00000013608	EG309475
Pp1s114_177V2.1	ENSRNOP00000038307	EG25591
Pp1s107_167V2.1	ENSRNOP00000025078	EG299851
Pp1s184_127V2.1	ENSRNOP00000014859	EG24218
Pp1s107_77V2.1	ENSRNOP00000016450	#N/A
Pp1s30_327V2.1	ENSRNOP00000013899	EG499505
Pp1s11_21V2.1	ENSRNOP00000001227	#N/A
Pp1s116_45V2.1	ENSRNOP00000003739	EG298688
Pp1s16_291V2.1	ENSRNOP00000036574	#N/A
Pp1s26_82V2.1	ENSRNOP00000023447	#N/A
Pp1s312_57V2.1	ENSRNOP00000005329	#N/A
Pp1s356_3V2.1	ENSRNOP00000034846	EG310399
Pp1s310_3V2.1	ENSRNOP00000008489	EG297113
Pp1s475_14V2.1	ENSRNOP00000018147	EG113976
Pp1s475_5V2.1	ENSRNOP00000036212	#N/A
Pp1s165_61V2.1	ENSRNOP00000034776	EG84594
Pp1s6_358V2.1	ENSRNOP00000012847	EG295143
Pp1s80_85V2.1	ENSRNOP00000024632	EG313308
Pp1s184_75V2.1	ENSRNOP00000015757	EG304423
Pp1s131_24V2.1	ENSRNOP00000025819	EG294711
Pp1s223_52V2.1	ENSRNOP00000026438	#N/A
Pp1s304_34V2.1	ENSRNOP00000017081	EG310461
Pp1s237_25V2.1	ENSRNOP00000011898	EG291450
Pp1s58_192V2.1	ENSRNOP00000050518	#N/A
Pp1s107_75V2.1	ENSRNOP00000026738	EG25096
Pp1s23_190V2.1	ENSRNOP00000004917	EG303281
Pp1s172_24V2.1	ENSRNOP00000015019	EG64517
Pp1s80_127V2.1	ENSRNOP00000016167	EG500988
Pp1s3_457V2.1	ENSRNOP00000024517	EG308282
Pp1s162_83V2.1	ENSRNOP00000002510	EG295654
Pp1s29_298V2.1	ENSRNOP00000012769	EG299256
Pp1s21_256V2.1	ENSRNOP00000020770	EG299857
Pp1s268_11V2.1	ENSRNOP00000052727	EG362260
Pp1s73_18V2.1	ENSRNOP00000000095	#N/A
Pp1s199_101V2.1	ENSRNOP00000015545	EG24645
Pp1s66_166V2.1	ENSRNOP00000026398	EG311191
Pp1s332_30V2.1	ENSRNOP00000038728	EG24917
Pp1s163_96V2.1	ENSRNOP00000018654	EG170587
Pp1s1_520V2.1	ENSRNOP00000030772	EG25438
Pp1s76_94V2.1	ENSRNOP00000019685	EG24334
Pp1s28_25V2.1	ENSRNOP00000013997	EG297685
Pp1s19_352V2.1	ENSRNOP00000004969	EG289323
Pp1s91_42V2.1	ENSRNOP00000019912	EG63996
Pp1s22_318V2.1	ENSRNOP00000026726	EG171373
Pp1s90_189V2.1	ENSRNOP00000001825	EG261736
Pp1s223_51V2.1	ENSRNOP00000014330	EG84576
Pp1s67_227V2.1	ENSRNOP00000026051	EG266759
Pp1s12_349V2.1	ENSRNOP00000019677	EG313048
Pp1s11_372V2.1	ENSRNOP00000055290	EG140927
Pp1s49_254V2.1	ENSRNOP00000016288	EG83472
Pp1s245_29V2.1	ENSRNOP00000026821	EG24479
Pp1s241_31V2.1	ENSRNOP00000018942	#N/A
Pp1s336_25V2.1	ENSRNOP00000008317	EG60355
Pp1s135_71V2.1	ENSRNOP00000024020	EG300711
Pp1s49_203V2.1	ENSRNOP00000009649	#N/A
Pp1s28_208V2.1	ENSRNOP00000027264	EG303372
Pp1s76_93V2.1	ENSRNOP00000001115	#N/A
Pp1s22_39V2.1	ENSRNOP00000018043	EG361755
Pp1s496_1V2.1	ENSRNOP00000004232	EG29539
Pp1s182_91V2.1	ENSRNOP00000034945	EG365755
Pp1s33_207V2.1	ENSRNOP00000054880	#N/A
Pp1s409_13V2.1	ENSRNOP00000018180	EG360815
Pp1s176_84V2.1	ENSRNOP00000018449	EG287379
Pp1s25_335V2.1	ENSRNOP00000038823	EG360604
Pp1s42_184V2.1	ENSRNOP00000026725	EG360471
Pp1s134_53V2.1	ENSRNOP00000028897	#N/A
Pp1s59_83V2.1	ENSRNOP00000054205	EG287765
Pp1s1_531V2.1	ENSRNOP00000038631	EG24552
Pp1s328_57V2.1	ENSRNOP00000017379	EG306332
Pp1s301_40V2.1	ENSRNOP00000014780	EG287120
Pp1s91_97V2.1	ENSRNOP00000026057	EG295106
Pp1s77_15V2.1	ENSRNOP00000006848	EG303831
Pp1s15_435V2.1	ENSRNOP00000026820	EG362214
Pp1s90_98V2.1	ENSRNOP00000013262	#N/A
Pp1s29_49V2.1	ENSRNOP00000009755	EG171053
Pp1s358_21V2.1	ENSRNOP00000038092	EG288917
Pp1s90_2V2.1	ENSRNOP00000016863	EG314690
Pp1s163_69V2.1	ENSRNOP00000019799	EG364382
Pp1s26_114V2.1	ENSRNOP00000019824	EG305470
Pp1s15_378V2.1	ENSRNOP00000020325	EG303300
Pp1s281_60V2.1	ENSRNOP00000043097	EG298510
Pp1s80_142V2.1	ENSRNOP00000035045	EG65179
Pp1s30_285V2.1	ENSRNOP00000016759	EG299284
Pp1s3_541V2.1	ENSRNOP00000027045	#N/A
Pp1s22_179V2.1	ENSRNOP00000017391	EG25594
Pp1s17_278V2.1	ENSRNOP00000019893	#N/A
Pp1s140_58V2.1	ENSRNOP00000007832	EG293484
Pp1s227_56V2.1	ENSRNOP00000008612	EG114104
Pp1s53_159V2.1	ENSRNOP00000011082	EG361935
Pp1s68_164V2.1	ENSRNOP00000021435	EG309051
Pp1s358_10V2.1	ENSRNOP00000017043	EG287275
Pp1s357_53V2.1	ENSRNOP00000013785	EG24672
Pp1s212_20V2.1	ENSRNOP00000021837	EG171366
Pp1s3_623V2.1	ENSRNOP00000012376	EG304719
Pp1s98_121V2.1	ENSRNOP00000034921	EG298942
Pp1s3_322V2.1	ENSRNOP00000005612	EG300050
Pp1s224_83V2.1	ENSRNOP00000005601	EG309381
Pp1s25_70V2.1	ENSRNOP00000011096	EG252827
Pp1s48_48V2.1	ENSRNOP00000004927	EG364073
Pp1s130_276V2.1	ENSRNOP00000004364	EG307842
Pp1s17_340V2.1	ENSRNOP00000024657	EG289820
Pp1s13_439V2.2	ENSRNOP00000012287	EG300710
Pp1s330_36V2.1	ENSRNOP00000012854	EG300079
Pp1s130_234V2.1	ENSRNOP00000023628	EG288516
Pp1s43_141V2.1	ENSRNOP00000036568	EG294392
Pp1s59_287V2.1	ENSRNOP00000028510	EG685144
Pp1s59_276V2.1	ENSRNOP00000003691	EG681927
Pp1s74_32V2.1	ENSRNOP00000020322	EG84393
Pp1s6_171V2.1	ENSRNOP00000044421	EG291133
Pp1s419_36V2.1	ENSRNOP00000006361	EG288305
Pp1s207_40V2.1	ENSRNOP00000045529	EG361305
Pp1s23_151V2.1	ENSRNOP00000002482	EG114217
Pp1s58_248V2.1	ENSRNOP00000011320	#N/A
Pp1s336_41V2.1	ENSRNOP00000052391	EG360992
Pp1s73_151V2.1	ENSRNOP00000020940	#N/A
Pp1s192_38V2.1	ENSRNOP00000001816	EG24377
Pp1s269_68V2.1	ENSRNOP00000015573	EG301005
Pp1s42_21V2.1	ENSRNOP00000001708	#N/A
Pp1s6_199V2.1	ENSRNOP00000001859	#N/A
Pp1s257_63V2.1	ENSRNOP00000007092	EG303607
Pp1s408_23V2.1	ENSRNOP00000004377	EG25288
Pp1s33_95V2.1	ENSRNOP00000041134	EG64516
Pp1s11_172V2.1	ENSRNOP00000022002	EG78947
Pp1s3_445V2.1	ENSRNOP00000041663	EG24248
Pp1s128_36V2.1	ENSRNOP00000013244	EG361043
Pp1s347_32V2.1	ENSRNOP00000019350	EG362593
Pp1s6_268V2.1	ENSRNOP00000018405	EG301624
Pp1s93_65V2.1	ENSRNOP00000013216	#N/A
Pp1s146_34V2.1	ENSRNOP00000002484	EG311078
Pp1s23_131V2.1	ENSRNOP00000009563	EG361300
Pp1s86_177V2.1	ENSRNOP00000013315	EG85493
Pp1s474_6V2.1	ENSRNOP00000019028	EG288479
Pp1s85_191V2.1	ENSRNOP00000004370	EG25183
Pp1s182_81V2.1	ENSRNOP00000011326	EG58822
Pp1s152_64V2.1	ENSRNOP00000016302	EG305918
Pp1s47_96V2.1	ENSRNOP00000025241	EG287982
Pp1s293_32V2.1	ENSRNOP00000003687	#N/A
Pp1s198_18V2.1	ENSRNOP00000053432	EG362438
Pp1s12_181V2.1	ENSRNOP00000023078	EG299691
Pp1s535_3V2.1	ENSRNOP00000014405	EG362657
Pp1s54_140V2.1	ENSRNOP00000036941	EG24420
Pp1s306_35V2.1	ENSRNOP00000006190	EG84027
Pp1s15_171V2.1	ENSRNOP00000029380	#N/A
Pp1s427_24V2.1	ENSRNOP00000025782	EG353233
Pp1s62_212V2.1	ENSRNOP00000016688	EG308777
Pp1s9_108V2.1	ENSRNOP00000023584	EG299872
Pp1s323_81V2.1	ENSRNOP00000020752	#N/A
Pp1s209_131V2.1	ENSRNOP00000006356	EG50681
Pp1s25_362V2.1	ENSRNOP00000007621	EG293184
Pp1s242_94V2.1	ENSRNOP00000026909	EG24513
Pp1s269_44V2.1	ENSRNOP00000004563	EG361578
Pp1s13_115V2.1	ENSRNOP00000008980	EG296284
Pp1s86_215V2.1	ENSRNOP00000025133	#N/A
Pp1s65_224V2.1	ENSRNOP00000021257	EG100145871
Pp1s7_363V2.1	ENSRNOP00000021418	EG308666
Pp1s230_91V2.1	ENSRNOP00000003378	EG116549
Pp1s122_49V2.1	ENSRNOP00000023383	EG290028
Pp1s235_87V2.1	ENSRNOP00000006607	EG116483
Pp1s213_116V2.1	ENSRNOP00000017683	EG288449
Pp1s99_106V2.1	ENSRNOP00000022949	EG292464
Pp1s13_435V2.1	ENSRNOP00000057188	#N/A
Pp1s86_170V2.1	ENSRNOP00000039571	#N/A
Pp1s22_302V2.1	ENSRNOP00000012269	EG314442
Pp1s425_2V2.1	ENSRNOP00000034249	EG117104
Pp1s167_50V2.1	ENSRNOP00000003789	#N/A
Pp1s301_53V2.1	ENSRNOP00000035601	EG246255
Pp1s165_117V2.1	ENSRNOP00000002169	#N/A
Pp1s181_91V2.1	ENSRNOP00000036935	#N/A
Pp1s214_88V2.1	ENSRNOP00000023395	#N/A
Pp1s39_106V2.1	ENSRNOP00000048423	EG287191
Pp1s166_89V2.1	ENSRNOP00000004919	EG295443
Pp1s91_147V2.1	ENSRNOP00000010265	#N/A
Pp1s223_30V2.1	ENSRNOP00000053157	EG25721
Pp1s161_13V2.1	ENSRNOP00000040635	#N/A
Pp1s24_267V2.1	ENSRNOP00000001891	#N/A
Pp1s390_2V2.1	ENSRNOP00000013559	EG361859
Pp1s81_53V2.1	ENSRNOP00000013046	EG64198
Pp1s85_160V2.1	ENSRNOP00000014235	EG362298
Pp1s377_35V2.1	ENSRNOP00000028751	EG366697
Pp1s403_45V2.1	ENSRNOP00000011521	#N/A
Pp1s256_40V2.1	ENSRNOP00000011230	EG299604
Pp1s56_76V2.1	ENSRNOP00000026734	#N/A
Pp1s64_192V2.1	ENSRNOP00000012702	#N/A
Pp1s207_31V2.1	ENSRNOP00000025711	EG296488
Pp1s370_32V2.1	ENSRNOP00000052434	#N/A
Pp1s7_50V2.1	ENSRNOP00000006605	EG297336
Pp1s216_67V2.1	ENSRNOP00000020466	EG300069
Pp1s309_67V2.1	ENSRNOP00000001049	EG689689
Pp1s60_91V2.1	ENSRNOP00000001374	EG360993
Pp1s4_114V2.1	ENSRNOP00000053135	#N/A
Pp1s136_30V2.1	ENSRNOP00000018126	EG360643
Pp1s39_74V2.1	ENSRNOP00000012988	#N/A
Pp1s71_40V2.1	ENSRNOP00000002327	EG292808
Pp1s84_80V2.1	ENSRNOP00000048925	EG288923
Pp1s102_62V2.1	ENSRNOP00000025889	#N/A
Pp1s281_108V2.1	ENSRNOP00000009124	#N/A
Pp1s259_75V2.1	ENSRNOP00000011384	EG83427
Pp1s30_127V2.1	ENSRNOP00000003213	#N/A
Pp1s144_88V2.1	ENSRNOP00000003867	EG360719
Pp1s6_132V2.1	ENSRNOP00000039448	EG171304
Pp1s13_376V2.1	ENSRNOP00000014289	#N/A
Pp1s2_341V2.1	ENSRNOP00000026030	EG301529
Pp1s90_87V2.1	ENSRNOP00000029790	#N/A
Pp1s191_76V2.1	ENSRNOP00000023012	EG312916
Pp1s244_70V2.1	ENSRNOP00000051538	EG171347
Pp1s82_101V2.1	ENSRNOP00000023741	#N/A
Pp1s33_65V2.1	ENSRNOP00000013829	EG360746
Pp1s341_36V2.1	ENSRNOP00000028680	EG292804
Pp1s150_73V2.1	ENSRNOP00000013804	EG362093
Pp1s459_7V2.1	ENSRNOP00000018932	EG316067
Pp1s274_79V2.1	ENSRNOP00000017252	#N/A
Pp1s29_18V2.1	ENSRNOP00000016376	EG362274
Pp1s39_56V2.1	ENSRNOP00000007558	#N/A
Pp1s144_35V2.1	ENSRNOP00000012789	#N/A
Pp1s545_2V2.1	ENSRNOP00000005127	EG303233
Pp1s103_72V2.1	ENSRNOP00000001219	EG362720
Pp1s143_152V2.1	ENSRNOP00000020417	#N/A
Pp1s101_166V2.1	ENSRNOP00000049379	EG65135
Pp1s76_189V2.1	ENSRNOP00000035207	EG360834
Pp1s52_241V2.1	ENSRNOP00000006128	EG316033
Pp1s180_125V2.1	ENSRNOP00000015318	EG24450
Pp1s396_9V2.1	ENSRNOP00000025650	EG296083
Pp1s64_103V2.1	ENSRNOP00000023139	EG309855
Pp1s122_9V2.1	ENSRNOP00000025779	EG309098
Pp1s11_234V2.1	ENSRNOP00000005624	EG60373
Pp1s402_26V2.2	ENSRNOP00000057271	EG307545
Pp1s333_20V2.1	ENSRNOP00000010252	EG85255
Pp1s106_100V2.1	ENSRNOP00000015077	#N/A
Pp1s223_98V2.1	ENSRNOP00000039486	EG296159
Pp1s95_37V2.1	ENSRNOP00000015956	EG317256
Pp1s402_45V2.1	ENSRNOP00000016720	EG60376
Pp1s176_100V2.1	ENSRNOP00000028077	EG259274
Pp1s215_59V2.1	ENSRNOP00000000709	EG313166
Pp1s317_13V2.1	ENSRNOP00000017017	#N/A
Pp1s151_6V2.1	ENSRNOP00000041576	EG313981
Pp1s52_110V2.1	ENSRNOP00000016324	EG362952
Pp1s462_18V2.1	ENSRNOP00000049705	EG54244
Pp1s246_115V2.1	ENSRNOP00000032448	#N/A
Pp1s370_18V2.1	ENSRNOP00000022465	EG362902
Pp1s100_100V2.1	ENSRNOP00000047647	EG310512
Pp1s152_109V2.1	ENSRNOP00000026040	EG293692
Pp1s31_219V2.1	ENSRNOP00000016536	EG171121
Pp1s212_42V2.1	ENSRNOP00000015563	EG313063
Pp1s13_188V2.1	ENSRNOP00000014817	EG266975
Pp1s114_197V2.1	ENSRNOP00000050213	EG363145
Pp1s120_128V2.1	ENSRNOP00000005170	EG307759
Pp1s274_80V2.1	ENSRNOP00000055996	EG287535
Pp1s58_1V2.1	ENSRNOP00000007963	EG361073
Pp1s387_52V2.1	ENSRNOP00000010663	EG315085
Pp1s71_235V2.1	ENSRNOP00000028701	EG307986
Pp1s56_115V2.1	ENSRNOP00000005656	EG500695
Pp1s31_376V2.1	ENSRNOP00000046512	#N/A
Pp1s5_380V2.1	ENSRNOP00000038196	EG289584
Pp1s34_433V2.1	ENSRNOP00000003334	EG29441
Pp1s62_128V2.1	ENSRNOP00000003992	#N/A
Pp1s18_1V2.1	ENSRNOP00000003645	EG300674
Pp1s302_69V2.1	ENSRNOP00000022555	#N/A
Pp1s55_281V2.1	ENSRNOP00000045242	EG501072
Pp1s131_6V2.1	ENSRNOP00000026799	#N/A
Pp1s20_260V2.1	ENSRNOP00000021923	#N/A
Pp1s211_18V2.1	ENSRNOP00000008877	#N/A
Pp1s226_81V2.1	ENSRNOP00000018170	EG295541
Pp1s38_270V2.1	ENSRNOP00000008711	#N/A
Pp1s191_73V2.1	ENSRNOP00000035467	#N/A
Pp1s324_38V2.1	ENSRNOP00000029515	EG290027
Pp1s227_54V2.1	ENSRNOP00000011556	EG294754
Pp1s200_71V2.1	ENSRNOP00000019106	EG293118
Pp1s10_356V2.1	ENSRNOP00000042773	EG64302
Pp1s3_405V2.1	ENSRNOP00000010806	EG305586
Pp1s329_23V2.1	ENSRNOP00000001387	#N/A
Pp1s53_102V2.1	ENSRNOP00000049521	#N/A
Pp1s28_11V2.1	ENSRNOP00000005066	EG65248
Pp1s7_342V2.1	ENSRNOP00000037227	EG78975
Pp1s432_10V2.1	ENSRNOP00000017954	EG500973
Pp1s18_143V2.1	ENSRNOP00000006004	EG294321
Pp1s26_293V2.1	ENSRNOP00000003715	#N/A
Pp1s70_143V2.1	ENSRNOP00000013632	EG311404
Pp1s249_96V2.1	ENSRNOP00000026122	EG361035
Pp1s197_65V2.1	ENSRNOP00000018717	EG290660
Pp1s102_98V2.1	ENSRNOP00000000343	#N/A
Pp1s11_45V2.1	ENSRNOP00000024573	#N/A
Pp1s115_74V2.1	ENSRNOP00000022676	EG25218
Pp1s1_62V2.1	ENSRNOP00000020601	EG361439
Pp1s75_41V2.1	ENSRNOP00000026588	#N/A
Pp1s67_219V2.1	ENSRNOP00000004733	EG361848
Pp1s87_128V2.1	ENSRNOP00000028821	EG361813
Pp1s189_9V2.1	ENSRNOP00000003494	EG294862
Pp1s271_29V2.1	ENSRNOP00000009112	EG308939
Pp1s143_150V2.1	ENSRNOP00000004046	EG24399
Pp1s54_148V2.1	ENSRNOP00000057423	EG116563
Pp1s79_186V2.1	ENSRNOP00000024854	EG114597
Pp1s95_61V2.1	ENSRNOP00000007169	EG360588
Pp1s83_180V2.1	ENSRNOP00000032361	EG81654
Pp1s351_44V2.1	ENSRNOP00000007079	EG294783
Pp1s79_268V2.1	ENSRNOP00000041531	EG84019
Pp1s71_124V2.1	ENSRNOP00000005803	EG25375
Pp1s90_222V2.1	ENSRNOP00000012417	#N/A
Pp1s137_189V2.1	ENSRNOP00000051714	EG29233
Pp1s135_116V2.1	ENSRNOP00000021176	EG310411
Pp1s77_105V2.1	ENSRNOP00000058084	EG305606
Pp1s126_82V2.1	ENSRNOP00000038448	EG64313
Pp1s238_76V2.1	ENSRNOP00000026854	EG289276
Pp1s368_38V2.1	ENSRNOP00000022851	EG289950
Pp1s252_80V2.1	ENSRNOP00000010010	#N/A
Pp1s152_54V2.1	ENSRNOP00000000168	EG29711
Pp1s92_5V2.1	ENSRNOP00000010637	EG303602
Pp1s188_85V2.1	ENSRNOP00000022788	EG54350
Pp1s32_326V2.1	ENSRNOP00000054619	EG85432
Pp1s107_55V2.1	ENSRNOP00000057906	EG289934
Pp1s191_77V2.1	ENSRNOP00000002879	EG291061
Pp1s19_94V2.1	ENSRNOP00000001961	EG499956
Pp1s477_11V2.1	ENSRNOP00000047251	EG295500
Pp1s138_163V2.1	ENSRNOP00000018598	EG294385
Pp1s80_58V2.1	ENSRNOP00000011405	EG291689
Pp1s29_240V2.1	ENSRNOP00000050691	EG298095
Pp1s64_180V2.1	ENSRNOP00000018609	EG246216
Pp1s88_45V2.1	ENSRNOP00000056354	EG288414
Pp1s68_5V2.1	ENSRNOP00000012701	EG117265
Pp1s154_45V2.1	ENSRNOP00000014106	EG292536
Pp1s32_191V2.1	ENSRNOP00000014307	#N/A
Pp1s89_156V2.1	ENSRNOP00000025203	EG24189
Pp1s314_46V2.1	ENSRNOP00000011840	EG81748
Pp1s23_46V2.1	ENSRNOP00000038406	#N/A
Pp1s70_165V2.1	ENSRNOP00000014271	EG289924
Pp1s13_110V2.1	ENSRNOP00000013462	EG310194
Pp1s28_223V2.1	ENSRNOP00000008919	#N/A
Pp1s72_274V2.1	ENSRNOP00000051302	#N/A
Pp1s247_50V2.1	ENSRNOP00000014211	EG308306
Pp1s34_348V2.1	ENSRNOP00000017626	EG29261
Pp1s2_104V2.1	ENSRNOP00000010680	EG300968
Pp1s139_71V2.1	ENSRNOP00000051047	#N/A
Pp1s2_286V2.1	ENSRNOP00000001544	EG25715
Pp1s1_313V2.1	ENSRNOP00000013565	#N/A
Pp1s89_169V2.1	ENSRNOP00000037349	#N/A
Pp1s15_225V2.1	ENSRNOP00000017720	EG288914
Pp1s184_41V2.1	ENSRNOP00000004891	EG300384
Pp1s65_246V2.1	ENSRNOP00000027521	EG361407
Pp1s303_62V2.1	ENSRNOP00000007173	EG117553
Pp1s69_26V2.1	ENSRNOP00000000549	EG60577
Pp1s54_72V2.1	ENSRNOP00000024232	EG289780
Pp1s197_88V2.1	ENSRNOP00000006400	EG303351
Pp1s387_37V2.1	ENSRNOP00000000446	#N/A
Pp1s83_43V2.1	ENSRNOP00000055967	EG114096
Pp1s281_24V2.1	ENSRNOP00000028561	#N/A
Pp1s64_193V2.1	ENSRNOP00000014004	EG292696
Pp1s12_204V2.1	ENSRNOP00000013789	EG311446
Pp1s16_256V2.1	ENSRNOP00000002325	EG282835
Pp1s88_126V2.1	ENSRNOP00000007624	#N/A
Pp1s138_125V2.1	ENSRNOP00000036908	#N/A
Pp1s20_226V2.1	ENSRNOP00000032890	EG312192
Pp1s15_254V2.1	ENSRNOP00000056890	EG301513
Pp1s9_102V2.1	ENSRNOP00000045593	#N/A
Pp1s313_32V2.1	ENSRNOP00000003182	EG296304
Pp1s72_183V2.1	ENSRNOP00000003200	#N/A
Pp1s290_34V2.1	ENSRNOP00000023615	EG315548
Pp1s15_276V2.1	ENSRNOP00000018385	EG292747
Pp1s505_12V2.1	ENSRNOP00000005834	EG293671
Pp1s124_68V2.1	ENSRNOP00000022628	#N/A
Pp1s39_146V2.1	ENSRNOP00000005961	EG84490
Pp1s307_56V2.1	ENSRNOP00000010545	#N/A
Pp1s98_4V2.1	ENSRNOP00000026796	#N/A
Pp1s260_28V2.1	ENSRNOP00000013249	EG303592
Pp1s292_9V2.1	ENSRNOP00000010861	EG288718
Pp1s291_26V2.1	ENSRNOP00000039132	#N/A
Pp1s218_52V2.1	ENSRNOP00000003600	EG313583
Pp1s30_255V2.1	ENSRNOP00000008035	EG684063
Pp1s22_291V2.1	ENSRNOP00000018936	EG295586
Pp1s237_11V2.1	ENSRNOP00000020695	EG64016
Pp1s9_240V2.1	ENSRNOP00000017579	#N/A
Pp1s84_69V2.1	ENSRNOP00000000441	EG363164
Pp1s95_39V2.1	ENSRNOP00000035675	EG79238
Pp1s65_151V2.1	ENSRNOP00000019910	EG287670
Pp1s42_179V2.1	ENSRNOP00000028373	EG291796
Pp1s47_281V2.1	ENSRNOP00000001444	#N/A
Pp1s88_13V2.1	ENSRNOP00000022582	EG286997
Pp1s31_229V2.1	ENSRNOP00000018683	EG296558
Pp1s285_12V2.1	ENSRNOP00000056699	#N/A
Pp1s17_209V2.1	ENSRNOP00000031940	EG84026
Pp1s342_15V2.1	ENSRNOP00000056912	EG65028
Pp1s70_294V2.1	ENSRNOP00000015628	EG305348
Pp1s58_274V2.1	ENSRNOP00000009249	EG499751
Pp1s299_6V2.1	ENSRNOP00000026527	EG316521
Pp1s400_20V2.1	ENSRNOP00000015784	EG291969
Pp1s96_77V2.1	ENSRNOP00000022356	#N/A
Pp1s207_71V2.1	ENSRNOP00000036844	EG25244
Pp1s68_99V2.1	ENSRNOP00000053086	EG373065
Pp1s293_6V2.1	ENSRNOP00000015240	EG84391
Pp1s269_90V2.1	ENSRNOP00000026494	EG361174
Pp1s18_229V2.1	ENSRNOP00000026531	EG64046
Pp1s8_152V2.1	ENSRNOP00000008083	#N/A
Pp1s156_122V2.1	ENSRNOP00000026968	EG298250
Pp1s9_39V2.1	ENSRNOP00000003941	EG304919
Pp1s67_167V2.1	ENSRNOP00000007855	EG29753
Pp1s163_89V2.1	ENSRNOP00000023924	#N/A
Pp1s173_128V2.1	ENSRNOP00000008893	EG362294
Pp1s45_212V2.1	ENSRNOP00000003189	EG361449
Pp1s2_31V2.1	ENSRNOP00000006642	EG25014
Pp1s258_77V2.1	ENSRNOP00000006218	EG114861
Pp1s43_202V2.1	ENSRNOP00000001048	EG192234
Pp1s203_66V2.1	ENSRNOP00000015102	EG315216
Pp1s108_22V2.1	ENSRNOP00000008516	#N/A
Pp1s461_1V2.1	ENSRNOP00000024779	EG29426
Pp1s96_139V2.1	ENSRNOP00000006330	EG288003
Pp1s123_149V2.1	ENSRNOP00000023332	EG498301
Pp1s402_23V2.1	ENSRNOP00000000686	EG290875
Pp1s134_164V2.1	ENSRNOP00000003882	EG308311
Pp1s136_195V2.1	ENSRNOP00000025165	EG171456
Pp1s36_193V2.1	ENSRNOP00000021548	EG316457
Pp1s204_96V2.1	ENSRNOP00000023516	#N/A
Pp1s300_26V2.1	ENSRNOP00000026120	EG63886
Pp1s183_84V2.1	ENSRNOP00000041664	#N/A
Pp1s126_36V2.1	ENSRNOP00000015177	EG282826
Pp1s133_40V2.1	ENSRNOP00000026021	EG304528
Pp1s65_105V2.1	ENSRNOP00000027668	EG64202
Pp1s48_111V2.2	ENSRNOP00000049742	#N/A
Pp1s116_81V2.1	ENSRNOP00000027842	EG316575
Pp1s127_90V2.1	ENSRNOP00000008281	EG297453
Pp1s47_83V2.1	ENSRNOP00000032787	EG289740
Pp1s112_124V2.1	ENSRNOP00000008541	EG294718
Pp1s47_170V2.1	ENSRNOP00000000828	EG293684
Pp1s78_204V2.1	ENSRNOP00000020302	EG293820
Pp1s222_119V2.1	ENSRNOP00000010373	#N/A
Pp1s126_89V2.1	ENSRNOP00000011797	#N/A
Pp1s302_36V2.1	ENSRNOP00000011287	EG79122
Pp1s224_36V2.1	ENSRNOP00000010030	#N/A
Pp1s38_290V2.1	ENSRNOP00000009262	EG81829
Pp1s201_83V2.1	ENSRNOP00000024172	EG29554
Pp1s127_120V2.1	ENSRNOP00000012853	#N/A
Pp1s84_290V2.1	ENSRNOP00000037928	EG307410
Pp1s4_427V2.1	ENSRNOP00000020537	EG313417
Pp1s70_185V2.1	ENSRNOP00000055604	#N/A
Pp1s116_30V2.1	ENSRNOP00000012460	EG60576
Pp1s402_44V2.1	ENSRNOP00000015099	#N/A
Pp1s235_81V2.1	ENSRNOP00000011855	EG24551
Pp1s35_260V2.1	ENSRNOP00000022573	EG140934
Pp1s59_172V2.1	ENSRNOP00000010061	EG361092
Pp1s46_188V2.1	ENSRNOP00000003779	EG25737
Pp1s19_20V2.1	ENSRNOP00000016846	#N/A
Pp1s311_73V2.1	ENSRNOP00000021432	EG361213
Pp1s10_182V2.1	ENSRNOP00000023606	#N/A
Pp1s444_23V2.1	ENSRNOP00000055035	EG291095
Pp1s58_271V2.1	ENSRNOP00000027995	#N/A
Pp1s5_359V2.1	ENSRNOP00000012256	EG25368
Pp1s8_56V2.1	ENSRNOP00000019189	EG64515
Pp1s229_35V2.1	ENSRNOP00000017163	EG29532
Pp1s38_238V2.1	ENSRNOP00000012940	EG363026
Pp1s37_30V2.1	ENSRNOP00000058729	EG116645
Pp1s55_327V2.1	ENSRNOP00000011767	EG304817
Pp1s127_70V2.1	ENSRNOP00000003828	EG140654
Pp1s1_366V2.1	ENSRNOP00000007100	EG114860
Pp1s294_1V2.1	ENSRNOP00000013660	#N/A
Pp1s12_368V2.1	ENSRNOP00000015232	EG304024
Pp1s171_79V2.1	ENSRNOP00000021437	EG300786
Pp1s356_44V2.1	ENSRNOP00000010573	EG363188
Pp1s162_65V2.1	ENSRNOP00000003219	#N/A
Pp1s177_33V2.1	ENSRNOP00000002321	EG81726
Pp1s130_179V2.1	ENSRNOP00000007695	EG298298
Pp1s148_84V2.1	ENSRNOP00000054932	EG314894
Pp1s83_161V2.1	ENSRNOP00000043988	EG500989
Pp1s106_188V2.1	ENSRNOP00000002487	EG81684
Pp1s312_17V2.1	ENSRNOP00000005059	#N/A
Pp1s207_66V2.1	ENSRNOP00000023736	EG50689
Pp1s229_17V2.1	ENSRNOP00000018017	EG360915
Pp1s244_82V2.1	ENSRNOP00000022138	EG24534
Pp1s46_103V2.1	ENSRNOP00000020447	EG361967
Pp1s7_151V2.1	ENSRNOP00000053318	EG363122
Pp1s240_84V2.1	ENSRNOP00000001439	EG360496
Pp1s43_120V2.1	ENSRNOP00000006323	EG171150
Pp1s128_32V2.1	ENSRNOP00000004722	#N/A
Pp1s263_86V2.1	ENSRNOP00000001498	EG81747
Pp1s61_15V2.1	ENSRNOP00000004091	EG290401
Pp1s257_86V2.1	ENSRNOP00000036362	EG287772
Pp1s215_91V2.1	ENSRNOP00000022822	#N/A
Pp1s45_24V2.1	ENSRNOP00000008962	EG309628
Pp1s38_220V2.1	ENSRNOP00000005996	EG290823
Pp1s138_143V2.1	ENSRNOP00000018527	#N/A
Pp1s61_174V2.1	ENSRNOP00000030146	EG287042
Pp1s137_119V2.1	ENSRNOP00000018763	#N/A
Pp1s121_152V2.1	ENSRNOP00000053222	EG24813
Pp1s201_81V2.1	ENSRNOP00000026073	EG24644
Pp1s33_130V2.1	ENSRNOP00000004592	EG362281
Pp1s283_69V2.1	ENSRNOP00000021197	EG171142
Pp1s89_252V2.1	ENSRNOP00000001958	#N/A
Pp1s89_148V2.1	ENSRNOP00000030279	EG296117
Pp1s3_484V2.1	ENSRNOP00000053044	EG59085
Pp1s582_3V2.1	ENSRNOP00000026087	EG26962
Pp1s91_26V2.1	ENSRNOP00000048851	EG26962
Pp1s230_19V2.1	ENSRNOP00000028020	EG25648
Pp1s34_81V2.1	ENSRNOP00000018054	#N/A
Pp1s273_13V2.1	ENSRNOP00000022188	EG361730
Pp1s28_121V2.1	ENSRNOP00000011429	EG25458
Pp1s75_226V2.1	ENSRNOP00000022836	#N/A
Pp1s55_210V2.1	ENSRNOP00000031981	EG116482
Pp1s168_95V2.1	ENSRNOP00000028887	EG363450
Pp1s101_217V2.1	ENSRNOP00000002231	#N/A
Pp1s1_293V2.1	ENSRNOP00000014546	EG114508
Pp1s434_19V2.1	ENSRNOP00000036343	#N/A
Pp1s78_62V2.1	ENSRNOP00000023691	EG171147
Pp1s197_110V2.1	ENSRNOP00000027761	EG307821
Pp1s14_244V2.1	ENSRNOP00000016709	EG300105
Pp1s34_133V2.1	ENSRNOP00000037772	#N/A
Pp1s157_48V2.1	ENSRNOP00000018487	EG289758
Pp1s18_83V2.1	ENSRNOP00000042739	#N/A
Pp1s225_70V2.1	ENSRNOP00000010621	EG89809
Pp1s27_50V2.1	ENSRNOP00000011105	EG316064
Pp1s670_1V2.1	ENSRNOP00000023935	EG296138
Pp1s318_20V2.1	ENSRNOP00000013322	EG290519
Pp1s355_13V2.1	ENSRNOP00000017105	EG25698
Pp1s80_112V2.1	ENSRNOP00000002257	EG29288
Pp1s619_3V2.1	ENSRNOP00000050010	EG24206
Pp1s18_291V2.1	ENSRNOP00000021158	EG689197
Pp1s246_74V2.1	ENSRNOP00000039714	EG313231
Pp1s62_79V2.1	ENSRNOP00000018145	EG310019
Pp1s25_82V2.1	ENSRNOP00000009402	EG292017
Pp1s234_39V2.1	ENSRNOP00000005654	EG313341
Pp1s75_43V2.1	ENSRNOP00000025149	#N/A
Pp1s34_359V2.1	ENSRNOP00000018845	#N/A
Pp1s130_71V2.1	ENSRNOP00000016318	EG171126
Pp1s372_7V2.1	ENSRNOP00000026627	EG313564
Pp1s32_139V2.1	ENSRNOP00000003046	EG315807
Pp1s181_37V2.1	ENSRNOP00000017965	EG305076
Pp1s59_356V2.1	ENSRNOP00000035797	EG299129
Pp1s340_40V2.1	ENSRNOP00000039595	EG295394
Pp1s27_358V2.1	ENSRNOP00000026518	EG311166
Pp1s93_73V2.1	ENSRNOP00000025026	#N/A
Pp1s101_33V2.1	ENSRNOP00000055596	EG29673
Pp1s26_32V2.1	ENSRNOP00000039342	EG79434
Pp1s44_238V2.1	ENSRNOP00000013324	#N/A
Pp1s51_227V2.1	ENSRNOP00000004283	EG307253
Pp1s72_259V2.1	ENSRNOP00000025731	EG313056
Pp1s199_135V2.1	ENSRNOP00000000552	EG25425
Pp1s88_179V2.1	ENSRNOP00000018973	EG50622
Pp1s91_242V2.1	ENSRNOP00000010378	EG81754
Pp1s118_224V2.1	ENSRNOP00000003479	EG83840
Pp1s234_64V2.1	ENSRNOP00000011609	EG29674
Pp1s198_122V2.1	ENSRNOP00000022721	EG29580
Pp1s42_262V2.1	ENSRNOP00000003390	EG300981
Pp1s126_34V2.1	ENSRNOP00000029085	#N/A
Pp1s194_162V2.1	ENSRNOP00000002410	#N/A
Pp1s63_117V2.1	ENSRNOP00000058707	#N/A
Pp1s196_72V2.1	ENSRNOP00000012447	EG65158
Pp1s167_25V2.1	ENSRNOP00000001211	EG690538
Pp1s99_81V2.1	ENSRNOP00000005960	EG363159
Pp1s59_90V2.1	ENSRNOP00000046553	#N/A
Pp1s61_257V2.1	ENSRNOP00000001234	EG313961
Pp1s391_35V2.1	ENSRNOP00000015072	EG298596
Pp1s24_240V2.1	ENSRNOP00000028102	EG29737
Pp1s73_49V2.1	ENSRNOP00000025657	EG363221
Pp1s199_35V2.1	ENSRNOP00000010884	EG81785
Pp1s24_173V2.1	ENSRNOP00000007223	EG171291
Pp1s325_17V2.1	ENSRNOP00000006365	EG305626
Pp1s21_254V2.1	ENSRNOP00000005384	EG360514
Pp1s138_14V2.1	ENSRNOP00000023865	EG315750
Pp1s61_99V2.1	ENSRNOP00000016828	EG245959
Pp1s400_32V2.1	ENSRNOP00000021153	#N/A
Pp1s98_113V2.1	ENSRNOP00000019104	#N/A
Pp1s17_372V2.1	ENSRNOP00000038639	#N/A
Pp1s118_108V2.1	ENSRNOP00000052227	EG367797
Pp1s8_242V2.1	ENSRNOP00000019288	EG117544
Pp1s150_46V2.1	ENSRNOP00000029474	EG298203
Pp1s286_13V2.1	ENSRNOP00000003907	EG289504
Pp1s54_101V2.1	ENSRNOP00000018056	EG25270
Pp1s101_148V2.1	ENSRNOP00000021740	EG681234
Pp1s8_66V2.1	ENSRNOP00000000116	EG501167
Pp1s26_103V2.1	ENSRNOP00000012075	#N/A
Pp1s66_139V2.1	ENSRNOP00000016329	EG287523
Pp1s218_61V2.1	ENSRNOP00000043843	EG246771
Pp1s69_9V2.1	ENSRNOP00000028940	EG29672
Pp1s201_40V2.2	ENSRNOP00000008913	EG79119
Pp1s44_307V2.1	ENSRNOP00000022259	EG84509
Pp1s32_320V2.1	ENSRNOP00000055920	#N/A
Pp1s300_38V2.1	ENSRNOP00000013213	EG29230
Pp1s135_40V2.1	ENSRNOP00000044118	EG690693
Pp1s106_173V2.1	ENSRNOP00000005122	EG298682
Pp1s114_14V2.1	ENSRNOP00000016387	EG25427
Pp1s14_159V2.1	ENSRNOP00000016410	EG288912
Pp1s143_119V2.1	ENSRNOP00000009872	EG290228
Pp1s422_7V2.1	ENSRNOP00000006395	EG25506
Pp1s152_79V2.1	ENSRNOP00000007339	EG94173
Pp1s197_114V2.1	ENSRNOP00000018367	EG85492
Pp1s114_131V2.1	ENSRNOP00000009726	EG361387
Pp1s340_23V2.1	ENSRNOP00000048353	#N/A
Pp1s151_24V2.1	ENSRNOP00000009666	EG170841
Pp1s193_47V2.1	ENSRNOP00000010197	#N/A
Pp1s2633_1V2.1	ENSRNOP00000057574	#N/A
Pp1s100_111V2.1	ENSRNOP00000042060	EG297522
Pp1s215_64V2.1	ENSRNOP00000016325	EG114766
Pp1s73_47V2.1	ENSRNOP00000019285	#N/A
Pp1s156_89V2.1	ENSRNOP00000028885	EG305479
Pp1s41_18V2.1	ENSRNOP00000006950	EG298075
Pp1s229_28V2.1	ENSRNOP00000005226	EG292759
Pp1s68_55V2.1	ENSRNOP00000011724	EG29592
Pp1s264_31V2.1	ENSRNOP00000029808	EG288778
Pp1s66_187V2.1	ENSRNOP00000015852	EG288563
Pp1s34_182V2.1	ENSRNOP00000038444	#N/A
Pp1s35_105V2.1	ENSRNOP00000016824	#N/A
Pp1s84_179V2.1	ENSRNOP00000011679	EG363465
Pp1s51_218V2.1	ENSRNOP00000008522	EG305895
Pp1s13_312V2.1	ENSRNOP00000030689	EG117526
Pp1s54_255V2.1	ENSRNOP00000036106	EG292847
Pp1s100_114V2.1	ENSRNOP00000043572	EG287269
Pp1s49_154V2.1	ENSRNOP00000007073	EG58970
Pp1s5_269V2.1	ENSRNOP00000010593	EG58952
Pp1s155_59V2.1	ENSRNOP00000051084	#N/A
Pp1s9_212V2.1	ENSRNOP00000035943	EG305349
Pp1s64_14V2.1	ENSRNOP00000012022	#N/A
Pp1s131_151V2.1	ENSRNOP00000015584	#N/A
Pp1s36_262V2.1	ENSRNOP00000036017	EG89841
Pp1s232_56V2.1	ENSRNOP00000006063	#N/A
Pp1s50_56V2.1	ENSRNOP00000012308	EG314196
Pp1s2_208V2.1	ENSRNOP00000011494	EG299201
Pp1s114_144V2.1	ENSRNOP00000026528	EG688393
Pp1s347_21V2.1	ENSRNOP00000041545	#N/A
Pp1s68_272V2.1	ENSRNOP00000014800	EG300258
Pp1s15_402V2.1	ENSRNOP00000024491	#N/A
Pp1s456_8V2.1	ENSRNOP00000002905	#N/A
Pp1s215_93V2.1	ENSRNOP00000013151	EG314300
Pp1s213_104V2.1	ENSRNOP00000035588	EG360920
Pp1s73_48V2.1	ENSRNOP00000016739	#N/A
Pp1s56_219V2.1	ENSRNOP00000019769	EG360830
Pp1s87_116V2.1	ENSRNOP00000027064	EG58835
Pp1s79_88V2.1	ENSRNOP00000011458	EG685504
Pp1s85_103V2.1	ENSRNOP00000004161	EG306492
Pp1s126_67V2.1	ENSRNOP00000020206	EG58815
Pp1s15_272V2.1	ENSRNOP00000026928	#N/A
Pp1s7_75V2.1	ENSRNOP00000006483	#N/A
Pp1s190_71V2.1	ENSRNOP00000001247	EG81805
Pp1s230_18V2.1	ENSRNOP00000013223	EG288242
Pp1s427_21V2.1	ENSRNOP00000012883	EG288924
Pp1s292_16V2.1	ENSRNOP00000055814	EG311655
Pp1s234_25V2.1	ENSRNOP00000046842	EG360810
Pp1s36_260V2.1	ENSRNOP00000009985	EG24788
Pp1s46_310V2.1	ENSRNOP00000003762	#N/A
Pp1s120_25V2.1	ENSRNOP00000026552	#N/A
Pp1s271_96V2.1	ENSRNOP00000051841	EG363707
Pp1s182_56V2.1	ENSRNOP00000009681	EG296394
Pp1s97_108V2.1	ENSRNOP00000016876	EG81763
Pp1s184_62V2.1	ENSRNOP00000004614	EG308667
Pp1s4_331V2.1	ENSRNOP00000041951	EG361438
Pp1s81_45V2.1	ENSRNOP00000024375	EG288174
Pp1s311_40V2.1	ENSRNOP00000030100	EG309391
Pp1s149_33V2.1	ENSRNOP00000039048	EG296596
Pp1s18_188V2.1	ENSRNOP00000014377	#N/A
Pp1s31_321V2.1	ENSRNOP00000017472	EG29304
Pp1s66_138V2.1	ENSRNOP00000052758	EG316403
Pp1s144_23V2.1	ENSRNOP00000008355	#N/A
Pp1s169_24V2.1	ENSRNOP00000038713	EG312382
[truncated: 8,016 more rows]

## Sheet: S.cerevisae
MossID	Ensembl ID
[truncated: 1,793 more rows]
