# Supplementary material for: Predicted protein-protein interactions in the moss Physcomitrella patens: a new bioinformatic resource
Source: BMC Bioinformatics. 2015 Mar 16;16(1):89. doi: 10.1186/s12859-015-0524-1 (PMC4384322; doi:10.1186/s12859-015-0524-1)
Supplement: Additional file 4: Table S3. — Moss GO Annotation. [file 12859_2015_524_MOESM4_ESM.txt]

Phypa ID	Cosmoss ID	Connectivity	KOG DEFINE	GO Biological	GO Cellular	GO Molecular	KOG CLASS
63722	Pp1s1_183V2.1	52	Acyltransferase required for palmitoylation of Hedgehog (Hh) family of secreted signaling proteins				Signal transduction mechanisms
110857	Pp1s1_802V2.1	27	Predicted integral membrane protein				Function unknown
55333	Pp1s10_5V2.1	164	Molecular chaperone Prefoldin, subunit 2				Posttranslational modification, protein turnover, chaperones
214411	Pp1s101_10V2.1	64	60S ribosomal protein L14	protein biosynthesis	ribosome	structural constituent of ribosome	Translation, ribosomal structure and biogenesis
187613	Pp1s107_194V2.1	17	Ferric reductase-like proteins	vesicle-mediated transport			Inorganic ion transport and metabolism
175161	Pp1s11_79V2.1	73	Vesicle coat complex COPI, alpha subunit	intracellular protein transport	COPI vesicle coat	protein transporter activity	Intracellular trafficking, secretion, and vesicular transport
134504	Pp1s112_27V2.1	83	FOG: RRM domain			nucleic acid binding	General function prediction only
215218	Pp1s113_2V2.1	207	Sphingolipid fatty acid hydroxylase	metabolism		catalytic activity	Lipid transport and metabolism
215457	Pp1s115_65V2.1	15	Uncharacterized membrane protein NPD008/CGI-148		integral to membrane		General function prediction only
215465	Pp1s115_80V2.1	45	Membrane coat complex Retromer, subunit VPS5/SNX1, Sorting nexins, and related PX domain-containing proteins	intracellular signaling cascade			Intracellular trafficking, secretion, and vesicular transport
62961	Pp1s117_187V2.1	43	Transport protein particle (TRAPP) complex subunit				Intracellular trafficking, secretion, and vesicular transport
175379	Pp1s12_207V2.1	109	26S proteasome regulatory complex, ATPase RPT2	protein catabolism	cytoplasm	proteasome endopeptidase activity	Posttranslational modification, protein turnover, chaperones
159417	Pp1s12_357V2.1	53	Protein required for fusion of vesicles in vesicular transport, alpha-SNAP	intracellular protein transport	Golgi apparatus	intracellular transporter activity	Intracellular trafficking, secretion, and vesicular transport
159348	Pp1s12_74V2.1	148	Protein containing adaptin N-terminal region			phosphatidylinositol 3-kinase activity	Translation, ribosomal structure and biogenesis
216086	Pp1s123_125V2.1	74	Chromatin remodeling complex WSTF-ISWI, small subunit		nucleus	dihydroneopterin triphosphate pyrophosphohydrolase activity	Transcription
135783	Pp1s123_14V2.1	67	Nonsense-mediated mRNA decay 2 protein			DNA ligase (ATP) activity	RNA processing and modification
21434	Pp1s123_151V2.1	91	5'-AMP-activated protein kinase, gamma subunit				Energy production and conversion
135823	Pp1s123_9V2.1	109	Predicted membrane protein		integral to membrane		Function unknown
136150	Pp1s126_83V2.1	23	Beta subunit of farnesyltransferase			catalytic activity	Posttranslational modification, protein turnover, chaperones
85185	Pp1s131_157V2.1	96	Ypt/Rab-specific GTPase-activating protein GYP1				Intracellular trafficking, secretion, and vesicular transport
115642	Pp1s14_321V2.1	36	Carboxymethyl transferase			methylarsonite methyltransferase activity	Posttranslational modification, protein turnover, chaperones
137985	Pp1s142_96V2.1	36	SNARE protein SED5/Syntaxin 5		membrane		Intracellular trafficking, secretion, and vesicular transport
217616	Pp1s144_100V2.1	63	Exocyst complex, subunit SEC15	vesicle docking during exocytosis	exocyst		Intracellular trafficking, secretion, and vesicular transport
86294	Pp1s144_47V2.1	38	Vesicle trafficking protein Sec1	vesicle-mediated transport			Intracellular trafficking, secretion, and vesicular transport
217649	Pp1s145_26V2.1	87	RNA polymerase II transcription initiation/nucleotide excision repair factor TFIIH, 5'-3' helicase subunit RAD3	nucleobase, nucleoside, nucleotide and nucleic acid metabolism	nucleus	ATP-dependent helicase activity	Replication, recombination and repair
138277	Pp1s145_70V2.1	104	Histone deacetylase complex, catalytic component HDA1			acetylspermidine deacetylase activity	Chromatin structure and dynamics
138600	Pp1s148_83V2.1	73	Uncharacterized conserved protein				Function unknown
138652	Pp1s149_261V2.1	49	Transcription initiation factor IIF, small subunit (RAP30)	transcription initiation from RNA polymerase II promoter	transcription factor TFIIF complex	ATP binding	Transcription
59205	Pp1s152_81V2.1	28	Isocitrate dehydrogenase, gamma subunit	tricarboxylic acid cycle	mitochondrion	isocitrate dehydrogenase activity	Amino acid transport and metabolism
218185	Pp1s154_6V2.1	84	Dihydrolipoamide succinyltransferase (2-oxoglutarate dehydrogenase, E2 subunit)	tricarboxylic acid cycle	oxoglutarate dehydrogenase complex	dihydrolipoyllysine-residue succinyltransferase activity	Energy production and conversion
139910	Pp1s161_13V2.1	119	DNA topoisomerase I	DNA unwinding		DNA topoisomerase type I activity	Replication, recombination and repair
218659	Pp1s161_105V2.1	77	CTP synthase (UTP-ammonia lyase)	pyrimidine nucleotide biosynthesis		CTP synthase activity	Nucleotide transport and metabolism
218770	Pp1s162_163V2.1	138	Small nuclear ribonucleoprotein F	mRNA processing	ribonucleoprotein complex		RNA processing and modification
191544	Pp1s163_87V2.1	11	Protein geranylgeranyltransferase type II, beta subunit			catalytic activity	Posttranslational modification, protein turnover, chaperones
218940	Pp1s165_119V2.1	59	Casein kinase II, alpha subunit	protein amino acid phosphorylation	protein kinase CK2 complex	protein kinase CK2 regulator activity	Signal transduction mechanisms
160029	Pp1s17_376V2.1	42	Vacuolar protein sorting-associated protein		integral to membrane		Intracellular trafficking, secretion, and vesicular transport
140952	Pp1s172_76V2.1	39	Clathrin coat dissociation kinase GAK/PTEN/Auxilin and related tyrosine phosphatases	protein amino acid dephosphorylation		phosphatidylinositol-3,4,5-trisphosphate 3-phosphatase activity	General function prediction only
110250	Pp1s177_19V2.1	21	Phosphatidylinositol transfer protein PDR16 and related proteins			prenylated protein tyrosine phosphatase activity	Lipid transport and metabolism
116913	Pp1s18_124V2.1	106	Histone acetyltransferase complex SAGA/ADA, subunit ADA2		nucleus	DNA binding	Chromatin structure and dynamics
204046	Pp1s18_1V2.1	47	Medium subunit of clathrin adaptor complex				Intracellular trafficking, secretion, and vesicular transport
117028	Pp1s18_342V2.1	32	Sec5 subunit of exocyst complex				Intracellular trafficking, secretion, and vesicular transport
192584	Pp1s182_92V2.1	105	Beta-transducin family (WD-40 repeat) protein			1-alkyl-2-acetylglycerophosphocholine esterase activity	Chromatin structure and dynamics
142018	Pp1s185_41V2.1	148	RNA polymerase II elongator complex, subunit ELP3/histone acetyltransferase			iron ion binding	Chromatin structure and dynamics
142194	Pp1s188_85V2.1	55	Vesicle trafficking protein Sly1 (Sec1 family)	protein amino acid prenylation		protein prenyltransferase activity	Intracellular trafficking, secretion, and vesicular transport
192923	Pp1s190_29V2.1	152	Small Nuclear ribonucleoprotein splicing factor	mRNA processing	ribonucleoprotein complex		RNA processing and modification
220522	Pp1s197_20V2.1	27	SNARE protein YKT6, synaptobrevin/VAMP syperfamily	vesicle-mediated transport	integral to membrane		Intracellular trafficking, secretion, and vesicular transport
117372	Pp1s20_318V2.1	28	Extracellular protein SEL-1 and related proteins				Posttranslational modification, protein turnover, chaperones
160291	Pp1s20_370V2.1	35	Actin-related protein Arp2/3 complex, subunit ARPC1/p41-ARC				Cytoskeleton
193990	Pp1s209_114V2.1	32	Microtubule-associated anchor protein involved in autophagy and membrane trafficking				Cytoskeleton
160332	Pp1s21_165V2.1	98	60S acidic ribosomal protein P2	protein biosynthesis	ribosome	structural constituent of ribosome	Translation, ribosomal structure and biogenesis
144716	Pp1s218_28V2.1	37	Inorganic pyrophosphatase/Nucleosome remodeling factor, subunit NURF38	metabolism	cytoplasm	inorganic diphosphatase activity	Energy production and conversion
108075	Pp1s222_40V2.1	52	Sphingolipid hydroxylase	metabolism		4-nitrophenol 2-monooxygenase activity	Lipid transport and metabolism
145097	Pp1s223_42V2.1	21	Thymidylate kinase/adenylate kinase	dTTP biosynthesis		ATP binding	Nucleotide transport and metabolism
194753	Pp1s223_98V2.1	18	Vacuolar assembly/sorting protein VPS16	intracellular protein transport	cytoplasm		Intracellular trafficking, secretion, and vesicular transport
145394	Pp1s227_94V2.1	51	SNARE protein GS28	intracellular protein transport	integral to membrane		Intracellular trafficking, secretion, and vesicular transport
195156	Pp1s232_54V2.1	2	SNARE protein TLG1/Syntaxin 6				Intracellular trafficking, secretion, and vesicular transport
6236	Pp1s237_9V2.1	5	SNAP-25 (synaptosome-associated protein) component of SNARE complex				Intracellular trafficking, secretion, and vesicular transport
540	Pp1s240_110V2.1	67	Trehalose-6-phosphate synthase component TPS1 and related subunits	trehalose biosynthesis		trehalose-phosphatase activity	Carbohydrate transport and metabolism
146433	Pp1s243_63V2.1	97	Vesicle coat complex COPI, beta' subunit				Intracellular trafficking, secretion, and vesicular transport
195885	Pp1s249_38V2.1	62	Predicted protein tyrosine phosphatase	protein amino acid dephosphorylation		phosphoprotein phosphatase activity	Defense mechanisms
177738	Pp1s25_376V2.1	61	TPR-containing nuclear phosphoprotein that regulates K(+) uptake				Inorganic ion transport and metabolism
146901	Pp1s250_28V2.1	8	U4/U6-associated splicing factor PRP4	protein amino acid phosphorylation		eukaryotic elongation factor-2 kinase activator activity	RNA processing and modification
94056	Pp1s253_31V2.1	37	Vacuolar protein sorting-associated protein				Intracellular trafficking, secretion, and vesicular transport
170668	Pp1s255_64V2.1	135	DNA helicase TIP49, TBP-interacting protein		nucleus	dihydroneopterin triphosphate pyrophosphohydrolase activity	Transcription
196153	Pp1s257_40V2.1	27	Cytosolic sorting protein GGA2/TOM1	intra-Golgi transport	Golgi stack	protein transporter activity	Intracellular trafficking, secretion, and vesicular transport
170715	Pp1s257_74V2.1	43	Ras-related small GTPase, Rho type	protein transport		GTP binding	General function prediction only
205266	Pp1s26_103V2.1	39	Microtubule-associated anchor protein involved in autophagy and membrane trafficking				Cytoskeleton
105112	Pp1s26_105V2.1	29	Vacuolar sorting protein VPS33/slp1 (Sec1 family)	vesicle-mediated transport			Intracellular trafficking, secretion, and vesicular transport
105104	Pp1s26_47V2.1	43	Predicted E3 ubiquitin ligase involved in peroxisome organization				Posttranslational modification, protein turnover, chaperones
196291	Pp1s261_3V2.1	138	20S proteasome, regulatory subunit alpha type PSMA4/PRE9	ubiquitin-dependent protein catabolism	proteasome core complex (sensu Eukaryota)	proteasome endopeptidase activity	Posttranslational modification, protein turnover, chaperones
147800	Pp1s267_83V2.1	2	ER to golgi transport protein/RAD50-interacting protein 1				Intracellular trafficking, secretion, and vesicular transport
196557	Pp1s269_33V2.1	94	Integral membrane protein involved in transport between the late Golgi and endosome				Intracellular trafficking, secretion, and vesicular transport
148266	Pp1s275_101V2.1	73	GTP-binding ADP-ribosylation factor-like protein yARL3				Intracellular trafficking, secretion, and vesicular transport
224039	Pp1s276_27V2.1	51	Protein involved in cell differentiation/sexual development				General function prediction only
110480	Pp1s276_43V2.1	26	Membrane component of ER protein translocation complex				Intracellular trafficking, secretion, and vesicular transport
171134	Pp1s276_96V2.1	34	Vesicle coat complex COPI, gamma subunit				Intracellular trafficking, secretion, and vesicular transport
148429	Pp1s277_77V2.1	6	Choline phosphate cytidylyltransferase/Predicted CDP-ethanolamine synthase	biosynthesis		ethanolamine-phosphate cytidylyltransferase activity	Lipid transport and metabolism
205460	Pp1s28_12V2.1	101	Serine/threonine protein kinase	protein amino acid phosphorylation		protein serine/threonine kinase activity	Signal transduction mechanisms
148700	Pp1s281_108V2.1	58	Vesicle coat complex COPII, subunit SEC31			triacylglycerol lipase activity	Intracellular trafficking, secretion, and vesicular transport
224426	Pp1s287_38V2.1	68	Metalloprotease	proteolysis and peptidolysis	membrane	matrilysin-2 activity	General function prediction only
22378	Pp1s29_327V2.1	77	Serine/threonine protein kinase	protein amino acid phosphorylation		eukaryotic elongation factor-2 kinase activator activity	Signal transduction mechanisms
119639	Pp1s29_85V2.1	111	SNARE protein TLG2/Syntaxin 16		membrane		Intracellular trafficking, secretion, and vesicular transport
149194	Pp1s292_17V2.1	64	Molybdopterin synthase sulfurylase			ubiquitin-protein ligase activity	Coenzyme transport and metabolism
224579	Pp1s292_64V2.1	59	Puromycin-sensitive aminopeptidase and related aminopeptidases	proteolysis and peptidolysis		alanine aminopeptidase activity	Amino acid transport and metabolism
149264	Pp1s293_7V2.1	48	Sphingosine kinase, involved in sphingolipid metabolism	protein kinase C activation		sphinganine kinase activity	Lipid transport and metabolism
6869	Pp1s294_51V2.1	41	Membrane protein involved in ER to Golgi transport				Intracellular trafficking, secretion, and vesicular transport
112144	Pp1s3_476V2.1	14	DEAD box-containing helicase-like transcription factor/DNA repair protein	regulation of transcription, DNA-dependent	ubiquitin ligase complex	ATPase activity, coupled to transmembrane movement of substances	Replication, recombination and repair
205924	Pp1s30_350V2.1	1	Cytosolic sorting protein GGA2/TOM1				Intracellular trafficking, secretion, and vesicular transport
171663	Pp1s305_36V2.1	22	GPI transamidase complex, GPI17/PIG-S component, involved in glycosylphosphatidylinositol anchor biosynthesis				Posttranslational modification, protein turnover, chaperones
225075	Pp1s309_15V2.1	21	Vesicle coat complex COPI, beta subunit				Intracellular trafficking, secretion, and vesicular transport
161327	Pp1s31_308V2.1	26	Uncharacterized conserved protein				Function unknown
197972	Pp1s311_14V2.1	139	Subunit of the major N alpha-acetyltransferase			azetidine-2-carboxylic acid acetyltransferase activity	General function prediction only
96946	Pp1s315_14V2.1	75	Kinesin-like protein	microtubule-based movement	microtubule associated complex	ATP binding	Cytoskeleton
7300	Pp1s319_51V2.1	140	Histone chaperone involved in gene silencing				Chromatin structure and dynamics
120365	Pp1s32_129V2.1	48	Exocyst subunit - Sec10p	vesicle docking	cytoplasm		Intracellular trafficking, secretion, and vesicular transport
150955	Pp1s325_17V2.1	58	Glycosylphosphatidylinositol anchor synthesis protein			transferase activity, transferring phosphorus-containing groups	Signal transduction mechanisms
206386	Pp1s33_218V2.1	108	Glutathione S-transferase	translational elongation	eukaryotic translation elongation factor 1 complex	glutathione transferase activity	Posttranslational modification, protein turnover, chaperones
71658	Pp1s33_274V2.1	75		intracellular protein transport		GTP binding
178871	Pp1s33_94V2.1	39	Vacuolar sorting protein VPS45/Stt10 (Sec1 family)	vesicle-mediated transport			Intracellular trafficking, secretion, and vesicular transport
151221	Pp1s333_9V2.1	545	Ubiquitin/60s ribosomal protein L40 fusion	protein modification			Translation, ribosomal structure and biogenesis
198701	Pp1s336_26V2.1	65	AAA+-type ATPase			vesicle-fusing ATPase activity	Posttranslational modification, protein turnover, chaperones
179159	Pp1s34_237V2.1	26		metabolism		4-nitrophenylphosphatase activity
206681	Pp1s34_371V2.1	78	Putative arsenite-translocating ATPase	anion transport	membrane	antimonite-transporting ATPase activity	Inorganic ion transport and metabolism
172303	Pp1s341_64V2.1	130	Molecular chaperone Prefoldin, subunit 4				Posttranslational modification, protein turnover, chaperones
206869	Pp1s35_271V2.1	115	IkappaB kinase complex, IKAP component				Transcription
199053	Pp1s351_29V2.1	161	Histone deacetylase complex, catalytic component RPD3	histone deacetylation	nucleus	acetylspermidine deacetylase activity	Chromatin structure and dynamics
172511	Pp1s357_37V2.1	129	WD40 repeat protein				General function prediction only
199215	Pp1s357_53V2.1	90	Single-stranded DNA-binding replication protein A (RPA), medium (30 kD) subunit			nucleic acid binding	Replication, recombination and repair
226385	Pp1s358_10V2.1	25	Vesicle coat complex COPII, subunit SEC24/subunit SFB2	ER to Golgi transport	COPII vesicle coat	protein binding	Intracellular trafficking, secretion, and vesicular transport
121474	Pp1s36_196V2.1	43	Phosphatidylinositol-4-phosphate 5-kinase and related FYVE finger-containing proteins	cellular protein metabolism		1-phosphatidylinositol-4-phosphate kinase	Signal transduction mechanisms
161852	Pp1s36_271V2.1	77	Cyclin-dependent protein kinase CDC28, regulatory subunit CKS1, and related proteins	cell cycle		cyclin-dependent protein kinase activity	Cell cycle control, cell division, chromosome partitioning
161889	Pp1s37_31V2.1	170	Phospholipase A2-activating protein (contains WD40 repeats)				Lipid transport and metabolism
105480	Pp1s37_341V2.1	72	17 beta-hydroxysteroid dehydrogenase type 3, HSD17B3	metabolism		oxidoreductase activity	Lipid transport and metabolism
226658	Pp1s372_38V2.1	246	Actin and related proteins		actin filament	structural constituent of cytoskeleton	Cytoskeleton
122110	Pp1s38_335V2.1	26	COPII vesicle protein				Intracellular trafficking, secretion, and vesicular transport
122205	Pp1s39_261V2.1	79	Dosage compensation regulatory complex/histone acetyltransferase complex, subunit MSL-3/MRG15/EAF3, and related CHROMO domain-containing proteins	chromatin assembly or disassembly	nucleus	chromatin binding	Chromatin structure and dynamics
153664	Pp1s396_8V2.1	34	Vacuolar sorting protein PEP3/VPS18				Intracellular trafficking, secretion, and vesicular transport
227136	Pp1s399_19V2.1	35	Methionine synthase II (cobalamin-independent)	methionine biosynthesis		5-methyltetrahydropteroyltriglutamate-homocysteine S-methyltransferase activity	Amino acid transport and metabolism
64922	Pp1s4_73V2.1	99	DNA helicase, TBP-interacting protein		nucleus	dihydroneopterin triphosphate pyrophosphohydrolase activity	Replication, recombination and repair
153828	Pp1s402_30V2.2	130	RNA polymerase II elongator complex, subunit ELP2, WD repeat superfamily				Chromatin structure and dynamics
188	Pp1s403_48V2.1	179	Histone deacetylase complex, SIN3 component	regulation of transcription, DNA-dependent	nucleus		Chromatin structure and dynamics
61593	Pp1s403_53V2.1	62	Predicted signal transduction protein	signal transduction		prenylated protein tyrosine phosphatase activity	General function prediction only
61651	Pp1s414_24V2.1	22	Fructose-6-phosphate 2-kinase/fructose-2,6-biphosphatase	fructose 2,6-bisphosphate metabolism		ATP binding	Carbohydrate transport and metabolism
207886	Pp1s42_177V2.1	152	Ubiquitin-specific protease	ubiquitin-dependent protein catabolism		ubiquitin thiolesterase activity	Posttranslational modification, protein turnover, chaperones
154682	Pp1s434_9V2.1	46	Mitochondrial ADP/ATP carrier proteins	transport	mitochondrial inner membrane	transporter activity	Energy production and conversion
200564	Pp1s438_24V2.1	80	U5 snRNP spliceosome subunit				RNA processing and modification
73870	Pp1s44_135V2.1	83	RNA helicase nonsense mRNA reducing factor (pNORF1)			ATP binding	RNA processing and modification
173356	Pp1s448_6V2.1	82	DNA-dependent protein kinase			phosphatidylinositol 3-kinase activity	Replication, recombination and repair
123665	Pp1s46_176V2.1	145	Transcription initiation factor IIF, auxiliary subunit	regulation of transcription, DNA-dependent	nucleus		Transcription
208425	Pp1s46_189V2.1	536	Ubiquitin and ubiquitin-like proteins	protein modification			General function prediction only
162696	Pp1s46_194V2.1	120	DNA polymerase delta processivity factor (proliferating cell nuclear antigen)	regulation of DNA replication	delta-DNA polymerase cofactor complex	sigma DNA polymerase activity	Replication, recombination and repair
162718	Pp1s46_276V2.1	100	Paf1/RNA polymerase II complex, RTF1 component (involved in regulation of TATA box-binding protein)				Transcription
123657	Pp1s46_281V2.1	19	Guanylate kinase			guanylate kinase activity	Nucleotide transport and metabolism
123914	Pp1s47_13V2.1	32	SNARE protein SED5/Syntaxin 5		membrane		Intracellular trafficking, secretion, and vesicular transport
200950	Pp1s482_2V2.1	19	V-SNARE	intracellular protein transport	integral to membrane		Intracellular trafficking, secretion, and vesicular transport
105803	Pp1s49_109V2.1	73	CDC45 (cell division cycle 45)-like protein	DNA replication initiation			Replication, recombination and repair
209017	Pp1s51_64V2.1	60	ADP-ribosylation factor GTPase activator	regulation of GTPase activity			Intracellular trafficking, secretion, and vesicular transport
53971	Pp1s519_2V2.1	77	Transcription initiation factor TFIID, subunit TAF9 (also component of histone acetyltransferase SAGA)	transcription initiation	transcription factor TFIID complex	DNA binding	Transcription
181789	Pp1s52_141V2.1	38	Vacuolar assembly/sorting protein DID4			molecular function unknown	Intracellular trafficking, secretion, and vesicular transport
209168	Pp1s52_70V2.1	141	Synaptobrevin/VAMP-like protein SEC22	vesicle-mediated transport	integral to membrane		Intracellular trafficking, secretion, and vesicular transport
105891	Pp1s53_120V2.1	6	SNARE protein PEP12/VAM3/Syntaxin 7/Syntaxin 17				Intracellular trafficking, secretion, and vesicular transport
181911	Pp1s53_214V2.1	4	SNARE protein Syntaxin 18/UFE1				Intracellular trafficking, secretion, and vesicular transport
109819	Pp1s54_267V2.1	52	Uncharacterized conserved protein with similarity to predicted ATPase of the PP-loop superfamily			molecular function unknown	General function prediction only
182250	Pp1s55_207V2.1	180	Putative phosphoinositide phosphatase				Lipid transport and metabolism
163422	Pp1s55_214V2.1	1	SNARE protein TLG1/Syntaxin 6				Intracellular trafficking, secretion, and vesicular transport
182417	Pp1s56_263V2.1	7	Vesicle coat complex COPI, zeta subunit	intracellular protein transport	clathrin vesicle coat		Intracellular trafficking, secretion, and vesicular transport
163700	Pp1s59_154V2.1	43	SNARE protein Syntaxin 1 and related proteins				Intracellular trafficking, secretion, and vesicular transport
210091	Pp1s59_158V2.1	42	SNARE protein Syntaxin 1 and related proteins	intracellular protein transport	membrane	protein transporter activity	Intracellular trafficking, secretion, and vesicular transport
109853	Pp1s61_262V2.1	45	Uncharacterized Zn ribbon-containing protein				Function unknown
183414	Pp1s65_237V2.1	75	Histone acetyltransferase SAGA, TRRAP/TRA1 component, PI-3 kinase superfamily			phosphotransferase activity, alcohol group as acceptor	Signal transduction mechanisms
77632	Pp1s66_144V2.1	47	Transcription-coupled repair protein CSB/RAD26 (contains SNF2 family DNA-dependent ATPase domain)			ATPase activity, coupled to transmembrane movement of substances	Replication, recombination and repair
127844	Pp1s67_110V2.1	21	Rho GDP-dissociation inhibitor		cytoplasm	Rho GDP-dissociation inhibitor activity	Signal transduction mechanisms
211050	Pp1s67_176V2.1	136	Multifunctional chaperone (14-3-3 family)			protein domain specific binding	Posttranslational modification, protein turnover, chaperones
128040	Pp1s68_206V2.1	3	SNARE protein TLG1/Syntaxin 6				Intracellular trafficking, secretion, and vesicular transport
113743	Pp1s7_322V2.1	87	P-type ATPase	cation transport	integral to membrane	hydrolase activity, acting on acid anhydrides, catalyzing transmembrane movement of substances	Inorganic ion transport and metabolism
202041	Pp1s7_338V2.1	22	Vesicle coat complex COPII, GTPase subunit SAR1	intracellular protein transport		GTP binding	Intracellular trafficking, secretion, and vesicular transport
174580	Pp1s7_438V2.1	216	Ubiquitin-protein ligase	ubiquitin cycle		ubiquitin-protein ligase activity	Posttranslational modification, protein turnover, chaperones
201908	Pp1s7_58V2.1	68	Putative cargo transport protein EMP24 (p24 protein family)	intracellular protein transport	membrane	protein carrier activity	Intracellular trafficking, secretion, and vesicular transport
57600	Pp1s70_188V2.1	119	WD40 repeat protein				General function prediction only
128633	Pp1s71_86V2.1	151
184162	Pp1s71_87V2.1	57	Cyclin C-dependent kinase CDK8	protein amino acid phosphorylation		protein serine/threonine kinase activity	Transcription
128960	Pp1s73_159V2.1	16	Ubiquitin activating E1 enzyme-like protein			catalytic activity	Coenzyme transport and metabolism
164611	Pp1s73_18V2.1	23	Uncharacterized conserved protein			RNA binding	General function prediction only
234790	Pp1s73_47V2.1	115	Oligosaccharyltransferase, beta subunit				Posttranslational modification, protein turnover, chaperones
229474	Pp1s75_234V2.1	15	Cation transport ATPase				Inorganic ion transport and metabolism
106409	Pp1s76_131V2.1	36			membrane
212135	Pp1s77_4V2.1	49	Vesicle coat complex COPII, subunit SEC23	ER to Golgi transport	COPII vesicle coat	protein binding	Intracellular trafficking, secretion, and vesicular transport
212228	Pp1s78_4V2.1	13	Mercaptopyruvate sulfurtransferase/thiosulfate sulfurtransferase	sulfate transport		thiosulfate sulfurtransferase activity	Defense mechanisms
130021	Pp1s79_27V2.1	88	Subunit of cis-Golgi transport vesicle tethering complex - Sec34p	intracellular protein transport	membrane		Intracellular trafficking, secretion, and vesicular transport
3342	Pp1s795_4V2.1	36	Predicted GTPase-activating protein	regulation of GTPase activity			Signal transduction mechanisms
212461	Pp1s80_36V2.1	163	Ca2+ transporting ATPase	metabolism	integral to membrane	hydrolase activity, acting on acid anhydrides, catalyzing transmembrane movement of substances	Inorganic ion transport and metabolism
185326	Pp1s82_108V2.1	112	AAA+-type ATPase containing the bromodomain			ATPase activity, coupled to transmembrane movement of substances	Posttranslational modification, protein turnover, chaperones
80110	Pp1s84_31V2.1	124	G2/Mitotic-specific cyclin A	regulation of cell cycle	nucleus		Cell cycle control, cell division, chromosome partitioning
130814	Pp1s84_88V2.1	227	Histone acetyltransferase SAGA/ADA, catalytic subunit PCAF/GCN5 and related proteins			azetidine-2-carboxylic acid acetyltransferase activity	Chromatin structure and dynamics
165384	Pp1s87_152V2.1	69	P-type ATPase	cation transport	integral to membrane	phospholipid-translocating ATPase activity	General function prediction only
165393	Pp1s87_176V2.1	63	ER vesicle integral membrane protein involved in establishing cell polarity, signaling and protein degradation	intracellular signaling cascade	membrane	nitrogenase activity	Posttranslational modification, protein turnover, chaperones
185907	Pp1s88_37V2.1	23	Vacuolar assembly/sorting protein PEP5/VPS11	protein ubiquitination	ubiquitin ligase complex	zinc ion binding	Intracellular trafficking, secretion, and vesicular transport
131281	Pp1s88_58V2.1	90	Homoserine dehydrogenase	amino acid biosynthesis		homoserine dehydrogenase activity	Amino acid transport and metabolism
165469	Pp1s89_19V2.1	63	Vacuolar sorting protein VPS24			molecular function unknown	Intracellular trafficking, secretion, and vesicular transport
51520	Pp1s9_113V2.1	18	Glucose-6-phosphate/phosphate and phosphoenolpyruvate/phosphate antiporter	transport	integral to membrane	transporter activity	Amino acid transport and metabolism
52398	Pp1s9_154V2.1	166	Microtubule-binding protein involved in cell cycle control			microtubule binding	Cytoskeleton
131719	Pp1s90_95V2.1	51	Eukaryotic-type DNA primase, catalytic (small) subunit	DNA replication, synthesis of RNA primer		UTP-galactose-1-phosphate uridylyltransferase activity	Replication, recombination and repair
131843	Pp1s91_247V2.1	37	NAD-dependent malate dehydrogenase	malate metabolism		L-malate dehydrogenase activity	Energy production and conversion
234933	Pp1s91_249V2.1	13	Transport protein particle (TRAPP) complex subunit				Intracellular trafficking, secretion, and vesicular transport
213630	Pp1s91_88V2.1	129	Ubiquitin-protein ligase	ubiquitin cycle		ubiquitin-protein ligase activity	Posttranslational modification, protein turnover, chaperones
132047	Pp1s92_29V2.1	77	Methylase			S-adenosylmethionine-dependent methyltransferase activity	General function prediction only
186523	Pp1s95_20V2.1	50	GTPase Rab1/YPT1, small G protein superfamily, and related GTP-binding proteins	protein transport		DNA binding	Intracellular trafficking, secretion, and vesicular transport
132258	Pp1s95_67V2.1	100	Phosphatidylserine decarboxylase	phospholipid biosynthesis		phosphatidylserine decarboxylase activity	Lipid transport and metabolism
165800	Pp1s96_235V2.1	35	Ankyrin repeat protein		nucleus	zinc ion binding	General function prediction only
132399	Pp1s96_73V2.1	19	Xaa-Pro aminopeptidase	proteolysis and peptidolysis		X-Pro aminopeptidase activity	Amino acid transport and metabolism
186818	Pp1s98_68V2.1	1	SNARE protein Syntaxin 1 and related proteins				Intracellular trafficking, secretion, and vesicular transport
132913	Pp1s99_92V2.1	52	Ubiquitin-like protein				Posttranslational modification, protein turnover, chaperones
