# Supplementary material for: Predicted protein-protein interactions in the moss Physcomitrella patens: a new bioinformatic resource
Source: BMC Bioinformatics. 2015 Mar 16;16(1):89. doi: 10.1186/s12859-015-0524-1 (PMC4384322; doi:10.1186/s12859-015-0524-1)
Supplement: Additional file 5: Table S4. — List of interactions conserved in at least 5 eukaryotes. [file 12859_2015_524_MOESM5_ESM.xlsx]

## Sheet: Sheet1
Unique ID	InteractorA	InteractorB	CV	S. cerevisiae	H. sapiens	S. pombe	D. melanogaster	A. thaliana	C. elegans	M. musculus	R. norvegicus	Plasmodium	Total Number of Species	Description - InteratorA	Description - InteractorB	Gene Family - InteractorA	Gene Family - InteractorB	Self-Interaction?
Pp1s36_269V2.1(pp)Pp1s281_24V2.1	Pp1s36_269V2.1	Pp1s281_24V2.1	54	27	9	8	3	4	1	2	0	0	7	cyclin-dependent kinases regulatory subunit	cyclin-dependent protein kinase p34cdc2	CKS domain containing	Pkinase domain containing
Pp1s90_178V2.1(pp)Pp1s217_28V2.1	Pp1s90_178V2.1	Pp1s217_28V2.1	36	13	12	1	1	1	2	0	6	0	7	ubiquitin-like protein	transitional endoplasmic reticulum	SEP, UBX domain containing	CDC48_N, CDC48_2, AAA domain containing
Pp1s245_32V2.1(pp)Pp1s217_28V2.1	Pp1s245_32V2.1	Pp1s217_28V2.1	31	12	11	1	1	1	1	0	4	0	7	ubiquitin fusion-degradation protein	transitional endoplasmic reticulum	UFD1 domain containg	CDC48_N, CDC48_2, AAA domain containing
Pp1s46_188V2.1(pp)Pp1s46_188V2.1	Pp1s46_188V2.1	Pp1s46_188V2.1	25	9	7	2	2	2	2	1	0	0	7	proliferating cell nuclear antigen	proliferating cell nuclear antigen	PCNA_N, PCNA_C domain containing	PCNA_N, PCNA_C domain containing	Y					14 selfies
Pp1s34_429V2.1(pp)Pp1s229_17V2.1	Pp1s34_429V2.1	Pp1s229_17V2.1	20	4	9	1	2	2	1	1	0	0	7	cop9 signalosome complex subunit 6	cop9 complex	Mov34 domain containing	PCI domain containing						0.12844
Pp1s229_17V2.1(pp)Pp1s191_76V2.1	Pp1s229_17V2.1	Pp1s191_76V2.1	16	1	8	1	1	3	1	1	0	0	7	cop9 complex	cop9 constitutive photomorphogenic homolog subunit 5	PCI domain containing	Mov34 domain containing
Pp1s84_27V2.1(pp)Pp1s281_24V2.1	Pp1s84_27V2.1	Pp1s281_24V2.1	143	17	54	46	14	6	0	7	0	0	6	n-terminal domain containing expressed	cyclin-dependent protein kinase p34cdc2	Cyclin_N, Cyclin_C domain containing	Pkinase domain containing
Pp1s43_120V2.1(pp)Pp1s263_25V2.1	Pp1s43_120V2.1	Pp1s263_25V2.1	56	25	21	5	1	3	0	1	0	0	6	CDC2+/CDC28-related protein kinase R2	cyclin h	Pkinase domain containing	Cyclin_N domain containing
Pp1s4_68V2.1(pp)Pp1s255_58V2.1	Pp1s4_68V2.1	Pp1s255_58V2.1	46	18	19	3	2	0	3	1	0	0	6	rvb1-like protein	ruvb-like 2	TIP49 domain containing	TIP49 domain containing
Pp1s210_34V2.1(pp)Pp1s172_92V2.2	Pp1s210_34V2.1	Pp1s172_92V2.2	41	21	6	11	1	1	1	0	0	0	6	minichromosome maintenance protein	dna replication licensing factor mcm4	MCM domain containing	MCM domain containing
Pp1s28_258V2.1(pp)Pp1s210_34V2.1	Pp1s28_258V2.1	Pp1s210_34V2.1	38	17	9	9	1	1	1	0	0	0	6	dna replication licensing factor	minichromosome maintenance protein	MCM2_N, MCM domain containing	MCM domain containing
Pp1s84_238V2.1(pp)Pp1s79_71V2.1	Pp1s84_238V2.1	Pp1s79_71V2.1	36	16	4	12	1	0	2	0	0	1	6	rna polymerase ii second largest subunit	rna polymerase ii core subunit	RNA_pol_Rpb2_1, RNA_pol_Rpb2_2, RNA_pol_Rpb2_3, RNA_pol_Rpb2_4, RNA_pol_Rpb2_5, RNA_pol_Rpb2_6, RNA_pol_Rpb2_7 domain containing	RNA_pol_L, RNA_pol_A_bac domain containing
Pp1s72_57V2.1(pp)Pp1s129_198V2.1	Pp1s72_57V2.1	Pp1s129_198V2.1	29	12	9	1	2	1	4	0	0	0	6	proteasome subunit alpha type 3	proteasome subunit alpha	Proteasome_A_N, Proteasome domain containing	Proteasome_A_N, Proteasome domain containing
Pp1s257_32V2.2(pp)Pp1s145_93V2.1	Pp1s257_32V2.2	Pp1s145_93V2.1	24	14	3	2	1	1	1	0	0	0	6	dna polymerase alpha catalytic subunit	alpha dna	DNA_pol_alpha_N, DNA_pol_B_exo, DNA_pol_B, zf-DNA_Pol domain containing	Pol_alpha_B_N, DNA_pol_E_B domain containing
Pp1s91_182V2.1(pp)Pp1s218_132V2.1	Pp1s91_182V2.1	Pp1s218_132V2.1	19	10	4	1	1	1	2	0	0	0	6	26s protease regulatory subunit	26s proteasome	AAA domain containing	AAA domain containing
Pp1s323_81V2.1(pp)Pp1s234_17V2.1	Pp1s323_81V2.1	Pp1s234_17V2.1	19	9	2	5	1	0	1	1	0	0	6	tubulin gamma complex-associated protein	tubulin gamma chain	Spc97_Spc98 domain containing	Tubulin, Tubulin_C domain containing
Pp1s535_6V2.1(pp)Pp1s12_349V2.1	Pp1s535_6V2.1	Pp1s12_349V2.1	19	5	2	2	5	3	0	1	0	0	6	dna binding	multicopy suppressor of ira1	WD40 domain, g-beta repeat	CAF1C_H4-bd, WD40 domain containing
Pp1s66_187V2.1(pp)Pp1s54_296V2.1	Pp1s66_187V2.1	Pp1s54_296V2.1	18	1	8	3	3	0	1	2	0	0	6	actin related protein	snf2-family atp dependent chromatin remodeling factor snf21	Actin domain containing	SNF2
Pp1s337_25V2.1(pp)Pp1s337_25V2.1	Pp1s337_25V2.1	Pp1s337_25V2.1	12	1	5	2	1	1	2	0	0	0	6	MYH9.2; ACTIN 2/7	MYH9.2; ACTIN 2/7 (sp|P53492	Actin domain containing	Actin domain containing	Y
Pp1s84_27V2.1(pp)Pp1s281_24V2.1	Pp1s84_27V2.1	Pp1s281_24V2.1	1	17	54	46	14	6	0	7	0	0	6	n-terminal domain containing expressed	cyclin-dependent protein kinase p34cdc2	Cyclin_N, Cyclin_C domain containing	Pkinase domain containing
Pp1s448_6V2.1(pp)Pp1s199_72V2.1	Pp1s448_6V2.1	Pp1s199_72V2.1	88	27	51	7	0	1	0	2	0	0	5	target of rapamycin	T16O11.22; transducin family protein / WD-40 repeat family protein	no known domain	WD40 domain containing
Pp1s90_87V2.1(pp)Pp1s251_75V2.1	Pp1s90_87V2.1	Pp1s251_75V2.1	58	40	13	3	0	1	1	0	0	0	5	dna mismatch repair protein	dna mismatch repair protein	MutS_I, MutS_II, MutS_III, MutS_V domain containing	MutS_I, MutS_II, MutS_III, MutS_IV, MutS_V domain containing
Pp1s58_192V2.1(pp)Pp1s474_6V2.1	Pp1s58_192V2.1	Pp1s474_6V2.1	50	24	23	1	1	0	1	0	0	0	5	dna mismatch repair protein	dna mismatch repair protein	HATPase_c, DNA_mis_repair domain containing	HATPase_c, DNA_mis_repair, MutL_C domain containing
Pp1s60_125V2.1(pp)Pp1s238_21V2.1	Pp1s60_125V2.1	Pp1s238_21V2.1	46	14	25	1	0	1	0	5	0	0	5	ubiquitin-conjugating enzyme spm2	F6I1.11; ubiquitin-conjugating enzyme, putative [EC:6.3.2.19] [Arabidopsis thaliana]	UQ_con domain containing	UQ_con domain containing
Pp1s79_71V2.1(pp)Pp1s7_38V2.1	Pp1s79_71V2.1	Pp1s7_38V2.1	40	12	3	21	1	0	0	1	0	0	5	rna polymerase ii core subunit	dna-directed rna polymerase ii subunit j	RNA_pol_L, RNA_pol_A_bac domain containing	RNA_pol_L domain containing
Pp1s58_143V2.1(pp)Pp1s14_308V2.1	Pp1s58_143V2.1	Pp1s14_308V2.1	36	15	17	1	2	0	1	0	0	0	5	uv excision repair protein	26s proteasome non-atpase regulatory	ubiquitin, UBA, XPC-binding domain containing	UIM domain containing
Pp1s31_81V2.1(pp)Pp1s210_34V2.1	Pp1s31_81V2.1	Pp1s210_34V2.1	35	19	6	8	1	1	0	0	0	0	5	dna replication licensing factor	minichromosome maintenance protein	MCM domain containing	MCM domain containing
Pp1s54_126V2.1(pp)Pp1s13_312V2.1	Pp1s54_126V2.1	Pp1s13_312V2.1	35	15	15	3	2	0	0	1	0	0	5	transcription initiation factor	global transcription factor group	TAF, DUF1546 domain containing	TBP domain containing
Pp1s234_17V2.1(pp)Pp1s122_9V2.1	Pp1s234_17V2.1	Pp1s122_9V2.1	34	26	1	5	1	0	0	1	0	0	5	tubulin gamma chain	gamma complex associated protein 2	Tubulin, Tubulin_C domain containing	Spc97_Spc98 domain containing
Pp1s7_379V2.1(pp)Pp1s147_147V2.2	Pp1s7_379V2.1	Pp1s147_147V2.2	33	21	4	6	1	0	0	1	0	0	5	gpb1 heterotrimeric g protein beta subunit protein	gtp-binding protein alpha	WD40 domain containing	G-alpha domain containing
Pp1s9_152V2.1(pp)Pp1s31_81V2.1	Pp1s9_152V2.1	Pp1s31_81V2.1	30	17	5	4	2	0	1	0	0	0	5	minichromosome maintenance 3	dna replication licensing factor	MCM domain containing	MCM domain containing
Pp1s84_238V2.1(pp)Pp1s460_28V2.1	Pp1s84_238V2.1	Pp1s460_28V2.1	30	14	2	8	5	0	1	0	0	0	5	rna polymerase ii second largest subunit	rna polymerase ii large subunit	RNA_pol_Rpb2_1, RNA_pol_Rpb2_2, RNA_pol_Rpb2_3, RNA_pol_Rpb2_4, RNA_pol_Rpb2_5, RNA_pol_Rpb2_6, RNA_pol_Rpb2_7 domain containing	RNA_pol_Rpb1_1, RNA_pol_Rpb1_2, RNA_pol_Rpb1_3, RNA_pol_Rpb1_4, RNA_pol_Rpb1_5 domain containing
Pp1s307_68V2.1(pp)Pp1s13_312V2.1	Pp1s307_68V2.1	Pp1s13_312V2.1	30	15	10	0	1	1	0	2	0	0	5	transcription initiation factor tfiid subunit 10	global transcription factor group	TFIID_30kDa domain containing	TBP domain containing
Pp1s60_289V2.1(pp)Pp1s217_28V2.1	Pp1s60_289V2.1	Pp1s217_28V2.1	30	13	10	1	1	0	0	0	3	0	5	ubiquitin-like protein	transitional endoplasmic reticulum	UN_NPL4, NPL4 domain containing	CDC48_N, CDC48_2, AAA domain containing
Pp1s197_110V2.1(pp)Pp1s146_34V2.1	Pp1s197_110V2.1	Pp1s146_34V2.1	28	13	9	0	2	0	2	0	0	1	5	26s proteasome regulatory subunit	26s proteasome non-atpase regulatory subunit 14	Mov34 domain containing	Mov34 domain containing
Pp1s97_267V2.1(pp)Pp1s245_25V2.1	Pp1s97_267V2.1	Pp1s245_25V2.1	26	1	22	1	0	0	1	1	0	0	5	heat shock protein 70	stip1 homology and u box-containing protein 1	HSP70 domain containing	TPR_1, U-box domain containing
Pp1s311_37V2.1(pp)Pp1s123_100V2.1	Pp1s311_37V2.1	Pp1s123_100V2.1	26	3	14	1	1	7	0	0	0	0	5	cullin c	ring-box protein 1	Cullin, Cullin_Nedd8 domain containing	RING-H2 zinc finger
Pp1s323_81V2.1(pp)Pp1s122_9V2.1	Pp1s323_81V2.1	Pp1s122_9V2.1	26	16	1	7	1	0	0	1	0	0	5	tubulin gamma complex-associated protein	gamma complex associated protein 2	Spc97_Spc98 domain containing	Spc97_Spc98 domain containing
Pp1s29_321V2.1(pp)Pp1s13_312V2.1	Pp1s29_321V2.1	Pp1s13_312V2.1	25	15	6	2	1	0	0	0	0	1	5	transcription initiation factor iia gamma chain	global transcription factor group	TFIIA_gamma_N, TFIIA_gamma_C domain containing	TBP domain containing
Pp1s54_126V2.1(pp)Pp1s118_108V2.1	Pp1s54_126V2.1	Pp1s118_108V2.1	25	15	4	4	1	1	0	0	0	0	5	transcription initiation factor	likely tfiid and saga complex component taf5p	TAF, DUF1546 domain containing	TFIID_90kDa, WD40 domain containing
Pp1s88_45V2.1(pp)Pp1s225_70V2.1	Pp1s88_45V2.1	Pp1s225_70V2.1	24	14	7	1	1	0	1	0	0	0	5	replication factor c	replication factor c (activator 1) 145kda	AAA, RFC-E_C domain containing	BRCT, AAA, RFC1 domain containing
Pp1s79_71V2.1(pp)Pp1s32_280V2.1	Pp1s79_71V2.1	Pp1s32_280V2.1	23	8	5	8	1	1	0	0	0	0	5	rna polymerase ii core subunit	dna-directed rna polymerases ii 24 kda polypeptide	RNA_pol_L, RNA_pol_A_bac domain containing	RNA_pol_Rpb5_N, RNA_pol_Rpb5_C domain containing
Pp1s20_359V2.1(pp)Pp1s17_340V2.1	Pp1s20_359V2.1	Pp1s17_340V2.1	23	17	2	2	1	0	0	0	0	1	5	actin related protein 2 3 subunit 41kda	actin related protein 2	WD40 domain containing	Actin domain containing
Pp1s490_19V2.1(pp)Pp1s238_21V2.1	Pp1s490_19V2.1	Pp1s238_21V2.1	23	17	1	1	0	3	0	0	0	1	5	ubiquitin-conjugating enzyme family protein	F6I1.11; ubiquitin-conjugating enzyme, putative [EC:6.3.2.19] [Arabidopsis thaliana]	UQ_con domain containing	UQ_con domain containing
Pp1s60_289V2.1(pp)Pp1s245_32V2.1	Pp1s60_289V2.1	Pp1s245_32V2.1	23	12	6	1	2	0	0	0	1	0	5	ubiquitin-like protein	ubiquitin fusion-degradation protein	UN_NPL4, NPL4 domain containing	UFD1 domain containing
Pp1s65_274V2.1(pp)Pp1s219_74V2.1	Pp1s65_274V2.1	Pp1s219_74V2.1	22	5	13	0	1	2	0	1	0	0	5	mad1 mitotic arrest deficient-like 1	dna-binding horma domain-containing protein	MAD domain containing	HORMA domain containing
Pp1s204_98V2.1(pp)Pp1s123_100V2.1	Pp1s204_98V2.1	Pp1s123_100V2.1	21	1	11	2	3	4	0	0	0	0	5	cullin 4b	ring-box protein 1	Cullin, Cullin_Nedd8 domain containing	RING-H2 zinc finger
Pp1s217_28V2.1(pp)Pp1s217_28V2.1	Pp1s217_28V2.1	Pp1s217_28V2.1	21	4	8	0	0	1	5	0	3	0	5	transitional endoplasmic reticulum	transitional endoplasmic reticulum	CDC48_N, CDC48_2, AAA domain containing	CDC48_N, CDC48_2, AAA domain containing	Y
Pp1s357_50V2.1(pp)Pp1s222_119V2.1	Pp1s357_50V2.1	Pp1s222_119V2.1	21	5	9	3	1	3	0	0	0	0	5	replication protein a2	replication factor a	tRNA_anti, RPA_C domain containing	Rep-A_N, tRNA_anti, Rep_fac-A_C domain containing
Pp1s402_23V2.1(pp)Pp1s31_229V2.1	Pp1s402_23V2.1	Pp1s31_229V2.1	20	16	1	1	0	1	0	1	0	0	5	cell division	e3 ubiquitin ligase	TPR_1 domain containing	Cullin, APC2 domain containing
Pp1s438_24V2.1(pp)Pp1s28_165V2.1	Pp1s438_24V2.1	Pp1s28_165V2.1	20	14	2	2	1	0	0	1	0	0	5	pre-mrna processing factor 8	spliceosome	PRO8NT, PROCN, RRM_4, U5_2-snRNA_bdg, U6-snRNA_bdg, PRP8_domainIV, Mov34, PROCT domain containing	DEAD, Helicase_C, Sec63 domain containing
Pp1s63_103V2.1(pp)Pp1s136_105V2.1	Pp1s63_103V2.1	Pp1s136_105V2.1	20	5	8	3	4	0	1	0	0	0	5	protein mago nashi	rna-binding protein 8a	Mago_nashi domain containing	RRM_1 domain containing
Pp1s4_114V2.1(pp)Pp1s133_40V2.1	Pp1s4_114V2.1	Pp1s133_40V2.1	19	10	3	2	2	0	2	0	0	0	5	replication factor subunit 2	replication factor c (activator 1) 5	AAA, Rep_fac_C domain containing	AAA, Rep_fac_C domain containing
Pp1s46_76V2.1(pp)Pp1s31_229V2.1	Pp1s46_76V2.1	Pp1s31_229V2.1	19	8	3	1	0	5	2	0	0	0	5	anaphase promoting complex subunit 11	e3 ubiquitin ligase	zf-APC11	Cullin, APC2 domain containing
Pp1s90_189V2.1(pp)Pp1s31_336V2.1	Pp1s90_189V2.1	Pp1s31_336V2.1	18	3	9	2	0	1	3	0	0	0	5	cop9 constitutive photomorphogenic homolog subunit 2	cop9 signalosome complex subunit 1	PCI domain containing	RPN7, PCI domain containing
Pp1s108_171V2.1(pp)Pp1s101_116V2.1	Pp1s108_171V2.1	Pp1s101_116V2.1	18	9	3	4	1	0	1	0	0	0	5	sld5 (synthetic lethality with dpb11-1 5)	dna replication complex gins protein psf2	Sld5 domain containing	Sld5 domain containing
Pp1s249_64V2.1(pp)Pp1s162_94V2.1	Pp1s249_64V2.1	Pp1s162_94V2.1	18	11	2	2	2	0	1	0	0	0	5	prefoldin subunit 5	h2-k region expressed gene 2	Prefoldin domain containing	Prefoldin_2 domain containing
Pp1s271_83V2.1(pp)Pp1s191_76V2.1	Pp1s271_83V2.1	Pp1s191_76V2.1	18	1	13	1	0	1	0	1	0	0	5	cop9 complex subunit	cop9 constitutive photomorphogenic homolog subunit 5	PCI domain containing	Mov34 domain containing
Pp1s303_42V2.1(pp)Pp1s117_173V2.1	Pp1s303_42V2.1	Pp1s117_173V2.1	17	10	2	2	0	1	0	1	0	0	5	F2C19.1; SPP30 - like protein [Arabidopsis thaliana]	transport protein particle component bet3-like protein	TRAPP domain containing	no known domain
Pp1s31_336V2.1(pp)Pp1s191_76V2.1	Pp1s31_336V2.1	Pp1s191_76V2.1	17	2	7	0	2	5	1	0	0	0	5	cop9 signalosome complex subunit 1	cop9 constitutive photomorphogenic homolog subunit 5	RPN7, PCI domain containing	Mov34 domain containing
Pp1s34_429V2.1(pp)Pp1s191_76V2.1	Pp1s34_429V2.1	Pp1s191_76V2.1	17	2	10	0	0	2	1	2	0	0	5	cop9 signalosome complex subunit 6	cop9 constitutive photomorphogenic homolog subunit 5	Mov34 domain containing	Mov34 domain containing
Pp1s34_429V2.1(pp)Pp1s271_83V2.1	Pp1s34_429V2.1	Pp1s271_83V2.1	17	2	10	2	1	2	0	0	0	0	5	cop9 signalosome complex subunit 6	cop9 complex subunit	Mov34 domain containing	PCI domain containing
Pp1s4_114V2.1(pp)Pp1s2_24V2.1	Pp1s4_114V2.1	Pp1s2_24V2.1	17	7	4	4	1	0	0	1	0	0	5	replication factor subunit 2	chromosome transmission fidelity	AAA, Rep_fac_C domain containing	AAA domain containing
Pp1s55_177V2.1(pp)Pp1s367_3V2.1	Pp1s55_177V2.1	Pp1s367_3V2.1	17	9	4	1	1	1	0	0	0	0	5	exosome complex exonuclease rrp4	exosome complex exonuclease rrp41	no known domain	RNase_PH, RNase_PH_C domain containing
Pp1s73_151V2.1(pp)Pp1s62_110V2.1	Pp1s73_151V2.1	Pp1s62_110V2.1	16	8	3	0	0	2	1	2	0	0	5	e1-like protein	autophagy protein	ThiF domain containing	Autophagy_N, Autophagy_act_C, Autophagy_Cterm domain containing
Pp1s79_112V2.1(pp)Pp1s191_76V2.1	Pp1s79_112V2.1	Pp1s191_76V2.1	16	2	6	2	0	4	0	1	0	0	5	cop9 constitutive photomorphogenic homolog subunit 8	cop9 constitutive photomorphogenic homolog subunit 5	PCI_Csn8 domain containing	Mov34 domain containing
Pp1s79_112V2.1(pp)Pp1s271_83V2.1	Pp1s79_112V2.1	Pp1s271_83V2.1	16	3	7	1	1	4	0	0	0	0	5	cop9 constitutive photomorphogenic homolog subunit 8	cop9 complex subunit	PCI_Csn8 domain containing	PCI domain containing
Pp1s227_89V2.1(pp)Pp1s142_96V2.1	Pp1s227_89V2.1	Pp1s142_96V2.1	16	4	6	4	1	1	0	0	0	0	5	golgi snare 12 protein	qa-syp3 sed5p syntaxin 5-type	V-SNARE_C domain containing	Syntaxin, SNARE domain containing
Pp1s42_272V2.1(pp)Pp1s136_30V2.1	Pp1s42_272V2.1	Pp1s136_30V2.1	16	6	3	4	2	1	0	0	0	0	5	anaphase promoting complex subunit 10	cell division	APC10 domain containing	TPR_1 domain containing
Pp1s458_4V2.1(pp)Pp1s204_98V2.1	Pp1s458_4V2.1	Pp1s204_98V2.1	16	4	1	1	0	9	0	1	0	0	5	uv-damaged dna-binding	cullin 4b	CPSF_A domain containing	Cullin, Cullin_Nedd8 domain containing
Pp1s52_70V2.1(pp)Pp1s142_96V2.1	Pp1s52_70V2.1	Pp1s142_96V2.1	16	8	3	3	1	1	0	0	0	0	5	R-SNARE, SEC22-family	qa-syp3 sed5p syntaxin 5-type	Synaptobrevin domain containing	Syntaxin, SNARE domain containing
Pp1s3_528V2.1(pp)Pp1s12_202V2.1	Pp1s3_528V2.1	Pp1s12_202V2.1	15	5	1	7	1	0	1	0	0	0	5	26s proteasome regulatory subunit s2	26s proteasome subunit 4	PC_rep domain containing	AAA domain containing
Pp1s93_120V2.1(pp)Pp1s199_35V2.1	Pp1s93_120V2.1	Pp1s199_35V2.1	14	9	1	2	1	0	0	1	0	0	5	chromodomain-helicase-dna-binding protein	structure specific recognition protein 1	SNF2	HMG
Pp1s88_45V2.1(pp)Pp1s2_24V2.1	Pp1s88_45V2.1	Pp1s2_24V2.1	14	7	4	1	1	0	1	0	0	0	5	replication factor c	chromosome transmission fidelity	AAA, RFC-E_C domain containing	AAA domain containing
Pp1s31_199V2.1(pp)Pp1s3_174V2.1	Pp1s31_199V2.1	Pp1s3_174V2.1	14	7	3	2	0	1	1	0	0	0	5	chromosome associate protein subunit h	condensin complex component	Barren domain containing	SMC_N, SMC_hinge domain containing
Pp1s340_45V2.1(pp)Pp1s340_45V2.1	Pp1s340_45V2.1	Pp1s340_45V2.1	14	6	4	1	0	1	0	2	0	0	5	nucleosome chromatin assembly factor group a	nucleosome chromatin assembly factor group a	NAP domain containing	NAP domain containing	Y
Pp1s90_189V2.1(pp)Pp1s229_17V2.1	Pp1s90_189V2.1	Pp1s229_17V2.1	13	2	5	0	1	3	2	0	0	0	5	cop9 constitutive photomorphogenic homolog subunit 2	cop9 complex	PCI domain containing	PCI domain containing
Pp1s73_151V2.1(pp)Pp1s26_101V2.1	Pp1s73_151V2.1	Pp1s26_101V2.1	13	5	4	0	2	1	1	0	0	0	5	e1-like protein	autophagy-related protein 8 precursor	ThiF domain containing	MAP1_LC3 domain containing
Pp1s85_160V2.1(pp)Pp1s204_63V2.1	Pp1s85_160V2.1	Pp1s204_63V2.1	13	6	4	1	1	1	0	0	0	0	5	arp3 gene for putative actin-related protein ARP3	arpc4 gene for putative actin-related protein complex 4 ARPC4	Actin domain containing	ARPC4 domain containing
Pp1s118_148V2.1(pp)Pp1s118_148V2.1	Pp1s118_148V2.1	Pp1s118_148V2.1	13	2	3	2	1	5	0	0	0	0	5	charged multivesicular body protein 4b	charged multivesicular body protein 4b	Snf7 domain containing	Snf7 domain containing	Y
Pp1s291_58V2.1(pp)Pp1s291_58V2.1	Pp1s291_58V2.1	Pp1s291_58V2.1	13	3	7	1	0	1	0	1	0	0	5	heat shock protein 90	heat shock protein 90	HATPase_c, HSP90 domain containing	HATPase_c, HSP90 domain containing	Y
Pp1s319_49V2.1(pp)Pp1s117_6V2.1	Pp1s319_49V2.1	Pp1s117_6V2.1	13	2	1	6	3	1	0	0	0	0	5	silencing group a protein	histone h4	ASF1_hist_chap domain containing	Histone domain containing
Pp1s34_138V2.1(pp)Pp1s204_63V2.1	Pp1s34_138V2.1	Pp1s204_63V2.1	13	6	3	1	1	1	0	0	0	0	5	arpc2a dis2 (distorted trichomes 2) structural molecule	arpc4 gene for putative actin-related protein complex 4 ARPC4	P34-Arc domain containing	ARPC4 domain containing
Pp1s355_51V2.1(pp)Pp1s210_34V2.1	Pp1s355_51V2.1	Pp1s210_34V2.1	13	7	2	2	1	1	0	0	0	0	5	dna replication licensing factor mcm5	minichromosome maintenance protein	MCM domain containing	MCM domain containing
Pp1s90_189V2.1(pp)Pp1s34_429V2.1	Pp1s90_189V2.1	Pp1s34_429V2.1	12	1	8	0	1	0	1	1	0	0	5	cop9 constitutive photomorphogenic homolog subunit 2	cop9 signalosome complex subunit 6	PCI domain containing	Mov34 domain containing
Pp1s144_156V2.1(pp)Pp1s123_100V2.1	Pp1s144_156V2.1	Pp1s123_100V2.1	12	1	1	1	0	7	0	0	0	1	5	contains ESTs D24984(R2885),D22245(C10593)	ring-box protein 1	Cullin, Cullin_Nedd8 domain containing	RING-H2 zinc finger
Pp1s197_20V2.1(pp)Pp1s142_96V2.1	Pp1s197_20V2.1	Pp1s142_96V2.1	12	1	1	8	1	0	0	1	0	0	5	vamp-like protein ykt62	qa-syp3 sed5p syntaxin 5-type	Synaptobrevin domain containing	Syntaxin, SNARE domain containing
Pp1s3_22V2.1(pp)Pp1s129_198V2.1	Pp1s3_22V2.1	Pp1s129_198V2.1	12	4	5	1	1	1	0	0	0	0	5	proteasome subunit beta type	proteasome subunit alpha	Proteasome domain containing	Proteasome_A_N, Proteasome domain containing
Pp1s30_333V2.1(pp)Pp1s30_333V2.1	Pp1s30_333V2.1	Pp1s30_333V2.1	12	4	5	1	1	1	0	0	0	0	5	2-cys peroxiredoxin-like protein	2-cys peroxiredoxin-like protein	AhpC-TSA, 1-cysPrx_C domain containing	AhpC-TSA, 1-cysPrx_C domain containing	Y
Pp1s89_18V2.1(pp)Pp1s118_148V2.1	Pp1s89_18V2.1	Pp1s118_148V2.1	11	4	2	0	2	2	0	1	0	0	5	charged multivesicular body protein 3	charged multivesicular body protein 4b	Snf7 domain containing	Snf7 domain containing
Pp1s271_83V2.1(pp)Pp1s123_8V2.1	Pp1s271_83V2.1	Pp1s123_8V2.1	11	1	6	1	1	1	0	0	0	0	5	cop9 complex subunit	cop9 signalosome complex subunit 3	PCI domain containing	PCI domain containing
Pp1s281_24V2.1(pp)Pp1s263_25V2.1	Pp1s281_24V2.1	Pp1s263_25V2.1	11	3	5	1	1	1	0	0	0	0	5	cyclin-dependent protein kinase p34cdc2	cyclin h	Pkinase domain containing	Cyclin_N domain containing
Pp1s54_143V2.1(pp)Pp1s357_53V2.1	Pp1s54_143V2.1	Pp1s357_53V2.1	11	3	0	0	0	2	1	4	1	0	5	pp2a regulatory subunit tap46	T10O24.4; serine/threonine protein phosphatase PP2A-1 catalytic subunit (PP2A1) [EC:3.1.3.16] [KO:K04382]	TAP42 domain containing	Metallophos domain containing
Pp1s89_156V2.1(pp)Pp1s89_156V2.1	Pp1s89_156V2.1	Pp1s89_156V2.1	10	3	3	0	1	1	2	0	0	0	5	fructose-bisphosphate aldolase	fructose-bisphosphate aldolase	Glycolytic domain containing	Glycolytic domain containing	Y
Pp1s206_31V2.1(pp)Pp1s133_105V2.1	Pp1s206_31V2.1	Pp1s133_105V2.1	10	2	1	1	0	1	5	0	0	0	5	histone acetyltransferase	histone h4	Hat1_N domain containing	Histone domain containing
Pp1s311_37V2.1(pp)Pp1s311_37V2.1	Pp1s311_37V2.1	Pp1s311_37V2.1	10	1	5	0	1	0	1	2	0	0	5	cullin c	cullin c	Cullin, Cullin_Nedd8 domain containing	Cullin, Cullin_Nedd8 domain containing	Y
Pp1s438_24V2.1(pp)Pp1s124_3V2.1	Pp1s438_24V2.1	Pp1s124_3V2.1	10	0	3	1	3	1	0	1	0	0	5	pre-mrna processing factor 8	F28G11.5; AAR2 protein family [Arabidopsis thaliana]	PRO8NT, PROCN, RRM_4, U5_2-snRNA_bdg, U6-snRNA_bdg, PRP8_domainIV, Mov34, PROCT domain containing	AAR2 domain containing
Pp1s3_329V2.1(pp)Pp1s216_67V2.1	Pp1s3_329V2.1	Pp1s216_67V2.1	9	2	3	1	2	0	1	0	0	0	5	eukaryotic translation initiation factor 3 subunit 12	T5I5.1; expressed protein	SAC3_GANP domain containing	Paf67 domain containing
Pp1s3_439V2.1(pp)Pp1s129_198V2.1	Pp1s3_439V2.1	Pp1s129_198V2.1	9	3	2	2	1	1	0	0	0	0	5	proteasome subunit beta type 4 precursor	proteasome subunit alpha	Proteasome domain containing	Proteasome_A_N, Proteasome domain containing
Pp1s54_296V2.1(pp)Pp1s54_296V2.1	Pp1s54_296V2.1	Pp1s54_296V2.1	9	1	4	1	2	0	0	1	0	0	5	snf2-family atp dependent chromatin remodeling factor snf21	snf2-family atp dependent chromatin remodeling factor snf21	SNF2	SNF2	Y
Pp1s62_110V2.1(pp)Pp1s102_135V2.1	Pp1s62_110V2.1	Pp1s102_135V2.1	9	1	4	0	0	1	0	1	1	0	5	autophagy protein	autophagy 12a	Autophagy_N, Autophagy_act_C, Autophagy_Cterm domain containing	APG12 domain containing
Pp1s69_9V2.1(pp)Pp1s44_297V2.1	Pp1s69_9V2.1	Pp1s44_297V2.1	9	2	2	2	1	2	0	0	0	0	5	proteasome subunit alpha type 5	proteasome subunit beta type 2	Proteasome_A_N, Proteasome domain containing	Proteasome domain containing
Pp1s62_81V2.1(pp)Pp1s452_20V2.1	Pp1s62_81V2.1	Pp1s452_20V2.1	8	1	1	3	0	2	1	0	0	0	5	actin-related protein 6	helicase swr1	Actin domain containing	SNF2
Pp1s12_349V2.1(pp)Pp1s12_349V2.1	Pp1s12_349V2.1	Pp1s12_349V2.1	7	1	3	0	1	1	1	0	0	0	5	multicopy suppressor of ira1	multicopy suppressor of ira1	CAF1C_H4-bd, WD40 domain containing	CAF1C_H4-bd, WD40 domain containing	Y
Pp1s126_57V2.1(pp)Pp1s126_57V2.1	Pp1s126_57V2.1	Pp1s126_57V2.1	7	1	2	2	1	0	1	0	0	0	5	F22I13.1; protein kinase family protein	F22I13.1; protein kinase family protein	ACT, Pkinase_Tyr domain containing	ACT, Pkinase_Tyr domain containing	Y
Pp1s227_89V2.1(pp)Pp1s197_20V2.1	Pp1s227_89V2.1	Pp1s197_20V2.1	7	3	1	1	1	0	0	1	0	0	5	golgi snare 12 protein	vamp-like protein ykt62	V-SNARE_C domain containing	Synaptobrevin domain containing
Pp1s336_25V2.1(pp)Pp1s336_25V2.1	Pp1s336_25V2.1	Pp1s336_25V2.1	6	2	1	1	1	0	1	0	0	0	5	n-ethylmaleimide sensitive fusion protein	n-ethylmaleimide sensitive fusion protein	CDC48_N, CDC48_2, AAA domain containing	CDC48_N, CDC48_2, AAA domain containing	Y
Pp1s448_6V2.1(pp)Pp1s118_224V2.1	Pp1s448_6V2.1	Pp1s118_224V2.1	6	1	2	0	1	0	1	1	0	0	5	target of rapamycin	ribosomal protein s6	no known domain	Pkinase, Pkinase_C domain containing
Pp1s23_189V2.1(pp)Pp1s23_189V2.1	Pp1s23_189V2.1	Pp1s23_189V2.1	5	1	1	1	1	1	0	0	0	0	5	cleavage and polyadenylation specificity 73 kda subunit	cleavage and polyadenylation specificity 73 kda subunit	Lactamase_B, Beta-Casp, RMMBL, CPSF73-100_C domain containing	Lactamase_B, Beta-Casp, RMMBL, CPSF73-100_C domain containing	Y
