# Supplementary material for: Predicted protein-protein interactions in the moss Physcomitrella patens: a new bioinformatic resource
Source: BMC Bioinformatics. 2015 Mar 16;16(1):89. doi: 10.1186/s12859-015-0524-1 (PMC4384322; doi:10.1186/s12859-015-0524-1)
Supplement: Additional file 6: Table S5. — GDP-Mannose PPase interaction comparison. [file 12859_2015_524_MOESM6_ESM.xlsx]

## Sheet: Moss predicted interactions
Unique ID	InteractorA	Interactor B	CV	Reference species	PUBMED ID	Arabidopsis ortholog for B	Match to arabidopsis interactome
Pp1s323_19V2.1(pp)Pp1s191_76V2.1	Pp1s323_19V2.1	Pp1s191_76V2.1	12	A. thaliana	23424245	AT1G71230.1	0
Pp1s323_19V2.1(pp)Pp1s317_15V2.1	Pp1s323_19V2.1	Pp1s317_15V2.1	3	Saccharomyces cerevisiae	15292183	AT5G55160.1	0		Supplemental Table 3: Interactions with moss and arabidopsis GDP-mannose pyrophosphorylase (Ps1s323_19V2.1 and At2g39770)
Pp1s323_19V2.1(pp)Pp1s18_89V2.1	Pp1s323_19V2.1	Pp1s18_89V2.1	9	Schizosaccharomyes pombe	22416758	AT1G74910.3	1		Interactions with both orthologous genes are compared in moss and arabidopsis. Genes in moss that interact but have no arabidopsis ortholog are indicated with "none" in column G; Interactions that match those in Arabidopsis are indicated with a 1 in column H)
Pp1s8_66V2.1(pp)Pp1s323_19V2.1	Pp1s323_19V2.1	Pp1s8_66V2.1	9	Schizosaccharomyes pombe	14605208	AT1G74910.2	1
Pp1s323_19V2.1(pp)Pp1s207_111V2.1	Pp1s323_19V2.1	Pp1s207_111V2.1	8	Saccharomyces cerevisiae	11283351	AT5G53480.1	1
Pp1s323_19V2.1(pp)Pp1s181_1V2.1	Pp1s323_19V2.1	Pp1s181_1V2.1	4	Saccharomyces cerevisiae	16554755	AT5G42020.1	0
Pp1s323_19V2.1(pp)Pp1s14_308V2.1	Pp1s323_19V2.1	Pp1s14_308V2.1	8	Saccharomyces cerevisiae	17499717	AT4G38630.1	1
Pp1s323_19V2.1(pp)Pp1s165_50V2.1	Pp1s323_19V2.1	Pp1s165_50V2.1	4	Homo sapiens	11283351	AT3G06720.2	1
Pp1s340_45V2.1(pp)Pp1s323_19V2.1	Pp1s323_19V2.1	Pp1s340_45V2.1	2	Saccharomyces cerevisiae	16554755	AT2G19480.2	1
Pp1s323_19V2.1(pp)Pp1s138_82V2.1	Pp1s323_19V2.1	Pp1s138_82V2.1	4	Saccharomyces cerevisiae	18467557	AT1G56070.1	1
Pp1s48_125V2.1(pp)Pp1s323_19V2.1	Pp1s323_19V2.1	Pp1s48_125V2.1	4	A. thaliana	14605208	AT1G43190.1	1
Pp1s323_19V2.1(pp)Pp1s13_168V2.1	Pp1s323_19V2.1	Pp1s13_168V2.1	4	Schizosaccharomyes pombe	16429126	AT1G36160.1	1
Pp1s323_19V2.1(pp)Pp1s12_189V2.1	Pp1s323_19V2.1	Pp1s12_189V2.1	2	Saccharomyces cerevisiae	12667607	AT1G16570.1	1
Pp1s323_19V2.1(pp)Pp1s32_124V2.1	Pp1s323_19V2.1	Pp1s32_124V2.1	1	Saccharomyces cerevisiae	16624861	none	0
Pp1s89_199V2.1(pp)Pp1s323_19V2.1	Pp1s323_19V2.1	Pp1s89_199V2.1	1	Saccharomyces cerevisiae	16429126	none	0
Pp1s83_104V2.1(pp)Pp1s323_19V2.1	Pp1s323_19V2.1	Pp1s83_104V2.1	1	Schizosaccharomyes pombe	16429126	none	0
Pp1s87_125V2.1(pp)Pp1s323_19V2.1	Pp1s323_19V2.1	Pp1s87_125V2.1	1	Saccharomyces cerevisiae	16429126	none	0
Pp1s357_36V2.1(pp)Pp1s323_19V2.1	Pp1s323_19V2.1	Pp1s357_36V2.1	1	Schizosaccharomyes pombe	16429126	none	0
Pp1s52_16V2.1(pp)Pp1s323_19V2.1	Pp1s323_19V2.1	Pp1s52_16V2.1	1	Homo sapiens	16429126	none	0
Pp1s68_55V2.1(pp)Pp1s323_19V2.1	Pp1s323_19V2.1	Pp1s68_55V2.1	1	Schizosaccharomyes pombe	16429126	none	0
Pp1s323_19V2.1(pp)Pp1s10_303V2.1	Pp1s323_19V2.1	Pp1s10_303V2.1	1	Homo sapiens	16429126	none	0
Pp1s323_19V2.1(pp)Pp1s112_214V2.1	Pp1s323_19V2.1	Pp1s112_214V2.1	1	Homo sapiens	16429126	none	0
Pp1s323_19V2.1(pp)Pp1s138_90V2.1	Pp1s323_19V2.1	Pp1s138_90V2.1	1	Drosophila melanogaster	18467557	none	0
Pp1s323_19V2.1(pp)Pp1s146_34V2.1	Pp1s323_19V2.1	Pp1s146_34V2.1	1	Homo sapiens	16429126	none	0
Pp1s323_19V2.1(pp)Pp1s17_306V2.1	Pp1s323_19V2.1	Pp1s17_306V2.1	1	Schizosaccharomyes pombe	16429126	none	0
Pp1s323_19V2.1(pp)Pp1s18_262V2.1	Pp1s323_19V2.1	Pp1s18_262V2.1	1	Saccharomyces cerevisiae	16429126	none	0
Pp1s323_19V2.1(pp)Pp1s191_73V2.1	Pp1s323_19V2.1	Pp1s191_73V2.1	1	Saccharomyces cerevisiae	16429126	none	0
Pp1s323_19V2.1(pp)Pp1s204_45V2.1	Pp1s323_19V2.1	Pp1s204_45V2.1	1	Saccharomyces cerevisiae	16429126	none	0
Pp1s323_19V2.1(pp)Pp1s212_45V2.1	Pp1s323_19V2.1	Pp1s212_45V2.1	1	Schizosaccharomyes pombe	16429126	none	0
Pp1s323_19V2.1(pp)Pp1s258_78V2.1	Pp1s323_19V2.1	Pp1s258_78V2.1	1	Schizosaccharomyes pombe	16429126	none	0
Pp1s323_19V2.1(pp)Pp1s282_25V2.1	Pp1s323_19V2.1	Pp1s282_25V2.1	1	Drosophila melanogaster	16429126	none	0
Pp1s323_19V2.1(pp)Pp1s29_54V2.1	Pp1s323_19V2.1	Pp1s29_54V2.1	1	E. coli	16429126	none	0
Pp1s323_19V2.1(pp)Pp1s304_37V2.1	Pp1s323_19V2.1	Pp1s304_37V2.1	1	Homo sapiens	16429126	none	0
Pp1s323_19V2.1(pp)Pp1s309_15V2.1	Pp1s323_19V2.1	Pp1s309_15V2.1	1	Saccharomyces cerevisiae	18467557	none	0
Pp1s323_19V2.1(pp)Pp1s317_46V2.1	Pp1s323_19V2.1	Pp1s317_46V2.1	1	E. coli	16429126	none	0
Pp1s77_247V2.1(pp)Pp1s323_19V2.1	Pp1s323_19V2.1	Pp1s77_247V2.1	1	Saccharomyces cerevisiae	16429126	none	0
Pp1s79_174V2.1(pp)Pp1s323_19V2.1	Pp1s323_19V2.1	Pp1s79_174V2.1	1	Saccharomyces cerevisiae	16429126	none	0
Pp1s84_178V2.1(pp)Pp1s323_19V2.1	Pp1s323_19V2.1	Pp1s84_178V2.1	1	Homo sapiens	16429126	none	0
Pp1s84_239V2.1(pp)Pp1s323_19V2.1	Pp1s323_19V2.1	Pp1s84_239V2.1	1	E. coli	16429126	none	0
Pp1s40_16V2.1(pp)Pp1s323_19V2.1	Pp1s323_19V2.1	Pp1s40_16V2.1	1	Saccharomyces cerevisiae	16429126	none	0
Pp1s41_173V2.1(pp)Pp1s323_19V2.1	Pp1s323_19V2.1	Pp1s41_173V2.1	1	Homo sapiens	16429126	none	0
Pp1s44_104V2.1(pp)Pp1s323_19V2.1	Pp1s323_19V2.1	Pp1s44_104V2.1	1	Saccharomyces cerevisiae	16429126	none	0
Pp1s45_185V2.1(pp)Pp1s323_19V2.1	Pp1s323_19V2.1	Pp1s45_185V2.1	1	Saccharomyces cerevisiae	16429126	none	0
Pp1s536_7V2.1(pp)Pp1s323_19V2.1	Pp1s323_19V2.1	Pp1s536_7V2.1	1	Synechocystis	16429126	none	0
Pp1s57_67V2.1(pp)Pp1s323_19V2.1	Pp1s323_19V2.1	Pp1s57_67V2.1	1	Saccharomyces cerevisiae	16429126	none	0
Pp1s62_129V2.2(pp)Pp1s323_19V2.1	Pp1s323_19V2.1	Pp1s62_129V2.2	1	Saccharomyces cerevisiae	16429126	none	0
Pp1s68_26V2.1(pp)Pp1s323_19V2.1	Pp1s323_19V2.1	Pp1s68_26V2.1	1	Schizosaccharomyes pombe	16429126	none	0
Pp1s323_19V2.1(pp)Pp1s167_101V2.1	Pp1s323_19V2.1	Pp1s167_101V2.1	1	Saccharomyces cerevisiae	16429126	none	0
Pp1s323_19V2.1(pp)Pp1s199_83V2.1	Pp1s323_19V2.1	Pp1s199_83V2.1	1	Saccharomyces cerevisiae	16429126	none	0
Pp1s323_19V2.1(pp)Pp1s233_39V2.1	Pp1s323_19V2.1	Pp1s233_39V2.1	1	Homo sapiens	16429126	none	0
Pp1s323_19V2.1(pp)Pp1s255_58V2.1	Pp1s323_19V2.1	Pp1s255_58V2.1	1	Saccharomyces cerevisiae	16429126	AT5G67630.1	1
Pp1s323_19V2.1(pp)Pp1s15_461V2.1	Pp1s323_19V2.1	Pp1s15_461V2.1	1	Saccharomyces cerevisiae	16429126	AT5G63890.1	0
Pp1s323_19V2.1(pp)Pp1s26_190V2.1	Pp1s323_19V2.1	Pp1s26_190V2.1	1	Synechocystis	16429126	AT5G60040.1	0
Pp1s323_19V2.1(pp)Pp1s133_105V2.1	Pp1s323_19V2.1	Pp1s133_105V2.1	1	A. thaliana	16429126	AT5G59690.1	0
Pp1s323_19V2.1(pp)Pp1s316_11V2.1	Pp1s323_19V2.1	Pp1s316_11V2.1	1	Homo sapiens	16429126	AT5G58003.1	0
Pp1s323_19V2.1(pp)Pp1s182_81V2.1	Pp1s323_19V2.1	Pp1s182_81V2.1	1	Schizosaccharomyes pombe	24055157	AT5G57015.1	0
Pp1s323_19V2.1(pp)Pp1s32_154V2.1	Pp1s323_19V2.1	Pp1s32_154V2.1	1	Homo sapiens	16429126	AT5G54500.1	0
Pp1s93_129V2.1(pp)Pp1s323_19V2.1	Pp1s323_19V2.1	Pp1s93_129V2.1	1	Homo sapiens	16429126	AT5G53460.1	0
Pp1s323_19V2.1(pp)Pp1s27_315V2.1	Pp1s323_19V2.1	Pp1s27_315V2.1	1	Saccharomyces cerevisiae	16429126	AT5G50680.1	0
Pp1s44_135V2.1(pp)Pp1s323_19V2.1	Pp1s323_19V2.1	Pp1s44_135V2.1	1	Schizosaccharomyes pombe	16429126	AT5G47010.1	0
Pp1s323_19V2.1(pp)Pp1s210_34V2.1	Pp1s323_19V2.1	Pp1s210_34V2.1	1	Saccharomyces cerevisiae	16429126	AT5G44635.1	0
Pp1s55_255V2.1(pp)Pp1s323_19V2.1	Pp1s323_19V2.1	Pp1s55_255V2.1	1	Saccharomyces cerevisiae	18467557	AT5G27990.1	0
Pp1s323_19V2.1(pp)Pp1s10_31V2.1	Pp1s323_19V2.1	Pp1s10_31V2.1	1	Drosophila melanogaster	22036573	AT5G27700.1	0
Pp1s323_19V2.1(pp)Pp1s251_37V2.1	Pp1s323_19V2.1	Pp1s251_37V2.1	1	Saccharomyces cerevisiae	16429126	AT5G27450.1	0
Pp1s323_19V2.1(pp)Pp1s11_234V2.1	Pp1s323_19V2.1	Pp1s11_234V2.1	1	Saccharomyces cerevisiae	16429126	AT5G27120.1	0
Pp1s5_14V2.1(pp)Pp1s323_19V2.1	Pp1s323_19V2.1	Pp1s5_14V2.1	1	Saccharomyces cerevisiae	16429126	AT5G26860.1	0
Pp1s323_19V2.1(pp)Pp1s224_66V2.1	Pp1s323_19V2.1	Pp1s224_66V2.1	1	Homo sapiens	16429126	AT5G26110.1	0
Pp1s488_9V2.1(pp)Pp1s323_19V2.1	Pp1s323_19V2.1	Pp1s488_9V2.1	1	Synechocystis	16429126	AT5G24850.1	0
Pp1s323_19V2.1(pp)Pp1s253_30V2.1	Pp1s323_19V2.1	Pp1s253_30V2.1	1	A. thaliana	16429126	AT5G24740.1	0
Pp1s377_35V2.1(pp)Pp1s323_19V2.1	Pp1s323_19V2.1	Pp1s377_35V2.1	1	M. musculus	16429126	AT5G23670.1	0
Pp1s4_68V2.1(pp)Pp1s323_19V2.1	Pp1s323_19V2.1	Pp1s4_68V2.1	1	Homo sapiens	16429126	AT5G22330.1	0
Pp1s323_19V2.1(pp)Pp1s282_26V2.1	Pp1s323_19V2.1	Pp1s282_26V2.1	1	Saccharomyces cerevisiae	16429126	AT5G22140.1	0
Pp1s323_19V2.1(pp)Pp1s13_108V2.1	Pp1s323_19V2.1	Pp1s13_108V2.1	1	Saccharomyces cerevisiae	16429126	AT5G20080.1	0
Pp1s323_19V2.1(pp)Pp1s207_36V2.1	Pp1s323_19V2.1	Pp1s207_36V2.1	1	Saccharomyces cerevisiae	16429126	AT5G19820.1	0
Pp1s323_19V2.1(pp)Pp1s132_93V2.1	Pp1s323_19V2.1	Pp1s132_93V2.1	1	Drosophila melanogaster	22036573	AT5G19550.1	0
Pp1s75_217V2.1(pp)Pp1s323_19V2.1	Pp1s323_19V2.1	Pp1s75_217V2.1	1	Saccharomyces cerevisiae	16429126	AT5G19440.1	0
Pp1s323_19V2.1(pp)Pp1s134_164V2.1	Pp1s323_19V2.1	Pp1s134_164V2.1	1	A. thaliana	16429126	AT5G18230.1	0
Pp1s86_201V2.1(pp)Pp1s323_19V2.1	Pp1s323_19V2.1	Pp1s86_201V2.1	1	Saccharomyces cerevisiae	16429126	AT5G17270.1	0
Pp1s51_61V2.1(pp)Pp1s323_19V2.1	Pp1s323_19V2.1	Pp1s51_61V2.1	1	Saccharomyces cerevisiae	16429126	AT5G17020.1	0
Pp1s323_19V2.1(pp)Pp1s257_37V2.1	Pp1s323_19V2.1	Pp1s257_37V2.1	1	Schizosaccharomyes pombe	16429126	AT5G16880.2	0
Pp1s323_19V2.1(pp)Pp1s112_65V2.1	Pp1s323_19V2.1	Pp1s112_65V2.1	1	Schizosaccharomyes pombe	16429126	AT5G15070.1	0
Pp1s323_19V2.1(pp)Pp1s109_262V2.1	Pp1s323_19V2.1	Pp1s109_262V2.1	1	Drosophila melanogaster	22036573	AT5G14530.1	0
Pp1s323_19V2.1(pp)Pp1s269_4V2.1	Pp1s323_19V2.1	Pp1s269_4V2.1	1	Saccharomyces cerevisiae	16429126	AT5G13070.1	0
Pp1s323_19V2.1(pp)Pp1s276_28V2.1	Pp1s323_19V2.1	Pp1s276_28V2.1	1	Saccharomyces cerevisiae	16429126	AT5G12980.1	0
Pp1s38_39V2.1(pp)Pp1s323_19V2.1	Pp1s323_19V2.1	Pp1s38_39V2.1	1	Saccharomyces cerevisiae	16429126	AT5G11670.1	0
Pp1s323_19V2.1(pp)Pp1s18_83V2.1	Pp1s323_19V2.1	Pp1s18_83V2.1	1	Plasmodium	16429126	AT5G06580.1	0
Pp1s323_19V2.1(pp)Pp1s30_333V2.1	Pp1s323_19V2.1	Pp1s30_333V2.1	1	Saccharomyces cerevisiae	16429126	AT5G06290.1	0
Pp1s323_19V2.1(pp)Pp1s18_1V2.1	Pp1s323_19V2.1	Pp1s18_1V2.1	1	Homo sapiens	16429126	AT5G05010.2	0
Pp1s323_19V2.1(pp)Pp1s164_53V2.1	Pp1s323_19V2.1	Pp1s164_53V2.1	1	Saccharomyces cerevisiae	16429126	AT5G02270.1	0
Pp1s39_240V2.1(pp)Pp1s323_19V2.1	Pp1s323_19V2.1	Pp1s39_240V2.1	1	Schizosaccharomyes pombe	16429126	AT4G37280.1	0
Pp1s323_19V2.1(pp)Pp1s160_88V2.1	Pp1s323_19V2.1	Pp1s160_88V2.1	1	Saccharomyces cerevisiae	16554755	AT4G37010.2	0
Pp1s78_204V2.1(pp)Pp1s323_19V2.1	Pp1s323_19V2.1	Pp1s78_204V2.1	1	Saccharomyces cerevisiae	16429126	AT4G35630.1	0
Pp1s323_19V2.1(pp)Pp1s292_61V2.1	Pp1s323_19V2.1	Pp1s292_61V2.1	1	E. coli	16429126	AT4G33090.1	0
Pp1s4_176V2.1(pp)Pp1s323_19V2.1	Pp1s323_19V2.1	Pp1s4_176V2.1	1	Homo sapiens	16429126	AT4G32140.1	0
Pp1s323_19V2.1(pp)Pp1s158_4V2.1	Pp1s323_19V2.1	Pp1s158_4V2.1	1	Plasmodium	16429126	AT4G31860.1	0
Pp1s54_44V2.1(pp)Pp1s323_19V2.1	Pp1s323_19V2.1	Pp1s54_44V2.1	1	Saccharomyces cerevisiae	16429126	AT4G30000.1	0
Pp1s323_19V2.1(pp)Pp1s3_528V2.1	Pp1s323_19V2.1	Pp1s3_528V2.1	1	Homo sapiens	16429126	AT4G28470.1	0
Pp1s323_19V2.1(pp)Pp1s29_296V2.1	Pp1s323_19V2.1	Pp1s29_296V2.1	1	Saccharomyces cerevisiae	16429126	AT4G27680.1	0
Pp1s323_19V2.1(pp)Pp1s143_119V2.1	Pp1s323_19V2.1	Pp1s143_119V2.1	1	Homo sapiens	16429126	AT4G27640.1	0
Pp1s323_19V2.1(pp)Pp1s154_4V2.1	Pp1s323_19V2.1	Pp1s154_4V2.1	1	Saccharomyces cerevisiae	16429126	AT4G26910.2	0
Pp1s323_19V2.1(pp)Pp1s235_87V2.1	Pp1s323_19V2.1	Pp1s235_87V2.1	1	Saccharomyces cerevisiae	16429126	AT4G26870.1	1
Pp1s323_19V2.1(pp)Pp1s162_160V2.1	Pp1s323_19V2.1	Pp1s162_160V2.1	1	Saccharomyces cerevisiae	16429126	AT4G26780.1	0
Pp1s90_85V2.1(pp)Pp1s323_19V2.1	Pp1s323_19V2.1	Pp1s90_85V2.1	1	Saccharomyces cerevisiae	16429126	AT4G26390.1	0
Pp1s323_19V2.1(pp)Pp1s30_327V2.1	Pp1s323_19V2.1	Pp1s30_327V2.1	1	Homo sapiens	16429126	AT4G25540.1	0
Pp1s323_19V2.1(pp)Pp1s276_21V2.1	Pp1s323_19V2.1	Pp1s276_21V2.1	1	Saccharomyces cerevisiae	16429126	AT4G23900.1	1
Pp1s323_19V2.1(pp)Pp1s114_144V2.1	Pp1s323_19V2.1	Pp1s114_144V2.1	1	Schizosaccharomyes pombe	16429126	AT4G21800.1	0
Pp1s37_119V2.1(pp)Pp1s323_19V2.1	Pp1s323_19V2.1	Pp1s37_119V2.1	1	Schizosaccharomyes pombe	16429126	AT4G21130.1	0
Pp1s42_21V2.1(pp)Pp1s323_19V2.1	Pp1s323_19V2.1	Pp1s42_21V2.1	1	Homo sapiens	16429126	AT4G19610.1	0
Pp1s323_19V2.1(pp)Pp1s17_372V2.1	Pp1s323_19V2.1	Pp1s17_372V2.1	1	Schizosaccharomyes pombe	16429126	AT4G17140.1	1
Pp1s323_19V2.1(pp)Pp1s18_121V2.1	Pp1s323_19V2.1	Pp1s18_121V2.1	1	Homo sapiens	16429126	AT4G16420.1	0
Pp1s323_19V2.1(pp)Pp1s177_123V2.1	Pp1s323_19V2.1	Pp1s177_123V2.1	1	Homo sapiens	16429126	AT4G15850.1	0
Pp1s323_19V2.1(pp)Pp1s104_29V2.1	Pp1s323_19V2.1	Pp1s104_29V2.1	1	Saccharomyces cerevisiae	16429126	AT4G15770.1	0
Pp1s44_297V2.1(pp)Pp1s323_19V2.1	Pp1s323_19V2.1	Pp1s44_297V2.1	1	Saccharomyces cerevisiae	11029046	AT4G14800.1	1
Pp1s323_19V2.1(pp)Pp1s154_93V2.1	Pp1s323_19V2.1	Pp1s154_93V2.1	1	C. elegans	16429126	AT4G11820.1	0
Pp1s323_19V2.1(pp)Pp1s144_35V2.1	Pp1s323_19V2.1	Pp1s144_35V2.1	1	Homo sapiens	16429126	AT4G08350.1	0
Pp1s323_19V2.1(pp)Pp1s207_40V2.1	Pp1s323_19V2.1	Pp1s207_40V2.1	1	Saccharomyces cerevisiae	16429126	AT4G04940.1	0
Pp1s323_19V2.1(pp)Pp1s244_65V2.1	Pp1s323_19V2.1	Pp1s244_65V2.1	1	Saccharomyces cerevisiae	16429126	AT4G01850.1	0
Pp1s65_246V2.1(pp)Pp1s323_19V2.1	Pp1s323_19V2.1	Pp1s65_246V2.1	1	Schizosaccharomyes pombe	16429126	AT4G01400.2	0
Pp1s323_19V2.1(pp)Pp1s29_56V2.1	Pp1s323_19V2.1	Pp1s29_56V2.1	1	Homo sapiens	16429126	AT3G62570.1	0
Pp1s323_19V2.1(pp)Pp1s264_71V2.1	Pp1s323_19V2.1	Pp1s264_71V2.1	1	C. elegans	16429126	AT3G60860.1	1
Pp1s323_19V2.1(pp)Pp1s251_17V2.1	Pp1s323_19V2.1	Pp1s251_17V2.1	1	Saccharomyces cerevisiae	16429126	AT3G57150.1	0
Pp1s35_324V2.1(pp)Pp1s323_19V2.1	Pp1s323_19V2.1	Pp1s35_324V2.1	1	E. coli	16429126	AT3G56570.1	0
Pp1s61_88V2.1(pp)Pp1s323_19V2.1	Pp1s323_19V2.1	Pp1s61_88V2.1	1	Saccharomyces cerevisiae	16429126	AT3G55030.1	0
Pp1s84_84V2.1(pp)Pp1s323_19V2.1	Pp1s323_19V2.1	Pp1s84_84V2.1	1	Saccharomyces cerevisiae	14660704	AT3G54610.1	0
Pp1s74_194V2.1(pp)Pp1s323_19V2.1	Pp1s323_19V2.1	Pp1s74_194V2.1	1	Saccharomyces cerevisiae	16429126	AT3G54280.1	0
Pp1s323_19V2.1(pp)Pp1s131_4V2.1	Pp1s323_19V2.1	Pp1s131_4V2.1	1	Saccharomyces cerevisiae	16429126	AT3G53900.2	0
Pp1s84_96V2.1(pp)Pp1s323_19V2.1	Pp1s323_19V2.1	Pp1s84_96V2.1	1	Saccharomyces cerevisiae	16429126	AT3G53740.2	0
Pp1s323_19V2.1(pp)Pp1s15_378V2.1	Pp1s323_19V2.1	Pp1s15_378V2.1	1	Homo sapiens	16429126	AT3G52140.1	1
Pp1s323_19V2.1(pp)Pp1s230_91V2.1	Pp1s323_19V2.1	Pp1s230_91V2.1	1	Homo sapiens	16429126	AT3G50000.1	0
Pp1s323_19V2.1(pp)Pp1s281_24V2.1	Pp1s323_19V2.1	Pp1s281_24V2.1	1	C. elegans	16429126	AT3G48750.1	0
Pp1s323_19V2.1(pp)Pp1s319_36V2.1	Pp1s323_19V2.1	Pp1s319_36V2.1	1	Homo sapiens	16429126	AT3G27280.1	0
Pp1s49_98V2.1(pp)Pp1s323_19V2.1	Pp1s323_19V2.1	Pp1s49_98V2.1	1	Saccharomyces cerevisiae	16429126	AT3G25100.1	0
Pp1s90_87V2.1(pp)Pp1s323_19V2.1	Pp1s323_19V2.1	Pp1s90_87V2.1	1	Saccharomyces cerevisiae	16429126	AT3G24495.1	0
Pp1s323_19V2.1(pp)Pp1s139_12V2.1	Pp1s323_19V2.1	Pp1s139_12V2.1	1	Schizosaccharomyes pombe	16429126	AT3G24090.1	1
Pp1s84_165V2.1(pp)Pp1s323_19V2.1	Pp1s323_19V2.1	Pp1s84_165V2.1	1	Homo sapiens	16429126	AT3G24080.1	0
Pp1s323_19V2.1(pp)Pp1s123_137V2.1	Pp1s323_19V2.1	Pp1s123_137V2.1	1	Schizosaccharomyes pombe	16429126	AT3G23940.1	0
Pp1s50_46V2.1(pp)Pp1s323_19V2.1	Pp1s323_19V2.1	Pp1s50_46V2.1	1	Homo sapiens	11029046	AT3G22630.1	1
Pp1s53_245V2.1(pp)Pp1s323_19V2.1	Pp1s323_19V2.1	Pp1s53_245V2.1	1	A. thaliana	16429126	AT3G20790.1	0
Pp1s323_19V2.1(pp)Pp1s275_60V2.1	Pp1s323_19V2.1	Pp1s275_60V2.1	1	E. coli	16429126	AT3G19760.1	0
Pp1s323_19V2.1(pp)Pp1s251_75V2.1	Pp1s323_19V2.1	Pp1s251_75V2.1	1	Saccharomyces cerevisiae	16429126	AT3G18524.1	0
Pp1s68_99V2.1(pp)Pp1s323_19V2.1	Pp1s323_19V2.1	Pp1s68_99V2.1	1	Schizosaccharomyes pombe	16429126	AT3G16840.1	0
Pp1s323_19V2.1(pp)Pp1s136_30V2.1	Pp1s323_19V2.1	Pp1s136_30V2.1	1	Saccharomyces cerevisiae	16429126	AT3G16320.1	0
Pp1s323_19V2.1(pp)Pp1s243_62V2.1	Pp1s323_19V2.1	Pp1s243_62V2.1	1	Drosophila melanogaster	16429126	AT3G15980.3	0
Pp1s78_55V2.1(pp)Pp1s323_19V2.1	Pp1s323_19V2.1	Pp1s78_55V2.1	1	Saccharomyces cerevisiae	16429126	AT3G13930.1	0
Pp1s7_345V2.1(pp)Pp1s323_19V2.1	Pp1s323_19V2.1	Pp1s7_345V2.1	1	Saccharomyces cerevisiae	16429126	AT3G13580.3	1
Pp1s323_19V2.1(pp)Pp1s161_99V2.1	Pp1s323_19V2.1	Pp1s161_99V2.1	1	Saccharomyces cerevisiae	16429126	AT3G12670.1	1
Pp1s454_1V2.1(pp)Pp1s323_19V2.1	Pp1s323_19V2.1	Pp1s454_1V2.1	1	A. thaliana	16429126	AT3G12050.2	0
Pp1s323_19V2.1(pp)Pp1s102_98V2.1	Pp1s323_19V2.1	Pp1s102_98V2.1	1	Saccharomyces cerevisiae	16429126	AT3G11964.1	1
Pp1s323_19V2.1(pp)Pp1s316_7V2.1	Pp1s323_19V2.1	Pp1s316_7V2.1	1	Saccharomyces cerevisiae	16429126	AT3G11510.1	1
Pp1s370_59V2.1(pp)Pp1s323_19V2.1	Pp1s323_19V2.1	Pp1s370_59V2.1	1	Saccharomyces cerevisiae	16429126	AT3G10050.1	1
Pp1s323_19V2.1(pp)Pp1s10_99V2.1	Pp1s323_19V2.1	Pp1s10_99V2.1	1	Schizosaccharomyes pombe	16429126	AT3G09630.2	1
Pp1s360_25V2.1(pp)Pp1s323_19V2.1	Pp1s323_19V2.1	Pp1s360_25V2.1	1	Saccharomyces cerevisiae	16429126	AT3G08960.1	0
Pp1s323_19V2.1(pp)Pp1s147_10V2.1	Pp1s323_19V2.1	Pp1s147_10V2.1	1	Homo sapiens	16429126	AT3G08530.1	0
Pp1s67_128V2.1(pp)Pp1s323_19V2.1	Pp1s323_19V2.1	Pp1s67_128V2.1	1	E. coli	16429126	AT3G07300.1	0
Pp1s323_19V2.1(pp)Pp1s305_34V2.1	Pp1s323_19V2.1	Pp1s305_34V2.1	1	Saccharomyces cerevisiae	16429126	AT3G07180.1	0
Pp1s323_19V2.1(pp)Pp1s243_48V2.1	Pp1s323_19V2.1	Pp1s243_48V2.1	1	Saccharomyces cerevisiae	16429126	AT3G05170.1	0
Pp1s419_36V2.1(pp)Pp1s323_19V2.1	Pp1s323_19V2.1	Pp1s419_36V2.1	1	Saccharomyces cerevisiae	16429126	AT3G03960.1	1
Pp1s323_19V2.1(pp)Pp1s19_352V2.1	Pp1s323_19V2.1	Pp1s19_352V2.1	1	Saccharomyces cerevisiae	16429126	AT3G01610.1	0
Pp1s323_19V2.1(pp)Pp1s277_60V2.1	Pp1s323_19V2.1	Pp1s277_60V2.1	1	Saccharomyces cerevisiae	16429126	AT3G01160.1	0
Pp1s62_79V2.1(pp)Pp1s323_19V2.1	Pp1s323_19V2.1	Pp1s62_79V2.1	1	Synechocystis	16429126	AT2G47990.1	0
Pp1s323_19V2.1(pp)Pp1s162_156V2.1	Pp1s323_19V2.1	Pp1s162_156V2.1	1	Saccharomyces cerevisiae	16429126	AT2G43810.2	0
Pp1s323_19V2.1(pp)Pp1s323_19V2.1	Pp1s323_19V2.1	Pp1s323_19V2.1	1	Schizosaccharomyes pombe	22416758	AT2G39770.1	0
Pp1s323_19V2.1(pp)Pp1s323_19V2.1	Pp1s323_19V2.1	Pp1s323_19V2.1	1	Schizosaccharomyes pombe	22416758	AT2G39770.1	0
Pp1s323_19V2.1(pp)Pp1s123_13V2.1	Pp1s323_19V2.1	Pp1s123_13V2.1	1	Schizosaccharomyes pombe	16429126	AT2G39260.1	0
Pp1s323_19V2.1(pp)Pp1s15_171V2.1	Pp1s323_19V2.1	Pp1s15_171V2.1	1	Homo sapiens	16429126	AT2G36390.1	0
Pp1s323_19V2.1(pp)Pp1s113_1V2.1	Pp1s323_19V2.1	Pp1s113_1V2.1	1	A. thaliana	16429126	AT2G34770.1	0
Pp1s323_19V2.1(pp)Pp1s22_273V2.1	Pp1s323_19V2.1	Pp1s22_273V2.1	1	Saccharomyces cerevisiae	16429126	AT2G34570.1	0
Pp1s76_93V2.1(pp)Pp1s323_19V2.1	Pp1s323_19V2.1	Pp1s76_93V2.1	1	Saccharomyces cerevisiae	16429126	AT2G33730.1	0
Pp1s378_9V2.1(pp)Pp1s323_19V2.1	Pp1s323_19V2.1	Pp1s378_9V2.1	1	Saccharomyces cerevisiae	16429126	AT2G33210.1	1
Pp1s44_156V2.1(pp)Pp1s323_19V2.1	Pp1s323_19V2.1	Pp1s44_156V2.1	1	Homo sapiens	16429126	AT2G32730.1	1
Pp1s323_19V2.1(pp)Pp1s271_29V2.1	Pp1s323_19V2.1	Pp1s271_29V2.1	1	E. coli	16429126	AT2G31660.1	0
Pp1s74_67V2.1(pp)Pp1s323_19V2.1	Pp1s323_19V2.1	Pp1s74_67V2.1	1	Saccharomyces cerevisiae	16429126	AT2G30110.1	0
Pp1s323_19V2.1(pp)Pp1s31_30V2.1	Pp1s323_19V2.1	Pp1s31_30V2.1	1	Homo sapiens	16429126	AT2G29390.2	0
Pp1s76_189V2.1(pp)Pp1s323_19V2.1	Pp1s323_19V2.1	Pp1s76_189V2.1	1	Homo sapiens	16429126	AT2G27600.1	0
Pp1s323_19V2.1(pp)Pp1s236_43V2.1	Pp1s323_19V2.1	Pp1s236_43V2.1	1	Saccharomyces cerevisiae	16429126	AT2G26260.1	0
Pp1s414_21V2.1(pp)Pp1s323_19V2.1	Pp1s323_19V2.1	Pp1s414_21V2.1	1	R. norvegicus	16429126	AT2G20580.1	1
Pp1s582_3V2.1(pp)Pp1s323_19V2.1	Pp1s323_19V2.1	Pp1s582_3V2.1	1	Saccharomyces cerevisiae	16429126	AT2G18020.1	0
Pp1s323_19V2.1(pp)Pp1s169_123V2.1	Pp1s323_19V2.1	Pp1s169_123V2.1	1	Saccharomyces cerevisiae	16429126	AT2G17265.1	0
Pp1s323_19V2.1(pp)Pp1s172_92V2.2	Pp1s323_19V2.1	Pp1s172_92V2.2	1	Homo sapiens	16429126	AT2G16440.1	0
Pp1s323_19V2.1(pp)Pp1s21_325V2.1	Pp1s323_19V2.1	Pp1s21_325V2.1	1	Saccharomyces cerevisiae	16429126	AT2G14110.1	0
Pp1s355_51V2.1(pp)Pp1s323_19V2.1	Pp1s323_19V2.1	Pp1s355_51V2.1	1	Schizosaccharomyes pombe	16429126	AT2G07690.1	0
Pp1s323_19V2.1(pp)Pp1s25_362V2.1	Pp1s323_19V2.1	Pp1s25_362V2.1	1	E. coli	16429126	AT2G06210.1	0
Pp1s33_130V2.1(pp)Pp1s323_19V2.1	Pp1s323_19V2.1	Pp1s33_130V2.1	1	Drosophila melanogaster	22036573	AT1G80670.1	0
Pp1s67_212V2.1(pp)Pp1s323_19V2.1	Pp1s323_19V2.1	Pp1s67_212V2.1	1	Schizosaccharomyes pombe	16429126	AT1G80410.1	0
Pp1s323_19V2.1(pp)Pp1s18_282V2.1	Pp1s323_19V2.1	Pp1s18_282V2.1	1	Saccharomyces cerevisiae	16429126	AT1G79920.2	0
Pp1s323_19V2.1(pp)Pp1s246_74V2.1	Pp1s323_19V2.1	Pp1s246_74V2.1	1	Saccharomyces cerevisiae	12667607	AT1G78800.1	1
Pp1s402_23V2.1(pp)Pp1s323_19V2.1	Pp1s323_19V2.1	Pp1s402_23V2.1	1	Synechocystis	16429126	AT1G78770.1	0
Pp1s323_19V2.1(pp)Pp1s183_66V2.1	Pp1s323_19V2.1	Pp1s183_66V2.1	1	Saccharomyces cerevisiae	16429126	AT1G73700.1	0
Pp1s323_19V2.1(pp)Pp1s108_22V2.1	Pp1s323_19V2.1	Pp1s108_22V2.1	1	Homo sapiens	16429126	AT1G72560.1	0
Pp1s8_152V2.1(pp)Pp1s323_19V2.1	Pp1s323_19V2.1	Pp1s8_152V2.1	1	Saccharomyces cerevisiae	16429126	AT1G72440.1	0
Pp1s323_19V2.1(pp)Pp1s173_15V2.1	Pp1s323_19V2.1	Pp1s173_15V2.1	1	Schizosaccharomyes pombe	16429126	AT1G72370.2	0
Pp1s93_64V2.1(pp)Pp1s323_19V2.1	Pp1s323_19V2.1	Pp1s93_64V2.1	1	C. elegans	16429126	AT1G72340.1	0
Pp1s35_265V2.1(pp)Pp1s323_19V2.1	Pp1s323_19V2.1	Pp1s35_265V2.1	1	Saccharomyces cerevisiae	16429126	AT1G71820.1	0
Pp1s8_12V2.1(pp)Pp1s323_19V2.1	Pp1s323_19V2.1	Pp1s8_12V2.1	1	Saccharomyces cerevisiae	16429126	AT1G70600.1	1
Pp1s434_19V2.1(pp)Pp1s323_19V2.1	Pp1s323_19V2.1	Pp1s434_19V2.1	1	Saccharomyces cerevisiae	16429126	AT1G67320.1	0
Pp1s54_276V2.1(pp)Pp1s323_19V2.1	Pp1s323_19V2.1	Pp1s54_276V2.1	1	Drosophila melanogaster	22036573	AT1G67280.2	0
Pp1s447_11V2.1(pp)Pp1s323_19V2.1	Pp1s323_19V2.1	Pp1s447_11V2.1	1	Saccharomyces cerevisiae	16429126	AT1G66580.1	1
Pp1s323_19V2.1(pp)Pp1s12_74V2.1	Pp1s323_19V2.1	Pp1s12_74V2.1	1	Saccharomyces cerevisiae	16429126	AT1G64790.1	1
Pp1s47_96V2.1(pp)Pp1s323_19V2.1	Pp1s323_19V2.1	Pp1s47_96V2.1	1	Saccharomyces cerevisiae	16429126	AT1G64550.1	1
Pp1s323_19V2.1(pp)Pp1s26_189V2.1	Pp1s323_19V2.1	Pp1s26_189V2.1	1	Schizosaccharomyes pombe	16429126	AT1G60070.1	0
Pp1s47_1V2.1(pp)Pp1s323_19V2.1	Pp1s323_19V2.1	Pp1s47_1V2.1	1	E. coli	16429126	AT1G59900.1	0
Pp1s33_213V2.1(pp)Pp1s323_19V2.1	Pp1s323_19V2.1	Pp1s33_213V2.1	1	Saccharomyces cerevisiae	16429126	AT1G57720.2	1
Pp1s323_19V2.1(pp)Pp1s131_116V2.1	Pp1s323_19V2.1	Pp1s131_116V2.1	1	Synechocystis	16429126	AT1G54560.1	0
Pp1s49_241V2.1(pp)Pp1s323_19V2.1	Pp1s323_19V2.1	Pp1s49_241V2.1	1	Saccharomyces cerevisiae	16429126	AT1G53750.1	1
Pp1s91_246V2.1(pp)Pp1s323_19V2.1	Pp1s323_19V2.1	Pp1s91_246V2.1	1	Schizosaccharomyes pombe	16429126	AT1G53240.1	0
Pp1s347_32V2.1(pp)Pp1s323_19V2.1	Pp1s323_19V2.1	Pp1s347_32V2.1	1	Saccharomyces cerevisiae	16429126	AT1G52980.1	0
Pp1s37_51V2.1(pp)Pp1s323_19V2.1	Pp1s323_19V2.1	Pp1s37_51V2.1	1	Saccharomyces cerevisiae	16429126	AT1G51980.1	0
Pp1s6_184V2.1(pp)Pp1s323_19V2.1	Pp1s323_19V2.1	Pp1s6_184V2.1	1	Synechocystis	16429126	AT1G50670.1	0
Pp1s323_19V2.1(pp)Pp1s224_1V2.1	Pp1s323_19V2.1	Pp1s224_1V2.1	1	Schizosaccharomyes pombe	16429126	AT1G50480.1	1
Pp1s98_121V2.1(pp)Pp1s323_19V2.1	Pp1s323_19V2.1	Pp1s98_121V2.1	1	Saccharomyces cerevisiae	16429126	AT1G48030.1	0
Pp1s84_27V2.1(pp)Pp1s323_19V2.1	Pp1s323_19V2.1	Pp1s84_27V2.1	1	Homo sapiens	11160944	AT1G44110.1	0
Pp1s323_19V2.1(pp)Pp1s158_36V2.1	Pp1s323_19V2.1	Pp1s158_36V2.1	1	Plasmodium	16429126	AT1G36180.1	0
Pp1s323_19V2.1(pp)Pp1s126_108V2.1	Pp1s323_19V2.1	Pp1s126_108V2.1	1	Homo sapiens	16429126	AT1G31660.1	0
Pp1s352_46V2.1(pp)Pp1s323_19V2.1	Pp1s323_19V2.1	Pp1s352_46V2.1	1	Saccharomyces cerevisiae	17434123	AT1G30400.2	0
Pp1s56_236V2.1(pp)Pp1s323_19V2.1	Pp1s323_19V2.1	Pp1s56_236V2.1	1	Saccharomyces cerevisiae	16429126	AT1G29965.1	0
Pp1s323_19V2.1(pp)Pp1s169_124V2.1	Pp1s323_19V2.1	Pp1s169_124V2.1	1	Saccharomyces cerevisiae	16429126	AT1G29940.1	1
Pp1s43_30V2.1(pp)Pp1s323_19V2.1	Pp1s323_19V2.1	Pp1s43_30V2.1	1	Saccharomyces cerevisiae	16429126	AT1G29900.1	0
Pp1s323_19V2.1(pp)Pp1s14_347V2.1	Pp1s323_19V2.1	Pp1s14_347V2.1	1	Saccharomyces cerevisiae	16429126	AT1G26520.1	0
Pp1s38_286V2.2(pp)Pp1s323_19V2.1	Pp1s323_19V2.1	Pp1s38_286V2.2	1	Homo sapiens	16429126	AT1G24050.1	0
Pp1s496_1V2.1(pp)Pp1s323_19V2.1	Pp1s323_19V2.1	Pp1s496_1V2.1	1	Saccharomyces cerevisiae	16429126	AT1G23800.1	0
Pp1s323_19V2.1(pp)Pp1s154_105V2.1	Pp1s323_19V2.1	Pp1s154_105V2.1	1	Schizosaccharomyes pombe	16429126	AT1G23290.1	1
Pp1s323_19V2.1(pp)Pp1s182_56V2.1	Pp1s323_19V2.1	Pp1s182_56V2.1	1	Saccharomyces cerevisiae	12667607	AT1G20575.1	1
Pp1s323_19V2.1(pp)Pp1s100_110V2.1	Pp1s323_19V2.1	Pp1s100_110V2.1	1	Saccharomyces cerevisiae	16429126	AT1G20260.1	0
Pp1s47_211V2.1(pp)Pp1s323_19V2.1	Pp1s323_19V2.1	Pp1s47_211V2.1	1	Schizosaccharomyes pombe	16429126	AT1G18500.1	0
Pp1s54_140V2.1(pp)Pp1s323_19V2.1	Pp1s323_19V2.1	Pp1s54_140V2.1	1	Saccharomyces cerevisiae	16429126	AT1G18070.1	0
Pp1s323_19V2.1(pp)Pp1s197_65V2.1	Pp1s323_19V2.1	Pp1s197_65V2.1	1	Saccharomyces cerevisiae	16429126	AT1G16280.1	0
Pp1s84_121V2.1(pp)Pp1s323_19V2.1	Pp1s323_19V2.1	Pp1s84_121V2.1	1	Saccharomyces cerevisiae	16429126	AT1G14610.1	1
Pp1s93_175V2.1(pp)Pp1s323_19V2.1	Pp1s323_19V2.1	Pp1s93_175V2.1	1	A. thaliana	16429126	AT1G10490.1	0
Pp1s323_19V2.1(pp)Pp1s175_126V2.1	Pp1s323_19V2.1	Pp1s175_126V2.1	1	Homo sapiens	16429126	AT1G09830.1	0
Pp1s38_171V2.1(pp)Pp1s323_19V2.1	Pp1s323_19V2.1	Pp1s38_171V2.1	1	Homo sapiens	16429126	AT1G09620.1	0
Pp1s323_19V2.1(pp)Pp1s133_38V2.1	Pp1s323_19V2.1	Pp1s133_38V2.1	1	Synechocystis	16429126	AT1G08260.2	0
Pp1s323_19V2.1(pp)Pp1s223_52V2.1	Pp1s323_19V2.1	Pp1s223_52V2.1	1	Schizosaccharomyes pombe	16429126	AT1G08130.1	0
Pp1s323_19V2.1(pp)Pp1s249_36V2.1	Pp1s323_19V2.1	Pp1s249_36V2.1	1	Homo sapiens	16429126	AT1G05000.1	0
Pp1s323_19V2.1(pp)Pp1s114_57V2.1	Pp1s323_19V2.1	Pp1s114_57V2.1	1	Drosophila melanogaster	16429126	AT1G04810.1	1
Pp1s323_19V2.1(pp)Pp1s170_48V2.1	Pp1s323_19V2.1	Pp1s170_48V2.1	1	M. musculus	16429126	AT1G03210.1	0
Pp1s323_19V2.1(pp)Pp1s145_25V2.1	Pp1s323_19V2.1	Pp1s145_25V2.1	1	Homo sapiens	16429126	AT1G03190.1	0
Pp1s323_19V2.1(pp)Pp1s11_57V2.1	Pp1s323_19V2.1	Pp1s11_57V2.1	1	Schizosaccharomyes pombe	16429126	AT1G01960.1	1

## Sheet: Arabidopsis interactions BAR
Protein 1	Protein 2	Interolog Confidence Value	Interolog Confidence	Pearson Correlation Coefficient	Protein 1 Subcellular Localisation	Protein 2 Subcellular Localisation	Protein1 Annotation	Protein2 Annotation
At2g39770	At1g01960	1	Low	0.501	cytosol	plasma membrane;cytosol;nucleus	CYT1_EMB101_GMP1_SOZ1_VTC1__Glucose-1-phosphate adenylyltransferase family protein	EDA10__SEC7-like guanine nucleotide exchange family protein
At2g39770	At1g02690	1	Low	0.277	cytosol	nucleus	CYT1_EMB101_GMP1_SOZ1_VTC1__Glucose-1-phosphate adenylyltransferase family protein	IMPA-6__importin alpha isoform 6
At2g39770	At1g04810	1	Low	0.337	cytosol	plasma membrane;cytosol;nucleus	CYT1_EMB101_GMP1_SOZ1_VTC1__Glucose-1-phosphate adenylyltransferase family protein	26S proteasome regulatory complex; non-ATPase subcomplex; Rpn2/Psmd1 subunit
At2g39770	At1g09080	1	Low	0.126	cytosol	plasma membrane;nucleus;cytosol;endoplasmic reticulum	CYT1_EMB101_GMP1_SOZ1_VTC1__Glucose-1-phosphate adenylyltransferase family protein	BIP3__Heat shock protein 70 (Hsp 70) family protein
At2g39770	At1g09640	1	Low	0.399	cytosol	vacuole;plasma membrane;cytosol	CYT1_EMB101_GMP1_SOZ1_VTC1__Glucose-1-phosphate adenylyltransferase family protein	Translation elongation factor EF1B; gamma chain
At2g39770	At1g11660	2	Medium	0.569	cytosol	plasma membrane	CYT1_EMB101_GMP1_SOZ1_VTC1__Glucose-1-phosphate adenylyltransferase family protein	heat shock protein 70 (Hsp 70) family protein
At2g39770	At1g14320	1	Low	0.474	cytosol	vacuole;plasma membrane;nucleus;mitochondrion;cytosol;plastid	CYT1_EMB101_GMP1_SOZ1_VTC1__Glucose-1-phosphate adenylyltransferase family protein	RPL10_RPL10A_SAC52__Ribosomal protein L16p/L10e family protein
At2g39770	At1g14610	2	Medium	0.336	cytosol	mitochondrion;cytosol;plastid	CYT1_EMB101_GMP1_SOZ1_VTC1__Glucose-1-phosphate adenylyltransferase family protein	TWN2_VALRS__valyl-tRNA synthetase / valine--tRNA ligase (VALRS)
At2g39770	At1g15870	1	Low	0.163	cytosol	N/A	CYT1_EMB101_GMP1_SOZ1_VTC1__Glucose-1-phosphate adenylyltransferase family protein	Mitochondrial glycoprotein family protein
At2g39770	At1g16570	6	Medium	0.666	cytosol	N/A	CYT1_EMB101_GMP1_SOZ1_VTC1__Glucose-1-phosphate adenylyltransferase family protein	UDP-Glycosyltransferase superfamily protein
At2g39770	At1g20010	1	Low	0.307	cytosol	vacuole;plastid;plasma membrane;peroxisome;cytoskeleton;cytosol	CYT1_EMB101_GMP1_SOZ1_VTC1__Glucose-1-phosphate adenylyltransferase family protein	TUB5__tubulin beta-5 chain
At2g39770	At1g20575	2	Medium	0.545	cytosol	endoplasmic reticulum	CYT1_EMB101_GMP1_SOZ1_VTC1__Glucose-1-phosphate adenylyltransferase family protein	DPMS1__Nucleotide-diphospho-sugar transferases superfamily protein
At2g39770	At1g23290	1	Low	0.326	cytosol	nucleus;plasma membrane;cytosol	CYT1_EMB101_GMP1_SOZ1_VTC1__Glucose-1-phosphate adenylyltransferase family protein	RPL27A_RPL27AB__Ribosomal protein L18e/L15 superfamily protein
At2g39770	At1g29940	2	Medium	0.262	cytosol	nucleus;cytosol	CYT1_EMB101_GMP1_SOZ1_VTC1__Glucose-1-phosphate adenylyltransferase family protein	NRPA2__nuclear RNA polymerase A2
At2g39770	At1g30820	1	Low	0.446	cytosol	N/A	CYT1_EMB101_GMP1_SOZ1_VTC1__Glucose-1-phosphate adenylyltransferase family protein	CTP synthase family protein
At2g39770	At1g36160	4	Medium	0.399	cytosol	plasma membrane	CYT1_EMB101_GMP1_SOZ1_VTC1__Glucose-1-phosphate adenylyltransferase family protein	ACC1_AT-ACC1_EMB22_GK_GSD1_PAS3__acetyl-CoA carboxylase 1
At2g39770	At1g43190	2	Medium	0.402	cytosol	plasma membrane	CYT1_EMB101_GMP1_SOZ1_VTC1__Glucose-1-phosphate adenylyltransferase family protein	PTB3__polypyrimidine tract-binding protein 3
At2g39770	At1g48090	1	Low	0.423	cytosol	plastid;plasma membrane	CYT1_EMB101_GMP1_SOZ1_VTC1__Glucose-1-phosphate adenylyltransferase family protein	calcium-dependent lipid-binding family protein
At2g39770	At1g48860	1	Low	0.424	cytosol	plastid;plasma membrane	CYT1_EMB101_GMP1_SOZ1_VTC1__Glucose-1-phosphate adenylyltransferase family protein	RNA 3'-terminal phosphate cyclase/enolpyruvate transferase; alpha/beta
At2g39770	At1g50480	2	Medium	0.167	cytosol	plastid;plasma membrane;cytosol	CYT1_EMB101_GMP1_SOZ1_VTC1__Glucose-1-phosphate adenylyltransferase family protein	THFS__10-formyltetrahydrofolate synthetase
At2g39770	At1g52360	2	Medium	0.589	cytosol	plasma membrane;nucleus;cytosol;golgi;endoplasmic reticulum	CYT1_EMB101_GMP1_SOZ1_VTC1__Glucose-1-phosphate adenylyltransferase family protein	Coatomer; beta' subunit
At2g39770	At1g53750	2	Medium	0.394	cytosol	plasma membrane;cytosol;nucleus	CYT1_EMB101_GMP1_SOZ1_VTC1__Glucose-1-phosphate adenylyltransferase family protein	RPT1A__regulatory particle triple-A 1A
At2g39770	At1g55810	1	Low	0.402	cytosol	plasma membrane	CYT1_EMB101_GMP1_SOZ1_VTC1__Glucose-1-phosphate adenylyltransferase family protein	UKL3__uridine kinase-like 3
At2g39770	At1g56070	1	Low	0.478	cytosol	vacuole;plastid;plasma membrane;nucleus;golgi;extracellular;cytosol	CYT1_EMB101_GMP1_SOZ1_VTC1__Glucose-1-phosphate adenylyltransferase family protein	LOS1__Ribosomal protein S5/Elongation factor G/III/V family protein
At2g39770	At1g57720	1	Low	0.399	cytosol	plasma membrane;cytosol;vacuole	CYT1_EMB101_GMP1_SOZ1_VTC1__Glucose-1-phosphate adenylyltransferase family protein	Translation elongation factor EF1B; gamma chain
At2g39770	At1g64550	2	Medium	0.361	cytosol	plasma membrane;cytosol	CYT1_EMB101_GMP1_SOZ1_VTC1__Glucose-1-phosphate adenylyltransferase family protein	ABCF3_AtABCF3_AtGCN20_ATGCN3_GCN20_GCN3_SCORD5__general control non-repressible 3
At2g39770	At1g64790	2	Medium	0.254	cytosol	vacuole;plasma membrane;cytosol;nucleus	CYT1_EMB101_GMP1_SOZ1_VTC1__Glucose-1-phosphate adenylyltransferase family protein	ILA__ILITYHIA
At2g39770	At1g66580	1	Low	0.423	cytosol	vacuole;cytosol;plasma membrane	CYT1_EMB101_GMP1_SOZ1_VTC1__Glucose-1-phosphate adenylyltransferase family protein	RPL10C_SAG24__senescence associated gene 24
At2g39770	At1g67120	2	Medium	0.155	cytosol	plastid	CYT1_EMB101_GMP1_SOZ1_VTC1__Glucose-1-phosphate adenylyltransferase family protein	ATPases;nucleotide binding;ATP binding;nucleoside-triphosphatases;transcription factor binding
At2g39770	At1g70600	1	Low	N/A	cytosol	plasma membrane;cytosol	CYT1_EMB101_GMP1_SOZ1_VTC1__Glucose-1-phosphate adenylyltransferase family protein	Ribosomal protein L18e/L15 superfamily protein
At2g39770	At1g72460	0	N/A	0.362	cytosol	N/A	CYT1_EMB101_GMP1_SOZ1_VTC1__Glucose-1-phosphate adenylyltransferase family protein	Leucine-rich repeat protein kinase family protein
At2g39770	At1g74910	32	High	0.072	cytosol	vacuole;peroxisome;cytosol	CYT1_EMB101_GMP1_SOZ1_VTC1__Glucose-1-phosphate adenylyltransferase family protein	ADP-glucose pyrophosphorylase family protein
At2g39770	At1g78800	2	Medium	0.665	cytosol	N/A	CYT1_EMB101_GMP1_SOZ1_VTC1__Glucose-1-phosphate adenylyltransferase family protein	UDP-Glycosyltransferase superfamily protein
At2g39770	At1g79750	2	Medium	0.5	cytosol	plasma membrane;mitochondrion;plastid	CYT1_EMB101_GMP1_SOZ1_VTC1__Glucose-1-phosphate adenylyltransferase family protein	ATNADP-ME4_NADP-ME4__NADP-malic enzyme 4
At2g39770	At1g79930	2	Medium	0.343	cytosol	plasma membrane;cytosol;nucleus	CYT1_EMB101_GMP1_SOZ1_VTC1__Glucose-1-phosphate adenylyltransferase family protein	AtHsp70-14_HSP91__heat shock protein 91
At2g39770	At1g79990	2	Medium	0.682	cytosol	nucleus;cytosol;golgi;endoplasmic reticulum	CYT1_EMB101_GMP1_SOZ1_VTC1__Glucose-1-phosphate adenylyltransferase family protein	structural molecules
At2g39770	At2g01250	1	Low	0.266	cytosol	vacuole;plastid;plasma membrane;nucleus;cytosol	CYT1_EMB101_GMP1_SOZ1_VTC1__Glucose-1-phosphate adenylyltransferase family protein	Ribosomal protein L30/L7 family protein
At2g39770	At2g04650	0	N/A	0.274	cytosol	N/A	CYT1_EMB101_GMP1_SOZ1_VTC1__Glucose-1-phosphate adenylyltransferase family protein	ADP-glucose pyrophosphorylase family protein
At2g39770	At2g19480	1	Low	0.553	cytosol	plasma membrane;nucleus;cytosol	CYT1_EMB101_GMP1_SOZ1_VTC1__Glucose-1-phosphate adenylyltransferase family protein	NAP1;2_NFA02_NFA2__nucleosome assembly protein 1;2
At2g39770	At2g20580	2	Medium	0.406	cytosol	plasma membrane;nucleus;cytosol	CYT1_EMB101_GMP1_SOZ1_VTC1__Glucose-1-phosphate adenylyltransferase family protein	ATRPN1A_RPN1A__26S proteasome regulatory subunit S2 1A
At2g39770	At2g27170	4	Medium	0.268	cytosol	nucleus	CYT1_EMB101_GMP1_SOZ1_VTC1__Glucose-1-phosphate adenylyltransferase family protein	SMC3_TTN7__Structural maintenance of chromosomes (SMC) family protein
At2g39770	At2g32730	1	Low	0.398	cytosol	plasma membrane;cytosol;nucleus	CYT1_EMB101_GMP1_SOZ1_VTC1__Glucose-1-phosphate adenylyltransferase family protein	26S proteasome regulatory complex; non-ATPase subcomplex; Rpn2/Psmd1 subunit
At2g39770	At2g33210	1	Low	0.326	cytosol	mitochondrion;vacuole;plastid;plasma membrane	CYT1_EMB101_GMP1_SOZ1_VTC1__Glucose-1-phosphate adenylyltransferase family protein	HSP60-2__heat shock protein 60-2
At2g39770	At2g34660	1	Low	0.34	cytosol	vacuole;plasma membrane	CYT1_EMB101_GMP1_SOZ1_VTC1__Glucose-1-phosphate adenylyltransferase family protein	ABCC2_AtABCC2_ATMRP2_EST4_MRP2__multidrug resistance-associated protein 2
At2g39770	At2g36160	1	Low	0.296	cytosol	vacuole;plastid;plasma membrane;nucleus;cytosol	CYT1_EMB101_GMP1_SOZ1_VTC1__Glucose-1-phosphate adenylyltransferase family protein	Ribosomal protein S11 family protein
At2g39770	At2g37600	2	Medium	0.336	cytosol	plasma membrane;cytosol;nucleus	CYT1_EMB101_GMP1_SOZ1_VTC1__Glucose-1-phosphate adenylyltransferase family protein	Ribosomal protein L36e family protein
At2g39770	At2g45300	1	Low	0.424	cytosol	plastid	CYT1_EMB101_GMP1_SOZ1_VTC1__Glucose-1-phosphate adenylyltransferase family protein	RNA 3'-terminal phosphate cyclase/enolpyruvate transferase; alpha/beta
At2g39770	At2g47610	1	Low	0.3	cytosol	nucleus;vacuole;plastid;plasma membrane;cytosol	CYT1_EMB101_GMP1_SOZ1_VTC1__Glucose-1-phosphate adenylyltransferase family protein	Ribosomal protein L7Ae/L30e/S12e/Gadd45 family protein
At2g39770	At3g03110	2	Medium	0.519	cytosol	plasma membrane;nucleus	CYT1_EMB101_GMP1_SOZ1_VTC1__Glucose-1-phosphate adenylyltransferase family protein	CRM1B_XPO1B__exportin 1B
At2g39770	At3g03960	2	Medium	0.324	cytosol	plasma membrane;nucleus;cytosol	CYT1_EMB101_GMP1_SOZ1_VTC1__Glucose-1-phosphate adenylyltransferase family protein	TCP-1/cpn60 chaperonin family protein
At2g39770	At3g04050	1	Low	0.559	cytosol	N/A	CYT1_EMB101_GMP1_SOZ1_VTC1__Glucose-1-phosphate adenylyltransferase family protein	Pyruvate kinase family protein
At2g39770	At3g06720	2	Medium	0.397	cytosol	cytosol;plasma membrane;nucleus	CYT1_EMB101_GMP1_SOZ1_VTC1__Glucose-1-phosphate adenylyltransferase family protein	AIMP ALPHA_AT-IMP_ATKAP ALPHA_IMPA-1_IMPA1__importin alpha isoform 1
At2g39770	At3g09630	2	Medium	0.359	cytosol	vacuole;plastid;plasma membrane;nucleus;cytosol	CYT1_EMB101_GMP1_SOZ1_VTC1__Glucose-1-phosphate adenylyltransferase family protein	Ribosomal protein L4/L1 family
At2g39770	At3g10050	4	Medium	0.262	cytosol	plastid	CYT1_EMB101_GMP1_SOZ1_VTC1__Glucose-1-phosphate adenylyltransferase family protein	OMR1__L-O-methylthreonine resistant 1
At2g39770	At3g11510	1	Low	0.326	cytosol	plastid;plasma membrane;nucleus;cytosol	CYT1_EMB101_GMP1_SOZ1_VTC1__Glucose-1-phosphate adenylyltransferase family protein	Ribosomal protein S11 family protein
At2g39770	At3g11630	2	Medium	0.283	cytosol	plastid;plasma membrane;nucleus	CYT1_EMB101_GMP1_SOZ1_VTC1__Glucose-1-phosphate adenylyltransferase family protein	Thioredoxin superfamily protein
At2g39770	At3g11964	4	Medium	0.345	cytosol	plasma membrane;nucleus	CYT1_EMB101_GMP1_SOZ1_VTC1__Glucose-1-phosphate adenylyltransferase family protein	RNA binding;RNA binding
At2g39770	At3g12670	1	Low	0.162	cytosol	cytosol	CYT1_EMB101_GMP1_SOZ1_VTC1__Glucose-1-phosphate adenylyltransferase family protein	emb2742__CTP synthase family protein
At2g39770	At3g13580	1	Low	0.297	cytosol	plastid;nucleus;cytosol	CYT1_EMB101_GMP1_SOZ1_VTC1__Glucose-1-phosphate adenylyltransferase family protein	Ribosomal protein L30/L7 family protein
At2g39770	At3g22630	1	Low	0.435	cytosol	vacuole;plasma membrane;cytosol;nucleus	CYT1_EMB101_GMP1_SOZ1_VTC1__Glucose-1-phosphate adenylyltransferase family protein	PBD1_PRCGB__20S proteasome beta subunit D1
At2g39770	At3g23990	1	Low	-0.007	cytosol	mitochondrion;vacuole;plastid;plasma membrane;nucleus;cytosol	CYT1_EMB101_GMP1_SOZ1_VTC1__Glucose-1-phosphate adenylyltransferase family protein	HSP60_HSP60-3B__heat shock protein 60
At2g39770	At3g24090	2	Medium	0.466	cytosol	cytosol	CYT1_EMB101_GMP1_SOZ1_VTC1__Glucose-1-phosphate adenylyltransferase family protein	glutamine-fructose-6-phosphate transaminase (isomerizing)s;sugar binding;transaminases
At2g39770	At3g49010	1	Low	0.31	cytosol	nucleus;vacuole;plasma membrane;mitochondrion;cytosol	CYT1_EMB101_GMP1_SOZ1_VTC1__Glucose-1-phosphate adenylyltransferase family protein	ATBBC1_BBC1_RSU2__breast basic conserved 1
At2g39770	At3g49830	2	Medium	0.308	cytosol	plastid	CYT1_EMB101_GMP1_SOZ1_VTC1__Glucose-1-phosphate adenylyltransferase family protein	P-loop containing nucleoside triphosphate hydrolases superfamily protein
At2g39770	At3g50360	2	Medium	0.563	cytosol	plasma membrane;nucleus;cytosol	CYT1_EMB101_GMP1_SOZ1_VTC1__Glucose-1-phosphate adenylyltransferase family protein	ATCEN2_CEN1_CEN2__centrin2
At2g39770	At3g52140	2	Medium	0.203	cytosol	plastid;plasma membrane;nucleus;cytosol	CYT1_EMB101_GMP1_SOZ1_VTC1__Glucose-1-phosphate adenylyltransferase family protein	tetratricopeptide repeat (TPR)-containing protein
At2g39770	At3g60860	1	Low	0.54	cytosol	cytosol	CYT1_EMB101_GMP1_SOZ1_VTC1__Glucose-1-phosphate adenylyltransferase family protein	SEC7-like guanine nucleotide exchange family protein
At2g39770	At4g11010	1	Low	0.267	cytosol	mitochondrion;unclear;plasma membrane;nucleus;plastid	CYT1_EMB101_GMP1_SOZ1_VTC1__Glucose-1-phosphate adenylyltransferase family protein	NDPK3__nucleoside diphosphate kinase 3
At2g39770	At4g14800	1	Low	0.456	cytosol	vacuole;plasma membrane;nucleus;cytosol	CYT1_EMB101_GMP1_SOZ1_VTC1__Glucose-1-phosphate adenylyltransferase family protein	PBD2__20S proteasome beta subunit D2
At2g39770	At4g17140	1	Low	0.363	cytosol	vacuole;plasma membrane;golgi	CYT1_EMB101_GMP1_SOZ1_VTC1__Glucose-1-phosphate adenylyltransferase family protein	pleckstrin homology (PH) domain-containing protein
At2g39770	At4g23900	1	Low	0.49	cytosol	plasma membrane;mitochondrion;plastid	CYT1_EMB101_GMP1_SOZ1_VTC1__Glucose-1-phosphate adenylyltransferase family protein	Nucleoside diphosphate kinase family protein
At2g39770	At4g26110	1	Low	0.238	cytosol	plasma membrane;nucleus;cytosol	CYT1_EMB101_GMP1_SOZ1_VTC1__Glucose-1-phosphate adenylyltransferase family protein	ATNAP1;1_NAP1;1__nucleosome assembly protein1;1
At2g39770	At4g26840	8	Medium	0.341	cytosol	nucleus;cytosol	CYT1_EMB101_GMP1_SOZ1_VTC1__Glucose-1-phosphate adenylyltransferase family protein	ATSUMO1_SUM1_SUMO 1_SUMO1__small ubiquitin-like modifier 1
At2g39770	At4g26870	1	Low	0.357	cytosol	cytosol	CYT1_EMB101_GMP1_SOZ1_VTC1__Glucose-1-phosphate adenylyltransferase family protein	Class II aminoacyl-tRNA and biotin synthetases superfamily protein
At2g39770	At4g31180	1	Low	0.215	cytosol	extracellular;cytosol	CYT1_EMB101_GMP1_SOZ1_VTC1__Glucose-1-phosphate adenylyltransferase family protein	Class II aminoacyl-tRNA and biotin synthetases superfamily protein
At2g39770	At4g38630	1	Low	0.481	cytosol	plasma membrane;cytosol;nucleus	CYT1_EMB101_GMP1_SOZ1_VTC1__Glucose-1-phosphate adenylyltransferase family protein	ATMCB1_MBP1_MCB1_RPN10__regulatory particle non-ATPase 10
At2g39770	At5g02050	1	Low	0.139	cytosol	mitochondrion	CYT1_EMB101_GMP1_SOZ1_VTC1__Glucose-1-phosphate adenylyltransferase family protein	Mitochondrial glycoprotein family protein
At2g39770	At5g12250	1	Low	0.429	cytosol	cytoskeleton;plasma membrane;nucleus;cytosol	CYT1_EMB101_GMP1_SOZ1_VTC1__Glucose-1-phosphate adenylyltransferase family protein	TUB6__beta-6 tubulin
At2g39770	At5g12370	1	Low	0.568	cytosol	plasma membrane;cytosol	CYT1_EMB101_GMP1_SOZ1_VTC1__Glucose-1-phosphate adenylyltransferase family protein	SEC10__exocyst complex component sec10
At2g39770	At5g20850	2	Medium	0.402	cytosol	nucleus	CYT1_EMB101_GMP1_SOZ1_VTC1__Glucose-1-phosphate adenylyltransferase family protein	ATRAD51_RAD51__RAS associated with diabetes protein 51
At2g39770	At5g26710	4	Medium	0.338	cytosol	plasma membrane;nucleus;extracellular;cytosol	CYT1_EMB101_GMP1_SOZ1_VTC1__Glucose-1-phosphate adenylyltransferase family protein	Glutamyl/glutaminyl-tRNA synthetase; class Ic
At2g39770	At5g27850	2	Medium	0.34	cytosol	vacuole;plasma membrane;nucleus;cytosol	CYT1_EMB101_GMP1_SOZ1_VTC1__Glucose-1-phosphate adenylyltransferase family protein	Ribosomal protein L18e/L15 superfamily protein
At2g39770	At5g36880	2	Medium	0.435	cytosol	plastid;plasma membrane;peroxisome;cytosol	CYT1_EMB101_GMP1_SOZ1_VTC1__Glucose-1-phosphate adenylyltransferase family protein	ACS__acetyl-CoA synthetase
At2g39770	At5g53480	2	Medium	0.464	cytosol	plastid;plasma membrane;nucleus;cytosol	CYT1_EMB101_GMP1_SOZ1_VTC1__Glucose-1-phosphate adenylyltransferase family protein	ARM repeat superfamily protein
At2g39770	At5g58290	2	Medium	0.495	cytosol	plasma membrane;cytosol;nucleus	CYT1_EMB101_GMP1_SOZ1_VTC1__Glucose-1-phosphate adenylyltransferase family protein	RPT3__regulatory particle triple-A ATPase 3
At2g39770	At5g63680	1	Low	0.439	cytosol	plasma membrane;cytosol	CYT1_EMB101_GMP1_SOZ1_VTC1__Glucose-1-phosphate adenylyltransferase family protein	Pyruvate kinase family protein
At2g39770	At5g67500	1	Low	0.465	cytosol	mitochondrion;vacuole;unclear;plastid;plasma membrane	CYT1_EMB101_GMP1_SOZ1_VTC1__Glucose-1-phosphate adenylyltransferase family protein	ATVDAC2_VDAC2__voltage dependent anion channel 2
At2g39770	At5g67630	2	Medium	0.357	cytosol	plastid;nucleus	CYT1_EMB101_GMP1_SOZ1_VTC1__Glucose-1-phosphate adenylyltransferase family protein	P-loop containing nucleoside triphosphate hydrolases superfamily protein
