# Supplementary material for: Predicted protein-protein interactions in the moss Physcomitrella patens: a new bioinformatic resource
Source: BMC Bioinformatics. 2015 Mar 16;16(1):89. doi: 10.1186/s12859-015-0524-1 (PMC4384322; doi:10.1186/s12859-015-0524-1)
Supplement: Additional file 7: Table S6. — BinGO Analysis. [file 12859_2015_524_MOESM7_ESM.txt]

GO-ID	p-value	corr p-value	x	n	X	N	Description	Genes in test set
8151	3.30E-169	0.00E+00	2631	8579	3802	17318	cellular process	PP1S28_11V2.1|PP1S1_581V2.1|PP1S66_143V2.1|PP1S7_160V2.1|PP1S426_4V2.1|PP1S197_25V2.1|PP1S98_1V2.1|PP1S44_123V2.1|PP1S15_425V2.1|PP1S456_3V2.1|PP1S5_14V2.1|PP1S182_60V2.1|PP1S281_24V2.1|PP1S32_191V2.1|PP1S33_171V2.1|PP1S143_150V2.1|PP1S58_192V2.1|PP1S114_2V2.1|PP1S233_38V2.2|PP1S68_26V2.1|PP1S458_4V2.1|PP1S309_15V2.1|PP1S1_181V2.1|PP1S99_81V2.1|PP1S104_29V2.1|PP1S332_29V2.1|PP1S280_67V2.1|PP1S345…
5622	7.86E-144	0.00E+00	2697	9169	3802	17318	intracellular	PP1S28_11V2.1|PP1S1_581V2.1|PP1S66_143V2.1|PP1S7_160V2.1|PP1S197_25V2.1|PP1S98_1V2.1|PP1S44_123V2.1|PP1S456_3V2.1|PP1S5_14V2.1|PP1S76_142V2.1|PP1S281_24V2.1|PP1S32_191V2.1|PP1S33_171V2.1|PP1S426_46V2.1|PP1S245_11V2.1|PP1S143_150V2.1|PP1S58_192V2.1|PP1S114_2V2.1|PP1S145_29V2.1|PP1S333_25V2.1|PP1S233_38V2.2|PP1S68_26V2.1|PP1S458_4V2.1|PP1S309_15V2.1|PP1S1_181V2.1|PP1S99_81V2.1|PP1S88_207V2.1|PP1S62…
8150	9.07E-130	0.00E+00	3182	11819	3802	17318	biological_process	PP1S28_11V2.1|PP1S426_4V2.1|PP1S301_41V2.1|PP1S44_123V2.1|PP1S14_360V2.1|PP1S456_3V2.1|PP1S15_425V2.1|PP1S5_14V2.1|PP1S143_150V2.1|PP1S114_2V2.1|PP1S58_192V2.1|PP1S233_38V2.2|PP1S1_181V2.1|PP1S99_81V2.1|PP1S332_29V2.1|PP1S345_26V2.1|PP1S226_81V2.1|PP1S14_171V2.1|PP1S35_156V2.1|PP1S400_14V2.1|PP1S107_77V2.1|PP1S112_30V2.1|PP1S120_128V2.1|PP1S218_52V2.1|PP1S344_49V2.1|PP1S6_290V2.1|PP1S43_120V2.1|P…
5737	2.17E-119	0.00E+00	2030	6426	3802	17318	cytoplasm	PP1S28_11V2.1|PP1S1_581V2.1|PP1S7_160V2.1|PP1S197_25V2.1|PP1S98_1V2.1|PP1S44_123V2.1|PP1S456_3V2.1|PP1S5_14V2.1|PP1S76_142V2.1|PP1S32_191V2.1|PP1S33_171V2.1|PP1S426_46V2.1|PP1S245_11V2.1|PP1S143_150V2.1|PP1S145_29V2.1|PP1S333_25V2.1|PP1S233_38V2.2|PP1S68_26V2.1|PP1S309_15V2.1|PP1S1_181V2.1|PP1S99_81V2.1|PP1S626_3V2.1|PP1S280_67V2.1|PP1S345_26V2.1|PP1S54_140V2.1|PP1S47_219V2.1|PP1S50_84V2.1|PP1S40…
3674	3.41E-107	0.00E+00	3340	12982	3802	17318	molecular_function	PP1S28_11V2.1|PP1S426_4V2.1|PP1S301_41V2.1|PP1S44_123V2.1|PP1S14_360V2.1|PP1S456_3V2.1|PP1S5_14V2.1|PP1S348_16V2.1|PP1S245_11V2.1|PP1S143_150V2.1|PP1S114_2V2.1|PP1S58_192V2.1|PP1S233_38V2.2|PP1S3023_1V2.1|PP1S99_81V2.1|PP1S332_29V2.1|PP1S226_81V2.1|PP1S14_171V2.1|PP1S35_156V2.1|PP1S6935_1V2.1|PP1S400_14V2.1|PP1S478_14V2.1|PP1S107_77V2.1|PP1S17_18V2.1|PP1S120_128V2.1|PP1S218_52V2.1|PP1S344_49V2.1|…
8152	3.59E-106	0.00E+00	2319	7860	3802	17318	metabolic process	PP1S28_11V2.1|PP1S1_581V2.1|PP1S66_143V2.1|PP1S7_160V2.1|PP1S426_4V2.1|PP1S197_25V2.1|PP1S98_1V2.1|PP1S44_123V2.1|PP1S15_425V2.1|PP1S456_3V2.1|PP1S5_14V2.1|PP1S182_60V2.1|PP1S281_24V2.1|PP1S32_191V2.1|PP1S33_171V2.1|PP1S143_150V2.1|PP1S58_192V2.1|PP1S114_2V2.1|PP1S180_117V2.1|PP1S233_38V2.2|PP1S68_26V2.1|PP1S458_4V2.1|PP1S1_181V2.1|PP1S99_81V2.1|PP1S332_29V2.1|PP1S280_67V2.1|PP1S345_26V2.1|PP1S54…
6139	2.93E-92	4.31E-91	676	1533	3802	17318	nucleobase, nucleoside, nucleotide and nucleic acid metabolic process	PP1S1_157V2.1|PP1S66_143V2.1|PP1S248_24V2.1|PP1S7_160V2.1|PP1S197_25V2.1|PP1S114_182V2.1|PP1S212_61V2.1|PP1S136_195V2.1|PP1S14_241V2.1|PP1S25_86V2.1|PP1S293_72V2.1|PP1S6664_1V2.1|PP1S31_376V2.1|PP1S161_99V2.1|PP1S9_77V2.1|PP1S241_79V2.2|PP1S58_192V2.1|PP1S21_302V2.1|PP1S132_167V2.1|PP1S15_309V2.1|PP1S293_78V2.1|PP1S355_51V2.1|PP1S41_304V2.1|PP1S490_19V2.1|PP1S49_40V2.1|PP1S163_44V2.1|PP1S72_310V2…
9058	4.56E-68	5.87E-67	939	2648	3802	17318	biosynthetic process	PP1S7_160V2.1|PP1S426_4V2.1|PP1S197_25V2.1|PP1S497_6V2.1|PP1S44_123V2.1|PP1S456_3V2.1|PP1S80_112V2.1|PP1S56_233V2.1|PP1S241_79V2.2|PP1S58_192V2.1|PP1S197_159V2.1|PP1S293_78V2.1|PP1S233_38V2.2|PP1S96_77V2.1|PP1S238_31V2.1|PP1S101_72V2.1|PP1S275_99V2.1|PP1S280_67V2.1|PP1S172_92V2.2|PP1S104_9V2.1|PP1S47_219V2.1|PP1S28_379V2.1|PP1S226_81V2.1|PP1S14_171V2.1|PP1S582_3V2.1|PP1S387_52V2.1|PP1S400_14V2.1|…
5515	7.40E-58	8.47E-57	737	2014	3802	17318	protein binding	PP1S66_143V2.1|PP1S183_56V2.1|PP1S76_189V2.1|PP1S351_21V2.1|PP1S234_72V2.1|PP1S92_55V2.1|PP1S456_3V2.1|PP1S169_144V2.1|PP1S223_104V2.1|PP1S348_16V2.1|PP1S3_204V2.1|PP1S58_192V2.1|PP1S114_2V2.1|PP1S56_254V2.1|PP1S235_21V2.1|PP1S415_4V2.1|PP1S197_159V2.1|PP1S355_51V2.1|PP1S490_19V2.1|PP1S135_19V2.1|PP1S146_34V2.1|PP1S458_4V2.1|PP1S195_45V2.1|PP1S130_248V2.1|PP1S14_309V2.1|PP1S7_51V2.1|PP1S104_29V2.…
5840	4.65E-50	4.78E-49	337	729	3802	17318	ribosome	PP1S152_65V2.1|PP1S215_71V2.1|PP1S76_47V2.1|PP1S8_12V2.1|PP1S79_161V2.1|PP1S497_6V2.1|PP1S115_98V2.1|PP1S271_59V2.1|PP1S136_195V2.1|PP1S133_95V2.1|PP1S95_81V2.1|PP1S145_168V2.1|PP1S358_50V2.1|PP1S426_46V2.1|PP1S80_112V2.1|PP1S6_153V2.1|PP1S61_193V2.1|PP1S83_178V2.1|PP1S138_84V2.1|PP1S333_25V2.1|PP1S96_33V2.1|PP1S90_24V2.1|PP1S183_103V2.1|PP1S134_63V2.1|PP1S101_72V2.1|PP1S223_122V2.1|PP1S39_118V2.…
3824	4.68E-47	4.38E-46	2076	7679	3802	17318	catalytic activity	PP1S28_11V2.1|PP1S1_581V2.1|PP1S66_143V2.1|PP1S7_160V2.1|PP1S426_4V2.1|PP1S197_25V2.1|PP1S301_41V2.1|PP1S98_1V2.1|PP1S44_123V2.1|PP1S456_3V2.1|PP1S5_14V2.1|PP1S409_46V2.1|PP1S182_60V2.1|PP1S281_24V2.1|PP1S32_191V2.1|PP1S33_171V2.1|PP1S245_11V2.1|PP1S143_150V2.1|PP1S114_2V2.1|PP1S180_117V2.1|PP1S233_38V2.2|PP1S3023_1V2.1|PP1S99_81V2.1|PP1S54_140V2.1|PP1S243_11V2.1|PP1S104_9V2.1|PP1S47_219V2.1|PP1S…
5488	4.27E-44	3.67E-43	2133	7995	3802	17318	binding	PP1S28_11V2.1|PP1S1_581V2.1|PP1S66_143V2.1|PP1S7_160V2.1|PP1S197_25V2.1|PP1S301_41V2.1|PP1S456_3V2.1|PP1S5_14V2.1|PP1S281_24V2.1|PP1S32_191V2.1|PP1S33_171V2.1|PP1S173_10V2.1|PP1S348_16V2.1|PP1S426_46V2.1|PP1S143_150V2.1|PP1S58_192V2.1|PP1S114_2V2.1|PP1S333_25V2.1|PP1S233_38V2.2|PP1S458_4V2.1|PP1S309_15V2.1|PP1S99_81V2.1|PP1S88_207V2.1|PP1S104_29V2.1|PP1S626_3V2.1|PP1S332_29V2.1|PP1S54_140V2.1|PP1…
16043	1.29E-40	1.02E-39	544	1497	3802	17318	cellular component organization and biogenesis	PP1S152_65V2.1|PP1S215_71V2.1|PP1S8_12V2.1|PP1S76_47V2.1|PP1S497_6V2.1|PP1S171_129V2.1|PP1S136_195V2.1|PP1S15_425V2.1|PP1S223_104V2.1|PP1S358_50V2.1|PP1S80_112V2.1|PP1S3_204V2.1|PP1S138_84V2.1|PP1S47_83V2.1|PP1S138_162V2.1|PP1S41_304V2.1|PP1S139_28V2.1|PP1S272_32V2.1|PP1S134_63V2.1|PP1S101_72V2.1|PP1S39_118V2.1|PP1S87_109V2.1|PP1S104_29V2.1|PP1S20_359V2.1|PP1S280_67V2.1|PP1S217_71V2.1|PP1S19_35V2…
6416	1.58E-37	1.16E-36	294	675	3802	17318	translation	PP1S152_65V2.1|PP1S215_71V2.1|PP1S142_89V2.1|PP1S8_12V2.1|PP1S7_160V2.1|PP1S76_47V2.1|PP1S79_161V2.1|PP1S197_25V2.1|PP1S497_6V2.1|PP1S115_98V2.1|PP1S136_195V2.1|PP1S133_95V2.1|PP1S358_50V2.1|PP1S164_17V2.1|PP1S80_112V2.1|PP1S61_193V2.1|PP1S83_178V2.1|PP1S138_84V2.1|PP1S90_24V2.1|PP1S183_103V2.1|PP1S134_63V2.1|PP1S101_72V2.1|PP1S39_118V2.1|PP1S409_34V2.1|PP1S280_67V2.1|PP1S83_114V2.1|PP1S536_7V2.1…
6259	4.06E-36	2.79E-35	201	401	3802	17318	DNA metabolic process	PP1S66_143V2.1|PP1S248_24V2.1|PP1S189_60V2.1|PP1S114_182V2.1|PP1S25_86V2.1|PP1S78_27V2.1|PP1S12_181V2.1|PP1S31_376V2.1|PP1S210_34V2.1|PP1S58_192V2.1|PP1S130_189V2.1|PP1S355_51V2.1|PP1S490_19V2.1|PP1S41_304V2.1|PP1S49_40V2.1|PP1S72_310V2.1|PP1S458_4V2.1|PP1S195_45V2.1|PP1S65_4V2.1|PP1S123_120V2.1|PP1S172_92V2.2|PP1S128_119V2.1|PP1S104_9V2.1|PP1S47_219V2.1|PP1S226_81V2.1|PP1S121_27V2.1|PP1S14_171V2…
19538	1.16E-32	7.47E-32	1004	3375	3802	17318	protein metabolic process	PP1S28_11V2.1|PP1S144_29V2.1|PP1S7_160V2.1|PP1S197_25V2.1|PP1S497_6V2.1|PP1S44_123V2.1|PP1S5_14V2.1|PP1S182_60V2.1|PP1S281_24V2.1|PP1S33_171V2.1|PP1S80_112V2.1|PP1S114_2V2.1|PP1S415_4V2.1|PP1S68_26V2.1|PP1S272_32V2.1|PP1S238_31V2.1|PP1S101_72V2.1|PP1S275_99V2.1|PP1S99_81V2.1|PP1S280_67V2.1|PP1S54_140V2.1|PP1S197_114V2.1|PP1S47_219V2.1|PP1S182_81V2.1|PP1S71_40V2.1|PP1S14_246V2.1|PP1S582_3V2.1|PP1S…
5739	3.47E-30	2.10E-29	535	1584	3802	17318	mitochondrion	PP1S152_65V2.1|PP1S144_29V2.1|PP1S142_89V2.1|PP1S38_91V2.1|PP1S183_56V2.1|PP1S98_1V2.1|PP1S5_14V2.1|PP1S32_191V2.1|PP1S170_73V2.1|PP1S143_150V2.1|PP1S61_88V2.1|PP1S209_109V2.1|PP1S257_63V2.1|PP1S197_159V2.1|PP1S47_83V2.1|PP1S138_162V2.1|PP1S233_38V2.2|PP1S58_70V2.1|PP1S7_88V2.1|PP1S83_179V2.1|PP1S101_150V2.1|PP1S1_181V2.1|PP1S5_211V2.1|PP1S11_172V2.1|PP1S280_67V2.1|PP1S15_258V2.1|PP1S12_429V2.1|P…
45182	4.21E-28	2.41E-27	95	149	3802	17318	translation regulator activity	PP1S141_34V2.1|PP1S58_242V2.1|PP1S55_324V2.1|PP1S271_59V2.1|PP1S247_50V2.1|PP1S59_161V2.1|PP1S145_168V2.1|PP1S140_58V2.1|PP1S70_231V2.1|PP1S426_46V2.1|PP1S84_178V2.1|PP1S6_153V2.1|PP1S33_213V2.1|PP1S78_17V2.1|PP1S158_175V2.1|PP1S333_25V2.1|PP1S329_26V2.1|PP1S96_33V2.1|PP1S60_181V2.1|PP1S68_76V2.1|PP1S28_21V2.1|PP1S278_26V2.1|PP1S280_23V2.1|PP1S43_202V2.1|PP1S310_4V2.1|PP1S223_122V2.1|PP1S1_538V2.…
5198	6.68E-28	3.62E-27	278	696	3802	17318	structural molecule activity	PP1S152_65V2.1|PP1S215_71V2.1|PP1S8_12V2.1|PP1S76_47V2.1|PP1S79_161V2.1|PP1S497_6V2.1|PP1S115_98V2.1|PP1S136_195V2.1|PP1S133_95V2.1|PP1S358_50V2.1|PP1S80_112V2.1|PP1S61_193V2.1|PP1S83_178V2.1|PP1S56_254V2.1|PP1S138_84V2.1|PP1S90_24V2.1|PP1S183_103V2.1|PP1S134_63V2.1|PP1S101_72V2.1|PP1S21_400V2.1|PP1S39_118V2.1|PP1S409_34V2.1|PP1S280_67V2.1|PP1S83_114V2.1|PP1S536_7V2.1|PP1S50_102V2.1|PP1S25_145V2.…
8135	1.24E-27	6.41E-27	94	148	3802	17318	translation factor activity, nucleic acid binding	PP1S141_34V2.1|PP1S58_242V2.1|PP1S55_324V2.1|PP1S271_59V2.1|PP1S247_50V2.1|PP1S59_161V2.1|PP1S145_168V2.1|PP1S140_58V2.1|PP1S70_231V2.1|PP1S426_46V2.1|PP1S84_178V2.1|PP1S6_153V2.1|PP1S33_213V2.1|PP1S78_17V2.1|PP1S158_175V2.1|PP1S333_25V2.1|PP1S329_26V2.1|PP1S96_33V2.1|PP1S60_181V2.1|PP1S68_76V2.1|PP1S28_21V2.1|PP1S278_26V2.1|PP1S280_23V2.1|PP1S43_202V2.1|PP1S310_4V2.1|PP1S223_122V2.1|PP1S1_538V2.…
166	3.03E-25	1.49E-24	744	2464	3802	17318	nucleotide binding	PP1S28_11V2.1|PP1S66_143V2.1|PP1S248_24V2.1|PP1S7_160V2.1|PP1S183_56V2.1|PP1S197_25V2.1|PP1S76_189V2.1|PP1S301_41V2.1|PP1S351_21V2.1|PP1S234_72V2.1|PP1S84_69V2.1|PP1S5_14V2.1|PP1S281_24V2.1|PP1S173_10V2.1|PP1S23_25V2.1|PP1S58_192V2.1|PP1S65_180V2.1|PP1S132_167V2.1|PP1S207_3V2.1|PP1S257_63V2.1|PP1S415_4V2.1|PP1S391_47V2.1|PP1S355_51V2.1|PP1S41_304V2.1|PP1S131_133V2.1|PP1S164_53V2.1|PP1S62_128V2.1|…
9056	2.98E-21	1.40E-20	356	1038	3802	17318	catabolic process	PP1S1_157V2.1|PP1S465_14V2.1|PP1S496_1V2.1|PP1S189_60V2.1|PP1S391_35V2.1|PP1S21_256V2.1|PP1S285_10V2.1|PP1S15_425V2.1|PP1S169_144V2.1|PP1S6664_1V2.1|PP1S223_104V2.1|PP1S32_191V2.1|PP1S134_110V2.1|PP1S132_167V2.1|PP1S184_103V2.1|PP1S41_304V2.1|PP1S2909_3V2.1|PP1S144_88V2.1|PP1S79_53V2.1|PP1S422_8V2.1|PP1S335_56V2.1|PP1S146_34V2.1|PP1S535_6V2.1|PP1S58_70V2.1|PP1S90_222V2.1|PP1S65_4V2.1|PP1S123_120V…
3723	5.00E-21	2.24E-20	173	407	3802	17318	RNA binding	PP1S152_65V2.1|PP1S215_71V2.1|PP1S20_260V2.1|PP1S55_324V2.1|PP1S15_225V2.1|PP1S79_57V2.1|PP1S41_285V2.1|PP1S13_177V2.1|PP1S293_72V2.1|PP1S38_53V2.1|PP1S215_29V2.1|PP1S358_50V2.1|PP1S426_46V2.1|PP1S62_117V2.1|PP1S152_129V2.1|PP1S55_140V2.1|PP1S88_42V2.1|PP1S183_103V2.1|PP1S433_15V2.1|PP1S54_152V2.1|PP1S167_138V2.2|PP1S134_63V2.1|PP1S73_18V2.1|PP1S99_238V2.3|PP1S126_130V2.1|PP1S87_109V2.1|PP1S136_1…
16787	1.20E-20	5.14E-20	785	2717	3802	17318	hydrolase activity	PP1S66_143V2.1|PP1S301_41V2.1|PP1S5_14V2.1|PP1S409_46V2.1|PP1S182_60V2.1|PP1S33_171V2.1|PP1S65_180V2.1|PP1S132_167V2.1|PP1S391_47V2.1|PP1S3023_1V2.1|PP1S96_77V2.1|PP1S238_31V2.1|PP1S123_120V2.1|PP1S73_177V2.1|PP1S11_172V2.1|PP1S54_140V2.1|PP1S172_92V2.2|PP1S197_114V2.1|PP1S28_379V2.1|PP1S71_40V2.1|PP1S14_171V2.1|PP1S6935_1V2.1|PP1S107_77V2.1|PP1S36_98V2.1|PP1S165_123V2.1|PP1S313_12V2.1|PP1S83_216…
5829	6.96E-20	2.87E-19	281	784	3802	17318	cytosol	PP1S215_71V2.1|PP1S79_161V2.1|PP1S115_98V2.1|PP1S133_95V2.1|PP1S215_29V2.1|PP1S223_104V2.1|PP1S358_50V2.1|PP1S61_193V2.1|PP1S207_3V2.1|PP1S293_78V2.1|PP1S90_24V2.1|PP1S131_133V2.1|PP1S68_26V2.1|PP1S84_295V2.1|PP1S35_338V2.1|PP1S146_34V2.1|PP1S101_72V2.1|PP1S39_118V2.1|PP1S38_194V2.1|PP1S83_114V2.1|PP1S313_99V2.1|PP1S279_70V2.1|PP1S582_3V2.1|PP1S14_246V2.1|PP1S387_53V2.1|PP1S131_73V2.1|PP1S378_41V…
6810	7.17E-19	2.84E-18	614	2065	3802	17318	transport	PP1S3_16V2.1|PP1S66_143V2.1|PP1S426_4V2.1|PP1S301_41V2.1|PP1S497_6V2.1|PP1S254_52V2.1|PP1S14_360V2.1|PP1S254_31V2.1|PP1S255_23V2.1|PP1S223_104V2.1|PP1S54_148V2.1|PP1S332_30V2.1|PP1S132_167V2.1|PP1S207_111V2.1|PP1S56_254V2.1|PP1S391_47V2.1|PP1S355_51V2.1|PP1S138_162V2.1|PP1S54_147V2.1|PP1S164_53V2.1|PP1S139_28V2.1|PP1S54_232V2.1|PP1S7_88V2.1|PP1S309_15V2.1|PP1S275_99V2.1|PP1S130_248V2.1|PP1S7_51V2…
8369	6.86E-17	2.62E-16	358	1105	3802	17318	obsolete molecular function	PP1S465_14V2.1|PP1S234_72V2.1|PP1S25_235V2.1|PP1S391_35V2.1|PP1S370_10V2.1|PP1S14_268V2.1|PP1S403_3V2.1|PP1S170_73V2.1|PP1S21_302V2.1|PP1S50_179V2.1|PP1S391_47V2.1|PP1S164_53V2.1|PP1S84_295V2.1|PP1S51_177V2.1|PP1S407_48V2.1|PP1S79_71V2.1|PP1S335_56V2.1|PP1S126_184V2.1|PP1S115_186V2.1|PP1S422_7V2.1|PP1S83_213V2.1|PP1S20_359V2.1|PP1S15_258V2.1|PP1S197_114V2.1|PP1S54_140V2.1|PP1S53_31V2.1|PP1S170_67…
5623	2.25E-15	8.26E-15	3065	13141	3802	17318	cell	PP1S28_11V2.1|PP1S1_581V2.1|PP1S66_143V2.1|PP1S7_160V2.1|PP1S426_4V2.1|PP1S197_25V2.1|PP1S301_41V2.1|PP1S98_1V2.1|PP1S44_123V2.1|PP1S14_360V2.1|PP1S456_3V2.1|PP1S5_14V2.1|PP1S76_142V2.1|PP1S171_32V2.1|PP1S281_24V2.1|PP1S32_191V2.1|PP1S33_171V2.1|PP1S426_46V2.1|PP1S245_11V2.1|PP1S143_150V2.1|PP1S58_192V2.1|PP1S114_2V2.1|PP1S145_29V2.1|PP1S333_25V2.1|PP1S68_26V2.1|PP1S233_38V2.2|PP1S458_4V2.1|PP1S3…
7275	3.18E-15	1.13E-14	205	567	3802	17318	multicellular organismal development	PP1S150_123V2.1|PP1S248_24V2.1|PP1S169_144V2.1|PP1S223_104V2.1|PP1S7_362V2.1|PP1S3_204V2.1|PP1S235_21V2.1|PP1S128_110V2.1|PP1S391_47V2.1|PP1S135_19V2.1|PP1S69_142V2.1|PP1S154_51V2.1|PP1S104_28V2.1|PP1S39_118V2.1|PP1S136_32V2.1|PP1S170_67V2.1|PP1S2_481V2.1|PP1S197_110V2.1|PP1S59_69V2.1|PP1S226_81V2.1|PP1S197_88V2.1|PP1S168_73V2.1|PP1S11_343V2.1|PP1S124_108V2.1|PP1S197_85V2.1|PP1S301_40V2.1|PP1S456…
9790	7.43E-15	2.55E-14	69	130	3802	17318	embryonic development	PP1S31_336V2.1|PP1S22_273V2.1|PP1S195_48V2.1|PP1S37_119V2.1|PP1S12_337V2.1|PP1S309_57V2.1|PP1S144_156V2.1|PP1S206_81V2.1|PP1S169_144V2.1|PP1S123_8V2.1|PP1S223_104V2.1|PP1S55_94V2.1|PP1S31_150V2.1|PP1S128_110V2.1|PP1S116_149V2.1|PP1S312_61V2.1|PP1S50_138V2.1|PP1S168_83V2.1|PP1S30_285V2.1|PP1S9_455V2.1|PP1S69_142V2.1|PP1S131_23V2.1|PP1S104_28V2.1|PP1S77_3V2.1|PP1S56_229V2.1|PP1S39_106V2.1|PP1S170_6…
5575	1.94E-14	6.44E-14	3077	13230	3802	17318	cellular_component	PP1S28_11V2.1|PP1S426_4V2.1|PP1S301_41V2.1|PP1S44_123V2.1|PP1S14_360V2.1|PP1S456_3V2.1|PP1S5_14V2.1|PP1S171_32V2.1|PP1S245_11V2.1|PP1S143_150V2.1|PP1S114_2V2.1|PP1S58_192V2.1|PP1S233_38V2.2|PP1S1_181V2.1|PP1S99_81V2.1|PP1S332_29V2.1|PP1S345_26V2.1|PP1S226_81V2.1|PP1S14_171V2.1|PP1S35_156V2.1|PP1S400_14V2.1|PP1S478_14V2.1|PP1S107_77V2.1|PP1S17_18V2.1|PP1S112_30V2.1|PP1S218_52V2.1|PP1S344_49V2.1|PP…
5634	1.32E-13	4.26E-13	716	2597	3802	17318	nucleus	PP1S332_21V2.1|PP1S28_11V2.1|PP1S1_581V2.1|PP1S114_182V2.1|PP1S136_195V2.1|PP1S14_241V2.1|PP1S25_86V2.1|PP1S456_3V2.1|PP1S169_144V2.1|PP1S143_150V2.1|PP1S3_204V2.1|PP1S241_79V2.2|PP1S332_30V2.1|PP1S58_192V2.1|PP1S207_3V2.1|PP1S207_111V2.1|PP1S235_21V2.1|PP1S197_159V2.1|PP1S47_83V2.1|PP1S355_51V2.1|PP1S41_304V2.1|PP1S2909_3V2.1|PP1S149_14V2.1|PP1S135_19V2.1|PP1S131_133V2.1|PP1S139_28V2.1|PP1S272_3…
7049	2.59E-13	8.07E-13	65	126	3802	17318	cell cycle	PP1S248_24V2.1|PP1S68_55V2.1|PP1S46_76V2.1|PP1S42_50V2.1|PP1S12_337V2.1|PP1S80_59V2.1|PP1S144_156V2.1|PP1S169_144V2.1|PP1S382_29V2.1|PP1S87_184V2.1|PP1S80_60V2.2|PP1S281_24V2.1|PP1S109_50V2.1|PP1S234_17V2.1|PP1S153_90V2.1|PP1S31_199V2.1|PP1S14_82V2.1|PP1S47_83V2.1|PP1S41_304V2.1|PP1S4_68V2.1|PP1S39_118V2.1|PP1S9_152V2.1|PP1S212_42V2.1|PP1S217_28V2.1|PP1S81_194V2.1|PP1S84_27V2.1|PP1S237_9V2.1|PP1S…
6950	5.89E-13	1.79E-12	298	939	3802	17318	response to stress	PP1S66_143V2.1|PP1S12_365V2.1|PP1S189_60V2.1|PP1S183_56V2.1|PP1S351_21V2.1|PP1S98_1V2.1|PP1S114_182V2.1|PP1S21_256V2.1|PP1S123_145V2.1|PP1S84_117V2.1|PP1S226_55V2.1|PP1S12_181V2.1|PP1S11_366V2.1|PP1S46_317V2.1|PP1S26_181V2.1|PP1S72_277V2.1|PP1S58_192V2.1|PP1S130_189V2.1|PP1S641_1V2.1|PP1S30_333V2.1|PP1S490_19V2.1|PP1S91_109V2.1|PP1S49_40V2.1|PP1S72_310V2.1|PP1S79_53V2.1|PP1S407_48V2.1|PP1S422_8V2…
4518	2.81E-12	8.26E-12	83	185	3802	17318	nuclease activity	PP1S23_100V2.1|PP1S189_60V2.1|PP1S165_117V2.1|PP1S126_77V2.1|PP1S59_16V2.1|PP1S101_148V2.1|PP1S2_733V2.1|PP1S409_46V2.1|PP1S33_320V2.1|PP1S81_50V2.1|PP1S49_264V2.1|PP1S334_50V2.1|PP1S104_114V2.1|PP1S130_189V2.1|PP1S62_215V2.1|PP1S15_284V2.1|PP1S41_304V2.1|PP1S58_248V2.1|PP1S143_121V2.1|PP1S30_285V2.1|PP1S242_6V2.1|PP1S324_10V2.1|PP1S44_135V2.1|PP1S65_4V2.1|PP1S54_257V2.1|PP1S123_120V2.1|PP1S391_3…
9536	7.73E-11	2.21E-10	699	2603	3802	17318	plastid	PP1S1_157V2.1|PP1S332_21V2.1|PP1S28_11V2.1|PP1S212_61V2.1|PP1S5_379V2.1|PP1S76_142V2.1|PP1S223_104V2.1|PP1S15_389V2.1|PP1S358_50V2.1|PP1S161_99V2.1|PP1S245_11V2.1|PP1S61_88V2.1|PP1S49_126V2.1|PP1S15_309V2.1|PP1S138_84V2.1|PP1S72_310V2.1|PP1S233_38V2.2|PP1S134_63V2.1|PP1S37_83V2.1|PP1S130_248V2.1|PP1S5_211V2.1|PP1S11_172V2.1|PP1S345_26V2.1|PP1S172_92V2.2|PP1S2_481V2.1|PP1S28_379V2.1|PP1S136_55V2.2…
3676	3.51E-10	9.78E-10	709	2665	3802	17318	nucleic acid binding	PP1S152_65V2.1|PP1S215_71V2.1|PP1S1_581V2.1|PP1S66_143V2.1|PP1S248_24V2.1|PP1S14_241V2.1|PP1S25_86V2.1|PP1S293_72V2.1|PP1S358_50V2.1|PP1S31_376V2.1|PP1S173_10V2.1|PP1S23_25V2.1|PP1S138_161V2.1|PP1S426_46V2.1|PP1S143_150V2.1|PP1S3_204V2.1|PP1S65_180V2.1|PP1S235_21V2.1|PP1S257_63V2.1|PP1S333_25V2.1|PP1S355_51V2.1|PP1S41_304V2.1|PP1S2909_3V2.1|PP1S49_40V2.1|PP1S62_128V2.1|PP1S272_32V2.1|PP1S458_4V2.…
6350	6.59E-10	1.79E-09	73	170	3802	17318	transcription	PP1S145_25V2.1|PP1S35_260V2.1|PP1S30_167V2.1|PP1S32_280V2.1|PP1S307_68V2.1|PP1S14_241V2.1|PP1S28_395V2.1|PP1S7_38V2.1|PP1S19_311V2.1|PP1S104_201V2.1|PP1S460_28V2.1|PP1S79_71V2.1|PP1S40_200V2.1|PP1S134_63V2.1|PP1S363_19V2.1|PP1S190_89V2.1|PP1S83_213V2.1|PP1S66_117V2.1|PP1S30_248V2.1|PP1S3_405V2.1|PP1S89_19V2.1|PP1S26_190V2.1|PP1S1_413V2.1|PP1S374_48V2.1|PP1S84_238V2.1|PP1S53_221V2.1|PP1S169_62V2.1…
5635	6.69E-09	1.77E-08	30	50	3802	17318	nuclear envelope	PP1S143_119V2.1|PP1S271_29V2.1|PP1S14_227V2.1|PP1S41_173V2.1|PP1S279_67V2.1|PP1S332_22V2.1|PP1S360_25V2.1|PP1S11_51V2.1|PP1S75_155V2.1|PP1S61_300V2.1|PP1S323_81V2.1|PP1S234_17V2.1|PP1S332_30V2.1|PP1S114_58V2.1|PP1S207_111V2.1|PP1S59_309V2.1|PP1S276_75V2.1|PP1S119_46V2.1|PP1S165_47V2.1|PP1S15_474V2.1|PP1S154_2V2.1|PP1S135_40V2.1|PP1S125_103V2.1|PP1S51_61V2.1|PP1S43_141V2.1|PP1S33_130V2.1|PP1S217_8…
50876	8.20E-09	2.11E-08	106	290	3802	17318	reproduction	PP1S31_336V2.1|PP1S248_24V2.1|PP1S12_407V2.1|PP1S195_48V2.1|PP1S273_64V2.1|PP1S37_119V2.1|PP1S169_144V2.1|PP1S11_24V2.1|PP1S148_87V2.1|PP1S223_104V2.1|PP1S14_82V2.1|PP1S31_150V2.1|PP1S128_110V2.1|PP1S62_129V2.1|PP1S5_63V2.1|PP1S286_12V2.1|PP1S69_142V2.1|PP1S39_106V2.1|PP1S10_314V2.1|PP1S170_67V2.1|PP1S115_74V2.1|PP1S197_110V2.1|PP1S59_69V2.1|PP1S85_160V2.1|PP1S226_81V2.1|PP1S197_88V2.1|PP1S295_28…
6519	1.30E-08	3.28E-08	439	1589	3802	17318	amino acid and derivative metabolic process	PP1S28_11V2.1|PP1S7_160V2.1|PP1S197_25V2.1|PP1S182_60V2.1|PP1S281_24V2.1|PP1S32_191V2.1|PP1S31_376V2.1|PP1S143_150V2.1|PP1S49_126V2.1|PP1S207_3V2.1|PP1S415_4V2.1|PP1S135_19V2.1|PP1S131_133V2.1|PP1S233_38V2.2|PP1S96_77V2.1|PP1S37_83V2.1|PP1S17_86V2.1|PP1S15_258V2.1|PP1S128_119V2.1|PP1S244_70V2.1|PP1S2_481V2.1|PP1S35_205V2.1|PP1S182_81V2.1|PP1S59_69V2.1|PP1S71_40V2.1|PP1S14_246V2.1|PP1S387_53V2.1|P…
6091	3.25E-08	7.97E-08	183	580	3802	17318	generation of precursor metabolites and energy	PP1S1_521V2.1|PP1S223_49V2.1|PP1S496_1V2.1|PP1S101_161V2.1|PP1S83_84V2.1|PP1S391_35V2.1|PP1S81_224V2.1|PP1S84_117V2.1|PP1S44_101V2.1|PP1S6664_1V2.1|PP1S382_17V2.1|PP1S372_15V2.1|PP1S86_149V2.1|PP1S100_110V2.1|PP1S10_244V2.1|PP1S294_17V2.1|PP1S132_167V2.1|PP1S50_179V2.1|PP1S28_306V2.1|PP1S61_274V2.2|PP1S79_102V2.1|PP1S136_180V2.1|PP1S335_56V2.1|PP1S310_27V2.1|PP1S58_70V2.1|PP1S7_88V2.1|PP1S136_180…
5730	5.90E-08	1.41E-07	60	143	3802	17318	nucleolus	PP1S215_93V2.1|PP1S30_167V2.1|PP1S32_280V2.1|PP1S14_241V2.1|PP1S263_74V2.1|PP1S7_38V2.1|PP1S19_311V2.1|PP1S163_29V2.1|PP1S47_83V2.1|PP1S460_28V2.1|PP1S3_322V2.1|PP1S79_71V2.1|PP1S183_84V2.1|PP1S83_213V2.1|PP1S66_117V2.1|PP1S30_248V2.1|PP1S97_108V2.1|PP1S89_19V2.1|PP1S27_181V2.1|PP1S26_190V2.1|PP1S89_27V2.1|PP1S84_238V2.1|PP1S63_103V2.1|PP1S225_73V2.1|PP1S169_124V2.1|PP1S270_58V2.1|PP1S328_43V2.1|…
40029	2.35E-07	5.50E-07	45	100	3802	17318	regulation of gene expression, epigenetic	PP1S197_85V2.1|PP1S143_119V2.1|PP1S381_35V2.1|PP1S58_271V2.1|PP1S78_27V2.1|PP1S112_124V2.1|PP1S59_271V2.1|PP1S31_376V2.1|PP1S241_84V2.1|PP1S14_311V2.1|PP1S20_282V2.1|PP1S34_393V2.1|PP1S15_80V2.1|PP1S3_327V2.1|PP1S356_18V2.1|PP1S182_55V2.1|PP1S9_147V2.1|PP1S33_44V2.1|PP1S145_53V2.1|PP1S112_198V2.1|PP1S20_226V2.1|PP1S429_31V2.1|PP1S82_145V2.1|PP1S169_108V2.1|PP1S28_174V2.1|PP1S7_177V2.2|PP1S47_305V…
9628	4.77E-07	1.09E-06	156	497	3802	17318	response to abiotic stimulus	PP1S1_521V2.1|PP1S101_161V2.1|PP1S66_143V2.1|PP1S12_365V2.1|PP1S183_56V2.1|PP1S145_25V2.1|PP1S273_64V2.1|PP1S113_1V2.1|PP1S154_42V2.1|PP1S4_376V2.1|PP1S123_8V2.1|PP1S12_181V2.1|PP1S54_143V2.1|PP1S72_277V2.1|PP1S53_121V2.1|PP1S30_333V2.1|PP1S432_12V2.1|PP1S235_21V2.1|PP1S31_386V2.1|PP1S391_47V2.1|PP1S62_129V2.1|PP1S135_19V2.1|PP1S72_310V2.1|PP1S2_145V2.1|PP1S50_138V2.1|PP1S535_6V2.1|PP1S458_4V2.1|…
5783	6.87E-07	1.54E-06	132	409	3802	17318	endoplasmic reticulum	PP1S123_7V2.1|PP1S73_47V2.1|PP1S171_129V2.1|PP1S10_169V2.1|PP1S44_123V2.1|PP1S246_57V2.1|PP1S32_139V2.1|PP1S92_55V2.1|PP1S456_3V2.1|PP1S5_14V2.1|PP1S226_55V2.1|PP1S223_104V2.1|PP1S223_118V2.1|PP1S20_310V2.1|PP1S58_146V2.1|PP1S334_39V2.1|PP1S69_199V2.1|PP1S89_249V2.1|PP1S407_48V2.1|PP1S238_31V2.1|PP1S29_126V2.1|PP1S238_32V2.1|PP1S422_7V2.1|PP1S41_234V2.1|PP1S158_17V2.1|PP1S14_309V2.1|PP1S7_315V2.1…
5478	1.87E-06	4.10E-06	328	1194	3802	17318	transporter activity	PP1S150_123V2.1|PP1S3_16V2.1|PP1S66_143V2.1|PP1S426_4V2.1|PP1S101_118V2.1|PP1S30_321V2.1|PP1S301_41V2.1|PP1S14_360V2.1|PP1S14_268V2.1|PP1S255_23V2.1|PP1S382_17V2.1|PP1S69_26V2.1|PP1S493_8V2.1|PP1S210_34V2.1|PP1S332_30V2.1|PP1S132_167V2.1|PP1S50_179V2.1|PP1S207_111V2.1|PP1S23_293V2.1|PP1S391_47V2.1|PP1S138_162V2.1|PP1S99_170V2.1|PP1S355_51V2.1|PP1S72_193V2.1|PP1S347_36V2.1|PP1S335_56V2.1|PP1S275_9…
5856	4.51E-06	9.67E-06	104	317	3802	17318	cytoskeleton	PP1S22_248V2.1|PP1S80_59V2.1|PP1S169_144V2.1|PP1S87_184V2.1|PP1S80_60V2.2|PP1S109_50V2.1|PP1S83_45V2.1|PP1S3_186V2.1|PP1S14_425V2.1|PP1S49_118V2.1|PP1S183_84V2.1|PP1S275_78V2.1|PP1S372_39V2.1|PP1S4_331V2.1|PP1S20_359V2.1|PP1S146_124V2.1|PP1S32_18V2.1|PP1S85_160V2.1|PP1S25_145V2.1|PP1S241_60V2.1|PP1S402_23V2.1|PP1S249_34V2.1|PP1S131_116V2.1|PP1S70_204V2.1|PP1S88_37V2.1|PP1S197_109V2.1|PP1S225_37V2…
30154	6.02E-06	1.27E-05	51	130	3802	17318	cell differentiation	PP1S152_64V2.1|PP1S73_151V2.1|PP1S12_337V2.1|PP1S220_86V2.1|PP1S83_45V2.1|PP1S234_17V2.1|PP1S3_204V2.1|PP1S7277_1V2.1|PP1S213_116V2.1|PP1S26_103V2.1|PP1S31_150V2.1|PP1S391_47V2.1|PP1S5_63V2.1|PP1S43_202V2.1|PP1S39_118V2.1|PP1S115_74V2.1|PP1S173_18V2.1|PP1S85_160V2.1|PP1S99_106V2.1|PP1S136_30V2.1|PP1S396_9V2.1|PP1S337_6V2.1|PP1S29_63V2.1|PP1S197_109V2.1|PP1S241_45V2.1|PP1S13_200V2.1|PP1S99_58V2.1|…
16740	1.30E-05	2.68E-05	640	2539	3802	17318	transferase activity	PP1S332_21V2.1|PP1S28_11V2.1|PP1S171_129V2.1|PP1S114_182V2.1|PP1S212_61V2.1|PP1S44_123V2.1|PP1S32_139V2.1|PP1S14_241V2.1|PP1S25_86V2.1|PP1S456_3V2.1|PP1S15_389V2.1|PP1S281_24V2.1|PP1S32_191V2.1|PP1S31_376V2.1|PP1S245_11V2.1|PP1S9_77V2.1|PP1S56_233V2.1|PP1S61_88V2.1|PP1S241_79V2.2|PP1S207_3V2.1|PP1S415_4V2.1|PP1S197_159V2.1|PP1S180_117V2.1|PP1S379_8V2.1|PP1S163_44V2.1|PP1S131_133V2.1|PP1S272_32V2.…
5794	2.63E-05	5.30E-05	99	310	3802	17318	Golgi apparatus	PP1S150_123V2.1|PP1S171_129V2.1|PP1S231_23V2.1|PP1S59_70V2.1|PP1S224_47V2.1|PP1S32_139V2.1|PP1S456_3V2.1|PP1S254_31V2.1|PP1S53_121V2.1|PP1S58_146V2.1|PP1S67_211V2.1|PP1S43_137V2.1|PP1S135_116V2.1|PP1S227_89V2.1|PP1S281_61V2.1|PP1S309_15V2.1|PP1S36_96V2.1|PP1S29_126V2.1|PP1S50_181V2.1|PP1S120_25V2.1|PP1S65_246V2.1|PP1S145_27V2.1|PP1S7_315V2.1|PP1S188_26V2.1|PP1S87_152V2.1|PP1S197_32V2.1|PP1S457_24…
3682	8.17E-05	1.62E-04	19	37	3802	17318	chromatin binding	PP1S245_57V2.1|PP1S235_74V2.1|PP1S106_175V2.1|PP1S381_35V2.1|PP1S93_120V2.1|PP1S11_250V2.1|PP1S25_193V2.1|PP1S9_152V2.1|PP1S13_110V2.1|PP1S66_187V2.1|PP1S33_320V2.1|PP1S407_3V2.1|PP1S3_204V2.1|PP1S137_77V2.1|PP1S133_38V2.1|PP1S91_42V2.1|PP1S39_240V2.1|PP1S47_305V2.1|PP1S28_258V2.1
9605	2.72E-04	5.28E-04	57	169	3802	17318	response to external stimulus	PP1S1158_3V2.1|PP1S73_151V2.1|PP1S7_70V2.1|PP1S165_44V2.1|PP1S257_104V2.1|PP1S378_9V2.1|PP1S123_145V2.1|PP1S154_70V2.1|PP1S179_27V2.1|PP1S14_203V2.1|PP1S55_210V2.1|PP1S26_181V2.1|PP1S53_121V2.1|PP1S194_42V2.1|PP1S62_129V2.1|PP1S391_47V2.1|PP1S247_14V2.1|PP1S458_4V2.1|PP1S372_39V2.1|PP1S154_118V2.1|PP1S517_1V2.1|PP1S174_60V2.1|PP1S122_151V2.1|PP1S5_211V2.1|PP1S409_42V2.1|PP1S124_156V2.1|PP1S77_247…
9991	3.76E-04	7.18E-04	14	26	3802	17318	response to extracellular stimulus	PP1S73_151V2.1|PP1S247_14V2.1|PP1S257_104V2.1|PP1S123_145V2.1|PP1S152_54V2.1|PP1S122_151V2.1|PP1S409_42V2.1|PP1S162_125V2.1|PP1S55_210V2.1|PP1S26_181V2.1|PP1S83_161V2.1|PP1S58_243V2.1|PP1S102_135V2.1|PP1S16_2V2.1
9719	1.13E-03	2.10E-03	79	262	3802	17318	response to endogenous stimulus	PP1S83_158V2.1|PP1S456_3V2.1|PP1S144_156V2.1|PP1S154_70V2.1|PP1S169_144V2.1|PP1S54_291V2.1|PP1S42_197V2.1|PP1S150_17V2.1|PP1S14_203V2.1|PP1S69_141V2.1|PP1S68_133V2.1|PP1S425_12V2.1|PP1S59_154V2.1|PP1S100_110V2.1|PP1S432_12V2.1|PP1S31_150V2.1|PP1S59_157V2.1|PP1S391_47V2.1|PP1S353_25V2.1|PP1S116_149V2.1|PP1S2_145V2.1|PP1S135_40V2.1|PP1S372_39V2.1|PP1S131_23V2.1|PP1S90_222V2.1|PP1S154_118V2.1|PP1S51…
40007	1.14E-03	2.10E-03	32	87	3802	17318	growth	PP1S160_97V2.1|PP1S29_63V2.1|PP1S73_47V2.1|PP1S12_337V2.1|PP1S448_35V2.1|PP1S176_100V2.1|PP1S98_179V2.1|PP1S83_45V2.1|PP1S99_58V2.1|PP1S14_58V2.1|PP1S53_121V2.1|PP1S234_17V2.1|PP1S213_116V2.1|PP1S253_1V2.1|PP1S128_110V2.1|PP1S391_47V2.1|PP1S242_93V2.1|PP1S444_23V2.1|PP1S69_14V2.1|PP1S177_34V2.1|PP1S249_26V2.1|PP1S115_74V2.1|PP1S185_37V2.1|PP1S416_11V2.1|PP1S1_198V2.1|PP1S46_192V2.1|PP1S76_127V2.1…
6629	2.02E-03	3.65E-03	206	785	3802	17318	lipid metabolic process	PP1S496_1V2.1|PP1S426_4V2.1|PP1S171_129V2.1|PP1S32_139V2.1|PP1S285_10V2.1|PP1S148_87V2.1|PP1S223_104V2.1|PP1S336_55V2.1|PP1S61_88V2.1|PP1S134_110V2.1|PP1S300_44V2.1|PP1S132_167V2.1|PP1S379_8V2.1|PP1S238_31V2.1|PP1S535_6V2.1|PP1S154_51V2.1|PP1S90_222V2.1|PP1S238_32V2.1|PP1S159_19V2.1|PP1S255_21V2.1|PP1S99_81V2.1|PP1S100_111V2.1|PP1S279_70V2.1|PP1S28_379V2.1|PP1S107_55V2.1|PP1S114_14V2.1|PP1S177_33…
5773	2.16E-03	3.84E-03	32	90	3802	17318	vacuole	PP1S445_15V2.1|PP1S76_46V2.1|PP1S130_71V2.1|PP1S270_27V2.1|PP1S400_20V2.1|PP1S154_104V2.1|PP1S60_193V2.1|PP1S62_222V2.1|PP1S31_164V2.1|PP1S149_198V2.1|PP1S53_121V2.1|PP1S24_143V2.1|PP1S24_130V2.1|PP1S158_12V2.1|PP1S21_155V2.1|PP1S2_30V2.1|PP1S2_341V2.1|PP1S115_120V2.1|PP1S205_15V2.1|PP1S280_28V2.1|PP1S130_248V2.1|PP1S93_73V2.1|PP1S104_129V2.1|PP1S482_2V2.1|PP1S24_165V2.1|PP1S76_127V2.1|PP1S230_19…
9653	4.76E-03	8.30E-03	61	204	3802	17318	anatomical structure morphogenesis	PP1S152_64V2.1|PP1S73_151V2.1|PP1S12_337V2.1|PP1S83_45V2.1|PP1S53_121V2.1|PP1S3_204V2.1|PP1S234_17V2.1|PP1S213_116V2.1|PP1S31_150V2.1|PP1S128_110V2.1|PP1S391_47V2.1|PP1S74_173V2.1|PP1S180_11V2.1|PP1S242_93V2.1|PP1S50_138V2.1|PP1S154_51V2.1|PP1S77_3V2.1|PP1S39_118V2.1|PP1S177_40V2.1|PP1S106_40V2.1|PP1S136_32V2.1|PP1S158_36V2.1|PP1S46_192V2.1|PP1S85_160V2.1|PP1S99_106V2.1|PP1S136_30V2.1|PP1S197_85V…
8370	6.74E-03	1.16E-02	7	12	3802	17318	obsolete cellular component	PP1S223_49V2.1|PP1S78_55V2.1|PP1S392_14V2.1|PP1S83_180V2.1|PP1S124_65V2.1|PP1S2_208V2.1|PP1S46_188V2.1
16049	1.35E-02	2.28E-02	23	67	3802	17318	cell growth	PP1S160_97V2.1|PP1S29_63V2.1|PP1S444_23V2.1|PP1S73_47V2.1|PP1S12_337V2.1|PP1S177_34V2.1|PP1S249_26V2.1|PP1S115_74V2.1|PP1S83_45V2.1|PP1S99_58V2.1|PP1S416_11V2.1|PP1S14_58V2.1|PP1S46_192V2.1|PP1S76_127V2.1|PP1S53_121V2.1|PP1S234_17V2.1|PP1S199_72V2.1|PP1S99_106V2.1|PP1S213_116V2.1|PP1S253_1V2.1|PP1S109_261V2.1|PP1S391_47V2.1|PP1S242_93V2.1
7154	1.53E-02	2.53E-02	232	932	3802	17318	cell communication	PP1S25_235V2.1|PP1S123_145V2.1|PP1S456_3V2.1|PP1S169_144V2.1|PP1S182_60V2.1|PP1S31_376V2.1|PP1S134_110V2.1|PP1S641_1V2.1|PP1S207_3V2.1|PP1S184_103V2.1|PP1S131_133V2.1|PP1S5_355V2.1|PP1S458_4V2.1|PP1S275_99V2.1|PP1S21_193V2.1|PP1S5_211V2.1|PP1S59_69V2.1|PP1S197_88V2.1|PP1S14_246V2.1|PP1S387_53V2.1|PP1S378_41V2.1|PP1S50_84V2.1|PP1S401_7V2.1|PP1S38_270V2.1|PP1S22_408V2.1|PP1S112_30V2.1|PP1S81_36V2.1…
6464	1.60E-02	2.61E-02	414	1723	3802	17318	protein modification process	PP1S28_11V2.1|PP1S144_29V2.1|PP1S171_129V2.1|PP1S44_123V2.1|PP1S101_148V2.1|PP1S182_60V2.1|PP1S281_24V2.1|PP1S223_104V2.1|PP1S11_366V2.1|PP1S114_2V2.1|PP1S207_3V2.1|PP1S415_4V2.1|PP1S17_278V2.1|PP1S135_19V2.1|PP1S131_133V2.1|PP1S272_32V2.1|PP1S238_31V2.1|PP1S83_179V2.1|PP1S275_99V2.1|PP1S101_150V2.1|PP1S99_81V2.1|PP1S366_16V2.1|PP1S35_205V2.1|PP1S47_219V2.1|PP1S182_81V2.1|PP1S59_69V2.1|PP1S14_246…
5654	1.73E-02	2.79E-02	179	708	3802	17318	nucleoplasm	PP1S150_123V2.1|PP1S145_25V2.1|PP1S20_260V2.1|PP1S340_23V2.1|PP1S34_15V2.1|PP1S307_68V2.1|PP1S215_59V2.1|PP1S144_91V2.1|PP1S293_26V2.1|PP1S351_30V2.1|PP1S328_41V2.1|PP1S15_80V2.1|PP1S8563_1V2.1|PP1S641_1V2.1|PP1S432_12V2.1|PP1S143_112V2.1|PP1S31_386V2.1|PP1S197_159V2.1|PP1S2909_3V2.1|PP1S149_14V2.1|PP1S28_188V2.1|PP1S97_89V2.1|PP1S14_425V2.1|PP1S272_32V2.1|PP1S233_41V2.1|PP1S87_109V2.1|PP1S13_110…
5768	2.80E-02	4.44E-02	20	60	3802	17318	endosome	PP1S445_15V2.1|PP1S81_99V2.1|PP1S115_77V2.1|PP1S2_30V2.1|PP1S11_113V2.1|PP1S254_52V2.1|PP1S88_37V2.1|PP1S482_2V2.1|PP1S297_60V2.1|PP1S211_153V2.1|PP1S34_154V2.1|PP1S76_127V2.1|PP1S65_103V2.1|PP1S53_121V2.1|PP1S543_3V2.1|PP1S162_65V2.1|PP1S75_103V2.1|PP1S286_32V2.1|PP1S232_53V2.1|PP1S335_30V2.1
7610	3.01E-02	4.70E-02	6	12	3802	17318	behavior	PP1S114_99V2.1|PP1S94_94V2.1|PP1S73_151V2.1|PP1S12_407V2.1|PP1S140_31V2.1|PP1S63_103V2.1
8371	3.07E-02	4.72E-02	250	1026	3802	17318	obsolete biological process	PP1S1_581V2.1|PP1S38_91V2.1|PP1S98_1V2.1|PP1S391_35V2.1|PP1S370_10V2.1|PP1S226_55V2.1|PP1S298_4V2.1|PP1S11_366V2.1|PP1S46_317V2.1|PP1S143_150V2.1|PP1S21_302V2.1|PP1S490_19V2.1|PP1S13_21V2.1|PP1S84_295V2.1|PP1S407_48V2.1|PP1S422_8V2.1|PP1S54_232V2.1|PP1S7_88V2.1|PP1S115_186V2.1|PP1S159_19V2.1|PP1S422_7V2.1|PP1S20_359V2.1|PP1S15_258V2.1|PP1S170_67V2.1|PP1S16_310V2.1|PP1S126_67V2.1|PP1S143_16V2.1|PP…
