# Supplementary material for: Predicted protein-protein interactions in the moss Physcomitrella patens: a new bioinformatic resource
Source: BMC Bioinformatics. 2015 Mar 16;16(1):89. doi: 10.1186/s12859-015-0524-1 (PMC4384322; doi:10.1186/s12859-015-0524-1)
Supplement: Additional file 8: Table S7. — CBB Subnetwork. [file 12859_2015_524_MOESM8_ESM.xlsx]

## Sheet: CBB Subnetwork
SUID	Protein ID V1.5	Protein ID V1.6	Connectivity within subnetwork	Total Connectivity	Description	Interactions in subnetwork
40503	Pp1s89_156V2.1	Pp1s89_161V6.1	66	66	fructose-bisphosphate aldolase	Pp1s65_105V2.1(pp)Pp1s6_121V2.1
40490	Pp1s333_8V2.1	Pp1s333_9V6.1	62	554	ubiquitin fusion protein	Pp1s400_20V2.1 (pp) Pp1s182_81V2.1
40615	Pp1s46_182V2.1	Pp1s46_189V6.1	62	538	polyubiquitin	Pp1s139_78V2.1 (pp) Pp1s139_78V2.1
40586	Pp1s182_81V2.1	Pp1s182_82V6.1	61	744	casein kinase i	Pp1s38_15V2.1 (pp) Pp1s284_19V2.1
40052	Pp1s291_58V2.1	Pp1s291_62V6.1	58	527	heat shock protein 90	Pp1s335_29V2.1 (pp) Pp1s113_1V2.1
39996	Pp1s281_24V2.1	Pp1s281_23V6.1	56	464	cyclin-dependent protein kinase p34cdc2	Pp1s276_2V2.1 (pp) Pp1s139_78V2.1
40032	Pp1s46_188V2.1	Pp1s46_194V6.1	54	209	proliferating cell nuclear antigen	Pp1s51_135V2.1 (pp) Pp1s256_73V2.1
40039	Pp1s217_28V2.1	Pp1s217_30V6.1	54	275	transitional endoplasmic reticulum	Pp1s403_45V2.1 (pp) Pp1s33_130V2.1
41825	Pp1s201_81V2.1	Pp1s201_82V6.1	53	53	phosphoglycerate kinase	Pp1s46_188V2.1 (pp) Pp1s32_340V2.1
40235	Pp1s317_15V2.1	Pp1s317_15V6.1	53	296	ubiquitin-like protein smt3	Pp1s182_81V2.1 (pp) Pp1s14_227V2.1
41556	Pp1s56_215V2.1	Pp1s56_223V6.1	51	51	phosphoglycerate kinase	Pp1s61_64V2.1 (pp) Pp1s13_376V2.1
41893	Pp1s37_269V2.1	Pp1s37_276V6.1	48	132	annexin a4	Pp1s35_277V2.1 (pp) Pp1s333_8V2.1
40017	Pp1s403_45V2.1	Pp1s403_48V6.1	44	214	paired amphipathic helix repeat-containing protein transcription regulator-related	Pp1s46_188V2.1 (pp) Pp1s37_269V2.1
40938	Pp1s17_266V2.1	Pp1s17_265V6.1	42	352	polyubiquitin containing 7 ubiquitin monomers	Pp1s46_182V2.1 (pp) Pp1s30_333V2.1
41077	Pp1s140_31V2.1	Pp1s140_31V6.1	42	78	ubiquitin carboxyl-terminal hydrolase isozyme l3	Pp1s65_153V2.1 (pp) Pp1s17_266V2.1
42609	Pp1s213_102V2.1	Pp1s213_103V6.1	42	42	transketolase 1	Pp1s97_267V2.1 (pp) Pp1s72_57V2.1
40335	Pp1s70_204V2.1	Pp1s70_210V6.1	41	294	alpha tubulin 1	Pp1s317_15V2.1 (pp) Pp1s30_333V2.1
40431	Pp1s30_333V2.1	Pp1s30_345V6.1	40	164	2-cys peroxiredoxin-like protein	Pp1s58_192V2.1 (pp) Pp1s33_208V2.1
40434	Pp1s337_25V2.1	Pp1s337_26V6.1	39	165	MYH9.2; ACTIN 2/7 (sp|P53492) [Arabidopsis thaliana]	Pp1s185_37V2.1 (pp) Pp1s113_1V2.1
41255	Pp1s65_105V2.1	Pp1s65_109V6.1	39	87	at1g09210 t12m4_8	Pp1s78_140V2.1 (pp) Pp1s106_65V2.2
40013	Pp1s311_37V2.1	Pp1s311_38V6.1	36	451	cullin c	Pp1s30_333V2.1 (pp) Pp1s154_60V2.1
40193	Pp1s22_179V2.1	Pp1s22_185V6.1	35	279	serine threonine protein	Pp1s33_208V2.1 (pp) Pp1s291_58V2.1
40110	Pp1s154_115V2.1	Pp1s154_125V6.1	35	243	small nuclear	Pp1s217_10V2.1 (pp) Pp1s182_81V2.1
41494	Pp1s165_11V2.1	Pp1s165_12V6.1	34	62	NDPK1 nucleotide diphosphate kinase 1 protein	Pp1s83_54V2.1 (pp) Pp1s10_309V2.1
40031	Pp1s40_185V2.1	Pp1s40_190V6.1	33	111	heat shock 70 kda protein 4	Pp1s50_72V2.1 (pp) Pp1s50_72V2.1
40777	Pp1s154_60V2.1	Pp1s154_69V6.1	33	117	atpB gene for putative ATPase alpha subunit protein ATPB	Pp1s372_39V2.1 (pp) Pp1s154_115V2.1
40704	Pp1s385_36V2.1	Pp1s385_43V6.1	33	33	fructose- -bisphosphatase	Pp1s46_182V2.1 (pp) Pp1s207_111V2.1
40099	Pp1s185_37V2.1	Pp1s185_41V6.1	33	250	histone acetyltransferase	Pp1s165_50V2.1 (pp) Pp1s139_78V2.1
40205	Pp1s372_39V2.1	Pp1s372_38V6.1	33	246	MYH9.2; ACTIN 2/7 (sp|P53492) [Arabidopsis thaliana]	Pp1s90_178V2.1 (pp) Pp1s219_74V2.1
41764	Pp1s224_50V2.1	Pp1s224_51V6.1	32	53	fk506-binding protein 2-1 precursor	Pp1s88_58V2.1 (pp) Pp1s46_182V2.1
43310	Pp1s83_54V2.1	Pp1s83_55V6.1	32	49	enolase	Pp1s3_345V2.1 (pp) Pp1s21_246V2.1
43177	Pp1s55_207V2.1	Pp1s55_204V6.1	32	55	myo-inositol-1 phosphate	Pp1s70_204V2.1 (pp) Pp1s33_70V2.1
40042	Pp1s58_143V2.1	Pp1s58_148V6.1	32	248	rad23 damaged dna binding	Pp1s386_19V2.1 (pp) Pp1s201_81V2.1
43354	Pp1s2_126V2.1	Pp1s2_133V6.1	32	59	regucalcin	Pp1s65_281V2.1 (pp) Pp1s245_25V2.1
40601	Pp1s33_130V2.1	Pp1s33_129V6.1	31	186	F23A5.2; transducin family protein / WD-40 repeat family protein [Arabidopsis thaliana]	Pp1s462_5V2.1 (pp) Pp1s337_25V2.1
43311	Pp1s38_290V2.1	Pp1s38_300V6.1	31	51	malate glyoxysomal precursor	Pp1s72_57V2.1 (pp) Pp1s227_53V2.1
40043	Pp1s14_308V2.1	Pp1s14_318V6.1	31	280	26s proteasome non-atpase regulatory	Pp1s46_182V2.1 (pp) Pp1s40_185V2.1
41732	Pp1s145_157V2.1	Pp1s145_161V6.1	31	46	in2-1 protein	Pp1s68_99V2.1 (pp) Pp1s182_81V2.1
43363	Pp1s82_92V2.1	Pp1s82_98V6.1	30	58	peptidyl-prolyl cis-trans isomerase	Pp1s9_147V2.1 (pp) Pp1s84_84V2.1
42064	Pp1s98_1V2.1	Pp1s98_2V6.1	30	72	glutathione peroxidase	Pp1s333_8V2.1 (pp) Pp1s300_38V2.1
41249	Pp1s113_1V2.1	Pp1s113_2V6.1	30	242	inositolphosphorylceramide-b c-26 hydroxylase	Pp1s46_182V2.1 (pp) Pp1s276_28V2.1
41690	Pp1s120_160V2.1	Pp1s120_164V6.1	30	30	transketolase 1	Pp1s34_393V2.1 (pp) Pp1s256_68V2.1
42497	Pp1s131_6V2.1	Pp1s131_6V6.1	30	51	6-phosphogluconate dehydrogenase	Pp1s68_127V2.2 (pp) Pp1s46_182V2.1
40168	Pp1s191_76V2.1	Pp1s191_77V6.1	29	389	cop9 constitutive photomorphogenic homolog subunit 5	Pp1s33_130V2.1 (pp) Pp1s120_160V2.1
42863	Pp1s141_127V2.1	Pp1s141_128V6.1	29	53	aldose reductase	Pp1s90_178V2.1 (pp) Pp1s385_36V2.1
40844	Pp1s61_50V2.1	Pp1s61_57V6.1	29	80	ubiquitin-like protein smt3	Pp1s78_4V2.1 (pp) Pp1s34_393V2.1
40079	Pp1s97_267V2.1	Pp1s97_279V6.1	29	140	heat shock protein 70	Pp1s84_80V2.1 (pp) Pp1s385_36V2.1
41887	Pp1s353_25V2.1	Pp1s353_25V6.1	28	72	glyceraldehyde-3-phosphate dehydrogenase	Pp1s263_40V2.1 (pp) Pp1s138_109V2.1
40057	Pp1s84_84V2.1	Pp1s84_88V6.1	28	305	histone acetyltransferase	Pp1s337_25V2.1 (pp) Pp1s17_266V2.1
43357	Pp1s3_345V2.1	Pp1s3_358V6.1	28	45	protein disulfide-isomerase-like protein	Pp1s89_156V2.1 (pp) Pp1s291_58V2.1
42451	Pp1s125_88V2.1	Pp1s125_91V6.1	28	44	protein kinase c inhibitor-like protein	Pp1s58_192V2.1 (pp) Pp1s337_25V2.1
40760	Pp1s76_94V2.1	Pp1s76_97V6.1	27	60	enolase	Pp1s333_8V2.1 (pp) Pp1s30_333V2.1
42556	Pp1s10_309V2.1	Pp1s10_319V6.1	27	40	"T2E22.29; nascent polypeptide associated complex alpha chain protein, putative / alpha-NAC, putative [Arabidopsis thaliana]"	Pp1s58_143V2.1 (pp) Pp1s217_28V2.1
39997	Pp1s448_6V2.1	Pp1s448_6V6.1	27	151	target of rapamycin	Pp1s21_246V2.1 (pp) Pp1s154_60V2.1
40756	Pp1s9_147V2.1	Pp1s9_150V6.1	26	164	set domain protein	Pp1s241_58V2.1 (pp) Pp1s120_160V2.1
40118	Pp1s165_50V2.1	Pp1s165_54V6.1	25	173	"F3E22.14; importin alpha-1 subunit, putative (IMPA1) [Arabidopsis thaliana]"	Pp1s70_204V2.1 (pp) Pp1s335_29V2.1
41809	Pp1s276_2V2.1	Pp1s276_2V6.1	25	211	receptor of activated protein kinase c component of 40s small ribosomal subunit	Pp1s54_126V2.1 (pp) Pp1s54_126V2.1
40206	Pp1s314_46V2.1	Pp1s314_45V6.1	25	63	F10M23.40; fimbrin-like protein (FIM1) [Arabidopsis thaliana]	Pp1s51_135V2.1 (pp) Pp1s182_81V2.1
40446	Pp1s67_107V2.1	Pp1s67_110V6.1	25	58	rho gdp-dissociation inhibitor 1	Pp1s65_105V2.1 (pp) Pp1s141_127V2.1
40038	Pp1s90_178V2.1	Pp1s90_180V6.1	24	124		Pp1s56_215V2.1 (pp) Pp1s2_126V2.1
40349	Pp1s190_29V2.1	Pp1s190_29V6.1	24	156	"T18C20.7; small nuclear ribonucleoprotein, putative / snRNP, putative / Sm protein, putative [Arabidopsis thaliana]"	Pp1s9_147V2.1 (pp) Pp1s46_188V2.1
40614	Pp1s21_246V2.1	Pp1s21_259V6.1	23	37	peptidyl-prolyl isomerase fkbp12	Pp1s22_334V2.1 (pp) Pp1s140_31V2.1
40919	Pp1s184_63V2.1	Pp1s184_61V6.1	23	165	F25P22.24; Ssu72-like family protein [Arabidopsis thaliana]	Pp1s37_269V2.1 (pp) Pp1s3_186V2.1
40066	Pp1s72_57V2.1	Pp1s72_57V6.1	22	139	proteasome subunit alpha type 3	Pp1s65_153V2.1 (pp) Pp1s311_37V2.1
40299	Pp1s162_156V2.1	Pp1s162_163V6.1	21	138	small nuclear ribonucleoprotein	Pp1s145_157V2.1 (pp) Pp1s125_88V2.1
40106	Pp1s204_98V2.1	Pp1s204_102V6.1	21	159	cullin 4b	Pp1s84_80V2.1 (pp) Pp1s291_58V2.1
40241	Pp1s43_141V2.1	Pp1s43_141V6.1	21	105	"F3E22.14; importin alpha-1 subunit, putative (IMPA1) [Arabidopsis thaliana]"	Pp1s448_6V2.1 (pp) Pp1s162_156V2.1
40128	Pp1s77_258V2.1	Pp1s77_262V6.1	21	135	serine threonine-protein kinase	Pp1s89_156V2.1 (pp) Pp1s169_80V2.1
40641	Pp1s311_13V2.1	Pp1s311_14V6.1	20	146	acetyltransferase complex ard1	Pp1s2_14V2.1 (pp) Pp1s13_431V2.1
40002	Pp1s219_74V2.1	Pp1s219_74V6.1	20	161	dna-binding horma domain-containing protein	Pp1s250_8V2.1 (pp) Pp1s250_8V2.1
41579	Pp1s88_58V2.1	Pp1s88_58V6.1	20	90	aspartate kinase-homoserine dehydrogenase	Pp1s72_108V2.1 (pp) Pp1s120_160V2.1
41788	Pp1s256_73V2.1	Pp1s256_75V6.1	20	198	snf2 super family	Pp1s250_9V2.1 (pp) Pp1s2_126V2.1
41687	Pp1s123_9V2.1	Pp1s123_9V6.1	19	112	ormdl family protein	Pp1s217_71V2.1 (pp) Pp1s15_272V2.1
41688	Pp1s13_128V2.1	Pp1s13_127V6.1	19	37	glutathione reductase	Pp1s65_105V2.1 (pp) Pp1s2_126V2.1
40692	Pp1s15_272V2.1	Pp1s15_286V6.1	19	107	ubiquitin carboxyl-terminal hydrolase isozyme	Pp1s263_40V2.1 (pp) Pp1s184_63V2.1
41897	Pp1s38_15V2.1	Pp1s38_15V6.1	19	19	triosephosphate isomerase	Pp1s76_94V2.1 (pp) Pp1s22_179V2.1
41060	Pp1s138_31V2.1	Pp1s138_31V6.1	19	137	"F16B3.16; chaperonin, putative [Arabidopsis thaliana]"	Pp1s263_40V2.1 (pp) Pp1s22_179V2.1
41096	Pp1s22_334V2.1	Pp1s22_344V6.1	19	77	ankyrin unc44	Pp1s30_333V2.1 (pp) Pp1s15_272V2.1
41833	Pp1s3_440V2.1	Pp1s3_460V6.1	19	19	ribulose-phosphate 3-epimerase	Pp1s234_40V2.1 (pp) Pp1s114_99V2.1
45563	Pp1s66_47V2.1	Pp1s66_48V6.1	19	19	ribulose- -bisphosphate carboxylase oxygenase small subunit	Pp1s22_179V2.1 (pp) Pp1s201_81V2.1
43443	Pp1s66_180V2.1	Pp1s66_184V6.1	18	88	6-phosphogluconate dehydrogenase	Pp1s55_207V2.1 (pp) Pp1s2_126V2.1
40117	Pp1s207_111V2.1	Pp1s207_106V6.1	18	89	importin beta-	Pp1s70_204V2.1 (pp) Pp1s117_75V2.1
41117	Pp1s131_151V2.1	Pp1s131_157V6.1	18	121	gtpase activating protein	Pp1s65_105V2.1 (pp) Pp1s40_185V2.1
40283	Pp1s458_4V2.1	Pp1s458_4V6.1	18	151	uv-damaged dna-binding	Pp1s46_182V2.1 (pp) Pp1s293_8V2.1
40339	Pp1s430_32V2.1	Pp1s430_32V6.1	18	128	exosome component 10	Pp1s403_45V2.1 (pp) Pp1s335_29V2.1
43785	Pp1s6_121V2.1	Pp1s6_132V6.1	17	31	thioredoxin y	Pp1s89_156V2.1 (pp) Pp1s131_6V2.1
39999	Pp1s90_87V2.1	Pp1s90_86V6.1	17	76	dna mismatch repair protein	Pp1s35_275V2.1 (pp) Pp1s207_111V2.1
41146	Pp1s3_186V2.1	Pp1s3_191V6.1	17	34	profilin	Pp1s79_28V2.1 (pp) Pp1s333_8V2.1
40300	Pp1s1_313V2.1	Pp1s1_320V6.1	17	117	nac domain protein	Pp1s7_89V2.1 (pp) Pp1s177_5V2.1
41288	Pp1s7_302V2.1	Pp1s7_322V6.1	17	91	atpase type 13a1	Pp1s90_178V2.1 (pp) Pp1s46_182V2.1
40196	Pp1s16_310V2.1	Pp1s16_329V6.1	17	110	lsm sm-like protein family member	Pp1s317_15V2.1 (pp) Pp1s201_81V2.1
42164	Pp1s263_40V2.1	Pp1s263_36V6.1	17	54	aspartate-semialdehyde dehydrogenase	Pp1s9_147V2.1 (pp) Pp1s37_269V2.1
40352	Pp1s217_71V2.1	Pp1s217_71V6.1	16	62	adf gene for actin-depolymerizing factor protein ADF	Pp1s67_107V2.1 (pp) Pp1s141_127V2.1
40655	Pp1s197_109V2.1	Pp1s197_114V6.1	16	99	serine threonine protein phosphatase 2a regulatory subunit	Pp1s66_47V2.1 (pp) Pp1s235_24V2.1
40014	Pp1s245_25V2.1	Pp1s245_25V6.1	16	57	stip1 homology and u box-containing protein 1	Pp1s65_153V2.1 (pp) Pp1s37_269V2.1
41141	Pp1s14_227V2.1	Pp1s14_237V6.1	16	82	nuclear pore complex protein	Pp1s311_13V2.1 (pp) Pp1s131_70V2.1
40946	Pp1s335_29V2.1	Pp1s335_29V6.1	16	79	cytoplasmic dynein light chain	Pp1s82_92V2.1 (pp) Pp1s61_50V2.1
40010	Pp1s58_192V2.1	Pp1s58_199V6.1	15	102	dna mismatch repair protein	Pp1s98_1V2.1 (pp) Pp1s131_6V2.1
41651	Pp1s51_135V2.1	Pp1s51_136V6.1	15	88	poly -binding	Pp1s46_188V2.1 (pp) Pp1s213_102V2.1
40008	Pp1s65_153V2.1	Pp1s65_161V6.1	15	110		Pp1s333_8V2.1 (pp) Pp1s22_179V2.1
43218	Pp1s61_64V2.1	Pp1s61_72V6.1	15	15	triosephosphate isomerase	Pp1s201_81V2.1 (pp) Pp1s138_31V2.1
40448	Pp1s67_128V2.1	Pp1s67_134V6.1	15	77	translation initiation factor eif-2b beta subunit	Pp1s317_15V2.1 (pp) Pp1s317_15V2.1
42770	Pp1s291_40V2.1	Pp1s291_43V6.1	15	49	transaldolase-like protein	Pp1s21_246V2.1 (pp) Pp1s140_31V2.1
41411	Pp1s309_67V2.1	Pp1s309_73V6.1	15	62	glyceraldehyde-3-phosphate dehydrogenase	Pp1s97_267V2.1 (pp) Pp1s46_182V2.1
40044	Pp1s7_319V2.1	Pp1s7_342V6.1	14	108	skp1-like protein	Pp1s98_1V2.1 (pp) Pp1s38_290V2.1
40236	Pp1s339_36V2.1	Pp1s339_37V6.1	14	99	glutathione s-transferase	Pp1s58_143V2.1 (pp) Pp1s46_182V2.1
40628	Pp1s35_275V2.1	Pp1s35_286V6.1	14	49	T23A1.5; ubiquitin family protein [Arabidopsis thaliana]	Pp1s40_185V2.1 (pp) Pp1s165_11V2.1
40037	Pp1s138_109V2.1	Pp1s138_112V6.1	14	78	MRC8.12; transducin family protein / WD-40 repeat family protein [Arabidopsis thaliana]	Pp1s291_58V2.1 (pp) Pp1s14_308V2.1
41436	Pp1s34_393V2.1	Pp1s34_403V6.1	14	90	protein arginine n-methyltransferase	Pp1s370_59V2.1 (pp) Pp1s291_58V2.1
40144	Pp1s101_150V2.1	Pp1s101_152V6.1	14	90	ubiquitin-conjugating enzyme e2 i	Pp1s43_141V2.1 (pp) Pp1s14_308V2.1
41329	Pp1s139_78V2.1	Pp1s139_77V6.1	14	55	T32F6.15; expressed protein [Arabidopsis thaliana]	Pp1s385_36V2.1 (pp) Pp1s150_17V2.1
40058	Pp1s18_121V2.1	Pp1s18_124V6.1	13	108	histone acetyltransferase complex component	Pp1s90_87V2.1 (pp) Pp1s90_87V2.1
41157	Pp1s134_25V2.1	Pp1s134_26V6.1	13	93	small nuclear ribonucleoprotein polypeptide a	Pp1s91_42V2.1 (pp) Pp1s184_63V2.1
41974	Pp1s505_5V2.1	Pp1s505_6V6.1	13	97	cycloartenol-c-24-methyltransferase 1	Pp1s7_392V2.1 (pp) Pp1s66_47V2.1
41549	Pp1s68_99V2.1	Pp1s68_101V6.1	13	105	dead box atp-dependent rna	Pp1s135_28V2.1 (pp) Pp1s135_28V2.1
40899	Pp1s174_58V2.1	Pp1s174_60V6.1	13	47	manganese superoxide dismutase	Pp1s123_9V2.1 (pp) Pp1s113_1V2.1
41425	Pp1s32_340V2.1	Pp1s32_349V6.1	13	26	peroxiredoxin 6	Pp1s291_58V2.1 (pp) Pp1s245_25V2.1
40889	Pp1s117_75V2.1	Pp1s117_81V6.1	13	98	T10C21.7; WD-40 repeat protein family [Arabidopsis thaliana]	Pp1s2_126V2.1 (pp) Pp1s145_157V2.1
40585	Pp1s177_5V2.1	Pp1s177_5V6.1	13	136	loc398434 protein	Pp1s14_308V2.1 (pp) Pp1s14_308V2.1
40568	Pp1s91_42V2.1	Pp1s91_43V6.1	13	71	structural maintenance of chromosome 1	Pp1s317_47V2.1 (pp) Pp1s299_3V2.1
42224	Pp1s250_9V2.1	Pp1s250_10V6.1	12	64	porin voltage-dependent anion-selective channel protein	Pp1s184_63V2.1 (pp) Pp1s184_63V2.1
40795	Pp1s243_62V2.1	Pp1s243_63V6.1	12	97	coatomer beta	Pp1s46_182V2.1 (pp) Pp1s386_19V2.1
41744	Pp1s207_31V2.1	Pp1s207_28V6.1	12	55	T5I8.3; expressed protein [Arabidopsis thaliana]	Pp1s82_92V2.1 (pp) Pp1s46_188V2.1
40389	Pp1s230_18V2.1	Pp1s230_18V6.1	12	60	chromatin assembly factor-i p60 subunit	Pp1s314_46V2.1 (pp) Pp1s139_78V2.1
42226	Pp1s33_70V2.1	Pp1s33_69V6.2	12	42	transferring glycosyl groups	Pp1s84_84V2.1 (pp) Pp1s230_18V2.1
42051	Pp1s99_81V2.1	Pp1s99_87V6.1	12	32	glycerol-3-phosphate dehydrogenase	Pp1s403_45V2.1 (pp) Pp1s154_115V2.1
40665	Pp1s131_70V2.1	Pp1s131_71V6.1	12	63	superoxide dismutase	Pp1s31_182V2.1 (pp) Pp1s184_63V2.1
42670	Pp1s239_22V2.1	Pp1s239_23V6.1	12	40	adenosine deaminase-like protein	Pp1s7_302V2.1 (pp) Pp1s333_8V2.1
40836	Pp1s54_148V2.1	Pp1s54_156V6.1	11	136	F10E10.15; AP47/50p (gb|AAB88283.1) [Arabidopsis thaliana]	Pp1s83_54V2.1 (pp) Pp1s55_207V2.1
40046	Pp1s54_126V2.1	Pp1s54_134V6.1	11	79	transcription initiation factor	Pp1s403_45V2.1 (pp) Pp1s30_333V2.1
40706	Pp1s390_2V2.1	Pp1s390_2V6.1	11	85	wd40 repeat-containing protein	Pp1s33_130V2.1 (pp) Pp1s14_227V2.1
40650	Pp1s192_39V2.1	Pp1s192_40V6.1	11	60	replication factor a	Pp1s38_290V2.1 (pp) Pp1s165_11V2.1
40818	Pp1s238_31V2.1	Pp1s238_32V6.1	11	93	phosphatidylinositol class k	Pp1s37_269V2.1 (pp) Pp1s141_127V2.1
40659	Pp1s160_98V2.1	Pp1s160_97V6.1	10	64	cell cycle switch protein ccs52a	Pp1s65_105V2.1 (pp) Pp1s13_128V2.1
42758	Pp1s284_19V2.1	Pp1s284_20V6.1	10	26	protein disulfide isomerase	Pp1s66_47V2.1 (pp) Pp1s21_295V2.1
40973	Pp1s39_307V2.1	Pp1s39_332V6.1	10	107	pre-mrna-processing protein	Pp1s448_6V2.1 (pp) Pp1s385_36V2.1
40436	Pp1s241_58V2.1	Pp1s241_58V6.1	10	94	peptidyl-prolyl cis-trans isomerase	Pp1s154_115V2.1 (pp) Pp1s131_6V2.1
41209	Pp1s33_208V2.1	Pp1s33_212V6.2	10	49	MUF9.1; imidazoleglycerol-phosphate synthase subunit H - like [Arabidopsis thaliana]	Pp1s98_1V2.1 (pp) Pp1s56_215V2.1
41829	Pp1s293_8V2.1	Pp1s293_7V6.1	10	48	sphingosine kinase	Pp1s7_302V2.1 (pp) Pp1s56_215V2.1
42742	Pp1s28_161V2.1	Pp1s28_168V6.1	10	46	chorismate synthase	Pp1s217_71V2.1 (pp) Pp1s217_71V2.1
41013	Pp1s7_89V2.1	Pp1s7_96V6.1	10	78	pre-rrna processing protein	Pp1s138_31V2.1 (pp) Pp1s117_75V2.1
41904	Pp1s386_19V2.1	Pp1s386_21V6.1	10	31	phosphoribosylformylglycinamidine synthase	Pp1s291_58V2.1 (pp) Pp1s14_229V2.1
42052	Pp1s13_376V2.1	Pp1s13_388V6.1	10	38	glycerol-3-phosphate dehydrogenase	Pp1s311_37V2.1 (pp) Pp1s109_195V2.1
40479	Pp1s276_28V2.1	Pp1s276_27V6.1	10	51	cell differentiation protein	Pp1s22_179V2.1 (pp) Pp1s184_63V2.1
43210	Pp1s41_301V2.1	Pp1s41_309V6.1	9	14	glucose-6-phosphate isomerase	Pp1s1_313V2.1 (pp) Pp1s1_313V2.1
41124	Pp1s3_204V2.1	Pp1s3_209V6.1	9	53	nucleosome chromatin assembly factor group	Pp1s333_8V2.1 (pp) Pp1s201_81V2.1
40344	Pp1s28_152V2.1	Pp1s28_157V6.1	9	49	u6 snrna-associated sm-like protein lsm5	Pp1s88_58V2.1 (pp) Pp1s16_310V2.1
40098	Pp1s33_320V2.1	Pp1s33_329V6.1	9	39	chromatin remodeling complex subunit	Pp1s58_143V2.1 (pp) Pp1s101_150V2.1
40116	Pp1s31_182V2.1	Pp1s31_183V6.1	9	100	mediator complex subunit 6	Pp1s372_39V2.1 (pp) Pp1s30_333V2.1
40195	Pp1s101_116V2.1	Pp1s101_118V6.1	9	40	dna replication complex gins protein psf2	Pp1s43_141V2.1 (pp) Pp1s372_39V2.1
40373	Pp1s130_189V2.1	Pp1s130_202V6.1	9	50	dna repair protein	Pp1s182_81V2.1 (pp) Pp1s154_60V2.1
41315	Pp1s106_182V2.1	Pp1s106_185V6.1	9	9	ribose 5-phosphate isomerase	Pp1s84_84V2.1 (pp) Pp1s30_333V2.1
42010	Pp1s61_300V2.1	Pp1s61_322V6.1	9	42	mrna transport regulator	Pp1s2_126V2.1 (pp) Pp1s13_128V2.1
40109	Pp1s336_23V2.1	Pp1s336_24V6.1	9	66	snrnp core sm protein sm-x5-like protein	Pp1s32_340V2.1 (pp) Pp1s17_266V2.1
41861	Pp1s317_47V2.1	Pp1s317_49V6.1	8	48	thioredoxin m -	Pp1s7_302V2.1 (pp) Pp1s238_31V2.1
41731	Pp1s2_104V2.1	Pp1s2_109V6.1	8	37	uba thif-type nad fad binding fold-containing protein	Pp1s7_319V2.1 (pp) Pp1s311_37V2.1
40765	Pp1s79_28V2.1	Pp1s79_27V6.1	8	88	component of oligomeric golgi complex 3	Pp1s88_89V2.1 (pp) Pp1s56_215V2.1
42339	Pp1s81_244V2.1	Pp1s81_250V6.1	8	16	inosine triphosphate pyrophosphatase	Pp1s70_204V2.1 (pp) Pp1s33_130V2.1
40385	Pp1s150_17V2.1	Pp1s150_16V6.1	8	78	peroxisomal targeting signal type 1	Pp1s311_13V2.1 (pp) Pp1s162_156V2.1
43682	Pp1s120_78V2.1	Pp1s120_79V6.1	8	12	lactoylglutathione lyase	Pp1s98_1V2.1 (pp) Pp1s224_50V2.1
40639	Pp1s35_277V2.1	Pp1s35_287V6.1	8	25	T16L24.180; diphthamide synthesis DPH2 family protein [Arabidopsis thaliana]	Pp1s403_45V2.1 (pp) Pp1s217_28V2.1
41895	Pp1s370_59V2.1	Pp1s370_61V6.1	8	44	threonine dehydratase	Pp1s448_6V2.1 (pp) Pp1s101_116V2.1
43691	Pp1s399_19V2.1	Pp1s399_19V6.1	8	35	vitamin-b12 independent methionine 5-methyltetrahydropteroyltriglutamate-homocysteine	Pp1s224_50V2.1 (pp) Pp1s165_11V2.1
40890	Pp1s114_58V2.1	Pp1s114_56V6.1	8	19	at3g14120 mag2_7	Pp1s207_31V2.1 (pp) Pp1s207_111V2.1
41017	Pp1s98_121V2.1	Pp1s98_132V6.1	8	60	mtlpd2 (lipoamide dehydrogenase 2) atp binding dihydrolipoyl dehydrogenase	Pp1s3_345V2.1 (pp) Pp1s213_102V2.1
41125	Pp1s3_484V2.1	Pp1s3_505V6.2	8	24	argininosuccinate lyase	Pp1s3_345V2.1 (pp) Pp1s13_128V2.1
42146	Pp1s163_96V2.1	Pp1s163_94V6.1	8	23	citrate synthase	Pp1s6_121V2.1 (pp) Pp1s299_3V2.1
41722	Pp1s192_38V2.1	Pp1s192_39V6.1	7	26	glucose-6-phosphate dehydrogenase	Pp1s9_147V2.1 (pp) Pp1s256_73V2.1
44340	Pp1s135_31V2.1	Pp1s135_29V6.1	7	7	glyceraldehyde-3-phosphate dehydrogenase	Pp1s281_24V2.1 (pp) Pp1s192_39V2.1
41049	Pp1s84_80V2.1	Pp1s84_86V6.1	7	41	deoxyhypusine synthase	Pp1s56_215V2.1 (pp) Pp1s390_2V2.1
41407	Pp1s256_68V2.1	Pp1s256_68V6.1	7	65	voltage-gated ion channel superfamily	Pp1s83_54V2.1 (pp) Pp1s3_186V2.1
40543	Pp1s400_20V2.1	Pp1s400_21V6.1	7	63	vacuolar atpase subunit dva41	Pp1s311_13V2.1 (pp) Pp1s30_333V2.1
41969	Pp1s49_254V2.1	Pp1s49_270V6.1	7	20	udp-d-glucose dehydrogenase	Pp1s66_180V2.1 (pp) Pp1s39_307V2.1
42434	Pp1s106_65V2.2	Pp1s106_68V6.1	7	27	thioredoxin m	Pp1s219_74V2.1 (pp) Pp1s219_74V2.1
40238	Pp1s1_538V2.1	Pp1s1_543V6.1	6	50	eukaryotic translation initiation factor 3	Pp1s256_73V2.1 (pp) Pp1s13_376V2.1
40685	Pp1s11_81V2.1	Pp1s11_79V6.1	6	73	coatomer alpha	Pp1s309_67V2.1 (pp) Pp1s309_67V2.1
41172	Pp1s263_5V2.1	Pp1s263_4V6.1	6	26	o-linkedc transferase	Pp1s90_87V2.1 (pp) Pp1s58_192V2.1
41093	Pp1s217_10V2.1	Pp1s217_11V6.1	6	40	3-phosphoinositide-dependent protein kinase 1	Pp1s70_204V2.1 (pp) Pp1s191_76V2.1
41710	Pp1s169_62V2.1	Pp1s169_65V6.1	6	28	rna polymerase alpha subunit	Pp1s90_178V2.1 (pp) Pp1s333_8V2.1
42562	Pp1s12_94V2.1	Pp1s12_94V6.1	6	47	MFC16.11; expressed protein [Arabidopsis thaliana]	Pp1s165_11V2.1 (pp) Pp1s154_60V2.1
41774	Pp1s240_73V2.1	Pp1s240_76V6.1	6	27	Probable ubiquitin-fold modifier 1 precursor [Arabidopsis thaliana]	Pp1s353_25V2.1 (pp) Pp1s115_61V2.1
42284	Pp1s78_4V2.1	Pp1s78_4V6.1	6	22	mercapto-pyruvate sulfurtransferase 1	Pp1s194_11V2.1 (pp) Pp1s13_431V2.1
40906	Pp1s115_61V2.1	Pp1s115_65V6.1	6	19	T31J12.5; expressed protein [Arabidopsis thaliana]	Pp1s23_107V2.1 (pp) Pp1s217_28V2.1
42692	Pp1s180_117V2.1	Pp1s180_124V6.1	5	6	glycosyltransferase family 35 protein	Pp1s30_333V2.1 (pp) Pp1s213_102V2.1
41572	Pp1s250_8V2.1	Pp1s250_7V6.1	5	21		Pp1s54_126V2.1 (pp) Pp1s177_5V2.1
42791	Pp1s300_38V2.1	Pp1s300_38V6.1	5	23	squalene expressed	Pp1s98_1V2.1 (pp) Pp1s21_246V2.1
42835	Pp1s299_3V2.1	Pp1s299_3V6.1	5	5	phosphoribulokinase precursor	Pp1s67_107V2.1 (pp) Pp1s403_45V2.1
42138	Pp1s106_46V2.1	Pp1s106_46V6.1	5	5	triosephosphate isomerase	Pp1s505_5V2.1 (pp) Pp1s131_151V2.1
43411	Pp1s23_107V2.1	Pp1s23_109V6.1	5	8	thioredoxin m -	Pp1s66_180V2.1 (pp) Pp1s66_180V2.1
41492	Pp1s194_11V2.1	Pp1s194_11V6.1	5	34	50s ribosomal protein l17	Pp1s276_28V2.1 (pp) Pp1s190_29V2.1
44283	Pp1s1_521V2.1	Pp1s1_527V6.1	5	8	enolase	Pp1s217_28V2.1 (pp) Pp1s113_1V2.1
42661	Pp1s234_40V2.1	Pp1s234_39V6.1	5	5	ribose 5-phosphate isomerase	Pp1s68_99V2.1 (pp) Pp1s33_130V2.1
42470	Pp1s135_28V2.1	Pp1s135_25V6.1	5	18	phosphoribosylaminoimidazole carboxylase	Pp1s77_258V2.1 (pp) Pp1s201_81V2.1
43513	Pp1s68_55V2.1	Pp1s68_57V6.1	4	32	branched chain aminotransferase cytosolic	Pp1s28_161V2.1 (pp) Pp1s192_38V2.1
42166	Pp1s88_89V2.1	Pp1s88_88V6.1	4	4	zifl2 (zinc induced facilitator-like 2) carbohydrate transmembrane transporter sugar:hydrogen ion symporter	Pp1s337_25V2.1 (pp) Pp1s15_272V2.1
42137	Pp1s91_140V2.1	Pp1s91_140V6.1	4	12	isochorismatase hydrolase	Pp1s21_246V2.1 (pp) Pp1s125_88V2.1
40306	Pp1s14_229V2.1	Pp1s14_240V6.1	4	22	cdc73 domain protein	Pp1s65_105V2.1 (pp) Pp1s10_309V2.1
41981	Pp1s52_158V2.1	Pp1s52_162V6.1	4	21	ribonuclease hi large subunit	Pp1s201_81V2.1 (pp) Pp1s190_29V2.1
42552	Pp1s184_103V2.1	Pp1s184_99V6.1	4	26	phenylalanine hydroxylase	Pp1s99_81V2.1 (pp) Pp1s89_156V2.1
43102	Pp1s471_20V2.1	Pp1s471_23V6.1	4	23	5-oxoprolinase (atp-hydrolysing)	Pp1s336_23V2.1 (pp) Pp1s190_29V2.1
45164	Pp1s392_34V2.1	Pp1s392_35V6.1	4	15	retinol dehydrogenase 14	Pp1s88_58V2.1 (pp) Pp1s123_9V2.1
44204	Pp1s144_98V2.1	Pp1s144_96V6.1	4	8	glycosyl hydrolase family 18 protein	Pp1s6_121V2.1 (pp) Pp1s38_290V2.1
41483	Pp1s462_5V2.1	Pp1s462_5V6.1	4	11	phospholipase d	Pp1s281_24V2.1 (pp) Pp1s263_40V2.1
43515	Pp1s82_142V2.1	Pp1s82_154V6.1	4	15	nadph dehydrogenase	Pp1s61_50V2.1 (pp) Pp1s101_150V2.1
43345	Pp1s536_9V2.1	Pp1s536_10V6.1	4	32	50s ribosomal protein l9	Pp1s90_178V2.1 (pp) Pp1s35_275V2.1
44528	Pp1s195_48V2.1	Pp1s195_48V6.1	3	15	mannose-6-phosphate isomerase	Pp1s227_53V2.1 (pp) Pp1s213_102V2.1
41009	Pp1s68_127V2.2	Pp1s68_127V6.1	3	38	vacuolar atp synthase subunit	Pp1s7_319V2.1 (pp) Pp1s182_81V2.1
43549	Pp1s13_431V2.1	Pp1s13_446V6.1	3	10	ribonuclease e	Pp1s291_58V2.1 (pp) Pp1s276_2V2.1
43788	Pp1s50_72V2.1	Pp1s50_71V6.1	3	19	F2N1.13; extra-large G-protein-related [Arabidopsis thaliana]	Pp1s13_431V2.1 (pp) Pp1s1_521V2.1
41230	Pp1s68_204V2.1	Pp1s68_206V6.1	3	7	qc-syp6 tlg1p syntaxin 6 family	Pp1s201_81V2.1 (pp) Pp1s138_109V2.1
40772	Pp1s14_159V2.1	Pp1s14_168V6.1	3	24	methylthioribose kinase	Pp1s38_290V2.1 (pp) Pp1s309_67V2.1
41416	Pp1s109_195V2.1	Pp1s109_198V6.1	3	5	btb poz domain-containing protein	Pp1s536_9V2.1 (pp) Pp1s169_62V2.1
44741	Pp1s253_21V2.1	Pp1s253_21V6.1	3	7	"F4N21.18; S locus-linked protein, putative [Arabidopsis thaliana]"	Pp1s72_57V2.1 (pp) Pp1s37_269V2.1
44420	Pp1s159_135V2.1	Pp1s159_143V6.1	3	4	chloroplast protein cp12	Pp1s76_94V2.1 (pp) Pp1s76_94V2.1
41557	Pp1s65_281V2.1	Pp1s65_281V6.1	3	24	acireductone dioxygenase	Pp1s46_182V2.1 (pp) Pp1s35_275V2.1
40452	Pp1s227_53V2.1	Pp1s227_54V6.1	3	38	autophagy protein 5	Pp1s3_204V2.1 (pp) Pp1s281_24V2.1
41903	Pp1s249_40V2.1	Pp1s249_41V6.1	3	13	abc transporter family of the mitochondria family	Pp1s448_6V2.1 (pp) Pp1s291_58V2.1
43684	Pp1s316_47V2.1	Pp1s316_50V6.1	3	7	porin voltage-dependent anion-selective channel protein	Pp1s70_204V2.1 (pp) Pp1s281_24V2.1
41776	Pp1s242_60V2.1	Pp1s242_65V6.1	3	14	ubiquitin-fold modifier conjugating enzyme 1	Pp1s241_58V2.1 (pp) Pp1s241_58V2.1
43362	Pp1s7_392V2.1	Pp1s7_413V6.1	3	37	kinesin light	Pp1s90_178V2.1 (pp) Pp1s67_107V2.1
42945	Pp1s373_34V2.1	Pp1s373_37V6.1	3	10	chlorophyll b reductase	Pp1s46_188V2.1 (pp) Pp1s311_37V2.1
43313	Pp1s141_115V2.1	Pp1s141_116V6.1	3	9	"F10O5.8; trehalose-6-phosphate phosphatase, putative [Arabidopsis thaliana]"	Pp1s34_393V2.1 (pp) Pp1s34_393V2.1
43790	Pp1s188_40V2.1	Pp1s188_39V6.1	3	3	ribulose- -bisphosphate carboxylase oxygenase small subunit	Pp1s241_58V2.1 (pp) Pp1s139_78V2.1
41016	Pp1s72_108V2.1	Pp1s72_111V6.1	3	22	cystathionine beta-lyase	Pp1s88_58V2.1 (pp) Pp1s291_58V2.1
41976	Pp1s51_268V2.1	Pp1s51_275V6.1	3	10	T6D22.22; Expressed protein [Arabidopsis thaliana]	Pp1s61_64V2.1 (pp) Pp1s291_58V2.1
41313	Pp1s1_409V2.1	Pp1s1_416V6.1	2	36	at1g03950 f21m11_12	Pp1s89_156V2.1 (pp) Pp1s13_376V2.1
42408	Pp1s86_149V2.1	Pp1s86_156V6.1	2	2	glyceraldehyde-3-phosphate dehydrogenase	Pp1s372_39V2.1 (pp) Pp1s300_38V2.1
42943	Pp1s33_38V2.1	Pp1s33_38V6.1	2	10	rer1a protein	Pp1s43_141V2.1 (pp) Pp1s281_24V2.1
43302	Pp1s31_181V2.1	Pp1s31_182V6.1	2	9	F5I10.7; sugar transporter family protein [Arabidopsis thaliana]	Pp1s174_58V2.1 (pp) Pp1s154_115V2.1
43968	Pp1s78_140V2.1	Pp1s78_143V6.1	2	2	isocitrate dehydrogenase	Pp1s217_28V2.1 (pp) Pp1s17_266V2.1
42258	Pp1s77_19V2.1	Pp1s77_21V6.1	2	17	ribosomal protein l28	Pp1s353_25V2.1 (pp) Pp1s169_62V2.1
43849	Pp1s372_15V2.1	Pp1s372_16V6.1	2	5	atp synthase gamma chain	Pp1s91_42V2.1 (pp) Pp1s281_24V2.1
44482	Pp1s1_168V2.1	Pp1s1_168V6.1	2	2	triosephosphate isomerase	Pp1s9_147V2.1 (pp) Pp1s458_4V2.1
42627	Pp1s120_25V2.1	Pp1s120_27V6.1	2	11	component of oligomeric golgi complex 8	Pp1s7_89V2.1 (pp) Pp1s217_28V2.1
45158	Pp1s39_397V2.1	Pp1s39_426V6.1	2	2	ribulose-phosphate 3-epimerase	Pp1s403_45V2.1 (pp) Pp1s372_39V2.1
43667	Pp1s232_84V2.1	Pp1s232_86V6.1	2	26	MUD21.19; expressed protein [Arabidopsis thaliana]	Pp1s61_50V2.1 (pp) Pp1s38_290V2.1
40929	Pp1s12_239V2.1	Pp1s12_244V6.1	2	11	dellaB gene for putative DELLA family protein DELLAb	Pp1s84_84V2.1 (pp) Pp1s28_161V2.1
43031	Pp1s42_275V2.1	Pp1s42_276V6.1	2	11	FCAALL.234; expressed protein [Arabidopsis thaliana]	Pp1s333_8V2.1 (pp) Pp1s276_28V2.1
41379	Pp1s258_49V2.1	Pp1s258_49V6.1	2	18	serine threonine-protein kinase 16	Pp1s165_11V2.1 (pp) Pp1s165_11V2.1
43630	Pp1s68_232V2.1	Pp1s68_234V6.1	2	26	cdp-alcohol phosphatidyltransferase	Pp1s213_102V2.1 (pp) Pp1s10_309V2.1
43686	Pp1s41_197V2.1	Pp1s41_200V6.1	2	3	F13O11.34; expressed protein [Arabidopsis thaliana]	Pp1s89_156V2.1 (pp) Pp1s68_55V2.1
44553	Pp1s2_14V2.1	Pp1s2_15V6.1	2	2	ribulose-phosphate 3-epimerase	Pp1s38_290V2.1 (pp) Pp1s21_246V2.1
45108	Pp1s15_174V2.1	Pp1s15_182V6.1	2	2	ribose-5-phosphate isomerase	Pp1s311_13V2.1 (pp) Pp1s134_25V2.1
44611	Pp1s213_96V2.1	Pp1s213_96V6.1	2	4	sarcosine oxidase	Pp1s56_215V2.1 (pp) Pp1s3_186V2.1
42744	Pp1s28_201V2.1	Pp1s28_209V6.1	2	5	bop1 gene for BLADE-ON-PETIOLE protein BOP1	Pp1s333_8V2.1 (pp) Pp1s1_313V2.1
40926	Pp1s241_45V2.1	Pp1s241_46V6.1	2	31	cell division cycle 123 homolog ( cerevisiae)	Pp1s66_47V2.1 (pp) Pp1s114_58V2.1
45079	Pp1s36_253V2.1	Pp1s36_254V6.1	1	2	isoamylase	Pp1s90_87V2.1 (pp) Pp1s51_135V2.1
44324	Pp1s128_2V2.1	Pp1s128_2V6.1	1	4	unknown [Picea sitchensis]	Pp1s37_269V2.1 (pp) Pp1s120_78V2.1
42352	Pp1s41_282V2.1	Pp1s41_289V6.1	1	15		Pp1s7_302V2.1 (pp) Pp1s131_151V2.1
45370	Pp1s50_50V2.1	Pp1s50_50V6.1	1	1	fructose- -bisphosphate	Pp1s89_156V2.1 (pp) Pp1s300_38V2.1
45009	Pp1s339_46V2.1	Pp1s339_47V6.1	1	4	auxin response factor 10	Pp1s291_40V2.1 (pp) Pp1s28_161V2.1
42663	Pp1s235_24V2.1	Pp1s235_27V6.1	1	15	knotted-like homeobox transcription factor mkn5	Pp1s46_182V2.1 (pp) Pp1s154_115V2.1
43685	Pp1s32_191V2.1	Pp1s32_198V6.1	1	3	alanine-glyoxylate transaminase	Pp1s97_267V2.1 (pp) Pp1s217_28V2.1
42190	Pp1s286_46V2.1	Pp1s286_52V6.1	1	14	uv excision repair protein	Pp1s82_92V2.1 (pp) Pp1s213_102V2.1
44884	Pp1s30_40V2.1	Pp1s30_41V6.1	1	1	T4P13.26; expressed protein [Arabidopsis thaliana]	Pp1s7_89V2.1 (pp) Pp1s191_76V2.1
44445	Pp1s169_96V2.1	Pp1s169_100V6.1	1	3	F18O9.50; expressed protein [Arabidopsis thaliana]	Pp1s46_188V2.1 (pp) Pp1s317_15V2.1
41971	Pp1s290_19V2.1	Pp1s290_20V6.1	1	7		Pp1s84_84V2.1 (pp) Pp1s56_215V2.1
43789	Pp1s90_130V2.2	Pp1s90_132V6.1	1	1	transferring glycosyl	Pp1s311_37V2.1 (pp) Pp1s14_227V2.1
41602	Pp1s114_99V2.1	Pp1s114_102V6.1	1	6	T11A7.14; expressed protein [Arabidopsis thaliana]	Pp1s76_94V2.1 (pp) Pp1s37_269V2.1
43750	Pp1s342_32V2.1	Pp1s342_35V6.1	1	2	abc-type co2+ transport permease component	Pp1s230_18V2.1 (pp) Pp1s113_1V2.1
44590	Pp1s21_295V2.1	Pp1s21_311V6.1	1	3	cytidine deaminase	Pp1s66_46V2.1 (pp) Pp1s245_25V2.1
45562	Pp1s66_46V2.1	Pp1s66_47V6.1	1	1	ribulose- -bisphosphate carboxylase oxygenase small subunit	Pp1s46_188V2.1 (pp) Pp1s162_156V2.1
45113	Pp1s377_20V2.1	Pp1s377_21V6.1	1	1	udp-acetylglucosamine acyltransferase	Pp1s17_266V2.1 (pp) Pp1s138_31V2.1
45052	Pp1s119_96V2.1	Pp1s119_105V6.1	1	4	acidic leucine-rich nuclear phosphoprotein 32 family member a	Pp1s386_19V2.1 (pp) Pp1s135_28V2.1
43683	Pp1s169_80V2.1	Pp1s169_81V6.1	1	2	sec14 cytosolic phosphoglyceride transfer	Pp1s70_204V2.1 (pp) Pp1s245_25V2.1
40871	Pp1s128_14V2.1	Pp1s128_16V6.1	1	20	F10M23.90; hydroxyproline-rich glycoprotein family protein [Arabidopsis thaliana]	Pp1s37_269V2.1 (pp) Pp1s281_24V2.1
						Pp1s291_40V2.1 (pp) Pp1s197_109V2.1
						Pp1s314_46V2.1 (pp) Pp1s197_109V2.1
						Pp1s165_50V2.1 (pp) Pp1s106_182V2.1
						Pp1s337_25V2.1 (pp) Pp1s250_8V2.1
						Pp1s46_188V2.1 (pp) Pp1s10_309V2.1
						Pp1s293_8V2.1 (pp) Pp1s113_1V2.1
						Pp1s33_130V2.1 (pp) Pp1s135_31V2.1
						Pp1s293_8V2.1 (pp) Pp1s185_37V2.1
						Pp1s239_22V2.1 (pp) Pp1s140_31V2.1
						Pp1s89_156V2.1 (pp) Pp1s41_197V2.1
						Pp1s67_107V2.1 (pp) Pp1s213_102V2.1
						Pp1s2_104V2.1 (pp) Pp1s145_157V2.1
						Pp1s84_84V2.1 (pp) Pp1s154_115V2.1
						Pp1s372_39V2.1 (pp) Pp1s291_58V2.1
						Pp1s89_156V2.1 (pp) Pp1s180_117V2.1
						Pp1s281_24V2.1 (pp) Pp1s281_24V2.1
						Pp1s256_73V2.1 (pp) Pp1s174_58V2.1
						Pp1s38_15V2.1 (pp) Pp1s184_63V2.1
						Pp1s372_39V2.1 (pp) Pp1s197_109V2.1
						Pp1s55_207V2.1 (pp) Pp1s141_127V2.1
						Pp1s7_89V2.1 (pp) Pp1s46_182V2.1
						Pp1s42_275V2.1 (pp) Pp1s385_36V2.1
						Pp1s58_143V2.1 (pp) Pp1s130_189V2.1
						Pp1s201_81V2.1 (pp) Pp1s14_308V2.1
						Pp1s33_208V2.1 (pp) Pp1s256_73V2.1
						Pp1s192_38V2.1 (pp) Pp1s192_38V2.1
						Pp1s61_50V2.1 (pp) Pp1s46_188V2.1
						Pp1s65_153V2.1 (pp) Pp1s46_188V2.1
						Pp1s61_50V2.1 (pp) Pp1s353_25V2.1
						Pp1s39_307V2.1 (pp) Pp1s18_121V2.1
						Pp1s7_302V2.1 (pp) Pp1s123_9V2.1
						Pp1s191_76V2.1 (pp) Pp1s140_31V2.1
						Pp1s46_182V2.1 (pp) Pp1s385_36V2.1
						Pp1s256_73V2.1 (pp) Pp1s22_334V2.1
						Pp1s249_40V2.1 (pp) Pp1s201_81V2.1
						Pp1s373_34V2.1 (pp) Pp1s373_34V2.1
						Pp1s505_5V2.1 (pp) Pp1s372_39V2.1
						Pp1s3_345V2.1 (pp) Pp1s145_157V2.1
						Pp1s98_1V2.1 (pp) Pp1s32_340V2.1
						Pp1s65_105V2.1 (pp) Pp1s131_6V2.1
						Pp1s76_94V2.1 (pp) Pp1s276_2V2.1
						Pp1s311_37V2.1 (pp) Pp1s114_58V2.1
						Pp1s90_178V2.1 (pp) Pp1s372_39V2.1
						Pp1s7_302V2.1 (pp) Pp1s197_109V2.1
						Pp1s46_188V2.1 (pp) Pp1s131_6V2.1
						Pp1s337_25V2.1 (pp) Pp1s335_29V2.1
						Pp1s6_121V2.1 (pp) Pp1s2_126V2.1
						Pp1s70_204V2.1 (pp) Pp1s370_59V2.1
						Pp1s145_157V2.1 (pp) Pp1s13_128V2.1
						Pp1s40_185V2.1 (pp) Pp1s213_102V2.1
						Pp1s32_340V2.1 (pp) Pp1s15_272V2.1
						Pp1s70_204V2.1 (pp) Pp1s17_266V2.1
						Pp1s55_207V2.1 (pp) Pp1s3_186V2.1
						Pp1s58_192V2.1 (pp) Pp1s197_109V2.1
						Pp1s81_244V2.1 (pp) Pp1s81_244V2.1
						Pp1s81_244V2.1 (pp) Pp1s185_37V2.1
						Pp1s66_47V2.1 (pp) Pp1s169_96V2.1
						Pp1s7_89V2.1 (pp) Pp1s311_37V2.1
						Pp1s333_8V2.1 (pp) Pp1s139_78V2.1
						Pp1s61_50V2.1 (pp) Pp1s165_11V2.1
						Pp1s82_92V2.1 (pp) Pp1s81_244V2.1
						Pp1s88_58V2.1 (pp) Pp1s138_109V2.1
						Pp1s89_156V2.1 (pp) Pp1s174_58V2.1
						Pp1s68_99V2.1 (pp) Pp1s333_8V2.1
						Pp1s99_81V2.1 (pp) Pp1s14_308V2.1
						Pp1s311_37V2.1 (pp) Pp1s30_333V2.1
						Pp1s84_80V2.1 (pp) Pp1s84_80V2.1
						Pp1s21_246V2.1 (pp) Pp1s165_11V2.1
						Pp1s317_47V2.1 (pp) Pp1s169_62V2.1
						Pp1s56_215V2.1 (pp) Pp1s276_2V2.1
						Pp1s337_25V2.1 (pp) Pp1s217_71V2.1
						Pp1s58_143V2.1 (pp) Pp1s14_308V2.1
						Pp1s67_107V2.1 (pp) Pp1s125_88V2.1
						Pp1s37_269V2.1 (pp) Pp1s15_272V2.1
						Pp1s72_57V2.1 (pp) Pp1s291_58V2.1
						Pp1s317_15V2.1 (pp) Pp1s154_60V2.1
						Pp1s213_102V2.1 (pp) Pp1s13_128V2.1
						Pp1s78_4V2.1 (pp) Pp1s37_269V2.1
						Pp1s33_130V2.1 (pp) Pp1s163_96V2.1
						Pp1s291_58V2.1 (pp) Pp1s281_24V2.1
						Pp1s385_36V2.1 (pp) Pp1s160_98V2.1
						Pp1s317_15V2.1 (pp) Pp1s263_40V2.1
						Pp1s458_4V2.1 (pp) Pp1s113_1V2.1
						Pp1s89_156V2.1 (pp) Pp1s38_290V2.1
						Pp1s89_156V2.1 (pp) Pp1s1_409V2.1
						Pp1s61_64V2.1 (pp) Pp1s317_15V2.1
						Pp1s54_126V2.1 (pp) Pp1s113_1V2.1
						Pp1s67_128V2.1 (pp) Pp1s67_128V2.1
						Pp1s97_267V2.1 (pp) Pp1s317_15V2.1
						Pp1s281_24V2.1 (pp) Pp1s160_98V2.1
						Pp1s430_32V2.1 (pp) Pp1s430_32V2.1
						Pp1s97_267V2.1 (pp) Pp1s291_58V2.1
						Pp1s41_197V2.1 (pp) Pp1s191_76V2.1
						Pp1s54_148V2.1 (pp) Pp1s256_68V2.1
						Pp1s276_28V2.1 (pp) Pp1s123_9V2.1
						Pp1s13_128V2.1 (pp) Pp1s13_128V2.1
						Pp1s67_128V2.1 (pp) Pp1s33_208V2.1
						Pp1s333_8V2.1 (pp) Pp1s140_31V2.1
						Pp1s65_153V2.1 (pp) Pp1s240_73V2.1
						Pp1s9_147V2.1 (pp) Pp1s430_32V2.1
						Pp1s46_182V2.1 (pp) Pp1s177_5V2.1
						Pp1s2_14V2.1 (pp) Pp1s1_521V2.1
						Pp1s98_1V2.1 (pp) Pp1s141_127V2.1
						Pp1s15_272V2.1 (pp) Pp1s15_272V2.1
						Pp1s17_266V2.1 (pp) Pp1s13_128V2.1
						Pp1s56_215V2.1 (pp) Pp1s38_290V2.1
						Pp1s46_182V2.1 (pp) Pp1s123_9V2.1
						Pp1s30_333V2.1 (pp) Pp1s281_24V2.1
						Pp1s67_128V2.1 (pp) Pp1s370_59V2.1
						Pp1s70_204V2.1 (pp) Pp1s46_182V2.1
						Pp1s458_4V2.1 (pp) Pp1s131_151V2.1
						Pp1s213_102V2.1 (pp) Pp1s140_31V2.1
						Pp1s390_2V2.1 (pp) Pp1s207_111V2.1
						Pp1s162_156V2.1 (pp) Pp1s134_25V2.1
						Pp1s65_105V2.1 (pp) Pp1s3_186V2.1
						Pp1s309_67V2.1 (pp) Pp1s184_63V2.1
						Pp1s9_147V2.1 (pp) Pp1s204_98V2.1
						Pp1s217_28V2.1 (pp) Pp1s2_104V2.1
						Pp1s3_345V2.1 (pp) Pp1s3_186V2.1
						Pp1s66_180V2.1 (pp) Pp1s317_15V2.1
						Pp1s51_135V2.1 (pp) Pp1s51_135V2.1
						Pp1s311_37V2.1 (pp) Pp1s291_58V2.1
						Pp1s281_24V2.1 (pp) Pp1s184_63V2.1
						Pp1s97_267V2.1 (pp) Pp1s22_334V2.1
						Pp1s30_333V2.1 (pp) Pp1s291_40V2.1
						Pp1s317_15V2.1 (pp) Pp1s219_74V2.1
						Pp1s505_5V2.1 (pp) Pp1s46_182V2.1
						Pp1s135_28V2.1 (pp) Pp1s117_75V2.1
						Pp1s430_32V2.1 (pp) Pp1s336_23V2.1
						Pp1s70_204V2.1 (pp) Pp1s311_37V2.1
						Pp1s213_102V2.1 (pp) Pp1s125_88V2.1
						Pp1s54_148V2.1 (pp) Pp1s17_266V2.1
						Pp1s7_302V2.1 (pp) Pp1s33_70V2.1
						Pp1s77_258V2.1 (pp) Pp1s33_320V2.1
						Pp1s7_89V2.1 (pp) Pp1s333_8V2.1
						Pp1s337_25V2.1 (pp) Pp1s3_186V2.1
						Pp1s46_182V2.1 (pp) Pp1s11_81V2.1
						Pp1s33_130V2.1 (pp) Pp1s165_50V2.1
						Pp1s46_188V2.1 (pp) Pp1s145_157V2.1
						Pp1s281_24V2.1 (pp) Pp1s165_50V2.1
						Pp1s131_151V2.1 (pp) Pp1s11_81V2.1
						Pp1s192_39V2.1 (pp) Pp1s192_39V2.1
						Pp1s56_215V2.1 (pp) Pp1s30_333V2.1
						Pp1s263_40V2.1 (pp) Pp1s131_151V2.1
						Pp1s89_156V2.1 (pp) Pp1s309_67V2.1
						Pp1s217_71V2.1 (pp) Pp1s217_28V2.1
						Pp1s97_267V2.1 (pp) Pp1s385_36V2.1
						Pp1s37_269V2.1 (pp) Pp1s317_15V2.1
						Pp1s238_31V2.1 (pp) Pp1s14_308V2.1
						Pp1s84_84V2.1 (pp) Pp1s333_8V2.1
						Pp1s56_215V2.1 (pp) Pp1s138_109V2.1
						Pp1s40_185V2.1 (pp) Pp1s22_334V2.1
						Pp1s68_204V2.1 (pp) Pp1s115_61V2.1
						Pp1s89_156V2.1 (pp) Pp1s21_246V2.1
						Pp1s38_290V2.1 (pp) Pp1s140_31V2.1
						Pp1s458_4V2.1 (pp) Pp1s204_98V2.1
						Pp1s372_39V2.1 (pp) Pp1s185_37V2.1
						Pp1s98_1V2.1 (pp) Pp1s55_207V2.1
						Pp1s43_141V2.1 (pp) Pp1s139_78V2.1
						Pp1s38_290V2.1 (pp) Pp1s213_102V2.1
						Pp1s403_45V2.1 (pp) Pp1s1_313V2.1
						Pp1s98_1V2.1 (pp) Pp1s250_9V2.1
						Pp1s66_47V2.1 (pp) Pp1s339_46V2.1
						Pp1s67_107V2.1 (pp) Pp1s3_345V2.1
						Pp1s68_99V2.1 (pp) Pp1s291_58V2.1
						Pp1s90_178V2.1 (pp) Pp1s67_128V2.1
						Pp1s37_269V2.1 (pp) Pp1s291_58V2.1
						Pp1s184_103V2.1 (pp) Pp1s184_103V2.1
						Pp1s97_267V2.1 (pp) Pp1s219_74V2.1
						Pp1s145_157V2.1 (pp) Pp1s131_6V2.1
						Pp1s337_25V2.1 (pp) Pp1s165_50V2.1
						Pp1s224_50V2.1 (pp) Pp1s120_78V2.1
						Pp1s314_46V2.1 (pp) Pp1s3_345V2.1
						Pp1s89_156V2.1 (pp) Pp1s140_31V2.1
						Pp1s46_188V2.1 (pp) Pp1s41_301V2.1
						Pp1s61_300V2.1 (pp) Pp1s46_182V2.1
						Pp1s41_301V2.1 (pp) Pp1s33_130V2.1
						Pp1s46_188V2.1 (pp) Pp1s131_70V2.1
						Pp1s3_204V2.1 (pp) Pp1s17_266V2.1
						Pp1s97_267V2.1 (pp) Pp1s54_148V2.1
						Pp1s333_8V2.1 (pp) Pp1s150_17V2.1
						Pp1s336_23V2.1 (pp) Pp1s1_313V2.1
						Pp1s70_204V2.1 (pp) Pp1s390_2V2.1
						Pp1s22_179V2.1 (pp) Pp1s144_98V2.1
						Pp1s201_81V2.1 (pp) Pp1s2_104V2.1
						Pp1s140_31V2.1 (pp) Pp1s101_150V2.1
						Pp1s77_258V2.1 (pp) Pp1s30_333V2.1
						Pp1s66_47V2.1 (pp) Pp1s36_253V2.1
						Pp1s76_94V2.1 (pp) Pp1s101_116V2.1
						Pp1s65_281V2.1 (pp) Pp1s65_281V2.1
						Pp1s311_37V2.1 (pp) Pp1s219_74V2.1
						Pp1s38_290V2.1 (pp) Pp1s3_345V2.1
						Pp1s70_204V2.1 (pp) Pp1s61_300V2.1
						Pp1s22_334V2.1 (pp) Pp1s22_179V2.1
						Pp1s201_81V2.1 (pp) Pp1s182_81V2.1
						Pp1s42_275V2.1 (pp) Pp1s113_1V2.1
						Pp1s353_25V2.1 (pp) Pp1s317_15V2.1
						Pp1s291_40V2.1 (pp) Pp1s224_50V2.1
						Pp1s505_5V2.1 (pp) Pp1s3_440V2.1
						Pp1s241_58V2.1 (pp) Pp1s184_63V2.1
						Pp1s76_94V2.1 (pp) Pp1s317_15V2.1
						Pp1s84_84V2.1 (pp) Pp1s403_45V2.1
						Pp1s88_58V2.1 (pp) Pp1s160_98V2.1
						Pp1s385_36V2.1 (pp) Pp1s3_484V2.1
						Pp1s263_5V2.1 (pp) Pp1s263_5V2.1
						Pp1s505_5V2.1 (pp) Pp1s131_70V2.1
						Pp1s72_57V2.1 (pp) Pp1s182_81V2.1
						Pp1s201_81V2.1 (pp) Pp1s11_81V2.1
						Pp1s430_32V2.1 (pp) Pp1s162_156V2.1
						Pp1s91_42V2.1 (pp) Pp1s219_74V2.1
						Pp1s3_345V2.1 (pp) Pp1s165_11V2.1
						Pp1s385_36V2.1 (pp) Pp1s34_393V2.1
						Pp1s46_188V2.1 (pp) Pp1s101_150V2.1
						Pp1s67_107V2.1 (pp) Pp1s317_15V2.1
						Pp1s403_45V2.1 (pp) Pp1s18_121V2.1
						Pp1s184_63V2.1 (pp) Pp1s154_60V2.1
						Pp1s83_54V2.1 (pp) Pp1s21_246V2.1
						Pp1s89_156V2.1 (pp) Pp1s230_18V2.1
						Pp1s35_277V2.1 (pp) Pp1s154_115V2.1
						Pp1s174_58V2.1 (pp) Pp1s131_70V2.1
						Pp1s30_333V2.1 (pp) Pp1s138_31V2.1
						Pp1s311_37V2.1 (pp) Pp1s138_31V2.1
						Pp1s43_141V2.1 (pp) Pp1s43_141V2.1
						Pp1s17_266V2.1 (pp) Pp1s14_308V2.1
						Pp1s337_25V2.1 (pp) Pp1s317_15V2.1
						Pp1s46_182V2.1 (pp) Pp1s243_62V2.1
						Pp1s390_2V2.1 (pp) Pp1s101_116V2.1
						Pp1s28_152V2.1 (pp) Pp1s28_152V2.1
						Pp1s76_94V2.1 (pp) Pp1s333_8V2.1
						Pp1s40_185V2.1 (pp) Pp1s39_307V2.1
						Pp1s83_54V2.1 (pp) Pp1s3_345V2.1
						Pp1s337_25V2.1 (pp) Pp1s227_53V2.1
						Pp1s28_152V2.1 (pp) Pp1s16_310V2.1
						Pp1s291_58V2.1 (pp) Pp1s250_9V2.1
						Pp1s3_345V2.1 (pp) Pp1s141_127V2.1
						Pp1s51_135V2.1 (pp) Pp1s184_63V2.1
						Pp1s76_94V2.1 (pp) Pp1s66_180V2.1
						Pp1s9_147V2.1 (pp) Pp1s22_334V2.1
						Pp1s336_23V2.1 (pp) Pp1s28_152V2.1
						Pp1s83_54V2.1 (pp) Pp1s213_102V2.1
						Pp1s72_57V2.1 (pp) Pp1s1_313V2.1
						Pp1s291_58V2.1 (pp) Pp1s22_334V2.1
						Pp1s39_307V2.1 (pp) Pp1s120_160V2.1
						Pp1s458_4V2.1 (pp) Pp1s185_37V2.1
						Pp1s37_269V2.1 (pp) Pp1s217_28V2.1
						Pp1s83_54V2.1 (pp) Pp1s131_6V2.1
						Pp1s72_57V2.1 (pp) Pp1s38_15V2.1
						Pp1s99_81V2.1 (pp) Pp1s182_81V2.1
						Pp1s90_87V2.1 (pp) Pp1s311_37V2.1
						Pp1s58_192V2.1 (pp) Pp1s207_111V2.1
						Pp1s430_32V2.1 (pp) Pp1s43_141V2.1
						Pp1s70_204V2.1 (pp) Pp1s317_15V2.1
						Pp1s37_269V2.1 (pp) Pp1s37_269V2.1
						Pp1s33_70V2.1 (pp) Pp1s238_31V2.1
						Pp1s281_24V2.1 (pp) Pp1s154_60V2.1
						Pp1s38_15V2.1 (pp) Pp1s17_266V2.1
						Pp1s21_246V2.1 (pp) Pp1s2_126V2.1
						Pp1s61_64V2.1 (pp) Pp1s119_96V2.1
						Pp1s174_58V2.1 (pp) Pp1s139_78V2.1
						Pp1s15_272V2.1 (pp) Pp1s140_31V2.1
						Pp1s89_156V2.1 (pp) Pp1s58_192V2.1
						Pp1s462_5V2.1 (pp) Pp1s448_6V2.1
						Pp1s372_39V2.1 (pp) Pp1s3_440V2.1
						Pp1s182_81V2.1 (pp) Pp1s182_81V2.1
						Pp1s281_24V2.1 (pp) Pp1s131_6V2.1
						Pp1s55_207V2.1 (pp) Pp1s243_62V2.1
						Pp1s317_15V2.1 (pp) Pp1s13_128V2.1
						Pp1s17_266V2.1 (pp) Pp1s17_266V2.1
						Pp1s98_1V2.1 (pp) Pp1s2_126V2.1
						Pp1s154_115V2.1 (pp) Pp1s1_313V2.1
						Pp1s337_25V2.1 (pp) Pp1s182_81V2.1
						Pp1s22_334V2.1 (pp) Pp1s191_76V2.1
						Pp1s399_19V2.1 (pp) Pp1s33_70V2.1
						Pp1s30_333V2.1 (pp) Pp1s14_308V2.1
						Pp1s336_23V2.1 (pp) Pp1s201_81V2.1
						Pp1s89_156V2.1 (pp) Pp1s82_92V2.1
						Pp1s68_99V2.1 (pp) Pp1s241_58V2.1
						Pp1s250_9V2.1 (pp) Pp1s213_102V2.1
						Pp1s55_207V2.1 (pp) Pp1s117_75V2.1
						Pp1s217_28V2.1 (pp) Pp1s182_81V2.1
						Pp1s3_204V2.1 (pp) Pp1s3_204V2.1
						Pp1s76_94V2.1 (pp) Pp1s38_15V2.1
						Pp1s249_40V2.1 (pp) Pp1s249_40V2.1
						Pp1s134_25V2.1 (pp) Pp1s134_25V2.1
						Pp1s131_6V2.1 (pp) Pp1s120_78V2.1
						Pp1s392_34V2.1 (pp) Pp1s120_160V2.1
						Pp1s56_215V2.1 (pp) Pp1s309_67V2.1
						Pp1s58_143V2.1 (pp) Pp1s58_143V2.1
						Pp1s7_89V2.1 (pp) Pp1s58_143V2.1
						Pp1s97_267V2.1 (pp) Pp1s65_105V2.1
						Pp1s403_45V2.1 (pp) Pp1s403_45V2.1
						Pp1s263_40V2.1 (pp) Pp1s131_70V2.1
						Pp1s337_25V2.1 (pp) Pp1s281_24V2.1
						Pp1s30_333V2.1 (pp) Pp1s190_29V2.1
						Pp1s66_47V2.1 (pp) Pp1s33_130V2.1
						Pp1s82_142V2.1 (pp) Pp1s46_182V2.1
						Pp1s84_84V2.1 (pp) Pp1s34_393V2.1
						Pp1s337_25V2.1 (pp) Pp1s13_376V2.1
						Pp1s89_156V2.1 (pp) Pp1s224_50V2.1
						Pp1s505_5V2.1 (pp) Pp1s505_5V2.1
						Pp1s89_156V2.1 (pp) Pp1s37_269V2.1
						Pp1s89_156V2.1 (pp) Pp1s10_309V2.1
						Pp1s35_277V2.1 (pp) Pp1s291_58V2.1
						Pp1s77_258V2.1 (pp) Pp1s230_18V2.1
						Pp1s66_47V2.1 (pp) Pp1s120_25V2.1
						Pp1s333_8V2.1 (pp) Pp1s14_227V2.1
						Pp1s82_92V2.1 (pp) Pp1s13_128V2.1
						Pp1s78_4V2.1 (pp) Pp1s317_15V2.1
						Pp1s46_182V2.1 (pp) Pp1s314_46V2.1
						Pp1s84_84V2.1 (pp) Pp1s239_22V2.1
						Pp1s56_215V2.1 (pp) Pp1s46_182V2.1
						Pp1s448_6V2.1 (pp) Pp1s138_109V2.1
						Pp1s3_345V2.1 (pp) Pp1s250_9V2.1
						Pp1s177_5V2.1 (pp) Pp1s106_182V2.1
						Pp1s37_269V2.1 (pp) Pp1s224_50V2.1
						Pp1s98_1V2.1 (pp) Pp1s67_107V2.1
						Pp1s46_182V2.1 (pp) Pp1s34_393V2.1
						Pp1s79_28V2.1 (pp) Pp1s131_151V2.1
						Pp1s37_269V2.1 (pp) Pp1s145_157V2.1
						Pp1s7_302V2.1 (pp) Pp1s190_29V2.1
						Pp1s88_89V2.1 (pp) Pp1s46_182V2.1
						Pp1s241_58V2.1 (pp) Pp1s154_60V2.1
						Pp1s3_484V2.1 (pp) Pp1s165_50V2.1
						Pp1s14_229V2.1 (pp) Pp1s120_160V2.1
						Pp1s89_156V2.1 (pp) Pp1s31_181V2.1
						Pp1s28_152V2.1 (pp) Pp1s154_115V2.1
						Pp1s97_267V2.1 (pp) Pp1s250_8V2.1
						Pp1s281_24V2.1 (pp) Pp1s204_98V2.1
						Pp1s65_105V2.1 (pp) Pp1s3_345V2.1
						Pp1s46_182V2.1 (pp) Pp1s3_484V2.1
						Pp1s314_46V2.1 (pp) Pp1s192_39V2.1
						Pp1s98_121V2.1 (pp) Pp1s165_11V2.1
						Pp1s65_105V2.1 (pp) Pp1s145_157V2.1
						Pp1s58_192V2.1 (pp) Pp1s58_143V2.1
						Pp1s165_50V2.1 (pp) Pp1s14_308V2.1
						Pp1s317_15V2.1 (pp) Pp1s250_9V2.1
						Pp1s84_84V2.1 (pp) Pp1s22_179V2.1
						Pp1s390_2V2.1 (pp) Pp1s390_2V2.1
						Pp1s213_102V2.1 (pp) Pp1s141_127V2.1
						Pp1s140_31V2.1 (pp) Pp1s125_88V2.1
						Pp1s70_204V2.1 (pp) Pp1s14_227V2.1
						Pp1s3_345V2.1 (pp) Pp1s140_31V2.1
						Pp1s353_25V2.1 (pp) Pp1s165_50V2.1
						Pp1s83_54V2.1 (pp) Pp1s46_188V2.1
						Pp1s336_23V2.1 (pp) Pp1s154_115V2.1
						Pp1s55_207V2.1 (pp) Pp1s46_188V2.1
						Pp1s7_302V2.1 (pp) Pp1s162_156V2.1
						Pp1s311_37V2.1 (pp) Pp1s213_102V2.1
						Pp1s34_393V2.1 (pp) Pp1s163_96V2.1
						Pp1s281_24V2.1 (pp) Pp1s263_5V2.1
						Pp1s68_204V2.1 (pp) Pp1s61_64V2.1
						Pp1s61_50V2.1 (pp) Pp1s37_269V2.1
						Pp1s58_143V2.1 (pp) Pp1s403_45V2.1
						Pp1s165_11V2.1 (pp) Pp1s145_157V2.1
						Pp1s9_147V2.1 (pp) Pp1s219_74V2.1
						Pp1s333_8V2.1 (pp) Pp1s101_116V2.1
						Pp1s336_23V2.1 (pp) Pp1s162_156V2.1
						Pp1s7_302V2.1 (pp) Pp1s113_1V2.1
						Pp1s217_28V2.1 (pp) Pp1s138_31V2.1
						Pp1s201_81V2.1 (pp) Pp1s1_313V2.1
						Pp1s219_74V2.1 (pp) Pp1s191_76V2.1
						Pp1s65_105V2.1 (pp) Pp1s38_290V2.1
						Pp1s61_50V2.1 (pp) Pp1s140_31V2.1
						Pp1s224_50V2.1 (pp) Pp1s21_246V2.1
						Pp1s39_307V2.1 (pp) Pp1s33_320V2.1
						Pp1s14_227V2.1 (pp) Pp1s117_75V2.1
						Pp1s46_188V2.1 (pp) Pp1s185_37V2.1
						Pp1s46_182V2.1 (pp) Pp1s185_37V2.1
						Pp1s256_73V2.1 (pp) Pp1s113_1V2.1
						Pp1s385_36V2.1 (pp) Pp1s256_73V2.1
						Pp1s98_121V2.1 (pp) Pp1s182_81V2.1
						Pp1s385_36V2.1 (pp) Pp1s1_538V2.1
						Pp1s458_4V2.1 (pp) Pp1s33_130V2.1
						Pp1s293_8V2.1 (pp) Pp1s293_8V2.1
						Pp1s240_73V2.1 (pp) Pp1s213_102V2.1
						Pp1s372_39V2.1 (pp) Pp1s190_29V2.1
						Pp1s97_267V2.1 (pp) Pp1s3_204V2.1
						Pp1s234_40V2.1 (pp) Pp1s128_14V2.1
						Pp1s46_182V2.1 (pp) Pp1s281_24V2.1
						Pp1s72_57V2.1 (pp) Pp1s58_143V2.1
						Pp1s177_5V2.1 (pp) Pp1s177_5V2.1
						Pp1s90_178V2.1 (pp) Pp1s217_28V2.1
						Pp1s82_92V2.1 (pp) Pp1s145_157V2.1
						Pp1s217_28V2.1 (pp) Pp1s191_76V2.1
						Pp1s46_182V2.1 (pp) Pp1s339_36V2.1
						Pp1s2_104V2.1 (pp) Pp1s2_104V2.1
						Pp1s58_143V2.1 (pp) Pp1s219_74V2.1
						Pp1s79_28V2.1 (pp) Pp1s3_440V2.1
						Pp1s3_440V2.1 (pp) Pp1s192_38V2.1
						Pp1s89_156V2.1 (pp) Pp1s191_76V2.1
						Pp1s56_215V2.1 (pp) Pp1s11_81V2.1
						Pp1s46_188V2.1 (pp) Pp1s17_266V2.1
						Pp1s99_81V2.1 (pp) Pp1s38_290V2.1
						Pp1s33_208V2.1 (pp) Pp1s12_94V2.1
						Pp1s84_84V2.1 (pp) Pp1s201_81V2.1
						Pp1s448_6V2.1 (pp) Pp1s314_46V2.1
						Pp1s333_8V2.1 (pp) Pp1s22_334V2.1
						Pp1s165_11V2.1 (pp) Pp1s141_127V2.1
						Pp1s9_147V2.1 (pp) Pp1s31_182V2.1
						Pp1s213_102V2.1 (pp) Pp1s213_102V2.1
						Pp1s505_5V2.1 (pp) Pp1s28_161V2.1
						Pp1s97_267V2.1 (pp) Pp1s204_98V2.1
						Pp1s201_81V2.1 (pp) Pp1s131_151V2.1
						Pp1s314_46V2.1 (pp) Pp1s217_71V2.1
						Pp1s311_13V2.1 (pp) Pp1s3_440V2.1
						Pp1s339_36V2.1 (pp) Pp1s333_8V2.1
						Pp1s82_92V2.1 (pp) Pp1s10_309V2.1
						Pp1s66_47V2.1 (pp) Pp1s191_76V2.1
						Pp1s76_94V2.1 (pp) Pp1s46_182V2.1
						Pp1s291_58V2.1 (pp) Pp1s204_98V2.1
						Pp1s263_40V2.1 (pp) Pp1s263_40V2.1
						Pp1s83_54V2.1 (pp) Pp1s67_107V2.1
						Pp1s78_4V2.1 (pp) Pp1s33_130V2.1
						Pp1s61_64V2.1 (pp) Pp1s101_116V2.1
						Pp1s370_59V2.1 (pp) Pp1s370_59V2.1
						Pp1s98_121V2.1 (pp) Pp1s55_207V2.1
						Pp1s3_186V2.1 (pp) Pp1s217_71V2.1
						Pp1s30_333V2.1 (pp) Pp1s18_121V2.1
						Pp1s65_105V2.1 (pp) Pp1s55_207V2.1
						Pp1s2_126V2.1 (pp) Pp1s131_6V2.1
						Pp1s56_215V2.1 (pp) Pp1s217_28V2.1
						Pp1s458_4V2.1 (pp) Pp1s15_272V2.1
						Pp1s56_215V2.1 (pp) Pp1s263_40V2.1
						Pp1s90_178V2.1 (pp) Pp1s14_159V2.1
						Pp1s39_397V2.1 (pp) Pp1s39_397V2.1
						Pp1s78_4V2.1 (pp) Pp1s113_1V2.1
						Pp1s43_141V2.1 (pp) Pp1s311_37V2.1
						Pp1s317_15V2.1 (pp) Pp1s120_160V2.1
						Pp1s33_130V2.1 (pp) Pp1s12_239V2.1
						Pp1s84_80V2.1 (pp) Pp1s165_50V2.1
						Pp1s335_29V2.1 (pp) Pp1s335_29V2.1
						Pp1s217_28V2.1 (pp) Pp1s154_115V2.1
						Pp1s46_182V2.1 (pp) Pp1s138_109V2.1
						Pp1s213_102V2.1 (pp) Pp1s195_48V2.1
						Pp1s40_185V2.1 (pp) Pp1s311_37V2.1
						Pp1s61_300V2.1 (pp) Pp1s333_8V2.1
						Pp1s281_24V2.1 (pp) Pp1s191_76V2.1
						Pp1s219_74V2.1 (pp) Pp1s162_156V2.1
						Pp1s70_204V2.1 (pp) Pp1s154_60V2.1
						Pp1s16_310V2.1 (pp) Pp1s134_25V2.1
						Pp1s182_81V2.1 (pp) Pp1s138_31V2.1
						Pp1s46_188V2.1 (pp) Pp1s165_11V2.1
						Pp1s3_484V2.1 (pp) Pp1s243_62V2.1
						Pp1s98_1V2.1 (pp) Pp1s217_28V2.1
						Pp1s35_275V2.1 (pp) Pp1s35_275V2.1
						Pp1s56_215V2.1 (pp) Pp1s317_15V2.1
						Pp1s333_8V2.1 (pp) Pp1s3_484V2.1
						Pp1s38_15V2.1 (pp) Pp1s213_102V2.1
						Pp1s194_11V2.1 (pp) Pp1s182_81V2.1
						Pp1s67_107V2.1 (pp) Pp1s2_126V2.1
						Pp1s207_111V2.1 (pp) Pp1s14_227V2.1
						Pp1s76_94V2.1 (pp) Pp1s219_74V2.1
						Pp1s56_215V2.1 (pp) Pp1s182_81V2.1
						Pp1s317_15V2.1 (pp) Pp1s131_6V2.1
						Pp1s72_57V2.1 (pp) Pp1s138_31V2.1
						Pp1s88_58V2.1 (pp) Pp1s28_161V2.1
						Pp1s276_2V2.1 (pp) Pp1s185_37V2.1
						Pp1s84_80V2.1 (pp) Pp1s399_19V2.1
						Pp1s83_54V2.1 (pp) Pp1s13_128V2.1
						Pp1s224_50V2.1 (pp) Pp1s10_309V2.1
						Pp1s430_32V2.1 (pp) Pp1s165_50V2.1
						Pp1s185_37V2.1 (pp) Pp1s162_156V2.1
						Pp1s174_58V2.1 (pp) Pp1s140_31V2.1
						Pp1s7_319V2.1 (pp) Pp1s191_76V2.1
						Pp1s43_141V2.1 (pp) Pp1s317_15V2.1
						Pp1s51_268V2.1 (pp) Pp1s217_28V2.1
						Pp1s311_37V2.1 (pp) Pp1s284_19V2.1
						Pp1s403_45V2.1 (pp) Pp1s177_5V2.1
						Pp1s66_47V2.1 (pp) Pp1s50_72V2.1
						Pp1s40_185V2.1 (pp) Pp1s191_76V2.1
						Pp1s84_84V2.1 (pp) Pp1s185_37V2.1
						Pp1s67_128V2.1 (pp) Pp1s385_36V2.1
						Pp1s372_39V2.1 (pp) Pp1s154_60V2.1
						Pp1s353_25V2.1 (pp) Pp1s353_25V2.1
						Pp1s9_147V2.1 (pp) Pp1s145_157V2.1
						Pp1s281_24V2.1 (pp) Pp1s250_9V2.1
						Pp1s61_50V2.1 (pp) Pp1s10_309V2.1
						Pp1s58_192V2.1 (pp) Pp1s113_1V2.1
						Pp1s353_25V2.1 (pp) Pp1s239_22V2.1
						Pp1s125_88V2.1 (pp) Pp1s125_88V2.1
						Pp1s6_121V2.1 (pp) Pp1s21_246V2.1
						Pp1s276_2V2.1 (pp) Pp1s191_76V2.1
						Pp1s258_49V2.1 (pp) Pp1s234_40V2.1
						Pp1s217_10V2.1 (pp) Pp1s154_60V2.1
						Pp1s89_156V2.1 (pp) Pp1s217_28V2.1
						Pp1s9_147V2.1 (pp) Pp1s291_58V2.1
						Pp1s37_269V2.1 (pp) Pp1s125_88V2.1
						Pp1s77_258V2.1 (pp) Pp1s101_116V2.1
						Pp1s54_126V2.1 (pp) Pp1s182_81V2.1
						Pp1s314_46V2.1 (pp) Pp1s291_40V2.1
						Pp1s98_1V2.1 (pp) Pp1s46_188V2.1
						Pp1s46_188V2.1 (pp) Pp1s281_24V2.1
						Pp1s32_340V2.1 (pp) Pp1s32_340V2.1
						Pp1s339_36V2.1 (pp) Pp1s291_58V2.1
						Pp1s114_58V2.1 (pp) Pp1s114_58V2.1
						Pp1s84_80V2.1 (pp) Pp1s276_2V2.1
						Pp1s33_130V2.1 (pp) Pp1s299_3V2.1
						Pp1s291_40V2.1 (pp) Pp1s281_24V2.1
						Pp1s61_64V2.1 (pp) Pp1s333_8V2.1
						Pp1s201_81V2.1 (pp) Pp1s191_76V2.1
						Pp1s154_60V2.1 (pp) Pp1s139_78V2.1
						Pp1s28_152V2.1 (pp) Pp1s190_29V2.1
						Pp1s40_185V2.1 (pp) Pp1s37_269V2.1
						Pp1s84_84V2.1 (pp) Pp1s33_70V2.1
						Pp1s67_107V2.1 (pp) Pp1s46_188V2.1
						Pp1s67_128V2.1 (pp) Pp1s372_39V2.1
						Pp1s13_128V2.1 (pp) Pp1s125_88V2.1
						Pp1s154_115V2.1 (pp) Pp1s123_9V2.1
						Pp1s33_70V2.1 (pp) Pp1s113_1V2.1
						Pp1s191_76V2.1 (pp) Pp1s130_189V2.1
						Pp1s98_1V2.1 (pp) Pp1s83_54V2.1
						Pp1s403_45V2.1 (pp) Pp1s263_5V2.1
						Pp1s68_204V2.1 (pp) Pp1s373_34V2.1
						Pp1s317_15V2.1 (pp) Pp1s123_9V2.1
						Pp1s291_40V2.1 (pp) Pp1s182_81V2.1
						Pp1s98_1V2.1 (pp) Pp1s3_345V2.1
						Pp1s299_3V2.1 (pp) Pp1s135_31V2.1
						Pp1s309_67V2.1 (pp) Pp1s256_73V2.1
						Pp1s65_105V2.1 (pp) Pp1s314_46V2.1
						Pp1s56_215V2.1 (pp) Pp1s1_521V2.1
						Pp1s536_9V2.1 (pp) Pp1s1_521V2.1
						Pp1s66_180V2.1 (pp) Pp1s120_160V2.1
						Pp1s79_28V2.1 (pp) Pp1s79_28V2.1
						Pp1s61_50V2.1 (pp) Pp1s6_121V2.1
						Pp1s58_143V2.1 (pp) Pp1s291_58V2.1
						Pp1s51_135V2.1 (pp) Pp1s31_182V2.1
						Pp1s335_29V2.1 (pp) Pp1s314_46V2.1
						Pp1s311_13V2.1 (pp) Pp1s177_5V2.1
						Pp1s61_64V2.1 (pp) Pp1s373_34V2.1
						Pp1s333_8V2.1 (pp) Pp1s154_115V2.1
						Pp1s117_75V2.1 (pp) Pp1s114_58V2.1
						Pp1s76_94V2.1 (pp) Pp1s17_266V2.1
						Pp1s185_37V2.1 (pp) Pp1s18_121V2.1
						Pp1s18_121V2.1 (pp) Pp1s120_160V2.1
						Pp1s165_50V2.1 (pp) Pp1s165_50V2.1
						Pp1s82_142V2.1 (pp) Pp1s13_376V2.1
						Pp1s224_50V2.1 (pp) Pp1s125_88V2.1
						Pp1s84_80V2.1 (pp) Pp1s134_25V2.1
						Pp1s184_63V2.1 (pp) Pp1s10_309V2.1
						Pp1s276_2V2.1 (pp) Pp1s192_39V2.1
						Pp1s224_50V2.1 (pp) Pp1s145_157V2.1
						Pp1s339_36V2.1 (pp) Pp1s28_161V2.1
						Pp1s291_58V2.1 (pp) Pp1s182_81V2.1
						Pp1s224_50V2.1 (pp) Pp1s22_334V2.1
						Pp1s448_6V2.1 (pp) Pp1s131_151V2.1
						Pp1s276_2V2.1 (pp) Pp1s207_111V2.1
						Pp1s43_141V2.1 (pp) Pp1s185_37V2.1
						Pp1s82_92V2.1 (pp) Pp1s131_6V2.1
						Pp1s83_54V2.1 (pp) Pp1s37_269V2.1
						Pp1s291_58V2.1 (pp) Pp1s2_126V2.1
						Pp1s201_81V2.1 (pp) Pp1s135_28V2.1
						Pp1s399_19V2.1 (pp) Pp1s207_111V2.1
						Pp1s54_126V2.1 (pp) Pp1s403_45V2.1
						Pp1s55_207V2.1 (pp) Pp1s145_157V2.1
						Pp1s403_45V2.1 (pp) Pp1s339_36V2.1
						Pp1s70_204V2.1 (pp) Pp1s276_28V2.1
						Pp1s46_182V2.1 (pp) Pp1s1_313V2.1
						Pp1s399_19V2.1 (pp) Pp1s12_94V2.1
						Pp1s32_340V2.1 (pp) Pp1s30_333V2.1
						Pp1s88_89V2.1 (pp) Pp1s201_81V2.1
						Pp1s34_393V2.1 (pp) Pp1s333_8V2.1
						Pp1s90_87V2.1 (pp) Pp1s458_4V2.1
						Pp1s46_188V2.1 (pp) Pp1s154_115V2.1
						Pp1s154_60V2.1 (pp) Pp1s14_308V2.1
						Pp1s33_130V2.1 (pp) Pp1s217_28V2.1
						Pp1s77_258V2.1 (pp) Pp1s160_98V2.1
						Pp1s40_185V2.1 (pp) Pp1s281_24V2.1
						Pp1s385_36V2.1 (pp) Pp1s217_28V2.1
						Pp1s191_76V2.1 (pp) Pp1s15_272V2.1
						Pp1s83_54V2.1 (pp) Pp1s140_31V2.1
						Pp1s46_188V2.1 (pp) Pp1s224_50V2.1
						Pp1s7_302V2.1 (pp) Pp1s22_179V2.1
						Pp1s154_60V2.1 (pp) Pp1s154_60V2.1
						Pp1s37_269V2.1 (pp) Pp1s154_60V2.1
						Pp1s276_2V2.1 (pp) Pp1s217_71V2.1
						Pp1s3_345V2.1 (pp) Pp1s224_50V2.1
						Pp1s403_45V2.1 (pp) Pp1s337_25V2.1
						Pp1s67_128V2.1 (pp) Pp1s16_310V2.1
						Pp1s38_290V2.1 (pp) Pp1s154_60V2.1
						Pp1s337_25V2.1 (pp) Pp1s22_179V2.1
						Pp1s70_204V2.1 (pp) Pp1s353_25V2.1
						Pp1s372_39V2.1 (pp) Pp1s138_31V2.1
						Pp1s232_84V2.1 (pp) Pp1s201_81V2.1
						Pp1s154_115V2.1 (pp) Pp1s154_115V2.1
						Pp1s505_5V2.1 (pp) Pp1s160_98V2.1
						Pp1s77_258V2.1 (pp) Pp1s458_4V2.1
						Pp1s33_130V2.1 (pp) Pp1s33_130V2.1
						Pp1s98_1V2.1 (pp) Pp1s7_392V2.1
						Pp1s65_153V2.1 (pp) Pp1s58_143V2.1
						Pp1s89_156V2.1 (pp) Pp1s61_300V2.1
						Pp1s14_227V2.1 (pp) Pp1s14_227V2.1
						Pp1s65_105V2.1 (pp) Pp1s17_266V2.1
						Pp1s49_254V2.1 (pp) Pp1s213_102V2.1
						Pp1s448_6V2.1 (pp) Pp1s448_6V2.1
						Pp1s67_107V2.1 (pp) Pp1s311_37V2.1
						Pp1s392_34V2.1 (pp) Pp1s243_62V2.1
						Pp1s336_23V2.1 (pp) Pp1s16_310V2.1
						Pp1s372_39V2.1 (pp) Pp1s162_156V2.1
						Pp1s7_319V2.1 (pp) Pp1s217_28V2.1
						Pp1s38_290V2.1 (pp) Pp1s117_75V2.1
						Pp1s89_156V2.1 (pp) Pp1s14_308V2.1
						Pp1s90_87V2.1 (pp) Pp1s46_188V2.1
						Pp1s3_440V2.1 (pp) Pp1s131_6V2.1
						Pp1s314_46V2.1 (pp) Pp1s17_266V2.1
						Pp1s184_63V2.1 (pp) Pp1s177_5V2.1
						Pp1s131_6V2.1 (pp) Pp1s120_160V2.1
						Pp1s9_147V2.1 (pp) Pp1s1_538V2.1
						Pp1s197_109V2.1 (pp) Pp1s197_109V2.1
						Pp1s311_13V2.1 (pp) Pp1s150_17V2.1
						Pp1s314_46V2.1 (pp) Pp1s182_81V2.1
						Pp1s309_67V2.1 (pp) Pp1s182_81V2.1
						Pp1s89_156V2.1 (pp) Pp1s311_37V2.1
						Pp1s77_258V2.1 (pp) Pp1s403_45V2.1
						Pp1s66_47V2.1 (pp) Pp1s12_239V2.1
						Pp1s65_105V2.1 (pp) Pp1s37_269V2.1
						Pp1s311_13V2.1 (pp) Pp1s190_29V2.1
						Pp1s83_54V2.1 (pp) Pp1s224_50V2.1
						Pp1s30_40V2.1 (pp) Pp1s188_40V2.1
						Pp1s35_275V2.1 (pp) Pp1s14_308V2.1
						Pp1s61_64V2.1 (pp) Pp1s61_64V2.1
						Pp1s99_81V2.1 (pp) Pp1s56_215V2.1
						Pp1s89_156V2.1 (pp) Pp1s17_266V2.1
						Pp1s291_40V2.1 (pp) Pp1s106_65V2.2
						Pp1s67_107V2.1 (pp) Pp1s140_31V2.1
						Pp1s46_188V2.1 (pp) Pp1s430_32V2.1
						Pp1s291_58V2.1 (pp) Pp1s113_1V2.1
						Pp1s58_143V2.1 (pp) Pp1s353_25V2.1
						Pp1s58_192V2.1 (pp) Pp1s23_107V2.1
						Pp1s82_142V2.1 (pp) Pp1s333_8V2.1
						Pp1s84_84V2.1 (pp) Pp1s51_135V2.1
						Pp1s182_81V2.1 (pp) Pp1s120_160V2.1
						Pp1s40_185V2.1 (pp) Pp1s2_126V2.1
						Pp1s33_208V2.1 (pp) Pp1s120_160V2.1
						Pp1s56_215V2.1 (pp) Pp1s253_21V2.1
						Pp1s38_290V2.1 (pp) Pp1s217_28V2.1
						Pp1s81_244V2.1 (pp) Pp1s165_11V2.1
						Pp1s403_45V2.1 (pp) Pp1s141_127V2.1
						Pp1s134_25V2.1 (pp) Pp1s123_9V2.1
						Pp1s281_24V2.1 (pp) Pp1s101_150V2.1
						Pp1s84_84V2.1 (pp) Pp1s372_39V2.1
						Pp1s65_105V2.1 (pp) Pp1s61_50V2.1
						Pp1s403_45V2.1 (pp) Pp1s311_13V2.1
						Pp1s219_74V2.1 (pp) Pp1s120_25V2.1
						Pp1s140_31V2.1 (pp) Pp1s120_78V2.1
						Pp1s385_36V2.1 (pp) Pp1s113_1V2.1
						Pp1s385_36V2.1 (pp) Pp1s3_204V2.1
						Pp1s7_319V2.1 (pp) Pp1s31_182V2.1
						Pp1s61_50V2.1 (pp) Pp1s213_102V2.1
						Pp1s159_135V2.1 (pp) Pp1s135_31V2.1
						Pp1s213_102V2.1 (pp) Pp1s2_126V2.1
						Pp1s98_1V2.1 (pp) Pp1s65_105V2.1
						Pp1s184_103V2.1 (pp) Pp1s114_58V2.1
						Pp1s190_29V2.1 (pp) Pp1s185_37V2.1
						Pp1s70_204V2.1 (pp) Pp1s15_272V2.1
						Pp1s97_267V2.1 (pp) Pp1s311_37V2.1
						Pp1s232_84V2.1 (pp) Pp1s2_104V2.1
						Pp1s32_340V2.1 (pp) Pp1s184_63V2.1
						Pp1s43_141V2.1 (pp) Pp1s33_130V2.1
						Pp1s276_2V2.1 (pp) Pp1s16_310V2.1
						Pp1s333_8V2.1 (pp) Pp1s217_28V2.1
						Pp1s41_301V2.1 (pp) Pp1s38_15V2.1
						Pp1s2_126V2.1 (pp) Pp1s10_309V2.1
						Pp1s185_37V2.1 (pp) Pp1s165_50V2.1
						Pp1s3_440V2.1 (pp) Pp1s120_160V2.1
						Pp1s56_215V2.1 (pp) Pp1s33_130V2.1
						Pp1s88_58V2.1 (pp) Pp1s120_160V2.1
						Pp1s88_58V2.1 (pp) Pp1s88_58V2.1
						Pp1s98_1V2.1 (pp) Pp1s207_31V2.1
						Pp1s256_73V2.1 (pp) Pp1s22_179V2.1
						Pp1s370_59V2.1 (pp) Pp1s281_24V2.1
						Pp1s217_28V2.1 (pp) Pp1s114_58V2.1
						Pp1s317_15V2.1 (pp) Pp1s28_161V2.1
						Pp1s51_135V2.1 (pp) Pp1s385_36V2.1
						Pp1s21_246V2.1 (pp) Pp1s10_309V2.1
						Pp1s35_277V2.1 (pp) Pp1s256_73V2.1
						Pp1s89_156V2.1 (pp) Pp1s145_157V2.1
						Pp1s89_156V2.1 (pp) Pp1s35_275V2.1
						Pp1s56_215V2.1 (pp) Pp1s219_74V2.1
						Pp1s141_127V2.1 (pp) Pp1s140_31V2.1
						Pp1s9_147V2.1 (pp) Pp1s185_37V2.1
						Pp1s2_126V2.1 (pp) Pp1s141_127V2.1
						Pp1s403_45V2.1 (pp) Pp1s17_266V2.1
						Pp1s182_81V2.1 (pp) Pp1s17_266V2.1
						Pp1s68_99V2.1 (pp) Pp1s46_182V2.1
						Pp1s448_6V2.1 (pp) Pp1s182_81V2.1
						Pp1s65_153V2.1 (pp) Pp1s204_98V2.1
						Pp1s2_126V2.1 (pp) Pp1s125_88V2.1
						Pp1s65_105V2.1 (pp) Pp1s154_60V2.1
						Pp1s239_22V2.1 (pp) Pp1s182_81V2.1
						Pp1s291_58V2.1 (pp) Pp1s140_31V2.1
						Pp1s58_192V2.1 (pp) Pp1s46_188V2.1
						Pp1s353_25V2.1 (pp) Pp1s138_31V2.1
						Pp1s46_188V2.1 (pp) Pp1s2_126V2.1
						Pp1s46_188V2.1 (pp) Pp1s14_308V2.1
						Pp1s314_46V2.1 (pp) Pp1s10_309V2.1
						Pp1s56_215V2.1 (pp) Pp1s192_39V2.1
						Pp1s98_121V2.1 (pp) Pp1s98_121V2.1
						Pp1s97_267V2.1 (pp) Pp1s17_266V2.1
						Pp1s55_207V2.1 (pp) Pp1s131_6V2.1
						Pp1s89_156V2.1 (pp) Pp1s2_126V2.1
						Pp1s17_266V2.1 (pp) Pp1s154_60V2.1
						Pp1s230_18V2.1 (pp) Pp1s123_9V2.1
						Pp1s190_29V2.1 (pp) Pp1s165_50V2.1
						Pp1s300_38V2.1 (pp) Pp1s291_58V2.1
						Pp1s18_121V2.1 (pp) Pp1s154_115V2.1
						Pp1s66_47V2.1 (pp) Pp1s28_201V2.1
						Pp1s56_215V2.1 (pp) Pp1s190_29V2.1
						Pp1s385_36V2.1 (pp) Pp1s213_96V2.1
						Pp1s55_207V2.1 (pp) Pp1s217_28V2.1
						Pp1s82_92V2.1 (pp) Pp1s38_290V2.1
						Pp1s40_185V2.1 (pp) Pp1s207_31V2.1
						Pp1s339_36V2.1 (pp) Pp1s113_1V2.1
						Pp1s165_11V2.1 (pp) Pp1s140_31V2.1
						Pp1s66_180V2.1 (pp) Pp1s3_440V2.1
						Pp1s18_121V2.1 (pp) Pp1s18_121V2.1
						Pp1s386_19V2.1 (pp) Pp1s182_81V2.1
						Pp1s207_31V2.1 (pp) Pp1s207_31V2.1
						Pp1s34_393V2.1 (pp) Pp1s317_15V2.1
						Pp1s194_11V2.1 (pp) Pp1s106_46V2.1
						Pp1s7_302V2.1 (pp) Pp1s46_182V2.1
						Pp1s9_147V2.1 (pp) Pp1s448_6V2.1
						Pp1s65_153V2.1 (pp) Pp1s276_2V2.1
						Pp1s32_340V2.1 (pp) Pp1s317_15V2.1
						Pp1s66_47V2.1 (pp) Pp1s128_2V2.1
						Pp1s314_46V2.1 (pp) Pp1s140_31V2.1
						Pp1s82_92V2.1 (pp) Pp1s35_275V2.1
						Pp1s46_182V2.1 (pp) Pp1s197_109V2.1
						Pp1s250_9V2.1 (pp) Pp1s250_9V2.1
						Pp1s66_47V2.1 (pp) Pp1s65_281V2.1
						Pp1s224_50V2.1 (pp) Pp1s131_6V2.1
						Pp1s46_182V2.1 (pp) Pp1s448_6V2.1
						Pp1s217_28V2.1 (pp) Pp1s217_28V2.1
						Pp1s28_201V2.1 (pp) Pp1s28_201V2.1
						Pp1s91_42V2.1 (pp) Pp1s154_115V2.1
						Pp1s372_39V2.1 (pp) Pp1s150_17V2.1
						Pp1s72_57V2.1 (pp) Pp1s243_62V2.1
						Pp1s56_215V2.1 (pp) Pp1s41_282V2.1
						Pp1s40_185V2.1 (pp) Pp1s224_50V2.1
						Pp1s390_2V2.1 (pp) Pp1s22_179V2.1
						Pp1s89_156V2.1 (pp) Pp1s81_244V2.1
						Pp1s83_54V2.1 (pp) Pp1s165_11V2.1
						Pp1s65_105V2.1 (pp) Pp1s165_11V2.1
						Pp1s90_178V2.1 (pp) Pp1s89_156V2.1
						Pp1s89_156V2.1 (pp) Pp1s46_188V2.1
						Pp1s55_207V2.1 (pp) Pp1s125_88V2.1
						Pp1s138_31V2.1 (pp) Pp1s138_109V2.1
						Pp1s28_152V2.1 (pp) Pp1s162_156V2.1
						Pp1s88_58V2.1 (pp) Pp1s22_179V2.1
						Pp1s98_1V2.1 (pp) Pp1s3_186V2.1
						Pp1s7_302V2.1 (pp) Pp1s201_81V2.1
						Pp1s65_105V2.1 (pp) Pp1s284_19V2.1
						Pp1s333_8V2.1 (pp) Pp1s197_109V2.1
						Pp1s61_50V2.1 (pp) Pp1s21_246V2.1
						Pp1s61_64V2.1 (pp) Pp1s46_182V2.1
						Pp1s86_149V2.1 (pp) Pp1s317_47V2.1
						Pp1s98_1V2.1 (pp) Pp1s10_309V2.1
						Pp1s77_258V2.1 (pp) Pp1s58_143V2.1
						Pp1s40_185V2.1 (pp) Pp1s14_229V2.1
						Pp1s7_302V2.1 (pp) Pp1s182_81V2.1
						Pp1s333_8V2.1 (pp) Pp1s276_2V2.1
						Pp1s66_180V2.1 (pp) Pp1s58_143V2.1
						Pp1s40_185V2.1 (pp) Pp1s10_309V2.1
						Pp1s91_140V2.1 (pp) Pp1s224_50V2.1
						Pp1s58_143V2.1 (pp) Pp1s333_8V2.1
						Pp1s30_333V2.1 (pp) Pp1s204_98V2.1
						Pp1s39_307V2.1 (pp) Pp1s317_15V2.1
						Pp1s54_126V2.1 (pp) Pp1s33_320V2.1
						Pp1s337_25V2.1 (pp) Pp1s337_25V2.1
						Pp1s90_87V2.1 (pp) Pp1s281_24V2.1
						Pp1s43_141V2.1 (pp) Pp1s207_111V2.1
						Pp1s56_215V2.1 (pp) Pp1s1_313V2.1
						Pp1s91_42V2.1 (pp) Pp1s311_37V2.1
						Pp1s242_60V2.1 (pp) Pp1s213_102V2.1
						Pp1s372_39V2.1 (pp) Pp1s31_182V2.1
						Pp1s256_73V2.1 (pp) Pp1s131_151V2.1
						Pp1s385_36V2.1 (pp) Pp1s33_38V2.1
						Pp1s70_204V2.1 (pp) Pp1s263_40V2.1
						Pp1s335_29V2.1 (pp) Pp1s192_39V2.1
						Pp1s83_54V2.1 (pp) Pp1s250_9V2.1
						Pp1s84_84V2.1 (pp) Pp1s174_58V2.1
						Pp1s145_157V2.1 (pp) Pp1s145_157V2.1
						Pp1s353_25V2.1 (pp) Pp1s22_179V2.1
						Pp1s276_2V2.1 (pp) Pp1s177_5V2.1
						Pp1s58_192V2.1 (pp) Pp1s51_135V2.1
						Pp1s185_37V2.1 (pp) Pp1s131_70V2.1
						Pp1s400_20V2.1 (pp) Pp1s241_45V2.1
						Pp1s58_143V2.1 (pp) Pp1s165_50V2.1
						Pp1s430_32V2.1 (pp) Pp1s16_310V2.1
						Pp1s56_215V2.1 (pp) Pp1s56_215V2.1
						Pp1s90_87V2.1 (pp) Pp1s182_81V2.1
						Pp1s83_54V2.1 (pp) Pp1s141_127V2.1
						Pp1s281_24V2.1 (pp) Pp1s213_102V2.1
						Pp1s38_15V2.1 (pp) Pp1s201_81V2.1
						Pp1s311_37V2.1 (pp) Pp1s204_98V2.1
						Pp1s131_151V2.1 (pp) Pp1s123_9V2.1
						Pp1s77_19V2.1 (pp) Pp1s169_62V2.1
						Pp1s291_40V2.1 (pp) Pp1s192_38V2.1
						Pp1s337_25V2.1 (pp) Pp1s3_204V2.1
						Pp1s55_207V2.1 (pp) Pp1s40_185V2.1
						Pp1s99_81V2.1 (pp) Pp1s317_15V2.1
						Pp1s17_266V2.1 (pp) Pp1s131_6V2.1
						Pp1s333_8V2.1 (pp) Pp1s207_111V2.1
						Pp1s372_39V2.1 (pp) Pp1s317_15V2.1
						Pp1s333_8V2.1 (pp) Pp1s182_81V2.1
						Pp1s448_6V2.1 (pp) Pp1s154_115V2.1
						Pp1s61_50V2.1 (pp) Pp1s2_126V2.1
						Pp1s56_215V2.1 (pp) Pp1s336_23V2.1
						Pp1s430_32V2.1 (pp) Pp1s281_24V2.1
						Pp1s7_319V2.1 (pp) Pp1s281_24V2.1
						Pp1s38_290V2.1 (pp) Pp1s33_130V2.1
						Pp1s243_62V2.1 (pp) Pp1s11_81V2.1
						Pp1s46_182V2.1 (pp) Pp1s41_301V2.1
						Pp1s403_45V2.1 (pp) Pp1s123_9V2.1
						Pp1s66_47V2.1 (pp) Pp1s276_2V2.1
						Pp1s30_333V2.1 (pp) Pp1s191_76V2.1
						Pp1s448_6V2.1 (pp) Pp1s339_36V2.1
						Pp1s82_92V2.1 (pp) Pp1s67_107V2.1
						Pp1s51_268V2.1 (pp) Pp1s51_268V2.1
						Pp1s9_147V2.1 (pp) Pp1s403_45V2.1
						Pp1s68_99V2.1 (pp) Pp1s30_333V2.1
						Pp1s70_204V2.1 (pp) Pp1s67_128V2.1
						Pp1s54_126V2.1 (pp) Pp1s154_115V2.1
						Pp1s256_73V2.1 (pp) Pp1s256_73V2.1
						Pp1s314_46V2.1 (pp) Pp1s145_157V2.1
						Pp1s68_99V2.1 (pp) Pp1s38_15V2.1
						Pp1s125_88V2.1 (pp) Pp1s10_309V2.1
						Pp1s3_345V2.1 (pp) Pp1s217_28V2.1
						Pp1s37_269V2.1 (pp) Pp1s17_266V2.1
						Pp1s37_269V2.1 (pp) Pp1s213_102V2.1
						Pp1s43_141V2.1 (pp) Pp1s190_29V2.1
						Pp1s217_28V2.1 (pp) Pp1s2_126V2.1
						Pp1s33_320V2.1 (pp) Pp1s101_150V2.1
						Pp1s77_258V2.1 (pp) Pp1s219_74V2.1
						Pp1s184_63V2.1 (pp) Pp1s131_151V2.1
						Pp1s184_63V2.1 (pp) Pp1s165_50V2.1
						Pp1s403_45V2.1 (pp) Pp1s185_37V2.1
						Pp1s22_334V2.1 (pp) Pp1s101_150V2.1
						Pp1s333_8V2.1 (pp) Pp1s256_68V2.1
						Pp1s3_440V2.1 (pp) Pp1s123_9V2.1
						Pp1s38_15V2.1 (pp) Pp1s217_71V2.1
						Pp1s88_58V2.1 (pp) Pp1s333_8V2.1
						Pp1s6_121V2.1 (pp) Pp1s145_157V2.1
						Pp1s309_67V2.1 (pp) Pp1s197_109V2.1
						Pp1s66_180V2.1 (pp) Pp1s30_333V2.1
						Pp1s84_84V2.1 (pp) Pp1s241_58V2.1
						Pp1s40_185V2.1 (pp) Pp1s291_58V2.1
						Pp1s67_128V2.1 (pp) Pp1s18_121V2.1
						Pp1s97_267V2.1 (pp) Pp1s182_81V2.1
						Pp1s46_188V2.1 (pp) Pp1s130_189V2.1
						Pp1s88_89V2.1 (pp) Pp1s207_111V2.1
						Pp1s58_143V2.1 (pp) Pp1s217_71V2.1
						Pp1s83_54V2.1 (pp) Pp1s145_157V2.1
						Pp1s41_301V2.1 (pp) Pp1s281_24V2.1
						Pp1s61_50V2.1 (pp) Pp1s141_127V2.1
						Pp1s81_244V2.1 (pp) Pp1s120_78V2.1
						Pp1s448_6V2.1 (pp) Pp1s21_246V2.1
						Pp1s82_92V2.1 (pp) Pp1s141_127V2.1
						Pp1s293_8V2.1 (pp) Pp1s162_156V2.1
						Pp1s281_24V2.1 (pp) Pp1s201_81V2.1
						Pp1s76_94V2.1 (pp) Pp1s46_188V2.1
						Pp1s217_10V2.1 (pp) Pp1s217_10V2.1
						Pp1s40_185V2.1 (pp) Pp1s217_71V2.1
						Pp1s46_182V2.1 (pp) Pp1s14_227V2.1
						Pp1s217_28V2.1 (pp) Pp1s165_11V2.1
						Pp1s41_301V2.1 (pp) Pp1s17_266V2.1
						Pp1s372_39V2.1 (pp) Pp1s217_71V2.1
						Pp1s162_156V2.1 (pp) Pp1s162_156V2.1
						Pp1s311_13V2.1 (pp) Pp1s123_9V2.1
						Pp1s291_58V2.1 (pp) Pp1s135_28V2.1
						Pp1s90_178V2.1 (pp) Pp1s311_37V2.1
						Pp1s66_180V2.1 (pp) Pp1s101_116V2.1
						Pp1s61_300V2.1 (pp) Pp1s217_28V2.1
						Pp1s291_58V2.1 (pp) Pp1s10_309V2.1
						Pp1s316_47V2.1 (pp) Pp1s182_81V2.1
						Pp1s89_156V2.1 (pp) Pp1s141_115V2.1
						Pp1s217_28V2.1 (pp) Pp1s213_102V2.1
						Pp1s311_37V2.1 (pp) Pp1s217_28V2.1
						Pp1s372_39V2.1 (pp) Pp1s120_160V2.1
						Pp1s106_65V2.2 (pp) Pp1s1_521V2.1
						Pp1s37_269V2.1 (pp) Pp1s309_67V2.1
						Pp1s140_31V2.1 (pp) Pp1s140_31V2.1
						Pp1s9_147V2.1 (pp) Pp1s113_1V2.1
						Pp1s276_28V2.1 (pp) Pp1s276_28V2.1
						Pp1s46_182V2.1 (pp) Pp1s13_376V2.1
						Pp1s385_36V2.1 (pp) Pp1s130_189V2.1
						Pp1s141_127V2.1 (pp) Pp1s141_127V2.1
						Pp1s90_178V2.1 (pp) Pp1s14_308V2.1
						Pp1s68_127V2.2 (pp) Pp1s65_153V2.1
						Pp1s61_50V2.1 (pp) Pp1s224_50V2.1
						Pp1s317_47V2.1 (pp) Pp1s201_81V2.1
						Pp1s90_178V2.1 (pp) Pp1s123_9V2.1
						Pp1s82_92V2.1 (pp) Pp1s3_345V2.1
						Pp1s89_156V2.1 (pp) Pp1s462_5V2.1
						Pp1s317_15V2.1 (pp) Pp1s291_58V2.1
						Pp1s123_9V2.1 (pp) Pp1s123_9V2.1
						Pp1s22_179V2.1 (pp) Pp1s162_156V2.1
						Pp1s35_275V2.1 (pp) Pp1s333_8V2.1
						Pp1s390_2V2.1 (pp) Pp1s353_25V2.1
						Pp1s162_156V2.1 (pp) Pp1s16_310V2.1
						Pp1s83_54V2.1 (pp) Pp1s82_92V2.1
						Pp1s293_8V2.1 (pp) Pp1s243_62V2.1
						Pp1s46_182V2.1 (pp) Pp1s335_29V2.1
						Pp1s21_246V2.1 (pp) Pp1s21_246V2.1
						Pp1s90_178V2.1 (pp) Pp1s154_115V2.1
						Pp1s28_152V2.1 (pp) Pp1s201_81V2.1
						Pp1s353_25V2.1 (pp) Pp1s14_227V2.1
						Pp1s33_208V2.1 (pp) Pp1s33_208V2.1
						Pp1s56_215V2.1 (pp) Pp1s165_11V2.1
						Pp1s256_68V2.1 (pp) Pp1s217_28V2.1
						Pp1s97_267V2.1 (pp) Pp1s333_8V2.1
						Pp1s2_126V2.1 (pp) Pp1s165_11V2.1
						Pp1s89_156V2.1 (pp) Pp1s337_25V2.1
						Pp1s448_6V2.1 (pp) Pp1s197_109V2.1
						Pp1s65_105V2.1 (pp) Pp1s317_15V2.1
						Pp1s505_5V2.1 (pp) Pp1s400_20V2.1
						Pp1s89_156V2.1 (pp) Pp1s56_215V2.1
						Pp1s70_204V2.1 (pp) Pp1s201_81V2.1
						Pp1s335_29V2.1 (pp) Pp1s335_29V2.1
						Pp1s43_141V2.1 (pp) Pp1s204_98V2.1
						Pp1s311_37V2.1 (pp) Pp1s154_60V2.1
						Pp1s291_58V2.1 (pp) Pp1s165_50V2.1
						Pp1s185_37V2.1 (pp) Pp1s182_81V2.1
						Pp1s79_28V2.1 (pp) Pp1s113_1V2.1
						Pp1s66_47V2.1 (pp) Pp1s14_227V2.1
						Pp1s77_258V2.1 (pp) Pp1s101_150V2.1
						Pp1s3_186V2.1 (pp) Pp1s224_50V2.1
						Pp1s372_39V2.1 (pp) Pp1s184_63V2.1
						Pp1s239_22V2.1 (pp) Pp1s123_9V2.1
						Pp1s97_267V2.1 (pp) Pp1s39_307V2.1
						Pp1s291_58V2.1 (pp) Pp1s154_60V2.1
						Pp1s317_15V2.1 (pp) Pp1s230_18V2.1
						Pp1s245_25V2.1 (pp) Pp1s217_28V2.1
						Pp1s35_277V2.1 (pp) Pp1s213_102V2.1
						Pp1s3_204V2.1 (pp) Pp1s15_272V2.1
						Pp1s240_73V2.1 (pp) Pp1s2_104V2.1
						Pp1s263_40V2.1 (pp) Pp1s190_29V2.1
						Pp1s84_84V2.1 (pp) Pp1s256_73V2.1
						Pp1s281_24V2.1 (pp) Pp1s276_2V2.1
						Pp1s217_28V2.1 (pp) Pp1s140_31V2.1
						Pp1s49_254V2.1 (pp) Pp1s317_15V2.1
						Pp1s245_25V2.1 (pp) Pp1s207_31V2.1
						Pp1s58_143V2.1 (pp) Pp1s15_272V2.1
						Pp1s353_25V2.1 (pp) Pp1s33_130V2.1
						Pp1s30_333V2.1 (pp) Pp1s182_81V2.1
						Pp1s82_92V2.1 (pp) Pp1s37_269V2.1
						Pp1s385_36V2.1 (pp) Pp1s33_320V2.1
						Pp1s77_258V2.1 (pp) Pp1s130_189V2.1
						Pp1s3_345V2.1 (pp) Pp1s2_126V2.1
						Pp1s182_81V2.1 (pp) Pp1s174_58V2.1
						Pp1s91_42V2.1 (pp) Pp1s91_42V2.1
						Pp1s145_157V2.1 (pp) Pp1s10_309V2.1
						Pp1s14_308V2.1 (pp) Pp1s101_150V2.1
						Pp1s471_20V2.1 (pp) Pp1s188_40V2.1
						Pp1s430_32V2.1 (pp) Pp1s230_18V2.1
						Pp1s281_24V2.1 (pp) Pp1s1_313V2.1
						Pp1s293_8V2.1 (pp) Pp1s190_29V2.1
						Pp1s284_19V2.1 (pp) Pp1s217_28V2.1
						Pp1s52_158V2.1 (pp) Pp1s34_393V2.1
						Pp1s91_42V2.1 (pp) Pp1s217_71V2.1
						Pp1s38_290V2.1 (pp) Pp1s125_88V2.1
						Pp1s55_207V2.1 (pp) Pp1s38_290V2.1
						Pp1s217_28V2.1 (pp) Pp1s14_308V2.1
						Pp1s317_47V2.1 (pp) Pp1s120_160V2.1
						Pp1s333_8V2.1 (pp) Pp1s314_46V2.1
						Pp1s56_215V2.1 (pp) Pp1s243_62V2.1
						Pp1s67_128V2.1 (pp) Pp1s51_135V2.1
						Pp1s70_204V2.1 (pp) Pp1s22_334V2.1
						Pp1s43_141V2.1 (pp) Pp1s191_76V2.1
						Pp1s82_92V2.1 (pp) Pp1s6_121V2.1
						Pp1s192_38V2.1 (pp) Pp1s131_6V2.1
						Pp1s131_6V2.1 (pp) Pp1s125_88V2.1
						Pp1s311_13V2.1 (pp) Pp1s311_13V2.1
						Pp1s90_87V2.1 (pp) Pp1s77_258V2.1
						Pp1s89_156V2.1 (pp) Pp1s201_81V2.1
						Pp1s238_31V2.1 (pp) Pp1s120_160V2.1
						Pp1s154_60V2.1 (pp) Pp1s10_309V2.1
						Pp1s46_188V2.1 (pp) Pp1s46_182V2.1
						Pp1s77_19V2.1 (pp) Pp1s106_46V2.1
						Pp1s72_57V2.1 (pp) Pp1s65_105V2.1
						Pp1s333_8V2.1 (pp) Pp1s293_8V2.1
						Pp1s89_156V2.1 (pp) Pp1s335_29V2.1
						Pp1s43_141V2.1 (pp) Pp1s403_45V2.1
						Pp1s333_8V2.1 (pp) Pp1s333_8V2.1
						Pp1s403_45V2.1 (pp) Pp1s131_70V2.1
						Pp1s174_58V2.1 (pp) Pp1s141_127V2.1
						Pp1s14_227V2.1 (pp) Pp1s135_31V2.1
						Pp1s134_25V2.1 (pp) Pp1s120_160V2.1
						Pp1s256_73V2.1 (pp) Pp1s182_81V2.1
						Pp1s46_182V2.1 (pp) Pp1s263_40V2.1
						Pp1s56_215V2.1 (pp) Pp1s14_308V2.1
						Pp1s67_107V2.1 (pp) Pp1s224_50V2.1
						Pp1s83_54V2.1 (pp) Pp1s6_121V2.1
						Pp1s90_178V2.1 (pp) Pp1s239_22V2.1
						Pp1s256_73V2.1 (pp) Pp1s185_37V2.1
						Pp1s55_207V2.1 (pp) Pp1s224_50V2.1
						Pp1s33_70V2.1 (pp) Pp1s30_333V2.1
						Pp1s67_107V2.1 (pp) Pp1s37_269V2.1
						Pp1s51_135V2.1 (pp) Pp1s33_208V2.1
						Pp1s65_153V2.1 (pp) Pp1s213_102V2.1
						Pp1s281_24V2.1 (pp) Pp1s22_179V2.1
						Pp1s403_45V2.1 (pp) Pp1s314_46V2.1
						Pp1s317_15V2.1 (pp) Pp1s195_48V2.1
						Pp1s339_36V2.1 (pp) Pp1s339_36V2.1
						Pp1s70_204V2.1 (pp) Pp1s37_269V2.1
						Pp1s3_345V2.1 (pp) Pp1s10_309V2.1
						Pp1s46_188V2.1 (pp) Pp1s141_127V2.1
						Pp1s46_188V2.1 (pp) Pp1s21_246V2.1
						Pp1s54_126V2.1 (pp) Pp1s505_5V2.1
						Pp1s67_128V2.1 (pp) Pp1s333_8V2.1
						Pp1s281_24V2.1 (pp) Pp1s138_31V2.1
						Pp1s386_19V2.1 (pp) Pp1s317_15V2.1
						Pp1s49_254V2.1 (pp) Pp1s281_24V2.1
						Pp1s37_269V2.1 (pp) Pp1s117_75V2.1
						Pp1s43_141V2.1 (pp) Pp1s33_320V2.1
						Pp1s82_92V2.1 (pp) Pp1s140_31V2.1
						Pp1s458_4V2.1 (pp) Pp1s191_76V2.1
						Pp1s82_92V2.1 (pp) Pp1s263_5V2.1
						Pp1s98_1V2.1 (pp) Pp1s37_269V2.1
						Pp1s72_108V2.1 (pp) Pp1s72_108V2.1
						Pp1s9_147V2.1 (pp) Pp1s1_313V2.1
						Pp1s243_62V2.1 (pp) Pp1s113_1V2.1
						Pp1s89_156V2.1 (pp) Pp1s68_127V2.2
						Pp1s372_39V2.1 (pp) Pp1s239_22V2.1
						Pp1s82_92V2.1 (pp) Pp1s2_126V2.1
						Pp1s82_92V2.1 (pp) Pp1s21_246V2.1
						Pp1s46_188V2.1 (pp) Pp1s204_98V2.1
						Pp1s67_128V2.1 (pp) Pp1s139_78V2.1
						Pp1s385_36V2.1 (pp) Pp1s31_182V2.1
						Pp1s72_57V2.1 (pp) Pp1s201_81V2.1
						Pp1s403_45V2.1 (pp) Pp1s190_29V2.1
						Pp1s7_302V2.1 (pp) Pp1s30_333V2.1
						Pp1s403_45V2.1 (pp) Pp1s160_98V2.1
						Pp1s90_87V2.1 (pp) Pp1s192_39V2.1
						Pp1s14_159V2.1 (pp) Pp1s14_159V2.1
						Pp1s141_127V2.1 (pp) Pp1s125_88V2.1
						Pp1s89_156V2.1 (pp) Pp1s256_68V2.1
						Pp1s333_8V2.1 (pp) Pp1s207_31V2.1
						Pp1s76_94V2.1 (pp) Pp1s353_25V2.1
						Pp1s281_24V2.1 (pp) Pp1s217_71V2.1
						Pp1s190_29V2.1 (pp) Pp1s16_310V2.1
						Pp1s33_70V2.1 (pp) Pp1s291_58V2.1
						Pp1s15_272V2.1 (pp) Pp1s14_308V2.1
						Pp1s70_204V2.1 (pp) Pp1s182_81V2.1
						Pp1s276_2V2.1 (pp) Pp1s184_63V2.1
						Pp1s89_156V2.1 (pp) Pp1s89_156V2.1
						Pp1s204_98V2.1 (pp) Pp1s204_98V2.1
						Pp1s9_147V2.1 (pp) Pp1s15_272V2.1
						Pp1s392_34V2.1 (pp) Pp1s256_68V2.1
						Pp1s61_64V2.1 (pp) Pp1s35_275V2.1
						Pp1s46_182V2.1 (pp) Pp1s217_28V2.1
						Pp1s311_37V2.1 (pp) Pp1s22_179V2.1
						Pp1s66_180V2.1 (pp) Pp1s333_8V2.1
						Pp1s90_178V2.1 (pp) Pp1s311_13V2.1
						Pp1s337_25V2.1 (pp) Pp1s217_28V2.1
						Pp1s182_81V2.1 (pp) Pp1s131_6V2.1
						Pp1s99_81V2.1 (pp) Pp1s180_117V2.1
						Pp1s385_36V2.1 (pp) Pp1s139_78V2.1
						Pp1s7_319V2.1 (pp) Pp1s22_179V2.1
						Pp1s88_58V2.1 (pp) Pp1s79_28V2.1
						Pp1s333_8V2.1 (pp) Pp1s115_61V2.1
						Pp1s317_15V2.1 (pp) Pp1s217_28V2.1
						Pp1s213_102V2.1 (pp) Pp1s165_11V2.1
						Pp1s372_39V2.1 (pp) Pp1s131_70V2.1
						Pp1s84_84V2.1 (pp) Pp1s18_121V2.1
						Pp1s35_275V2.1 (pp) Pp1s30_333V2.1
						Pp1s17_266V2.1 (pp) Pp1s1_313V2.1
						Pp1s83_54V2.1 (pp) Pp1s40_185V2.1
						Pp1s70_204V2.1 (pp) Pp1s65_153V2.1
						Pp1s98_1V2.1 (pp) Pp1s140_31V2.1
						Pp1s276_2V2.1 (pp) Pp1s238_31V2.1
						Pp1s17_266V2.1 (pp) Pp1s117_75V2.1
						Pp1s65_153V2.1 (pp) Pp1s35_275V2.1
						Pp1s239_22V2.1 (pp) Pp1s139_78V2.1
						Pp1s213_102V2.1 (pp) Pp1s17_266V2.1
						Pp1s97_267V2.1 (pp) Pp1s281_24V2.1
						Pp1s403_45V2.1 (pp) Pp1s33_70V2.1
						Pp1s90_178V2.1 (pp) Pp1s90_178V2.1
						Pp1s182_81V2.1 (pp) Pp1s1_168V2.1
						Pp1s106_65V2.2 (pp) Pp1s106_46V2.1
						Pp1s90_178V2.1 (pp) Pp1s22_179V2.1
						Pp1s353_25V2.1 (pp) Pp1s316_47V2.1
						Pp1s190_29V2.1 (pp) Pp1s162_156V2.1
						Pp1s40_185V2.1 (pp) Pp1s182_81V2.1
						Pp1s38_15V2.1 (pp) Pp1s22_334V2.1
						Pp1s3_345V2.1 (pp) Pp1s284_19V2.1
						Pp1s68_99V2.1 (pp) Pp1s311_37V2.1
						Pp1s37_269V2.1 (pp) Pp1s3_345V2.1
						Pp1s46_188V2.1 (pp) Pp1s201_81V2.1
						Pp1s58_192V2.1 (pp) Pp1s281_24V2.1
						Pp1s403_45V2.1 (pp) Pp1s165_50V2.1
						Pp1s458_4V2.1 (pp) Pp1s339_36V2.1
						Pp1s70_204V2.1 (pp) Pp1s291_58V2.1
						Pp1s76_94V2.1 (pp) Pp1s72_57V2.1
						Pp1s61_64V2.1 (pp) Pp1s144_98V2.1
						Pp1s399_19V2.1 (pp) Pp1s30_333V2.1
						Pp1s58_143V2.1 (pp) Pp1s240_73V2.1
						Pp1s337_25V2.1 (pp) Pp1s311_37V2.1
						Pp1s197_109V2.1 (pp) Pp1s131_6V2.1
						Pp1s7_319V2.1 (pp) Pp1s291_58V2.1
						Pp1s201_81V2.1 (pp) Pp1s154_60V2.1
						Pp1s61_50V2.1 (pp) Pp1s145_157V2.1
						Pp1s335_29V2.1 (pp) Pp1s333_8V2.1
						Pp1s23_107V2.1 (pp) Pp1s15_272V2.1
						Pp1s448_6V2.1 (pp) Pp1s190_29V2.1
						Pp1s195_48V2.1 (pp) Pp1s195_48V2.1
						Pp1s88_58V2.1 (pp) Pp1s263_40V2.1
						Pp1s399_19V2.1 (pp) Pp1s239_22V2.1
						Pp1s70_204V2.1 (pp) Pp1s1_538V2.1
						Pp1s291_40V2.1 (pp) Pp1s154_115V2.1
						Pp1s317_15V2.1 (pp) Pp1s131_70V2.1
						Pp1s201_81V2.1 (pp) Pp1s154_115V2.1
						Pp1s52_158V2.1 (pp) Pp1s130_189V2.1
						Pp1s239_22V2.1 (pp) Pp1s201_81V2.1
						Pp1s9_147V2.1 (pp) Pp1s39_307V2.1
						Pp1s89_156V2.1 (pp) Pp1s23_107V2.1
						Pp1s77_258V2.1 (pp) Pp1s77_258V2.1
						Pp1s403_45V2.1 (pp) Pp1s115_61V2.1
						Pp1s385_36V2.1 (pp) Pp1s207_111V2.1
						Pp1s51_135V2.1 (pp) Pp1s113_1V2.1
						Pp1s145_157V2.1 (pp) Pp1s120_78V2.1
						Pp1s224_50V2.1 (pp) Pp1s213_102V2.1
						Pp1s35_275V2.1 (pp) Pp1s217_28V2.1
						Pp1s38_290V2.1 (pp) Pp1s145_157V2.1
						Pp1s89_156V2.1 (pp) Pp1s83_54V2.1
						Pp1s16_310V2.1 (pp) Pp1s12_94V2.1
						Pp1s353_25V2.1 (pp) Pp1s207_111V2.1
						Pp1s284_19V2.1 (pp) Pp1s191_76V2.1
						Pp1s66_180V2.1 (pp) Pp1s35_275V2.1
						Pp1s335_29V2.1 (pp) Pp1s182_81V2.1
						Pp1s15_272V2.1 (pp) Pp1s1_313V2.1
						Pp1s82_92V2.1 (pp) Pp1s125_88V2.1
						Pp1s84_84V2.1 (pp) Pp1s54_126V2.1
						Pp1s337_25V2.1 (pp) Pp1s141_115V2.1
						Pp1s403_45V2.1 (pp) Pp1s238_31V2.1
						Pp1s22_179V2.1 (pp) Pp1s219_74V2.1
						Pp1s141_127V2.1 (pp) Pp1s10_309V2.1
						Pp1s37_269V2.1 (pp) Pp1s140_31V2.1
						Pp1s61_300V2.1 (pp) Pp1s403_45V2.1
						Pp1s56_215V2.1 (pp) Pp1s353_25V2.1
						Pp1s399_19V2.1 (pp) Pp1s131_151V2.1
						Pp1s385_36V2.1 (pp) Pp1s333_8V2.1
						Pp1s34_393V2.1 (pp) Pp1s28_152V2.1
						Pp1s337_25V2.1 (pp) Pp1s154_60V2.1
						Pp1s98_1V2.1 (pp) Pp1s165_11V2.1
						Pp1s55_207V2.1 (pp) Pp1s33_130V2.1
						Pp1s56_215V2.1 (pp) Pp1s22_179V2.1
						Pp1s286_46V2.1 (pp) Pp1s120_160V2.1
						Pp1s32_340V2.1 (pp) Pp1s317_47V2.1
						Pp1s317_15V2.1 (pp) Pp1s101_150V2.1
						Pp1s97_267V2.1 (pp) Pp1s14_308V2.1
						Pp1s46_188V2.1 (pp) Pp1s3_345V2.1
						Pp1s30_333V2.1 (pp) Pp1s30_333V2.1
						Pp1s83_54V2.1 (pp) Pp1s125_88V2.1
						Pp1s84_84V2.1 (pp) Pp1s144_98V2.1
						Pp1s86_149V2.1 (pp) Pp1s6_121V2.1
						Pp1s311_13V2.1 (pp) Pp1s154_115V2.1
						Pp1s22_179V2.1 (pp) Pp1s22_179V2.1
						Pp1s6_121V2.1 (pp) Pp1s37_269V2.1
						Pp1s3_440V2.1 (pp) Pp1s14_159V2.1
						Pp1s462_5V2.1 (pp) Pp1s311_37V2.1
						Pp1s72_57V2.1 (pp) Pp1s66_180V2.1
						Pp1s72_108V2.1 (pp) Pp1s15_174V2.1
						Pp1s30_333V2.1 (pp) Pp1s197_109V2.1
						Pp1s70_204V2.1 (pp) Pp1s337_25V2.1
						Pp1s238_31V2.1 (pp) Pp1s238_31V2.1
						Pp1s353_25V2.1 (pp) Pp1s14_308V2.1
						Pp1s165_11V2.1 (pp) Pp1s13_128V2.1
						Pp1s98_121V2.1 (pp) Pp1s14_308V2.1
						Pp1s52_158V2.1 (pp) Pp1s49_254V2.1
						Pp1s66_180V2.1 (pp) Pp1s1_313V2.1
						Pp1s49_254V2.1 (pp) Pp1s49_254V2.1
						Pp1s65_105V2.1 (pp) Pp1s281_24V2.1
						Pp1s185_37V2.1 (pp) Pp1s14_227V2.1
						Pp1s3_440V2.1 (pp) Pp1s28_161V2.1
						Pp1s184_63V2.1 (pp) Pp1s1_538V2.1
						Pp1s65_105V2.1 (pp) Pp1s337_25V2.1
						Pp1s276_28V2.1 (pp) Pp1s106_182V2.1
						Pp1s333_8V2.1 (pp) Pp1s14_308V2.1
						Pp1s38_290V2.1 (pp) Pp1s224_50V2.1
						Pp1s372_39V2.1 (pp) Pp1s276_28V2.1
						Pp1s90_87V2.1 (pp) Pp1s9_147V2.1
						Pp1s37_269V2.1 (pp) Pp1s2_126V2.1
						Pp1s403_45V2.1 (pp) Pp1s291_58V2.1
						Pp1s98_121V2.1 (pp) Pp1s61_50V2.1
						Pp1s91_42V2.1 (pp) Pp1s120_160V2.1
						Pp1s98_121V2.1 (pp) Pp1s140_31V2.1
						Pp1s291_40V2.1 (pp) Pp1s184_63V2.1
						Pp1s370_59V2.1 (pp) Pp1s3_440V2.1
						Pp1s28_161V2.1 (pp) Pp1s138_109V2.1
						Pp1s311_13V2.1 (pp) Pp1s113_1V2.1
						Pp1s82_92V2.1 (pp) Pp1s17_266V2.1
						Pp1s66_180V2.1 (pp) Pp1s201_81V2.1
						Pp1s1_409V2.1 (pp) Pp1s1_409V2.1
						Pp1s131_151V2.1 (pp) Pp1s113_1V2.1
						Pp1s89_156V2.1 (pp) Pp1s163_96V2.1
						Pp1s386_19V2.1 (pp) Pp1s333_8V2.1
						Pp1s314_46V2.1 (pp) Pp1s217_28V2.1
						Pp1s98_121V2.1 (pp) Pp1s56_215V2.1
						Pp1s162_156V2.1 (pp) Pp1s113_1V2.1
						Pp1s224_50V2.1 (pp) Pp1s2_126V2.1
						Pp1s46_188V2.1 (pp) Pp1s230_18V2.1
						Pp1s46_182V2.1 (pp) Pp1s46_182V2.1
						Pp1s61_50V2.1 (pp) Pp1s3_345V2.1
						Pp1s66_180V2.1 (pp) Pp1s14_308V2.1
						Pp1s291_58V2.1 (pp) Pp1s219_74V2.1
						Pp1s46_182V2.1 (pp) Pp1s182_81V2.1
						Pp1s37_269V2.1 (pp) Pp1s204_98V2.1
						Pp1s84_84V2.1 (pp) Pp1s353_25V2.1
						Pp1s31_182V2.1 (pp) Pp1s113_1V2.1
						Pp1s169_62V2.1 (pp) Pp1s106_46V2.1
						Pp1s68_99V2.1 (pp) Pp1s34_393V2.1
						Pp1s89_156V2.1 (pp) Pp1s58_143V2.1
						Pp1s84_84V2.1 (pp) Pp1s165_50V2.1
						Pp1s245_25V2.1 (pp) Pp1s204_98V2.1
						Pp1s219_74V2.1 (pp) Pp1s17_266V2.1
						Pp1s82_92V2.1 (pp) Pp1s281_24V2.1
						Pp1s317_47V2.1 (pp) Pp1s154_60V2.1
						Pp1s30_333V2.1 (pp) Pp1s192_39V2.1
						Pp1s89_156V2.1 (pp) Pp1s281_24V2.1
						Pp1s403_45V2.1 (pp) Pp1s120_160V2.1
						Pp1s91_42V2.1 (pp) Pp1s33_130V2.1
						Pp1s372_39V2.1 (pp) Pp1s276_2V2.1
						Pp1s337_25V2.1 (pp) Pp1s314_46V2.1
						Pp1s68_99V2.1 (pp) Pp1s68_99V2.1
						Pp1s81_244V2.1 (pp) Pp1s55_207V2.1
						Pp1s293_8V2.1 (pp) Pp1s131_151V2.1
						Pp1s99_81V2.1 (pp) Pp1s337_25V2.1
						Pp1s65_105V2.1 (pp) Pp1s46_188V2.1
						Pp1s3_345V2.1 (pp) Pp1s131_6V2.1
						Pp1s46_188V2.1 (pp) Pp1s140_31V2.1
						Pp1s66_47V2.1 (pp) Pp1s263_5V2.1
						Pp1s207_31V2.1 (pp) Pp1s154_60V2.1
						Pp1s177_5V2.1 (pp) Pp1s16_310V2.1
						Pp1s390_2V2.1 (pp) Pp1s201_81V2.1
						Pp1s72_57V2.1 (pp) Pp1s245_25V2.1
						Pp1s3_440V2.1 (pp) Pp1s3_440V2.1
						Pp1s35_277V2.1 (pp) Pp1s160_98V2.1
						Pp1s58_143V2.1 (pp) Pp1s30_333V2.1
						Pp1s70_204V2.1 (pp) Pp1s204_98V2.1
						Pp1s335_29V2.1 (pp) Pp1s317_15V2.1
						Pp1s18_121V2.1 (pp) Pp1s160_98V2.1
						Pp1s353_25V2.1 (pp) Pp1s201_81V2.1
						Pp1s207_111V2.1 (pp) Pp1s192_39V2.1
						Pp1s67_107V2.1 (pp) Pp1s145_157V2.1
						Pp1s309_67V2.1 (pp) Pp1s2_126V2.1
						Pp1s217_28V2.1 (pp) Pp1s1_538V2.1
						Pp1s22_179V2.1 (pp) Pp1s191_76V2.1
						Pp1s430_32V2.1 (pp) Pp1s311_13V2.1
						Pp1s37_269V2.1 (pp) Pp1s250_9V2.1
						Pp1s162_156V2.1 (pp) Pp1s154_115V2.1
						Pp1s165_11V2.1 (pp) Pp1s125_88V2.1
						Pp1s131_6V2.1 (pp) Pp1s13_128V2.1
						Pp1s317_15V2.1 (pp) Pp1s141_127V2.1
						Pp1s372_39V2.1 (pp) Pp1s165_50V2.1
						Pp1s55_207V2.1 (pp) Pp1s3_345V2.1
						Pp1s17_266V2.1 (pp) Pp1s114_58V2.1
						Pp1s56_215V2.1 (pp) Pp1s536_9V2.1
						Pp1s61_50V2.1 (pp) Pp1s458_4V2.1
						Pp1s46_188V2.1 (pp) Pp1s30_333V2.1
						Pp1s6_121V2.1 (pp) Pp1s32_340V2.1
						Pp1s54_148V2.1 (pp) Pp1s311_37V2.1
						Pp1s56_215V2.1 (pp) Pp1s180_117V2.1
						Pp1s56_215V2.1 (pp) Pp1s140_31V2.1
						Pp1s22_179V2.1 (pp) Pp1s154_115V2.1
						Pp1s317_15V2.1 (pp) Pp1s284_19V2.1
						Pp1s145_157V2.1 (pp) Pp1s140_31V2.1
						Pp1s76_94V2.1 (pp) Pp1s14_308V2.1
						Pp1s3_484V2.1 (pp) Pp1s3_484V2.1
						Pp1s61_50V2.1 (pp) Pp1s131_6V2.1
						Pp1s224_50V2.1 (pp) Pp1s106_65V2.2
						Pp1s90_87V2.1 (pp) Pp1s536_9V2.1
						Pp1s230_18V2.1 (pp) Pp1s217_28V2.1
						Pp1s238_31V2.1 (pp) Pp1s131_151V2.1
						Pp1s33_208V2.1 (pp) Pp1s185_37V2.1
						Pp1s400_20V2.1 (pp) Pp1s163_96V2.1
						Pp1s204_98V2.1 (pp) Pp1s191_76V2.1
						Pp1s46_182V2.1 (pp) Pp1s115_61V2.1
						Pp1s83_54V2.1 (pp) Pp1s38_290V2.1
						Pp1s58_143V2.1 (pp) Pp1s46_188V2.1
						Pp1s2_126V2.1 (pp) Pp1s154_60V2.1
						Pp1s76_94V2.1 (pp) Pp1s311_13V2.1
						Pp1s40_185V2.1 (pp) Pp1s22_179V2.1
						Pp1s145_157V2.1 (pp) Pp1s141_127V2.1
						Pp1s46_188V2.1 (pp) Pp1s22_179V2.1
						Pp1s16_310V2.1 (pp) Pp1s16_310V2.1
						Pp1s40_185V2.1 (pp) Pp1s17_266V2.1
						Pp1s317_15V2.1 (pp) Pp1s165_50V2.1
						Pp1s98_1V2.1 (pp) Pp1s213_102V2.1
						Pp1s89_156V2.1 (pp) Pp1s120_78V2.1
						Pp1s3_186V2.1 (pp) Pp1s10_309V2.1
						Pp1s46_182V2.1 (pp) Pp1s22_334V2.1
						Pp1s88_58V2.1 (pp) Pp1s3_440V2.1
						Pp1s72_57V2.1 (pp) Pp1s337_25V2.1
						Pp1s89_156V2.1 (pp) Pp1s353_25V2.1
						Pp1s90_178V2.1 (pp) Pp1s58_143V2.1
						Pp1s213_96V2.1 (pp) Pp1s150_17V2.1
						Pp1s65_105V2.1 (pp) Pp1s213_102V2.1
						Pp1s403_45V2.1 (pp) Pp1s333_8V2.1
						Pp1s281_24V2.1 (pp) Pp1s217_28V2.1
						Pp1s55_207V2.1 (pp) Pp1s55_207V2.1
						Pp1s67_128V2.1 (pp) Pp1s339_36V2.1
						Pp1s33_130V2.1 (pp) Pp1s30_333V2.1
						Pp1s342_32V2.1 (pp) Pp1s120_160V2.1
						Pp1s72_57V2.1 (pp) Pp1s72_57V2.1
						Pp1s38_15V2.1 (pp) Pp1s15_272V2.1
						Pp1s109_195V2.1 (pp) Pp1s109_195V2.1
						Pp1s353_25V2.1 (pp) Pp1s106_65V2.2
						Pp1s89_156V2.1 (pp) Pp1s207_31V2.1
						Pp1s56_215V2.1 (pp) Pp1s14_227V2.1
						Pp1s7_89V2.1 (pp) Pp1s54_148V2.1
						Pp1s58_143V2.1 (pp) Pp1s35_275V2.1
						Pp1s89_156V2.1 (pp) Pp1s32_191V2.1
						Pp1s40_185V2.1 (pp) Pp1s245_25V2.1
						Pp1s98_1V2.1 (pp) Pp1s145_157V2.1
						Pp1s77_258V2.1 (pp) Pp1s448_6V2.1
						Pp1s67_128V2.1 (pp) Pp1s106_182V2.1
						Pp1s3_186V2.1 (pp) Pp1s140_31V2.1
						Pp1s7_89V2.1 (pp) Pp1s182_81V2.1
						Pp1s337_25V2.1 (pp) Pp1s138_31V2.1
						Pp1s250_8V2.1 (pp) Pp1s201_81V2.1
						Pp1s204_98V2.1 (pp) Pp1s117_75V2.1
						Pp1s46_182V2.1 (pp) Pp1s163_96V2.1
						Pp1s67_128V2.1 (pp) Pp1s46_182V2.1
						Pp1s207_31V2.1 (pp) Pp1s182_81V2.1
						Pp1s76_94V2.1 (pp) Pp1s182_81V2.1
						Pp1s67_107V2.1 (pp) Pp1s165_11V2.1
						Pp1s38_290V2.1 (pp) Pp1s37_269V2.1
						Pp1s238_31V2.1 (pp) Pp1s154_115V2.1
						Pp1s46_188V2.1 (pp) Pp1s38_15V2.1
						Pp1s31_182V2.1 (pp) Pp1s18_121V2.1
						Pp1s471_20V2.1 (pp) Pp1s34_393V2.1
						Pp1s90_178V2.1 (pp) Pp1s458_4V2.1
						Pp1s82_92V2.1 (pp) Pp1s65_105V2.1
						Pp1s7_89V2.1 (pp) Pp1s201_81V2.1
						Pp1s82_92V2.1 (pp) Pp1s120_78V2.1
						Pp1s291_58V2.1 (pp) Pp1s17_266V2.1
						Pp1s38_15V2.1 (pp) Pp1s281_24V2.1
						Pp1s201_81V2.1 (pp) Pp1s16_310V2.1
						Pp1s317_15V2.1 (pp) Pp1s241_58V2.1
						Pp1s13_376V2.1 (pp) Pp1s13_376V2.1
						Pp1s40_185V2.1 (pp) Pp1s14_308V2.1
						Pp1s135_31V2.1 (pp) Pp1s117_75V2.1
						Pp1s430_32V2.1 (pp) Pp1s190_29V2.1
						Pp1s72_57V2.1 (pp) Pp1s154_60V2.1
						Pp1s61_50V2.1 (pp) Pp1s55_207V2.1
						Pp1s191_76V2.1 (pp) Pp1s191_76V2.1
						Pp1s22_179V2.1 (pp) Pp1s182_81V2.1
						Pp1s239_22V2.1 (pp) Pp1s239_22V2.1
						Pp1s291_40V2.1 (pp) Pp1s291_40V2.1
						Pp1s90_178V2.1 (pp) Pp1s190_29V2.1
						Pp1s56_215V2.1 (pp) Pp1s162_156V2.1
						Pp1s55_207V2.1 (pp) Pp1s140_31V2.1
						Pp1s88_58V2.1 (pp) Pp1s154_115V2.1
						Pp1s56_215V2.1 (pp) Pp1s28_152V2.1
						Pp1s43_141V2.1 (pp) Pp1s385_36V2.1
						Pp1s13_128V2.1 (pp) Pp1s101_116V2.1
						Pp1s213_102V2.1 (pp) Pp1s145_157V2.1
						Pp1s61_300V2.1 (pp) Pp1s106_182V2.1
						Pp1s448_6V2.1 (pp) Pp1s281_24V2.1
						Pp1s70_204V2.1 (pp) Pp1s217_10V2.1
						Pp1s89_156V2.1 (pp) Pp1s67_107V2.1
						Pp1s201_81V2.1 (pp) Pp1s115_61V2.1
						Pp1s76_94V2.1 (pp) Pp1s138_31V2.1
						Pp1s40_185V2.1 (pp) Pp1s217_28V2.1
						Pp1s201_81V2.1 (pp) Pp1s17_266V2.1
						Pp1s56_215V2.1 (pp) Pp1s386_19V2.1
						Pp1s258_49V2.1 (pp) Pp1s258_49V2.1
						Pp1s335_29V2.1 (pp) Pp1s33_130V2.1
						Pp1s22_179V2.1 (pp) Pp1s123_9V2.1
						Pp1s54_126V2.1 (pp) Pp1s18_121V2.1
						Pp1s55_207V2.1 (pp) Pp1s165_11V2.1
						Pp1s56_215V2.1 (pp) Pp1s224_50V2.1
						Pp1s88_58V2.1 (pp) Pp1s339_36V2.1
						Pp1s65_105V2.1 (pp) Pp1s224_50V2.1
						Pp1s333_8V2.1 (pp) Pp1s123_9V2.1
						Pp1s243_62V2.1 (pp) Pp1s138_31V2.1
						Pp1s91_140V2.1 (pp) Pp1s106_46V2.1
						Pp1s56_215V2.1 (pp) Pp1s37_269V2.1
						Pp1s49_254V2.1 (pp) Pp1s284_19V2.1
						Pp1s101_150V2.1 (pp) Pp1s101_150V2.1
						Pp1s68_99V2.1 (pp) Pp1s250_9V2.1
						Pp1s97_267V2.1 (pp) Pp1s58_143V2.1
						Pp1s9_147V2.1 (pp) Pp1s38_15V2.1
						Pp1s386_19V2.1 (pp) Pp1s386_19V2.1
						Pp1s88_58V2.1 (pp) Pp1s185_37V2.1
						Pp1s70_204V2.1 (pp) Pp1s54_148V2.1
						Pp1s333_8V2.1 (pp) Pp1s263_40V2.1
						Pp1s6_121V2.1 (pp) Pp1s165_11V2.1
						Pp1s276_2V2.1 (pp) Pp1s159_135V2.1
						Pp1s89_156V2.1 (pp) Pp1s51_268V2.1
						Pp1s97_267V2.1 (pp) Pp1s245_25V2.1
						Pp1s7_392V2.1 (pp) Pp1s194_11V2.1
						Pp1s98_1V2.1 (pp) Pp1s61_50V2.1
						Pp1s37_269V2.1 (pp) Pp1s131_6V2.1
						Pp1s14_308V2.1 (pp) Pp1s1_313V2.1
						Pp1s317_47V2.1 (pp) Pp1s3_484V2.1
						Pp1s448_6V2.1 (pp) Pp1s217_28V2.1
						Pp1s33_70V2.1 (pp) Pp1s201_81V2.1
						Pp1s281_24V2.1 (pp) Pp1s219_74V2.1
						Pp1s90_178V2.1 (pp) Pp1s2_104V2.1
						Pp1s317_15V2.1 (pp) Pp1s192_38V2.1
						Pp1s403_45V2.1 (pp) Pp1s14_308V2.1
						Pp1s32_340V2.1 (pp) Pp1s281_24V2.1
						Pp1s67_107V2.1 (pp) Pp1s38_290V2.1
						Pp1s38_290V2.1 (pp) Pp1s131_6V2.1
						Pp1s224_50V2.1 (pp) Pp1s140_31V2.1
						Pp1s78_4V2.1 (pp) Pp1s38_15V2.1
						Pp1s3_204V2.1 (pp) Pp1s154_60V2.1
						Pp1s448_6V2.1 (pp) Pp1s333_8V2.1
						Pp1s46_182V2.1 (pp) Pp1s140_31V2.1
						Pp1s37_269V2.1 (pp) Pp1s165_11V2.1
						Pp1s61_50V2.1 (pp) Pp1s14_308V2.1
						Pp1s182_81V2.1 (pp) Pp1s1_538V2.1
						Pp1s311_37V2.1 (pp) Pp1s191_76V2.1
						Pp1s68_232V2.1 (pp) Pp1s120_160V2.1
						Pp1s250_9V2.1 (pp) Pp1s154_60V2.1
						Pp1s7_302V2.1 (pp) Pp1s174_58V2.1
						Pp1s35_277V2.1 (pp) Pp1s185_37V2.1
						Pp1s90_87V2.1 (pp) Pp1s3_440V2.1
						Pp1s70_204V2.1 (pp) Pp1s185_37V2.1
						Pp1s39_307V2.1 (pp) Pp1s39_307V2.1
						Pp1s81_244V2.1 (pp) Pp1s76_94V2.1
						Pp1s97_267V2.1 (pp) Pp1s191_76V2.1
						Pp1s76_94V2.1 (pp) Pp1s70_204V2.1
						Pp1s291_58V2.1 (pp) Pp1s191_76V2.1
						Pp1s219_74V2.1 (pp) Pp1s201_81V2.1
						Pp1s46_182V2.1 (pp) Pp1s22_179V2.1
						Pp1s76_94V2.1 (pp) Pp1s311_37V2.1
						Pp1s337_25V2.1 (pp) Pp1s22_334V2.1
						Pp1s184_63V2.1 (pp) Pp1s134_25V2.1
						Pp1s386_19V2.1 (pp) Pp1s197_109V2.1
						Pp1s243_62V2.1 (pp) Pp1s134_25V2.1
						Pp1s245_25V2.1 (pp) Pp1s14_308V2.1
						Pp1s97_267V2.1 (pp) Pp1s23_107V2.1
						Pp1s77_258V2.1 (pp) Pp1s281_24V2.1
						Pp1s190_29V2.1 (pp) Pp1s134_25V2.1
						Pp1s41_301V2.1 (pp) Pp1s317_15V2.1
						Pp1s333_8V2.1 (pp) Pp1s13_376V2.1
						Pp1s79_28V2.1 (pp) Pp1s353_25V2.1
						Pp1s84_84V2.1 (pp) Pp1s70_204V2.1
						Pp1s140_31V2.1 (pp) Pp1s10_309V2.1
						Pp1s372_15V2.1 (pp) Pp1s15_174V2.1
						Pp1s197_109V2.1 (pp) Pp1s1_168V2.1
						Pp1s65_105V2.1 (pp) Pp1s217_28V2.1
						Pp1s281_24V2.1 (pp) Pp1s185_37V2.1
						Pp1s448_6V2.1 (pp) Pp1s14_229V2.1
						Pp1s97_267V2.1 (pp) Pp1s22_179V2.1
						Pp1s46_188V2.1 (pp) Pp1s125_88V2.1
						Pp1s46_188V2.1 (pp) Pp1s38_290V2.1
						Pp1s83_54V2.1 (pp) Pp1s2_126V2.1
						Pp1s22_334V2.1 (pp) Pp1s154_115V2.1
						Pp1s430_32V2.1 (pp) Pp1s182_81V2.1
						Pp1s213_102V2.1 (pp) Pp1s184_103V2.1
						Pp1s91_140V2.1 (pp) Pp1s13_376V2.1
						Pp1s314_46V2.1 (pp) Pp1s213_102V2.1
						Pp1s68_55V2.1 (pp) Pp1s68_55V2.1
						Pp1s46_182V2.1 (pp) Pp1s14_308V2.1
						Pp1s55_207V2.1 (pp) Pp1s21_246V2.1
						Pp1s337_25V2.1 (pp) Pp1s204_98V2.1
						Pp1s61_50V2.1 (pp) Pp1s135_31V2.1
						Pp1s67_107V2.1 (pp) Pp1s240_73V2.1
						Pp1s50_50V2.1 (pp) Pp1s201_81V2.1
						Pp1s9_147V2.1 (pp) Pp1s101_150V2.1
						Pp1s72_57V2.1 (pp) Pp1s217_28V2.1
						Pp1s3_440V2.1 (pp) Pp1s291_40V2.1
						Pp1s98_1V2.1 (pp) Pp1s82_92V2.1
						Pp1s448_6V2.1 (pp) Pp1s15_272V2.1
						Pp1s224_50V2.1 (pp) Pp1s141_127V2.1
						Pp1s65_105V2.1 (pp) Pp1s140_31V2.1
						Pp1s67_107V2.1 (pp) Pp1s67_107V2.1
						Pp1s317_15V2.1 (pp) Pp1s243_62V2.1
						Pp1s91_42V2.1 (pp) Pp1s58_192V2.1
						Pp1s131_70V2.1 (pp) Pp1s131_70V2.1
						Pp1s65_105V2.1 (pp) Pp1s291_58V2.1
						Pp1s458_4V2.1 (pp) Pp1s291_40V2.1
						Pp1s31_181V2.1 (pp) Pp1s256_73V2.1
						Pp1s281_24V2.1 (pp) Pp1s140_31V2.1
						Pp1s99_81V2.1 (pp) Pp1s83_54V2.1
						Pp1s207_31V2.1 (pp) Pp1s197_109V2.1
						Pp1s68_99V2.1 (pp) Pp1s177_5V2.1
						Pp1s291_58V2.1 (pp) Pp1s250_8V2.1
						Pp1s68_55V2.1 (pp) Pp1s150_17V2.1
						Pp1s276_2V2.1 (pp) Pp1s165_50V2.1
						Pp1s6_121V2.1 (pp) Pp1s50_72V2.1
						Pp1s77_258V2.1 (pp) Pp1s7_319V2.1
						Pp1s190_29V2.1 (pp) Pp1s140_31V2.1
						Pp1s61_300V2.1 (pp) Pp1s370_59V2.1
						Pp1s230_18V2.1 (pp) Pp1s130_189V2.1
						Pp1s337_25V2.1 (pp) Pp1s165_11V2.1
						Pp1s400_20V2.1 (pp) Pp1s30_333V2.1
						Pp1s97_267V2.1 (pp) Pp1s97_267V2.1
						Pp1s21_246V2.1 (pp) Pp1s141_127V2.1
						Pp1s46_188V2.1 (pp) Pp1s22_334V2.1
						Pp1s37_269V2.1 (pp) Pp1s21_246V2.1
						Pp1s138_109V2.1 (pp) Pp1s120_160V2.1
						Pp1s385_36V2.1 (pp) Pp1s165_50V2.1
						Pp1s353_25V2.1 (pp) Pp1s249_40V2.1
						Pp1s38_290V2.1 (pp) Pp1s2_126V2.1
						Pp1s33_130V2.1 (pp) Pp1s311_37V2.1
						Pp1s276_28V2.1 (pp) Pp1s139_78V2.1
						Pp1s430_32V2.1 (pp) Pp1s154_115V2.1
						Pp1s317_15V2.1 (pp) Pp1s14_227V2.1
						Pp1s242_60V2.1 (pp) Pp1s240_73V2.1
						Pp1s458_4V2.1 (pp) Pp1s184_63V2.1
						Pp1s82_92V2.1 (pp) Pp1s165_11V2.1
						Pp1s67_107V2.1 (pp) Pp1s65_105V2.1
						Pp1s213_102V2.1 (pp) Pp1s182_81V2.1
						Pp1s217_28V2.1 (pp) Pp1s10_309V2.1
						Pp1s33_70V2.1 (pp) Pp1s138_109V2.1
						Pp1s191_76V2.1 (pp) Pp1s159_135V2.1
						Pp1s7_319V2.1 (pp) Pp1s204_98V2.1
						Pp1s30_333V2.1 (pp) Pp1s165_50V2.1
						Pp1s46_182V2.1 (pp) Pp1s300_38V2.1
						Pp1s6_121V2.1 (pp) Pp1s125_88V2.1
						Pp1s6_121V2.1 (pp) Pp1s13_128V2.1
						Pp1s89_156V2.1 (pp) Pp1s55_207V2.1
						Pp1s76_94V2.1 (pp) Pp1s201_81V2.1
						Pp1s84_84V2.1 (pp) Pp1s190_29V2.1
						Pp1s165_11V2.1 (pp) Pp1s131_6V2.1
						Pp1s83_54V2.1 (pp) Pp1s65_105V2.1
						Pp1s70_204V2.1 (pp) Pp1s113_1V2.1
						Pp1s3_440V2.1 (pp) Pp1s138_109V2.1
						Pp1s256_73V2.1 (pp) Pp1s184_63V2.1
						Pp1s38_290V2.1 (pp) Pp1s141_127V2.1
						Pp1s333_8V2.1 (pp) Pp1s281_24V2.1
						Pp1s83_54V2.1 (pp) Pp1s309_67V2.1
						Pp1s505_5V2.1 (pp) Pp1s134_25V2.1
						Pp1s430_32V2.1 (pp) Pp1s207_111V2.1
						Pp1s7_319V2.1 (pp) Pp1s56_215V2.1
						Pp1s77_258V2.1 (pp) Pp1s46_188V2.1
						Pp1s140_31V2.1 (pp) Pp1s131_6V2.1
						Pp1s217_71V2.1 (pp) Pp1s17_266V2.1
						Pp1s46_182V2.1 (pp) Pp1s276_2V2.1
						Pp1s337_25V2.1 (pp) Pp1s291_58V2.1
						Pp1s207_111V2.1 (pp) Pp1s165_50V2.1
						Pp1s99_81V2.1 (pp) Pp1s141_115V2.1
						Pp1s3_345V2.1 (pp) Pp1s125_88V2.1
						Pp1s77_258V2.1 (pp) Pp1s22_179V2.1
						Pp1s335_29V2.1 (pp) Pp1s16_310V2.1
						Pp1s89_156V2.1 (pp) Pp1s290_19V2.1
						Pp1s430_32V2.1 (pp) Pp1s311_37V2.1
						Pp1s52_158V2.1 (pp) Pp1s385_36V2.1
						Pp1s333_8V2.1 (pp) Pp1s185_37V2.1
						Pp1s65_105V2.1 (pp) Pp1s139_78V2.1
						Pp1s458_4V2.1 (pp) Pp1s385_36V2.1
						Pp1s385_36V2.1 (pp) Pp1s182_81V2.1
						Pp1s33_130V2.1 (pp) Pp1s17_266V2.1
						Pp1s79_28V2.1 (pp) Pp1s239_22V2.1
						Pp1s82_92V2.1 (pp) Pp1s224_50V2.1
						Pp1s311_13V2.1 (pp) Pp1s276_2V2.1
						Pp1s77_258V2.1 (pp) Pp1s207_111V2.1
						Pp1s51_135V2.1 (pp) Pp1s276_28V2.1
						Pp1s66_47V2.1 (pp) Pp1s245_25V2.1
						Pp1s78_140V2.1 (pp) Pp1s201_81V2.1
						Pp1s30_333V2.1 (pp) Pp1s131_70V2.1
						Pp1s184_103V2.1 (pp) Pp1s145_157V2.1
						Pp1s43_141V2.1 (pp) Pp1s40_185V2.1
						Pp1s65_105V2.1 (pp) Pp1s21_246V2.1
						Pp1s33_208V2.1 (pp) Pp1s182_81V2.1
						Pp1s30_333V2.1 (pp) Pp1s17_266V2.1
						Pp1s182_81V2.1 (pp) Pp1s113_1V2.1
						Pp1s33_130V2.1 (pp) Pp1s2_126V2.1
						Pp1s83_54V2.1 (pp) Pp1s154_60V2.1
						Pp1s7_319V2.1 (pp) Pp1s65_153V2.1
						Pp1s2_126V2.1 (pp) Pp1s140_31V2.1
						Pp1s333_8V2.1 (pp) Pp1s163_96V2.1
						Pp1s91_42V2.1 (pp) Pp1s61_50V2.1
						Pp1s58_192V2.1 (pp) Pp1s58_192V2.1
						Pp1s3_186V2.1 (pp) Pp1s141_127V2.1
						Pp1s82_92V2.1 (pp) Pp1s55_207V2.1
						Pp1s505_5V2.1 (pp) Pp1s113_1V2.1
						Pp1s65_105V2.1 (pp) Pp1s65_105V2.1
						Pp1s90_87V2.1 (pp) Pp1s130_189V2.1
						Pp1s72_57V2.1 (pp) Pp1s241_58V2.1
						Pp1s372_39V2.1 (pp) Pp1s372_39V2.1
						Pp1s66_180V2.1 (pp) Pp1s372_39V2.1
						Pp1s276_2V2.1 (pp) Pp1s182_81V2.1
						Pp1s201_81V2.1 (pp) Pp1s162_156V2.1
						Pp1s165_11V2.1 (pp) Pp1s10_309V2.1
						Pp1s97_267V2.1 (pp) Pp1s140_31V2.1
						Pp1s66_180V2.1 (pp) Pp1s207_31V2.1
						Pp1s77_258V2.1 (pp) Pp1s192_39V2.1
						Pp1s54_148V2.1 (pp) Pp1s54_148V2.1
						Pp1s284_19V2.1 (pp) Pp1s281_24V2.1
						Pp1s16_310V2.1 (pp) Pp1s154_115V2.1
						Pp1s430_32V2.1 (pp) Pp1s3_440V2.1
						Pp1s54_148V2.1 (pp) Pp1s337_25V2.1
						Pp1s90_178V2.1 (pp) Pp1s403_45V2.1
						Pp1s390_2V2.1 (pp) Pp1s317_15V2.1
						Pp1s230_18V2.1 (pp) Pp1s185_37V2.1
						Pp1s89_156V2.1 (pp) Pp1s204_98V2.1
						Pp1s99_81V2.1 (pp) Pp1s309_67V2.1
						Pp1s311_37V2.1 (pp) Pp1s311_37V2.1
						Pp1s403_45V2.1 (pp) Pp1s182_81V2.1
						Pp1s90_130V2.2 (pp) Pp1s188_40V2.1
						Pp1s291_58V2.1 (pp) Pp1s253_21V2.1
						Pp1s91_42V2.1 (pp) Pp1s90_87V2.1
						Pp1s46_182V2.1 (pp) Pp1s207_31V2.1
						Pp1s88_58V2.1 (pp) Pp1s238_31V2.1
						Pp1s448_6V2.1 (pp) Pp1s138_31V2.1
						Pp1s70_204V2.1 (pp) Pp1s217_71V2.1
						Pp1s7_302V2.1 (pp) Pp1s7_302V2.1
						Pp1s234_40V2.1 (pp) Pp1s234_40V2.1
						Pp1s76_94V2.1 (pp) Pp1s281_24V2.1
						Pp1s245_25V2.1 (pp) Pp1s245_25V2.1
						Pp1s67_107V2.1 (pp) Pp1s55_207V2.1
						Pp1s12_94V2.1 (pp) Pp1s106_182V2.1
						Pp1s309_67V2.1 (pp) Pp1s1_313V2.1
						Pp1s41_301V2.1 (pp) Pp1s182_81V2.1
						Pp1s276_2V2.1 (pp) Pp1s154_115V2.1
						Pp1s182_81V2.1 (pp) Pp1s138_109V2.1
						Pp1s54_126V2.1 (pp) Pp1s120_160V2.1
						Pp1s22_334V2.1 (pp) Pp1s185_37V2.1
						Pp1s386_19V2.1 (pp) Pp1s134_25V2.1
						Pp1s505_5V2.1 (pp) Pp1s333_8V2.1
						Pp1s284_19V2.1 (pp) Pp1s17_266V2.1
						Pp1s217_28V2.1 (pp) Pp1s145_157V2.1
						Pp1s89_156V2.1 (pp) Pp1s65_105V2.1
						Pp1s291_58V2.1 (pp) Pp1s263_40V2.1
						Pp1s399_19V2.1 (pp) Pp1s120_160V2.1
						Pp1s90_87V2.1 (pp) Pp1s17_266V2.1
						Pp1s56_215V2.1 (pp) Pp1s16_310V2.1
						Pp1s21_246V2.1 (pp) Pp1s145_157V2.1
						Pp1s55_207V2.1 (pp) Pp1s37_269V2.1
						Pp1s40_185V2.1 (pp) Pp1s33_320V2.1
						Pp1s33_130V2.1 (pp) Pp1s154_60V2.1
						Pp1s58_192V2.1 (pp) Pp1s46_182V2.1
						Pp1s403_45V2.1 (pp) Pp1s33_320V2.1
						Pp1s56_215V2.1 (pp) Pp1s138_31V2.1
						Pp1s67_107V2.1 (pp) Pp1s281_24V2.1
						Pp1s54_148V2.1 (pp) Pp1s353_25V2.1
						Pp1s89_156V2.1 (pp) Pp1s400_20V2.1
						Pp1s38_15V2.1 (pp) Pp1s32_340V2.1
						Pp1s83_54V2.1 (pp) Pp1s56_215V2.1
						Pp1s190_29V2.1 (pp) Pp1s154_115V2.1
						Pp1s37_269V2.1 (pp) Pp1s337_25V2.1
						Pp1s55_207V2.1 (pp) Pp1s314_46V2.1
						Pp1s33_130V2.1 (pp) Pp1s114_58V2.1
						Pp1s46_182V2.1 (pp) Pp1s35_277V2.1
						Pp1s385_36V2.1 (pp) Pp1s185_37V2.1
						Pp1s317_15V2.1 (pp) Pp1s180_117V2.1
						Pp1s40_185V2.1 (pp) Pp1s125_88V2.1
						Pp1s33_320V2.1 (pp) Pp1s33_320V2.1
						Pp1s372_39V2.1 (pp) Pp1s311_13V2.1
						Pp1s55_207V2.1 (pp) Pp1s213_102V2.1
						Pp1s309_67V2.1 (pp) Pp1s180_117V2.1
						Pp1s89_156V2.1 (pp) Pp1s316_47V2.1
						Pp1s61_50V2.1 (pp) Pp1s3_186V2.1
						Pp1s40_185V2.1 (pp) Pp1s201_81V2.1
						Pp1s291_58V2.1 (pp) Pp1s163_96V2.1
						Pp1s281_24V2.1 (pp) Pp1s241_58V2.1
						Pp1s372_39V2.1 (pp) Pp1s314_46V2.1
						Pp1s40_185V2.1 (pp) Pp1s40_185V2.1
						Pp1s213_102V2.1 (pp) Pp1s101_150V2.1
						Pp1s390_2V2.1 (pp) Pp1s39_307V2.1
						Pp1s448_6V2.1 (pp) Pp1s22_179V2.1
						Pp1s98_1V2.1 (pp) Pp1s46_182V2.1
						Pp1s458_4V2.1 (pp) Pp1s130_189V2.1
						Pp1s40_185V2.1 (pp) Pp1s3_204V2.1
						Pp1s70_204V2.1 (pp) Pp1s162_156V2.1
						Pp1s54_148V2.1 (pp) Pp1s135_31V2.1
						Pp1s46_188V2.1 (pp) Pp1s333_8V2.1
						Pp1s141_127V2.1 (pp) Pp1s131_6V2.1
						Pp1s372_15V2.1 (pp) Pp1s125_88V2.1
						Pp1s201_81V2.1 (pp) Pp1s192_39V2.1
						Pp1s3_484V2.1 (pp) Pp1s144_98V2.1
						Pp1s256_68V2.1 (pp) Pp1s238_31V2.1
						Pp1s97_267V2.1 (pp) Pp1s337_25V2.1
						Pp1s217_10V2.1 (pp) Pp1s185_37V2.1
						Pp1s9_147V2.1 (pp) Pp1s51_135V2.1
						Pp1s182_81V2.1 (pp) Pp1s165_50V2.1
						Pp1s3_186V2.1 (pp) Pp1s165_11V2.1
						Pp1s98_1V2.1 (pp) Pp1s98_1V2.1
						Pp1s91_42V2.1 (pp) Pp1s182_81V2.1
						Pp1s97_267V2.1 (pp) Pp1s40_185V2.1
						Pp1s201_81V2.1 (pp) Pp1s201_81V2.1
						Pp1s58_143V2.1 (pp) Pp1s43_141V2.1
						Pp1s253_21V2.1 (pp) Pp1s201_81V2.1
						Pp1s66_180V2.1 (pp) Pp1s291_58V2.1
						Pp1s291_58V2.1 (pp) Pp1s217_71V2.1
						Pp1s89_156V2.1 (pp) Pp1s165_11V2.1
						Pp1s46_182V2.1 (pp) Pp1s403_45V2.1
						Pp1s174_58V2.1 (pp) Pp1s174_58V2.1
						Pp1s43_141V2.1 (pp) Pp1s353_25V2.1
						Pp1s9_147V2.1 (pp) Pp1s17_266V2.1
						Pp1s51_135V2.1 (pp) Pp1s12_94V2.1
						Pp1s49_254V2.1 (pp) Pp1s400_20V2.1
						Pp1s333_8V2.1 (pp) Pp1s245_25V2.1
						Pp1s207_111V2.1 (pp) Pp1s207_111V2.1
						Pp1s317_15V2.1 (pp) Pp1s138_31V2.1
						Pp1s291_58V2.1 (pp) Pp1s101_116V2.1
						Pp1s76_94V2.1 (pp) Pp1s41_301V2.1
						Pp1s291_58V2.1 (pp) Pp1s201_81V2.1
						Pp1s337_25V2.1 (pp) Pp1s3_186V2.1
						Pp1s263_5V2.1 (pp) Pp1s22_179V2.1
						Pp1s242_60V2.1 (pp) Pp1s2_104V2.1
						Pp1s177_5V2.1 (pp) Pp1s154_115V2.1
						Pp1s293_8V2.1 (pp) Pp1s120_160V2.1
						Pp1s390_2V2.1 (pp) Pp1s182_81V2.1
						Pp1s98_1V2.1 (pp) Pp1s125_88V2.1
						Pp1s89_156V2.1 (pp) Pp1s217_10V2.1
						Pp1s58_143V2.1 (pp) Pp1s337_25V2.1
						Pp1s448_6V2.1 (pp) Pp1s33_70V2.1
						Pp1s54_148V2.1 (pp) Pp1s182_81V2.1
						Pp1s430_32V2.1 (pp) Pp1s17_266V2.1
						Pp1s46_188V2.1 (pp) Pp1s46_188V2.1
						Pp1s224_50V2.1 (pp) Pp1s13_128V2.1
						Pp1s76_94V2.1 (pp) Pp1s204_98V2.1
						Pp1s76_94V2.1 (pp) Pp1s191_76V2.1
						Pp1s56_215V2.1 (pp) Pp1s154_115V2.1
						Pp1s3_345V2.1 (pp) Pp1s154_60V2.1
						Pp1s154_115V2.1 (pp) Pp1s131_151V2.1
						Pp1s58_143V2.1 (pp) Pp1s1_313V2.1
						Pp1s333_8V2.1 (pp) Pp1s11_81V2.1
						Pp1s141_127V2.1 (pp) Pp1s13_128V2.1
						Pp1s61_300V2.1 (pp) Pp1s61_300V2.1
						Pp1s204_98V2.1 (pp) Pp1s138_109V2.1
						Pp1s192_38V2.1 (pp) Pp1s120_160V2.1
						Pp1s403_45V2.1 (pp) Pp1s16_310V2.1
						Pp1s263_40V2.1 (pp) Pp1s169_62V2.1
						Pp1s448_6V2.1 (pp) Pp1s40_185V2.1
						Pp1s83_54V2.1 (pp) Pp1s174_58V2.1
						Pp1s90_87V2.1 (pp) Pp1s30_333V2.1
						Pp1s6_121V2.1 (pp) Pp1s224_50V2.1
						Pp1s256_73V2.1 (pp) Pp1s14_227V2.1
						Pp1s65_105V2.1 (pp) Pp1s125_88V2.1
						Pp1s3_186V2.1 (pp) Pp1s125_88V2.1
						Pp1s291_40V2.1 (pp) Pp1s213_102V2.1
						Pp1s31_182V2.1 (pp) Pp1s291_58V2.1
						Pp1s291_58V2.1 (pp) Pp1s217_28V2.1
						Pp1s385_36V2.1 (pp) Pp1s385_36V2.1
						Pp1s33_38V2.1 (pp) Pp1s256_73V2.1
						Pp1s291_58V2.1 (pp) Pp1s123_9V2.1
[truncated: 70 more rows]

## Sheet: Partners of Pp1s90_178V2.1
SUID	Protein ID V1.5	Protein ID V1.6	Connectivity within subnetwork	Total Connectivity	Description
40503	Pp1s89_156V2.1	Pp1s89_161V6.1	66	66	fructose-bisphosphate aldolase
40615	Pp1s46_182V2.1	Pp1s46_189V6.1	62	538	polyubiquitin
40490	Pp1s333_8V2.1	Pp1s333_9V6.1	62	554	ubiquitin fusion protein
40039	Pp1s217_28V2.1	Pp1s217_30V6.1	54	275	transitional endoplasmic reticulum
40017	Pp1s403_45V2.1	Pp1s403_48V6.1	44	214	paired amphipathic helix repeat-containing protein transcription regulator-related
40013	Pp1s311_37V2.1	Pp1s311_38V6.1	36	451	cullin c
40110	Pp1s154_115V2.1	Pp1s154_125V6.1	35	243	small nuclear
40193	Pp1s22_179V2.1	Pp1s22_185V6.1	35	279	serine threonine protein
40704	Pp1s385_36V2.1	Pp1s385_43V6.1	33	33	fructose- -bisphosphatase
40205	Pp1s372_39V2.1	Pp1s372_38V6.1	33	246	MYH9.2; ACTIN 2/7 (sp|P53492) [Arabidopsis thaliana]
40042	Pp1s58_143V2.1	Pp1s58_148V6.1	32	248	rad23 damaged dna binding
40043	Pp1s14_308V2.1	Pp1s14_318V6.1	31	280	26s proteasome non-atpase regulatory
40446	Pp1s67_107V2.1	Pp1s67_110V6.1	25	58	rho gdp-dissociation inhibitor 1
40038	Pp1s90_178V2.1	Pp1s90_180V6.1	24	124
40038	Pp1s90_178V2.1	Pp1s90_180V6.1	24	124
40349	Pp1s190_29V2.1	Pp1s190_29V6.1	24	156	"T18C20.7; small nuclear ribonucleoprotein, putative / snRNP, putative / Sm protein, putative [Arabidopsis thaliana]"
40641	Pp1s311_13V2.1	Pp1s311_14V6.1	20	146	acetyltransferase complex ard1
40641	Pp1s311_13V2.1	Pp1s311_14V6.1	20	146	acetyltransferase complex ard1					AUTOREGULATION HERE
41687	Pp1s123_9V2.1	Pp1s123_9V6.1	19	112	ormdl family protein
40283	Pp1s458_4V2.1	Pp1s458_4V6.1	18	151	uv-damaged dna-binding
40448	Pp1s67_128V2.1	Pp1s67_134V6.1	15	77	translation initiation factor eif-2b beta subunit
40628	Pp1s35_275V2.1	Pp1s35_286V6.1	14	49	T23A1.5; ubiquitin family protein [Arabidopsis thaliana]
42670	Pp1s239_22V2.1	Pp1s239_23V6.1	12	40	adenosine deaminase-like protein
41731	Pp1s2_104V2.1	Pp1s2_109V6.1	8	37	uba thif-type nad fad binding fold-containing protein
40772	Pp1s14_159V2.1	Pp1s14_168V6.1	3	24	methylthioribose kinase

## Sheet: Partners of Pp1s65_153V2.1
SUID	Protein ID V1.5	Protein ID V1.6	Connectivity within subnetwork	Total Connectivity	Description
40032	Pp1s46_188V2.1	Pp1s46_194V6.1	54	209	proliferating cell nuclear antigen
41893	Pp1s37_269V2.1	Pp1s37_276V6.1	48	132	annexin a4
40938	Pp1s17_266V2.1	Pp1s17_265V6.1	42	352	polyubiquitin containing 7 ubiquitin monomers
42609	Pp1s213_102V2.1	Pp1s213_103V6.1	42	42	transketolase 1
40335	Pp1s70_204V2.1	Pp1s70_210V6.1	41	294	alpha tubulin 1
40013	Pp1s311_37V2.1	Pp1s311_38V6.1	36	451	cullin c
40042	Pp1s58_143V2.1	Pp1s58_148V6.1	32	248	rad23 damaged dna binding
41809	Pp1s276_2V2.1	Pp1s276_2V6.1	25	211	receptor of activated protein kinase c component of 40s small ribosomal subunit
40106	Pp1s204_98V2.1	Pp1s204_102V6.1	21	159	cullin 4b
40014	Pp1s245_25V2.1	Pp1s245_25V6.1	16	57	stip1 homology and u box-containing protein 1
40008	Pp1s65_153V2.1	Pp1s65_161V6.1	15	110
40008	Pp1s65_153V2.1	Pp1s65_161V6.1	15	110
40628	Pp1s35_275V2.1	Pp1s35_286V6.1	14	49	T23A1.5; ubiquitin family protein [Arabidopsis thaliana]
40044	Pp1s7_319V2.1	Pp1s7_342V6.1	14	108	skp1-like protein
41774	Pp1s240_73V2.1	Pp1s240_76V6.1	6	27	Probable ubiquitin-fold modifier 1 precursor [Arabidopsis thaliana]
41009	Pp1s68_127V2.2	Pp1s68_127V6.1	3	38	vacuolar atp synthase subunit
